# Supplementary material for: Predicting electronic structure properties of transition metal complexes with neural networks
Source: Chem Sci. 2017 May 17;8(7):5137–52. doi: 10.1039/c7sc01247k (PMC6100542; doi:10.1039/c7sc01247k)
Supplement: Supplementary file 1 [file SC-008-C7SC01247K-s001.zip]

Archive with 50 entries (39 files):
- data/ann_weights/
- data/ann_weights/hs/
- data/ann_weights/hs/final_hs_b1.csv
- data/ann_weights/hs/final_hs_b2.csv
- data/ann_weights/hs/final_hs_b3.csv
- data/ann_weights/hs/final_hs_w1.csv
- data/ann_weights/hs/final_hs_w2.csv
- data/ann_weights/hs/final_hs_w3.csv
- data/ann_weights/ls/
- data/ann_weights/ls/final_ls_b1.csv
- data/ann_weights/ls/final_ls_b2.csv
- data/ann_weights/ls/final_ls_b3.csv
- data/ann_weights/ls/final_ls_w1.csv
- data/ann_weights/ls/final_ls_w2.csv
- data/ann_weights/ls/final_ls_w3.csv
- data/ann_weights/slope/
- data/ann_weights/slope/final_slope_b1.csv
- data/ann_weights/slope/final_slope_b2.csv
- data/ann_weights/slope/final_slope_b3.csv
- data/ann_weights/slope/final_slope_w1.csv
- data/ann_weights/slope/final_slope_w2.csv
- data/ann_weights/slope/final_slope_w3.csv
- data/ann_weights/split/
- data/ann_weights/split/final_split_b1.csv
- data/ann_weights/split/final_split_b2.csv
- data/ann_weights/split/final_split_b3.csv
- data/ann_weights/split/final_split_w1.csv
- data/ann_weights/split/final_split_w2.csv
- data/ann_weights/split/final_split_w3.csv
- data/raw_data/
- data/raw_data/csd_metrics/
- data/raw_data/csd_metrics/error_comp_HS.csv
- data/raw_data/csd_metrics/error_comp_LS.csv
- data/raw_data/csd_metrics/error_comp_split.csv
- data/raw_data/HS/
- data/raw_data/HS/all_results.csv
- data/raw_data/HS/raw_data.csv
- data/raw_data/HS/test_results.csv
- data/raw_data/LS/
- data/raw_data/LS/all_results.csv
- data/raw_data/LS/raw_data.csv
- data/raw_data/LS/test_results.csv
- data/raw_data/slope/
- data/raw_data/slope/all_results.csv
- data/raw_data/slope/raw_data.csv
- data/raw_data/slope/test_results.csv
- data/raw_data/split/
- data/raw_data/split/all_results.csv
- data/raw_data/split/raw_data.csv
- data/raw_data/split/test_results.csv
