# Supplementary material for: Predicting electronic structure properties of transition metal complexes with neural networks
Source: Chem Sci. 2017 May 17;8(7):5137–52. doi: 10.1039/c7sc01247k (PMC6100542; doi:10.1039/c7sc01247k)
Supplement: Supplementary file 1 [file SC-008-C7SC01247K-s001.zip › data/ann_weights/hs/final_hs_b1.csv]

0.991418960515604
-0.136657057268396
-0.997061981339895
-0.18853379364575
-0.25743539247513
-0.0162151371208721
-0.195885796346471
0.1190787639652
-0.327911454575976
0.101740045768765
0.238038295320104
1.07298836115382
0.0109135791072005
-0.0185794278862757
-0.51898679096645
0.794664900626296
0.294997795487145
0.192725390749242
0.260839654209584
-0.446190360783935
0.242378576975804
0.846104388194051
0.254918734082197
0.982314962527859
0.0819951969867498
-1.04781547544105
-0.159181495466202
0.467562265325803
-0.175149498202165
0.885049682851939
0.0139811612116279
-1.33789566199561
-0.0935449942584019
0.592989999651858
0.664380574447874
-0.510754775649636
-0.518174056078674
0.434964039704973
-0.609620005679932
0.447276797602687
-0.353404998985069
-0.146592209760062
0.317904668082671
0.487419918619511
0.302786676700085
0.194586099919341
0.254091977987045
-0.651925971341729
0.775028750429263
-0.280211354684886
