# Supplementary material for: Predicting electronic structure properties of transition metal complexes with neural networks
Source: Chem Sci. 2017 May 17;8(7):5137–52. doi: 10.1039/c7sc01247k (PMC6100542; doi:10.1039/c7sc01247k)
Supplement: Supplementary file 1 [file SC-008-C7SC01247K-s001.zip › data/ann_weights/hs/final_hs_b2.csv]

0.061098493241282
0.0166297525865633
-0.073683420740891
0.0157422485314367
0.0615338539252818
-0.55623378138358
-0.0763034992000932
-0.578255235309721
-0.00821119032730461
0.329997729539594
-0.0450253887183103
-0.0596241427772515
0.402958206976324
-0.39472588618285
0.0263551324961493
-0.0676112793438767
0.342610040646556
0.157034779734831
0.0200989165028211
0.21346759242361
0.00311096726081401
0.0461217276607928
-0.334931495172341
0.010735379369113
0.227196824098582
0.0135542763406533
0.160586999183312
0.0542296234858319
0.0179113109448263
0.011823273108807
0.464570718133706
0.53003810591358
-0.0641885873892996
0.0990450783879795
-0.0292500940639993
-0.118187086499904
-0.0402664170530132
-0.0201399581613139
-0.0397170970626474
-0.089405340478441
0.298441393488485
0.22384405171937
-0.118292835019377
0.0230815006223749
-0.00469169584090773
0.0141284563587271
-0.40092212719517
0.225108384925252
0.28613726323181
0.00674713872362995
