# Supplementary material for: Predicting electronic structure properties of transition metal complexes with neural networks
Source: Chem Sci. 2017 May 17;8(7):5137–52. doi: 10.1039/c7sc01247k (PMC6100542; doi:10.1039/c7sc01247k)
Supplement: Supplementary file 1 [file SC-008-C7SC01247K-s001.zip › data/ann_weights/hs/final_hs_w1.csv]

0.000723140256013721	-0.0301038790494204	-0.0531755238771439	-0.57768702507019	0.107735827565193	0.265324920415878	0.0879595950245857	-0.150380715727806	-0.24973101913929	-0.0512442030012608	-0.102607928216457	-0.139821246266365	-0.10407829284668	0.0562093146145344	-0.0311098136007786	-0.0524999387562275	-0.1177733913064	0.0354820415377617	-0.0868594795465469	-0.128754928708076	-0.0315606519579887	-0.202401652932167	-0.132665157318115	-0.0415229350328445	0.0918015167117119
-0.694600462913513	1.16259396076202	-0.706494688987732	-0.263173937797546	0.111502461135387	1.18286681175232	0.431946128606796	-0.71442437171936	0.308933258056641	0.0985551774501801	0.288720935583115	0.304022550582886	0.0156692638993263	-0.300726473331451	0.27407693862915	-0.195246294140816	-0.0632684603333473	-0.311005920171738	0.0403849966824055	-0.616854965686798	-0.644750118255615	0.0488631501793861	-0.591185688972473	0.613145589828491	0.956873714923859
-0.0658802390098572	-0.0435853525996208	0.00984383281320333	0.444127470254898	-0.0387369692325592	-0.525505304336548	0.0467785000801086	-0.458377093076706	-0.0117888897657394	0.257808238267899	0.206071019172668	0.145826607942581	0.0429823957383633	0.339733898639679	0.147877559065819	0.13691546022892	-0.091390885412693	-0.060943316668272	0.273780822753906	0.243865922093391	-0.180512607097626	0.270174503326416	0.165327906608582	-0.152752876281738	-0.120964519679546
-0.234626650810242	0.610959351062775	-0.243710070848465	0.0847070515155792	-0.243555083870888	1.04085230827332	-0.04247672483325	-0.48863673210144	-0.183294132351875	-0.365236431360245	0.11916472017765	-0.0117103885859251	-0.202020570635796	-0.048944216221571	0.0272696446627378	-0.333025872707367	0.538674890995026	0.227959334850311	-0.351497083902359	-0.0656294971704483	0.135941982269287	0.762531518936157	-0.244237959384918	-0.61609023809433	0.538812398910522
0.230280444025993	0.414867222309113	0.170568749308586	-0.588877379894257	0.0348092131316662	0.402928799390793	0.178877368569374	-0.155152454972267	0.347817182540894	-0.0678578242659569	0.0231024213135242	0.228243112564087	-0.203063607215881	-0.0136242313310504	0.160970732569695	-0.125151395797729	-0.00106037885416299	-0.340742707252502	-0.0173478052020073	-0.279037594795227	-0.471502244472504	0.556488573551178	0.229596093297005	-0.655505239963531	-0.0662516430020332
-0.0148845538496971	-0.164239004254341	-0.0270428396761417	0.0722382217645645	-0.213852062821388	-0.111604623496532	-0.0407288521528244	-0.678940773010254	-0.902445375919342	-0.207063600420952	-0.233593210577965	-0.128899231553078	0.179938286542892	-0.0455549731850624	-0.13443785905838	-0.0474950410425663	0.196636632084846	0.0678977221250534	-0.032572403550148	-0.195578828454018	-0.0316515862941742	-0.0501554682850838	0.135095819830894	0.339250415563583	0.251534849405289
-0.238631993532181	0.142487972974777	-0.0717177242040634	0.192449495196342	0.0382876321673393	-0.978927791118622	0.00677022896707058	0.116070687770844	-0.126300856471062	-0.0894429311156273	0.11397098749876	0.119534440338612	-0.170005664229393	-0.223600521683693	0.031613714993	0.295278012752533	-0.0368470773100853	-0.0331682302057743	0.253272831439972	0.247822850942612	-0.0691856294870377	-0.110625237226486	0.0246637891978025	0.0348102226853371	-0.130760431289673
-0.058753028512001	-0.314060598611832	-0.0532374382019043	-0.0466084405779839	-0.00991313345730305	-0.158646672964096	-0.142750903964043	-0.929155468940735	-0.996443390846252	-0.403187543153763	-0.312668204307556	-0.201449900865555	0.187133729457855	-0.10459366440773	-0.132553264498711	-0.183402016758919	0.248794093728065	0.0418556146323681	-0.201742425560951	-0.2535080909729	-0.0670783966779709	0.040319386869669	0.472382992506027	0.543677508831024	0.355420976877213
0.0994176492094994	-0.078164741396904	-0.0335101298987865	0.126581475138664	-0.104677118360996	-0.0795089229941368	0.079779252409935	-0.121582061052322	-0.146579369902611	0.133259385824203	0.0114564523100853	0.000723658362403512	-0.214037299156189	0.0828854292631149	-0.00973585434257984	0.169010534882545	-0.299313485622406	0.367743760347366	0.131036922335625	0.091313473880291	0.0576233454048634	-0.139671623706818	-0.0859752371907234	0.161038547754288	-0.338925033807755
0.092159815132618	-0.222696930170059	0.0649810582399368	-0.163479372859001	-0.0398230478167534	-0.0753339305520058	-0.040665689855814	-0.326411932706833	-0.785905480384827	-0.160917520523071	-0.277956485748291	-0.173733279109001	0.0908322259783745	-0.114944659173489	-0.237806841731071	-0.195007622241974	-0.0552951507270336	0.0744698420166969	-0.0956881940364838	-0.351781636476517	-0.275771260261536	0.053532961755991	0.219728648662567	0.446432620286942	0.207142114639282
0.119954735040665	0.174123272299767	0.12722472846508	-0.867417871952057	0.28308567404747	-0.464055329561234	0.148124530911446	-0.490254402160645	-0.631669938564301	-0.0608663596212864	-0.125154837965965	-0.120099298655987	-0.258489727973938	0.179334029555321	-0.314990788698196	-0.144476115703583	-0.200902670621872	0.39155188202858	-0.150858804583549	-0.180317521095276	-0.0267893169075251	-0.0693203583359718	0.06119354814291	0.505413293838501	0.0503547005355358
-0.188733115792274	0.275608539581299	-0.0982130989432335	-0.300474107265472	-0.00255634495988488	0.488362342119217	-0.118403442203999	0.28410530090332	-0.05953149497509	-0.575132966041565	-0.268695682287216	-0.215705618262291	-0.282582432031631	-0.0258707031607628	-0.0119880363345146	-0.113464221358299	-0.235239282250404	0.133226498961449	-0.116225726902485	-0.214901551604271	0.278526097536087	-0.563849866390228	-0.523005306720734	-0.277777850627899	0.0990937873721123
0.643785178661346	0.0935432687401772	0.0681211873888969	-0.743042647838593	0.232463553547859	-0.130983784794807	0.24617326259613	0.32023024559021	0.481966078281403	-0.019490098580718	0.0716418847441673	-0.11389883607626	-0.0378028228878975	-0.116394430398941	0.163233399391174	0.176077648997307	-0.196632668375969	-0.353579878807068	0.162277474999428	-0.043105460703373	-0.199127078056335	0.0752745121717453	0.330908358097076	-0.42378357052803	-0.394695907831192
0.0114135472103953	0.232059195637703	0.0197915751487017	0.0274734608829021	0.0817976146936417	0.231383174657822	0.174909740686417	0.638073146343231	0.930891633033752	0.260616213083267	0.261312961578369	0.142416000366211	-0.19403375685215	0.140052318572998	0.196579471230507	0.168987408280373	-0.102525472640991	-0.00973172765225172	0.0984869971871376	0.304046958684921	0.0996834859251976	-0.0668670311570168	-0.352122783660889	-0.529616892337799	-0.327724665403366
0.0523461513221264	0.0725586637854576	-0.149225831031799	0.144113063812256	0.0461829341948032	1.16045272350311	0.108065135776997	-0.203456699848175	0.0269367545843124	0.169269606471062	0.0119103007018566	-0.0973384529352188	0.228790670633316	0.30760931968689	0.0455681122839451	-0.172775074839592	0.251728773117065	0.164818733930588	-0.162443608045578	0.0651775449514389	-0.00852157361805439	0.406879156827927	0.0649120360612869	-0.0218064729124308	0.20398385822773
-0.0766289681196213	0.109288446605206	-0.0100165540352464	-0.115431793034077	-0.136647269129753	-0.0773080736398697	-0.197986409068108	0.68336033821106	0.624149799346924	-0.166325181722641	-0.0136417141184211	-0.071769118309021	-0.0403796061873436	-0.117930866777897	-0.033232644200325	-0.0293770786374807	0.0400130674242973	-0.0888550356030464	-0.133005499839783	-0.0358623974025249	0.298756271600723	-0.152488365769386	-0.0904621109366417	-0.0907765403389931	0.0497559010982513
0.247087329626083	-0.267847895622253	-0.212407737970352	-0.140599012374878	0.194697171449661	0.711281895637512	-0.102783590555191	0.169635251164436	0.326239466667175	0.0202292446047068	-0.135581493377686	-0.32185772061348	0.189021959900856	-0.0492440722882748	-0.08689184486866	0.0452592745423317	-0.188508123159409	0.173596411943436	-0.175871461629868	-0.0245034415274858	0.153121501207352	-0.314454615116119	0.0150665864348412	0.331497490406036	-0.149873912334442
-0.0301068294793367	0.0394150726497173	-0.121776856482029	0.134986907243729	-0.0364635586738586	0.131241470575333	-0.114027611911297	0.255785673856735	0.029110686853528	-0.0638195723295212	-0.203271761536598	-0.173484370112419	-0.0862761437892914	-0.262026607990265	0.0301719773560762	0.0637199208140373	0.212827458977699	-0.530133903026581	0.0321889631450176	-0.163656786084175	-0.20450359582901	-0.141553789377213	0.463115632534027	0.218714028596878	-0.191418930888176
-0.407130122184753	0.114321738481522	-0.34565657377243	0.661851584911346	-0.0950224027037621	-0.3698870241642	-0.321366757154465	0.146911680698395	0.328803658485413	-0.456064134836197	-0.116204217076302	-0.370938330888748	-0.44060018658638	0.448969811201096	-0.178526967763901	0.142874926328659	-0.66779488325119	0.476840943098068	-0.099236786365509	-0.132899671792984	0.610060930252075	-0.528322339057922	-0.441181033849716	-0.472140818834305	-0.316544681787491
0.117376431822777	-0.135813415050507	-0.0517503395676613	0.142434567213058	-0.0183630082756281	-0.0160310976207256	-0.00450449623167515	-0.391700923442841	-0.493474155664444	0.0597141720354557	-0.0291172321885824	-0.0143006490543485	-0.0856244042515755	-0.0301883462816477	-0.022070650011301	0.0878112465143204	-0.199268773198128	0.168455839157104	0.124025195837021	-0.0473910085856915	-0.108053252100945	-0.101524241268635	0.141086682677269	0.288287401199341	-0.19303223490715
0.0851968973875046	0.460238575935364	-0.103264585137367	-0.834962248802185	0.244920521974564	-0.661848604679108	0.0527441389858723	0.139579713344574	-0.111119523644447	-0.191478714346886	0.0524607747793198	-0.03834243491292	0.0685107931494713	0.0228679459542036	-0.195251956582069	0.0802494883537292	0.0547366626560688	0.279259860515594	-0.136854156851768	-0.0415943302214146	0.206167697906494	-0.149732708930969	-0.198899045586586	0.0581120774149895	0.141245484352112
-0.0960885286331177	0.102430485188961	-0.102433763444424	-0.138537481427193	-0.0956457704305649	-0.229434564709663	-0.268844187259674	0.698469877243042	0.643902659416199	-0.124186642467976	-0.0522129312157631	-0.0860758200287819	0.0189394280314445	-0.150539413094521	-0.0427117943763733	-0.0174453519284725	0.0409924946725368	-0.12123042345047	-0.135447636246681	-0.018371794372797	0.342894703149796	-0.114954181015491	-0.050668727606535	-0.0459281243383884	0.072991281747818
-0.0019391420064494	-0.0466357618570328	-0.076876662671566	0.044667512178421	-0.0135237574577332	-0.0696859881281853	-0.316972970962524	0.0174133200198412	-0.0486999452114105	-0.0182136688381433	-0.17925138771534	-0.143668755888939	0.34552863240242	-0.212219938635826	-0.0575361587107182	-0.168856039643288	0.210918828845024	-0.230151578783989	-0.0723865404725075	-0.134446278214455	-0.0341520681977272	0.227527290582657	0.325657069683075	0.177739039063454	0.0411987751722336
-0.538495123386383	0.141352325677872	-0.866954684257507	0.838057398796082	-0.256551325321198	-1.05740749835968	0.292680352926254	0.820881187915802	0.103329166769981	-0.348214358091354	-0.205153957009315	-0.388751268386841	-0.302333325147629	-0.0270863156765699	-0.124259121716022	0.0199072118848562	-0.38338765501976	0.57105278968811	-0.235315576195717	-0.127784460783005	0.338797092437744	-0.229597717523575	0.0243545360863209	0.537531495094299	-0.00363746727816761
-0.462079286575317	0.0431656166911125	0.322309464216232	0.0325217880308628	0.00479735666885972	0.142245888710022	0.335065424442291	-0.405481457710266	0.20788462460041	-0.0859637632966042	0.421144753694534	0.0982633158564568	-0.158003449440002	0.464213728904724	0.171244516968727	-0.118790537118912	0.249907210469246	0.287085771560669	-0.244379952549934	0.150751054286957	0.527378916740417	0.226705715060234	-0.814896821975708	-0.626778542995453	0.88202691078186
0.0610660836100578	0.0917287319898605	0.0506667159497738	0.148714408278465	0.0249157063663006	0.0272802207618952	0.0443850867450237	-0.135364398360252	0.00221421010792255	0.100106157362461	0.0592026710510254	0.115908414125443	0.0422133766114712	0.114355683326721	0.134772598743439	0.107311628758907	-0.0576099380850792	0.0397105887532234	0.169264674186707	-0.00931516289710999	-0.153221070766449	0.207094356417656	0.0378283485770226	-0.121646873652935	-0.0769420117139816
0.0405919812619686	0.479636698961258	-0.0600686259567738	-0.27038511633873	0.139649957418442	0.218715727329254	-0.0693464204668999	-0.4632328748703	0.025701442733407	0.30822890996933	-0.0166337117552757	0.230358049273491	0.17256486415863	0.00734388642013073	0.0581817179918289	-0.147162899374962	0.17576664686203	-0.394195437431335	0.0354280583560467	-0.136158362030983	-0.456493049860001	0.610305786132812	0.565619349479675	-0.085460253059864	-0.0620530247688293
-0.0922361761331558	-0.136117279529572	0.201559364795685	-0.130756571888924	-0.0127342361956835	-1.21299314498901	-0.160827770829201	0.123978435993195	-0.116315372288227	-0.209740117192268	-0.000928148860111833	0.10515084862709	-0.324403375387192	-0.254402160644531	-0.0414868630468845	0.132367834448814	-0.261530131101608	-0.145820304751396	0.18155974149704	-0.0894763395190239	0.0233983807265759	-0.39047646522522	-0.0697744637727737	-0.0742481574416161	-0.194213092327118
0.153301596641541	-0.305938392877579	-0.127879440784454	-0.165014177560806	0.442867487668991	-0.0147192664444447	0.078338049352169	-1.28362023830414	-0.539282739162445	-0.210734277963638	-0.318046659231186	-0.134334817528725	-0.0901438817381859	0.275855481624603	0.102869652211666	-0.343386620283127	-0.0952580720186234	0.475357800722122	-0.227020993828773	-0.0215585995465517	0.233907997608185	0.624169051647186	-0.180515572428703	-0.445410370826721	-0.128693848848343
-0.115142561495304	0.143847331404686	-0.0448904745280743	-0.0918554663658142	-0.171964794397354	-0.147707015275955	-0.193048119544983	0.818917989730835	0.752556800842285	-0.290969431400299	-0.00500073283910751	-0.0725081637501717	-0.0463517047464848	-0.167815044522285	-0.0380458272993565	-0.0288286618888378	0.0702789723873138	-0.103062011301517	-0.139195501804352	-0.0358329601585865	0.383999913930893	-0.150643914937973	-0.10592632740736	-0.151161342859268	0.0879122093319893
0.157417953014374	-0.147589504718781	0.270143896341324	-0.228467032313347	-0.0610844790935516	0.303481936454773	-0.0843575894832611	-0.18540096282959	-0.133696690201759	-0.0292302574962378	-0.128554746508598	0.000305386463878676	0.0481516383588314	-0.0241333208978176	-0.00292091234587133	-0.0215818416327238	-0.059082206338644	-0.109600536525249	-0.0350935682654381	-0.167471706867218	-0.154427319765091	0.0907071307301521	0.212814435362816	0.106411330401897	-0.000125256192404777
0.500886201858521	-0.111829802393913	0.76501601934433	-0.692789435386658	0.18396133184433	0.435870289802551	0.361877977848053	-0.400329768657684	-0.236662745475769	0.000393967900890857	0.116740114986897	0.231957614421844	-0.412173569202423	0.232189700007439	0.285273253917694	-0.0428074114024639	-0.259091287851334	0.0495733693242073	0.127068892121315	-0.0486000180244446	-0.54440438747406	-0.0474029928445816	-0.140892580151558	-0.282809764146805	-0.055474691092968
0.16577672958374	-0.0664710626006126	0.0198608227074146	0.00458696344867349	0.0242490638047457	0.222965762019157	-0.269083261489868	0.103808209300041	-0.183461710810661	0.0913056656718254	-0.213784843683243	-0.116190187633038	0.0642067939043045	-0.155115783214569	-0.0766882598400116	0.0826046317815781	-0.222783908247948	-0.171835124492645	0.0978974923491478	-0.113064862787724	-0.269203990697861	-0.106898792088032	0.463801681995392	0.49459582567215	-0.308744072914124
-0.0568914748728275	0.0623540952801704	-0.00568861560896039	-0.145399436354637	-0.0224056411534548	-0.108908951282501	-0.158989101648331	0.476979553699493	0.602683305740356	-0.0366852581501007	0.0378831475973129	-0.0119533538818359	0.0117828669026494	0.0197638180106878	0.0218169037252665	0.0507379770278931	0.0595465116202831	-0.0423873029649258	-0.132645055651665	0.0605181604623795	0.302685350179672	-0.112365856766701	-0.209828302264214	-0.255838394165039	0.0599810779094696
0.196977436542511	0.0435229167342186	0.230579137802124	-0.743231117725372	0.096422366797924	-0.044117446988821	-0.068554513156414	0.0188357196748257	-0.033005129545927	-0.0803375095129013	0.00370131735689938	-0.0396998301148415	-0.000746723671909422	-0.026542317122221	0.0181831307709217	-0.0135307414457202	-0.0225078146904707	-0.0658936500549316	-0.0412440113723278	0.0411080121994019	0.0117727927863598	-0.113255426287651	-0.0119951367378235	-0.0916282460093498	0.000711808505002409
-0.200973361730576	0.205171570181847	-0.134146332740784	0.286749064922333	0.198168784379959	-0.838316977024078	0.108788765966892	0.161004513502121	-0.119800329208374	-0.0974671542644501	0.0858702212572098	-0.0661466270685196	-0.0246192142367363	-0.0838186740875244	0.0845089107751846	-0.125604629516602	0.132723227143288	-0.0982413589954376	0.247617542743683	0.1219642162323	-0.0587448514997959	-0.016980342566967	-0.134710282087326	-0.0970097929239273	0.00377511163242161
-0.106861904263496	-0.238752290606499	0.431902319192886	0.400061398744583	-0.165222480893135	-0.349582195281982	-0.271631717681885	-0.081830732524395	-0.543084323406219	-0.0701977238059044	0.511823952198029	0.314350664615631	0.112521395087242	-0.21834634244442	0.243700057268143	-0.0525857321918011	0.357850342988968	-0.254868566989899	0.243601903319359	0.121069237589836	-0.279035806655884	0.662990152835846	0.190199241042137	-0.739358425140381	0.417297691106796
0.176249995827675	0.28656479716301	0.142808333039284	-0.869128167629242	0.149937525391579	-0.366970926523209	-0.18198174238205	0.123051948845387	-0.0283554401248693	-0.046012882143259	-0.018348503857851	-0.0345097184181213	0.140912041068077	0.0635720938444138	-0.202702358365059	-0.00860803201794624	0.0156303942203522	0.180143281817436	-0.083612248301506	0.0454716049134731	0.237039789557457	-0.152325049042702	-0.167087495326996	0.0559047274291515	0.0883752182126045
-0.0497149601578712	-0.0675778239965439	-0.287089765071869	0.423165291547775	0.113439507782459	-1.25015366077423	0.0693204402923584	0.392150044441223	-0.532498121261597	-0.22601355612278	-0.12151275575161	0.110737048089504	-0.0262409206479788	-0.265747427940369	-0.0226218737661839	0.468141824007034	-0.0950128734111786	-0.141658872365952	0.363446265459061	0.342271476984024	0.00333224562928081	-0.48230192065239	0.253839045763016	0.222718358039856	-0.304057478904724
0.224062472581863	0.0257874988019466	0.294205904006958	-0.534510314464569	-0.00132334989029914	-0.617992758750916	-0.196708410978317	0.435889929533005	0.329897195100784	0.115967817604542	0.157374009490013	-0.0523823201656342	-0.158818632364273	0.00602039089426398	0.0554358996450901	0.143507659435272	0.0449247173964977	-0.517260491847992	0.149222761392593	-0.102248966693878	-0.187868997454643	-0.175888955593109	0.29607555270195	-0.155639037489891	-0.102250315248966
0.158860862255096	-0.162924736738205	-0.0788391903042793	0.195150092244148	-0.133077070116997	0.0420308113098145	-0.114329665899277	-0.156943187117577	-0.234251484274864	0.0548121891915798	-0.0217623729258776	-0.145866021513939	-0.254773139953613	0.054944384843111	-0.0867437273263931	0.09353406727314	-0.371806532144547	0.579569518566132	-0.0152686759829521	0.0630637481808662	0.203670412302017	-0.195679783821106	-0.157285004854202	0.381750911474228	-0.271487206220627
0.133752599358559	-0.174914225935936	0.0590689480304718	0.00332745909690857	-0.0108867045491934	-0.0350192114710808	-0.065949909389019	-0.361980080604553	-0.458267241716385	-0.038629163056612	-0.139958307147026	-0.129228562116623	0.0245387367904186	-0.0518725365400314	-0.0852301716804504	-0.00145193305797875	-0.131662786006927	0.138221353292465	0.0375452265143394	-0.145193159580231	-0.140354990959167	0.0439956188201904	0.2589011490345	0.36891958117485	-0.0969819948077202
-0.113283239305019	0.08072479814291	0.0699393153190613	-0.107539482414722	0.125076159834862	0.0918998196721077	0.00864684674888849	0.188165724277496	0.124994605779648	-0.0937808528542519	0.00482522696256638	0.0679706484079361	0.203861132264137	-0.032787274569273	0.0729094073176384	-0.160270154476166	0.330958813428879	-0.455694407224655	-0.0409790016710758	-0.029374934732914	-0.143046349287033	0.111587844789028	0.159557640552521	-0.259128153324127	0.294244647026062
0.00919306185096502	-0.0587546601891518	0.0878289118409157	-0.166801795363426	-0.0544952638447285	-0.750698745250702	-0.202807784080505	0.217211619019508	-0.00958665180951357	0.0348059944808483	0.0670046508312225	0.00181217002682388	-0.134857773780823	-0.185219377279282	0.004361133556813	0.139735996723175	-0.0572502091526985	-0.119315065443516	0.0934986770153046	0.0556619353592396	0.0438073351979256	-0.206746652722359	0.0652003213763237	0.0105308843776584	-0.133031204342842
0.153583541512489	0.408552974462509	0.0668439194560051	-0.886948049068451	0.201055839657784	-0.532143473625183	-0.0728556290268898	0.126641601324081	0.0115181459113955	-0.113798812031746	0.0408556312322617	-0.0358938165009022	0.0760607719421387	0.0612140782177448	-0.200731426477432	0.0389266535639763	0.0352277308702469	0.261568278074265	-0.11208164691925	-0.00237142201513052	0.203890770673752	-0.164128705859184	-0.229712039232254	0.0877963677048683	0.0940526947379112
0.0786870196461678	-0.376061648130417	0.375612378120422	-0.0846918150782585	-0.0730731710791588	-0.0247244462370872	0.296344190835953	0.178919658064842	0.385582625865936	0.0214795973151922	0.160774037241936	0.220866024494171	0.489069193601608	-0.239105254411697	-0.144126951694489	-0.053518682718277	0.584296941757202	-0.692592740058899	-0.100625246763229	0.00798377022147179	-0.297555416822433	0.27716988325119	0.00767864286899567	-0.256235063076019	0.452223539352417
-0.0781924873590469	-0.179372027516365	-0.0871059596538544	-0.177603662014008	0.276644647121429	-0.322846502065659	-0.138339936733246	-0.512751996517181	-0.899116039276123	-0.236646041274071	-0.276979207992554	-0.100921168923378	0.13808485865593	-0.0181438066065311	-0.262372553348541	-0.175332993268967	0.0629715472459793	0.0642602667212486	-0.120706483721733	-0.274096190929413	-0.133648723363876	0.017634442076087	0.238188907504082	0.539945781230927	0.429423242807388
-0.185066342353821	-0.0598464794456959	-0.224797710776329	0.715912282466888	-0.0856851860880852	-0.00641699694097042	0.0557347685098648	0.00125357625074685	0.08338263630867	0.081796370446682	0.00626160576939583	0.043853297829628	-0.0159239321947098	0.0936198085546494	-0.0089660519734025	0.0166438538581133	0.00310000404715538	0.106645025312901	0.0407258681952953	-0.0269533079117537	0.00914357975125313	0.0678296685218811	-0.0296375267207623	0.0682119503617287	0.0287493094801903
-0.197262614965439	0.232443511486053	-0.137552589178085	-0.246091291308403	0.0822623148560524	0.488376915454865	-0.321613430976868	0.0921855345368385	-0.113584689795971	-0.513564705848694	-0.375563263893127	0.0160284992307425	-0.237244188785553	0.0765392482280731	0.0259893424808979	0.0495741218328476	-0.365216851234436	0.177575647830963	-0.0634423866868019	-0.108694896101952	0.336280763149261	-0.453943848609924	-0.451722770929337	-0.323288887739182	-0.0444046705961227
-0.38120499253273	-0.19503715634346	-0.0288876965641975	0.429754585027695	0.161165222525597	0.944797098636627	0.134943768382072	-0.0528590120375156	0.0700889453291893	-0.53138142824173	0.425046622753143	0.143368855118752	-0.223913803696632	0.311835259199142	0.118097268044949	-0.26153153181076	0.442615985870361	-0.0204668529331684	-0.205842435359955	-0.0645893216133118	0.382172971963882	0.48147040605545	-0.686244547367096	-1.186279296875	0.935885071754456
