# Supplementary material for: Predicting electronic structure properties of transition metal complexes with neural networks
Source: Chem Sci. 2017 May 17;8(7):5137–52. doi: 10.1039/c7sc01247k (PMC6100542; doi:10.1039/c7sc01247k)
Supplement: Supplementary file 1 [file SC-008-C7SC01247K-s001.zip › data/ann_weights/hs/final_hs_w2.csv]

-0.0318523310124874	-0.105285480618477	-0.0847939401865005	-0.094798780977726	0.110315829515457	-0.174731016159058	0.0496052354574203	-0.16093797981739	-0.327574402093887	-0.0806249529123306	-0.278683036565781	-0.0324962884187698	0.110035322606564	0.0735619813203812	-0.103340588510036	0.050662562251091	-0.0777738392353058	0.207395777106285	-0.220021337270737	-0.201416328549385	-0.225966393947601	-0.00163453910499811	0.189128994941711	-0.184886261820793	-0.118064224720001	-0.0940095186233521	0.0996320769190788	0.0985906273126602	-0.276575177907944	0.0144785605370998	0.047388106584549	0.0647973269224167	0.0922820568084717	0.100819163024426	0.0453451387584209	0.0978663712739944	0.233742266893387	-0.104804784059525	0.0771874114871025	0.158388197422028	-0.381910592317581	-0.164746984839439	0.440690129995346	0.0449788458645344	-0.166231259703636	0.36835977435112	-0.121066063642502	-0.0619161203503609	-0.0935453623533249	0.0590073838829994
0.00232783704996109	-0.0198908559978008	0.0434557013213634	0.0209079273045063	0.011285544373095	0.0177902150899172	0.0309819560497999	0.00239056255668402	0.0114297615364194	0.00194863160140812	-0.0152551429346204	-0.00272232503630221	-0.0191397797316313	-0.015162194147706	-0.0196912959218025	-0.0242118146270514	0.0137112410739064	0.0277613457292318	-0.0296789892017841	0.0146744986996055	-0.0352988168597221	-0.0170266609638929	0.0664907172322273	-0.00150740088429302	0.0113054914399981	0.00279369461350143	0.012377648614347	0.0165161155164242	0.00404406152665615	-0.0140831861644983	0.0261302702128887	0.00257004913873971	0.0341851003468037	0.0416475497186184	-0.00241847615689039	0.0242538657039404	0.0145067879930139	-0.0341142527759075	0.00908144935965538	-0.0108051812276244	0.0334108173847198	0.0395965650677681	0.00361096323467791	0.0270618200302124	-0.0197429917752743	-0.0303125996142626	-0.0366461202502251	0.00899082329124212	-0.0179712865501642	0.00373031524941325
-0.0914131626486778	-0.142911940813065	0.00740791158750653	-0.103386238217354	0.195543557405472	-0.480680346488953	0.0986867323517799	-0.65934032201767	0.12551261484623	-0.430871963500977	-0.312423050403595	-0.0382578894495964	0.292179018259048	0.562301814556122	-0.117034792900085	0.0603083670139313	-0.0451414100825787	-0.126493602991104	0.0711974501609802	-0.181973040103912	-0.0727035775780678	-0.0389713011682034	-0.327094882726669	-0.127364873886108	0.0741143077611923	0.135955542325974	-0.0293603874742985	0.135361343622208	-0.223683759570122	0.0128675866872072	-0.18150494992733	0.193213894963264	-0.183074548840523	0.150073513388634	0.0372526533901691	0.123869150876999	-0.0677407085895538	-0.0324711948633194	0.0442205779254436	0.159301906824112	-0.0573383085429668	-0.338356137275696	-0.0904044359922409	0.0804499909281731	-0.0329843796789646	0.0327230133116245	-0.512360513210297	-0.0808765888214111	0.0429103299975395	0.0556241683661938
0.0052442722953856	0.00126843899488449	0.0040805833414197	0.000552090583369136	0.0039393650367856	-0.0393504612147808	0.0103983739390969	0.00559661630541086	-0.0363541916012764	-0.00229936093091965	0.00691730435937643	-0.00615501683205366	-0.0305543895810843	0.00318350270390511	-0.00134272826835513	-0.0115031646564603	-0.0169704146683216	0.00242961896583438	0.0209001637995243	0.02452202886343	0.00795262027531862	-0.060822419822216	-0.041363786906004	-0.0317736528813839	-0.0109600117430091	-0.0181431043893099	0.00358900870196521	0.0192622877657413	0.000736349844373763	-0.0302631668746471	0.0154288625344634	-0.00568707287311554	-0.00882260408252478	-0.0468056350946426	0.00707759475335479	-0.0470938570797443	-0.0136684430763125	0.02035041898489	0.0123002957552671	0.0218794848769903	0.000893613032530993	-0.00582219753414392	-0.0092560350894928	-0.000299193750834092	0.00179807702079415	0.047832615673542	0.0313092321157455	-0.0484416894614697	0.0623800903558731	-0.00183676031883806
-0.0497556813061237	-0.00559691525995731	0.00884218793362379	-0.0745396763086319	0.00226555089466274	-0.00821112841367722	0.0966108739376068	-0.0246578548103571	0.0378967560827732	-0.0117100961506367	0.00236676004715264	0.0147627536207438	-0.0516665577888489	0.00402479153126478	-0.0617189854383469	0.11883682012558	0.0468830205500126	0.0437298081815243	0.218254968523979	-0.0394107587635517	0.0181754864752293	0.158336639404297	0.0406608209013939	0.244244486093521	-0.0428819879889488	-0.0459015108644962	-0.0988218113780022	0.0242751520127058	-0.0410459786653519	0.157602250576019	-0.12905091047287	-0.191185027360916	0.000140726930112578	0.0960320681333542	-0.126134037971497	0.0882477387785912	-0.0642995685338974	-0.0423500239849091	0.0790005922317505	-0.0157519020140171	0.0571890212595463	-0.00888813380151987	-0.0731094181537628	0.0804534927010536	-0.0302276182919741	-0.0528280027210712	0.0361453145742416	0.165971428155899	-0.0403484776616096	-0.0804343298077583
-0.304222613573074	-0.114898085594177	0.469812154769897	-0.241887614130974	0.120985947549343	0.0789634212851524	0.281784862279892	-0.0923241302371025	0.083792932331562	-0.0763401016592979	-0.0987736359238625	-0.390801817178726	0.116767555475235	0.0564505979418755	-0.137661829590797	-0.323456168174744	-0.186155810952187	-0.0617869719862938	-0.069280706346035	0.197847753763199	-0.0905935764312744	-0.296408176422119	-0.0510712862014771	-0.143654748797417	-0.147998914122581	0.363697856664658	0.101490840315819	0.0885302573442459	-0.0328607186675072	-0.292494714260101	-0.0054500550031662	0.19562104344368	0.08298309892416	-0.153069823980331	-0.264967292547226	0.300042629241943	0.16108925640583	-0.137379631400108	0.267877161502838	0.0527092553675175	0.0881798416376114	0.0541848689317703	-0.105357386171818	0.0656760632991791	-0.099912703037262	-0.100004754960537	-0.0580677464604378	0.191420376300812	-0.261181980371475	-0.207876518368721
0.0550456270575523	0.0692734271287918	0.066606417298317	0.042947381734848	-0.217793479561806	0.115793198347092	0.0449518784880638	0.0649398118257523	0.300472736358643	0.0704213976860046	0.136335343122482	0.0412333235144615	-0.0874374508857727	-0.0819804891943932	0.0852502509951591	-0.0323456227779388	0.279238492250443	-0.139716044068336	0.225157156586647	0.227726995944977	0.138524904847145	-0.000258469284744933	-0.122125059366226	0.152910336852074	0.0459364950656891	0.0397114865481853	-0.208181098103523	-0.0862788558006287	0.130824044346809	-0.00714587792754173	-0.0172387231141329	-0.0753394290804863	0.00768268434330821	-0.0703111961483955	-0.0514857955276966	-0.0756423845887184	-0.206432908773422	0.0734373703598976	-0.107702143490314	-0.209480941295624	0.406280606985092	0.184449762105942	-0.389175057411194	-0.0769305303692818	0.0972913503646851	-0.40845113992691	0.0622492022812366	0.0716276988387108	0.0498196855187416	-0.00855181645601988
-0.535805344581604	-0.252726912498474	0.50285679101944	-0.258559733629227	0.0131495008245111	-0.206084296107292	0.369472324848175	0.015507809817791	0.19836151599884	-0.31566059589386	-0.360407292842865	-0.324012517929077	-0.0457661673426628	0.36111843585968	-0.319670915603638	-0.261712342500687	-0.337890058755875	-0.119922183454037	0.107065506279469	0.10738018900156	-0.252883970737457	-0.201538175344467	-0.261166632175446	-0.137325420975685	-0.15415458381176	0.448092848062515	-0.12347624450922	0.204848065972328	-0.269492268562317	-0.160161748528481	-0.265301108360291	0.292704522609711	-0.027079738676548	-0.0964402556419373	-0.461937010288239	0.359086036682129	0.311282366514206	-0.311994343996048	0.611752212047577	0.0004077797930222	0.182009220123291	-0.175872594118118	-0.179694086313248	0.0901813879609108	-0.307623893022537	-0.0429560802876949	-0.336947113275528	0.417043447494507	-0.245413705706596	-0.108549825847149
-0.099679984152317	-0.0201441571116447	-0.0164773911237717	-0.0498931482434273	0.116634383797646	-0.330170542001724	0.0423901118338108	-0.35812121629715	0.118943527340889	-0.305633872747421	-0.246976241469383	0.027287445962429	0.141390070319176	0.355444580316544	-0.0195696223527193	0.0479595735669136	0.0138254566118121	-0.099526584148407	0.0596364587545395	-0.124351441860199	-0.113058008253574	0.0676038488745689	-0.159854844212532	-0.0369325987994671	0.0507533363997936	0.022797878831625	0.00199086288921535	0.0217964369803667	-0.199894338846207	0.0324776731431484	-0.127178326249123	0.110944263637066	-0.0515022873878479	0.118520624935627	-0.000692967500071973	0.070387527346611	0.0029223682358861	-0.0620147362351418	-0.00443915370851755	0.0932082682847977	-0.0619950257241726	-0.152982756495476	0.00471172900870442	0.0237600523978472	-0.0783596783876419	0.0425017364323139	-0.327918201684952	-0.0657245218753815	0.049210999161005	0.0924565717577934
0.20333468914032	-0.287436306476593	-0.00381575478240848	-0.3738853931427	-0.228941544890404	-0.115673840045929	0.393050760030746	-0.13490554690361	0.0250985324382782	0.123464092612267	0.0483918897807598	-0.0107149733230472	0.167734697461128	0.126267552375793	-0.579390406608582	0.173242956399918	-0.103225819766521	0.0570045672357082	0.112407997250557	-0.0327460877597332	0.227122694253922	0.135401651263237	-0.0430895686149597	0.150934502482414	-0.101370200514793	-0.215411111712456	-0.0937715545296669	0.481571435928345	-0.142595157027245	0.166449368000031	-0.19832618534565	-0.13681472837925	-0.01105947047472	0.110951997339725	0.285553783178329	0.165562778711319	-0.00476802187040448	0.250443816184998	0.30262890458107	0.31100794672966	-0.113495483994484	-0.0977578610181808	0.0150344287976623	0.486243516206741	0.272401809692383	-0.0193272810429335	-0.0458344519138336	-0.274775326251984	0.0162592064589262	-0.291043132543564
0.0879478231072426	0.335956782102585	-0.0400101579725742	0.144730240106583	-0.0810029730200768	0.274730980396271	-0.298739343881607	0.269278764724731	0.195083066821098	0.201886624097824	-0.0193839874118567	-0.0318045578896999	-0.0503890700638294	-0.238824039697647	0.351658225059509	-0.070808082818985	0.234777539968491	-0.0665727183222771	0.0404288843274117	0.191829055547714	0.217660933732986	-0.0509781017899513	0.0899281650781631	0.0945060774683952	-0.0363545455038548	0.070983037352562	-0.0820718482136726	-0.350702255964279	0.163631692528725	-0.0198477059602737	0.156645089387894	-0.142999991774559	0.0742836594581604	-0.0957576408982277	0.00356334145180881	-0.405049502849579	-0.316997647285461	0.0976032167673111	-0.305674940347672	-0.191066533327103	0.288051962852478	0.293663799762726	-0.20803090929985	-0.312883615493774	0.168948233127594	-0.368715226650238	0.133684560656548	0.0563148520886898	0.015658438205719	-0.107634499669075
-0.0869051218032837	-0.0309912413358688	0.0944650247693062	-0.0699096545577049	-0.0821027755737305	-0.0285526067018509	0.00793949048966169	0.0648636519908905	-0.0154235102236271	0.118281878530979	-0.0678876712918282	-0.0847733616828918	-0.000854413490742445	-0.0879597216844559	-0.057254858314991	-0.0607380829751492	-0.0715450495481491	-0.0371051207184792	-0.043208509683609	-0.0821869075298309	-0.0785152539610863	-0.204260692000389	-0.0483372621238232	-0.162865459918976	-0.0389545857906342	0.0664916560053825	0.0521772429347038	0.0433233603835106	-0.0531208328902721	-0.0361362434923649	0.108379788696766	0.120402038097382	0.031158396974206	-0.0831213518977165	-0.0323599316179752	0.0192171521484852	0.0847324132919312	-0.0429993234574795	0.0278399344533682	0.0573614910244942	-0.0884556770324707	-0.0049911760725081	-0.030163099989295	-0.0175441149622202	-0.0148011185228825	0.0513733476400375	-0.0387032851576805	-0.0509952455759048	-0.0917218178510666	0.029384782537818
0.114167585968971	0.138621479272842	-0.228473991155624	0.0346351489424706	-0.265407502651215	-0.259320497512817	-0.0126007189974189	-0.166373640298843	-0.0993482768535614	-0.228730440139771	-0.0355559252202511	0.200655981898308	0.0875211954116821	0.178588077425957	-0.0372006706893444	0.502384960651398	0.16039265692234	-0.0391081757843494	0.216431766748428	-0.312622100114822	0.0742210075259209	0.552620828151703	0.0616358481347561	0.385946989059448	0.162637546658516	-0.268692970275879	-0.250479519367218	-0.032556988298893	-0.174219831824303	0.497656613588333	-0.149101093411446	-0.374444186687469	-0.140363231301308	0.469227403402328	-0.0101664448156953	-0.0212217308580875	-0.176427319645882	0.102634631097317	-0.110001586377621	-0.0018241114448756	-0.012111502699554	-0.343882083892822	0.0233731884509325	0.100278370082378	0.0667496025562286	0.0287247765809298	-0.0884555205702782	0.0472367629408836	0.0642150416970253	0.17089256644249
-0.297870934009552	0.193676486611366	0.0479347594082355	0.26271316409111	0.0451953671872616	0.155530005693436	-0.261166870594025	0.271740317344666	-0.0184664744883776	0.117843769490719	-0.0623645260930061	-0.045954629778862	-0.253655314445496	0.0566850118339062	0.464449465274811	-0.170832082629204	0.130323171615601	-0.0237920582294464	-0.0364538319408894	0.0822449997067451	-0.165547519922256	-0.102361276745796	0.0972798690199852	-0.0953549742698669	0.0611297972500324	0.183419555425644	0.0331317149102688	-0.409880369901657	0.125845238566399	-0.184646397829056	0.103706918656826	0.0560251474380493	0.0383646488189697	-0.138256996870041	-0.305053502321243	-0.0870743915438652	0.0134914070367813	-0.18363019824028	-0.192568838596344	-0.268948823213577	0.151075571775436	0.0685133934020996	-0.0134647618979216	-0.391047805547714	-0.161181643605232	-0.0561647117137909	0.144033700227737	0.293959140777588	-0.0498447716236115	0.296670466661453
0.00549870170652866	-0.0684894174337387	0.0086508272215724	-0.0471529178321362	0.0295724831521511	-0.0474750436842442	0.047152541577816	-0.0560572035610676	0.0300484467297792	-0.0127511695027351	-0.0233515650033951	-0.00142469233833253	-0.00793955475091934	0.0123031912371516	-0.0598933733999729	-0.0193520318716764	-0.0573654100298882	0.0190337616950274	0.00730475783348083	0.022828221321106	-0.0383877046406269	-0.100254036486149	-0.0193769652396441	-0.0575220175087452	0.0252114925533533	-0.0447058640420437	0.0526713244616985	0.0939622670412064	-0.0113390451297164	-0.0365716628730297	0.0100761959329247	0.0634491443634033	0.0540405325591564	-0.0198078453540802	0.0696345344185829	-0.0183068010956049	0.00683880131691694	-0.0187179856002331	0.0621128492057323	0.00282255257479846	-0.0152728389948606	0.0359122715890408	-0.00577712850645185	0.0791329070925713	-0.0243774726986885	0.0193509627133608	-0.0303835589438677	-0.103318817913532	0.00998872984200716	0.0457749478518963
-0.0628849864006042	-0.411361336708069	0.0456547513604164	-0.54155296087265	-0.18308661878109	-0.0790081024169922	0.0653131082653999	-0.0597430765628815	0.22901339828968	0.119874551892281	0.0105621973052621	-0.222748577594757	0.212650895118713	0.0148396594449878	-0.0986973643302917	0.0922408103942871	0.189105615019798	0.147851213812828	-0.192834243178368	0.231898948550224	-0.0537980385124683	-0.131022810935974	-0.0596225298941135	-0.198926314711571	-0.546890199184418	-0.0181801486760378	-0.0114087993279099	0.134698763489723	-0.182898193597794	-0.211016267538071	0.00324858166277409	0.232183769345284	0.264392197132111	-0.153285473585129	0.0323560014367104	0.0424158722162247	-0.127782821655273	-0.0644529908895493	0.434044301509857	-0.00977974012494087	0.172410264611244	0.186392799019814	-0.153568953275681	0.116321310400963	-0.0405076071619987	-0.121622271835804	0.0363995134830475	-0.0916683301329613	-0.128661930561066	-0.528718948364258
0.144350007176399	-0.0111375153064728	-0.287356227636337	0.032195333391428	-0.0262300036847591	-0.342878997325897	-0.153347313404083	-0.302456080913544	-0.192300766706467	-0.198145627975464	-0.0666102543473244	0.254276722669601	0.0578560456633568	0.252292454242706	0.0256661344319582	0.560789525508881	0.0219895392656326	0.0924925282597542	0.107761643826962	-0.402312636375427	0.107723727822304	0.508054256439209	0.13800998032093	0.229619175195694	0.0511215925216675	-0.228844448924065	-0.173529520630836	-0.0460301786661148	-0.100773051381111	0.556042551994324	-0.0169793944805861	-0.318817526102066	-0.109214387834072	0.519133985042572	0.109103940427303	-0.135206043720245	-0.182699933648109	0.100813500583172	-0.151937499642372	0.132932171225548	-0.117354743182659	-0.314533531665802	0.12263747304678	0.0474419221282005	0.0655551254749298	0.108022786676884	-0.24150487780571	-0.178340092301369	0.102461248636246	0.146923750638962
0.202328056097031	0.195777475833893	-0.0952937752008438	0.133949846029282	0.0332702472805977	0.0205702781677246	-0.0131486793980002	-0.0205586366355419	-0.0762536525726318	0.0570235773921013	0.11587792634964	0.257561296224594	0.0107690561562777	0.0549839548766613	-0.0315932035446167	0.117681443691254	0.0125561850145459	0.011623190715909	0.122446909546852	-0.160739734768867	0.239434912800789	0.185151189565659	-0.176077663898468	0.301701724529266	0.268168658018112	-0.0971824452280998	-0.175948172807693	0.0800730288028717	0.0380840338766575	0.198477298021317	-0.0972916334867477	-0.0508038178086281	-0.302881717681885	0.222728580236435	0.104228101670742	0.0106937112286687	-0.148616209626198	0.105330899357796	-0.0855169147253036	-0.0449685864150524	0.00806963630020618	-0.179788425564766	-0.0146791143342853	0.0109574887901545	0.185085996985435	-0.0534642823040485	0.0287515446543694	0.00302706379443407	0.230362311005592	0.205442324280739
-0.00108973367605358	-0.0104422476142645	0.0112379472702742	0.0101521341130137	0.0449388511478901	0.0247718300670385	0.0259209647774696	-0.0492170937359333	0.00566547550261021	0.0225304029881954	0.0203826874494553	-0.00817035604268312	0.0351487249135971	0.010171108879149	-0.027313657104969	-0.0289143789559603	0.020477294921875	0.0292856059968472	0.00059721025172621	0.0140912504866719	-0.0509691052138805	0.0304465610533953	0.0266660880297422	0.031392477452755	0.065026268362999	-0.0175360552966595	0.0292794462293386	0.0300806704908609	-0.00628357473760843	-0.0285483952611685	0.0149185452610254	0.0137331588193774	0.0169294737279415	0.0296471901237965	-0.00310382060706615	0.0413475707173347	-0.0182689260691404	0.000490581092890352	-0.00486063817515969	0.0145977903157473	0.0174342840909958	0.000637675286270678	-0.019242512062192	0.00716462545096874	-0.0197013486176729	-0.0090546952560544	0.0236925352364779	0.0163068678230047	0.00889104977250099	0.0224008988589048
0.145414397120476	0.0799789577722549	-0.123711049556732	0.094753123819828	-0.244107440114021	-0.00102227262686938	0.185371592640877	-0.008137546479702	0.0300603378564119	-0.109817810356617	0.178094461560249	0.336365401744843	-0.140070393681526	0.0725607797503471	-0.178195312619209	0.233323901891708	0.0163746178150177	-0.223749876022339	0.483385056257248	0.0232369042932987	0.394892275333405	0.256561070680618	-0.146160960197449	0.390231817960739	0.310945391654968	-0.16869455575943	-0.358722180128098	0.190234586596489	0.125511288642883	0.247848093509674	-0.318836718797684	-0.266606718301773	-0.362277209758759	0.322558492422104	0.00712587591260672	0.21434873342514	-0.204681918025017	0.27101668715477	0.046353030949831	-0.039189051836729	0.129462763667107	-0.175545990467072	-0.0732577964663506	0.180185809731483	0.319000542163849	-0.202768161892891	0.00849727168679237	0.0130794420838356	0.265409618616104	0.221654191613197
0.0745632648468018	-0.107259571552277	0.00456929998472333	-0.0444222800433636	0.0339677967131138	-0.168262228369713	0.00537908775731921	-0.0238679237663746	0.0575309954583645	0.04533451795578	-0.0609835386276245	0.0506238900125027	0.0710052475333214	0.0304891802370548	-0.0844442695379257	-0.113680079579353	-0.0617231987416744	-0.0929460227489471	-0.00846707820892334	-0.00855540670454502	-0.0476095825433731	-0.180701166391373	-0.0794494301080704	-0.190080404281616	0.0874818041920662	-0.032994456589222	0.0915936231613159	0.136478617787361	-0.0376326739788055	-0.0647367537021637	0.0856520682573318	0.137998193502426	0.0348823368549347	-0.0582937188446522	0.0753892287611961	-0.0651254057884216	0.0624956972897053	-0.0101006096228957	0.0372853316366673	0.0761759579181671	-0.0641048103570938	0.0405858643352985	-0.0157186277210712	0.0627564564347267	0.0024436479434371	0.00774026149883866	-0.0869941711425781	-0.210887402296066	-0.00966884382069111	0.0202045198529959
0.0267136376351118	0.0011230685049668	-0.0335015393793583	0.00384882325306535	-0.0247892681509256	-0.060187041759491	-0.0223685428500175	0.00617375737056136	-0.0566402263939381	-0.0305007845163345	-0.00407320912927389	0.0274012815207243	-0.0485328696668148	-0.00782390683889389	-0.00317985261790454	0.00256503070704639	-0.0350691564381123	-0.0159166567027569	0.0488720498979092	0.0391063615679741	0.0157961845397949	-0.102493606507778	-0.0790348872542381	-0.0942375659942627	-0.0305472016334534	-0.0597414523363113	-0.00201031728647649	0.0167333614081144	-0.0254602581262589	-0.0435064621269703	0.0216950587928295	0.00318664032965899	0.0148948105052114	-0.0590098276734352	0.0316328853368759	-0.101507820188999	0.00655134487897158	0.0328255780041218	0.00804949644953012	0.0224537719041109	-0.00696149654686451	0.000712861830834299	0.00105299067217857	0.00594751304015517	-0.0156360976397991	0.0812919065356255	-0.013272438198328	-0.0965115576982498	0.100545085966587	0.0236735120415688
-0.249057441949844	-0.234406277537346	0.314105063676834	-0.123068988323212	0.0944929718971252	-0.484729886054993	0.0542351901531219	-0.547028481960297	0.061414822936058	-0.263842165470123	-0.30207633972168	-0.00259370333515108	0.226113498210907	0.357824802398682	-0.319499135017395	0.0783990025520325	-0.144175976514816	0.0273439828306437	-0.00758734159171581	-0.113541252911091	-0.219827950000763	-0.074450895190239	0.00910917483270168	-0.416907012462616	-0.076346792280674	0.193233489990234	-0.0768053382635117	0.244250312447548	-0.216080725193024	-0.0347151830792427	0.112693257629871	0.368995398283005	0.12073615193367	0.0862516686320305	0.0460485517978668	-0.0416751876473427	0.156168952584267	-0.0542908683419228	0.11568870395422	0.266585797071457	-0.0508822314441204	-0.193819269537926	-0.0428524240851402	0.144922703504562	-0.102734051644802	0.18817526102066	-0.551283657550812	-0.117140173912048	-0.0788847804069519	-0.0434031300246716
0.00254219514317811	-0.01971654035151	0.0453174337744713	0.0147174140438437	0.0187692139297724	0.040105152875185	0.0226604845374823	0.0078820725902915	0.0450364165008068	-0.000428123719757423	0.00505098607391119	0.000698171323165298	0.0014311894774437	-0.0288204215466976	-0.0110488142818213	-0.0224345754832029	0.00114371464587748	0.0166418943554163	0.00128644006326795	0.00396533636376262	-0.0257591586560011	-0.0333564877510071	0.0690314918756485	-0.0218134913593531	-0.00877729989588261	-0.0179457254707813	0.0154889030382037	-0.013590145856142	-0.0307431872934103	0.00414106016978621	0.0382526516914368	0.0172269102185965	-0.00270984950475395	0.0375162735581398	0.0418211705982685	0.0289173908531666	0.013841918669641	-0.0201020855456591	-0.0126291736960411	-0.0179356746375561	0.0272815749049187	0.0331900157034397	0.039708748459816	0.0217335876077414	-0.0174613241106272	0.00397010613232851	-0.054512046277523	-0.00546714663505554	-0.0337201021611691	-0.00274467258714139
0.179325759410858	0.0655096545815468	-0.129489257931709	0.0405637249350548	-0.0906666144728661	-0.0848614871501923	0.00559279415756464	-0.216585218906403	0.0308907199651003	-0.0935530811548233	0.104032129049301	0.266717821359634	-0.0788497179746628	0.158372089266777	-0.074866034090519	0.229481175541878	0.109021604061127	-0.169481679797173	0.141277462244034	-0.206250846385956	0.147314712405205	0.264112770557404	-0.169674664735794	0.234420925378799	-0.0321564637124538	-0.124799832701683	-0.200604110956192	0.0189564619213343	0.0646292790770531	0.249941006302834	-0.0805365815758705	-0.130058407783508	-0.293537974357605	0.232890725135803	0.161006435751915	0.0155179770663381	-0.183573469519615	0.140101611614227	-0.162937641143799	0.00989439617842436	-0.0143216513097286	-0.198790743947029	-0.0636091604828835	0.0493839457631111	0.171716496348381	-0.0844326838850975	-0.045170858502388	-0.0752153396606445	0.186827436089516	0.141074985265732
0.160409733653069	0.073695607483387	-0.0215785447508097	0.0648063644766808	-0.177223667502403	0.133498758077621	0.110433809459209	0.159285306930542	0.0799048319458961	0.0803119465708733	0.244268625974655	0.112498618662357	-0.0535884238779545	-0.148580640554428	-0.027475617825985	0.0624808333814144	0.0294717159122229	-0.247569754719734	0.169988825917244	0.0420472994446754	0.299322545528412	0.0699031576514244	-0.166424751281738	0.254475384950638	0.15411339700222	0.114414624869823	-0.104299835860729	0.0072522284463048	0.184611186385155	0.0846190825104713	-0.14994789659977	-0.157441794872284	-0.180042341351509	0.0817281305789948	0.0524053573608398	0.0716532990336418	-0.140676766633987	0.231187552213669	-0.0454284399747849	-0.0838643908500671	0.142780363559723	0.000682171259541065	-0.145850315690041	0.122786089777946	0.253353387117386	-0.178248628973961	0.171119391918182	-0.0012825831072405	0.10002788901329	-0.00383813097141683
0.0112429456785321	0.00487099261954427	0.015137767419219	-0.039754893630743	-0.247865557670593	0.00168334366753697	0.188085556030273	0.043930035084486	0.0382618047297001	-0.00986121129244566	0.0896470844745636	0.072973906993866	-0.138863116502762	-0.0197752099484205	-0.0800346210598946	0.231490150094032	0.079065278172493	0.0265783686190844	0.320813179016113	-0.0597056970000267	0.106619216501713	0.26964595913887	0.0891429930925369	0.549057900905609	-0.0474277473986149	-0.0899543315172195	0.0378901958465576	0.0759765133261681	-0.0111145339906216	0.235409826040268	-0.211929380893707	-0.360458761453629	-0.0466405600309372	0.249506309628487	-0.256500333547592	0.182190701365471	-0.169745251536369	-0.0833498239517212	0.16624927520752	-0.0419382154941559	0.121979124844074	0.061224739998579	-0.123022422194481	0.114749804139137	0.0252505950629711	-0.145203068852425	0.0159426238387823	0.287897348403931	-0.00591166596859694	-0.106820322573185
-0.00468913232907653	-0.0116534288972616	-0.0379749312996864	0.0259760096669197	-0.0711929649114609	-0.088224895298481	-0.00627419911324978	0.0449805036187172	-0.123607449233532	-0.107612885534763	-0.0777222737669945	0.0168042052537203	-0.129007041454315	-0.0139616308733821	-0.0107608716934919	-0.0409264117479324	-0.0332849361002445	0.0169077236205339	0.013604880310595	0.0312547609210014	-0.0149049544706941	-0.132632926106453	-0.00104835769161582	-0.121449567377567	-0.0596385970711708	-0.0421277731657028	-0.0435186214745045	0.00305017549544573	-0.0565298236906528	-0.0667979791760445	0.0437522158026695	-0.0467307567596436	0.0697117298841476	-0.0254920180886984	-0.00858168490231037	-0.109541028738022	0.0704656466841698	0.00780060002580285	0.0545713119208813	-0.0295886173844337	-0.00342850922606885	0.062961034476757	0.0392288006842136	0.0174668282270432	-0.0126240868121386	0.0741958469152451	-0.0719789564609528	-0.10047497600317	0.108152732253075	0.0525051318109035
-0.017198583111167	-0.248837873339653	0.0564660094678402	-0.20890536904335	-0.0670393407344818	-0.156661882996559	0.219044670462608	-0.145621091127396	-0.0534082800149918	-0.0419519692659378	-0.0843416005373001	-0.0788577198982239	0.0871875956654549	0.0923893824219704	-0.246871098875999	0.0534298270940781	-0.0837000608444214	0.156475737690926	-0.0709265172481537	-0.0920972004532814	-0.0975385084748268	-0.0158119555562735	-0.0478742234408855	-0.0494096130132675	-0.126352712512016	-0.0703685358166695	-0.00454776873812079	0.223977968096733	-0.116661548614502	0.0266032088547945	-0.107144795358181	0.0714121609926224	0.0794519037008286	0.0299130789935589	0.0184775684028864	0.192064255475998	0.10100468993187	-0.0795890092849731	0.321679145097733	0.160212785005569	-0.166691198945045	-0.0943979620933533	0.0897962227463722	0.220031678676605	-0.0775380805134773	0.147915869951248	-0.0352689474821091	-0.0349413603544235	-0.0353577621281147	-0.098943717777729
-0.039546649903059	-0.160282537341118	0.102612055838108	-0.382339328527451	-0.210254475474358	-0.00120812503155321	0.0797010213136673	-0.0649683922529221	0.194767192006111	0.195582687854767	0.0226647146046162	-0.149819627404213	0.0706549882888794	-0.0767698884010315	-0.126224488019943	-0.0906924977898598	0.213478460907936	0.148366540670395	-0.180665984749794	0.202787667512894	-0.0543606914579868	-0.118165098130703	-0.00524314120411873	-0.145342797040939	-0.418253988027573	-0.057387862354517	0.171418055891991	0.0593381784856319	-0.165212959051132	0.0577324256300926	0.000544018053915352	0.0840556398034096	0.311814814805984	-0.200649812817574	0.105900891125202	0.0212980583310127	-0.201008960604668	-0.0165030546486378	0.27122950553894	0.0208888128399849	0.139011070132256	0.185194864869118	-0.152218043804169	0.117891453206539	-0.0237580556422472	-0.112859405577183	0.0410118289291859	-0.12139417976141	-0.0990150272846222	-0.603845298290253
0.291064292192459	-0.233586668968201	-0.13767683506012	-0.171959102153778	-0.0440558604896069	-0.0349149033427238	0.25830814242363	-0.0297821518033743	0.00237001245841384	0.0765514820814133	0.140357613563538	0.15546327829361	0.17339251935482	-0.0589567460119724	-0.432101041078568	0.200825080275536	-0.0535554699599743	0.0957626029849052	0.0182779766619205	-0.0762931331992149	0.0998056828975677	0.108871929347515	0.0807899534702301	0.0659057274460793	-0.137320324778557	-0.27595990896225	-0.0128840319812298	0.391715735197067	-0.0831128135323524	0.220079153776169	0.0461156405508518	-0.212318688631058	0.0971018895506859	0.107044897973537	0.340176731348038	0.0509532503783703	-0.114139050245285	0.230659753084183	0.193061053752899	0.296791821718216	-0.103963099420071	-0.0228172373026609	0.0104111526161432	0.360960096120834	0.141188785433769	0.0382653512060642	0.0704436227679253	-0.29779189825058	0.141513511538506	-0.220842108130455
0.493891000747681	-0.182708948850632	-0.0618861541152	-0.276205360889435	-0.0473417975008488	-0.122555837035179	0.0781329423189163	-0.121492139995098	0.113624915480614	0.13679563999176	0.278504103422165	0.271945089101791	0.243160054087639	-0.0248975213617086	-0.422757536172867	0.172612726688385	-0.0278410911560059	-0.0535318627953529	0.0226795319467783	0.0691400468349457	0.113448657095432	0.0853508561849594	-0.155256286263466	-0.174422577023506	0.0566837452352047	-0.262423902750015	-0.0410696193575859	0.441200375556946	-0.0482382252812386	0.209512263536453	0.14571288228035	-0.216788828372955	0.0327364876866341	0.0578386336565018	0.518332302570343	-0.133301183581352	-0.118004627525806	0.244036018848419	0.0272751040756702	0.304251044988632	0.0357190407812595	0.155755370855331	-0.0840261057019234	0.269806146621704	0.182850405573845	-0.0391842424869537	-0.00769471004605293	-0.498948395252228	0.207554638385773	-0.431199222803116
-0.0637080669403076	-0.0936105400323868	0.0600188300013542	-0.0227031297981739	0.0218112673610449	-0.195015460252762	0.0773716792464256	-0.00371365342289209	-0.0691439658403397	-0.0022513191215694	-0.0655247867107391	-0.000330032838974148	0.0356392897665501	0.0538126938045025	-0.0959553197026253	-0.0542689487338066	-0.0601406991481781	0.0768261253833771	-0.0256902668625116	-0.0283220410346985	-0.0578904449939728	-0.193125560879707	0.0349771790206432	-0.130682811141014	0.0401123054325581	-0.0121708642691374	0.0720516368746758	0.0737832486629486	-0.0924873352050781	-0.0708313584327698	0.0515722930431366	0.0546907037496567	0.033671036362648	-0.00434692203998566	-0.0811748802661896	0.0240589715540409	0.0638756826519966	-0.0227086115628481	0.128924548625946	0.0996765568852425	-0.0255135484039783	0.00948404707014561	0.0235542636364698	0.0352305583655834	-0.0453585721552372	0.0969377756118774	-0.0972189828753471	-0.0911117345094681	0.0625038221478462	0.103384725749493
0.135560497641563	0.0769104436039925	-0.0197106748819351	0.249095886945724	-0.235830441117287	0.366892218589783	0.125354498624802	0.25057715177536	0.207005441188812	0.0399142205715179	0.237888395786285	0.223335981369019	-0.186437100172043	-0.184214413166046	-0.0154570341110229	0.0414909683167934	-0.129033446311951	-0.364450007677078	0.262578368186951	0.0822547078132629	0.303970605134964	0.057864461094141	-0.220050290226936	0.269033253192902	0.271538496017456	0.0558017641305923	-0.285556048154831	0.049613393843174	0.338228821754456	0.106040522456169	-0.0901989713311195	-0.140448868274689	-0.283149033784866	-0.0312859565019608	0.0655819848179817	0.0553913600742817	0.0774516984820366	0.200091540813446	-0.0989207327365875	-0.132475465536118	0.220096468925476	0.00732159940525889	-0.272748917341232	0.112553671002388	0.235468149185181	-0.262997388839722	0.0960953459143639	0.0334780067205429	0.251787155866623	0.195553317666054
-0.0337906368076801	-0.170605167746544	0.160777807235718	-0.0856772065162659	0.00392924295738339	-0.0774542167782784	0.0887138918042183	-0.0964662805199623	0.0106588257476687	-0.0063215303234756	-0.0646845996379852	-0.0476511530578136	-0.0429587289690971	0.036179706454277	-0.114903099834919	-0.110154114663601	-0.12351355701685	-0.022360859438777	-0.0596180036664009	0.0575890205800533	-0.0593170076608658	-0.190960139036179	-0.0477794222533703	-0.123495809733868	0.116728611290455	0.0139882955700159	-0.0287952739745378	0.143380656838417	-0.036540437489748	-0.0960911363363266	0.00650426838546991	0.107228830456734	-0.0431142263114452	-0.0427403226494789	-0.0113105485215783	0.0444741770625114	0.145543426275253	-0.0186627991497517	0.0910367220640182	-0.0304365027695894	0.0245205480605364	-0.00571178691461682	-0.0484372526407242	0.148289814591408	-0.0461226738989353	0.0614869259297848	-0.0785016417503357	-0.166611388325691	0.0381203256547451	-0.00084171729395166
0.0496530160307884	0.029449999332428	0.0507740490138531	-0.00394623912870884	-0.263918191194534	0.13344506919384	-0.0790831446647644	0.102425418794155	0.489349544048309	0.0717772468924522	0.214069813489914	0.0836177244782448	-0.203021362423897	-0.0521640405058861	0.0949321016669273	0.018796106800437	0.275354504585266	-0.296688497066498	0.348992049694061	0.347555756568909	0.153393611311913	0.0304712541401386	-0.229328989982605	0.218648225069046	0.0813929960131645	0.0475501902401447	-0.246818274259567	-0.0506485551595688	0.133175238966942	0.0417118854820728	-0.0271992366760969	-0.0889172777533531	-0.0220441296696663	-0.0868363007903099	-0.118067257106304	-0.0683998167514801	-0.29868957400322	0.0426671206951141	-0.0892857015132904	-0.271135717630386	0.644770324230194	0.258413136005402	-0.657332599163055	-0.0969398096203804	0.10593356192112	-0.500397682189941	-0.00357948220334947	0.161016687750816	0.141654163599014	-0.0337539575994015
-0.00114606437273324	0.0168825443834066	-0.0819955468177795	-0.0455534048378468	0.00461286306381226	-0.0349513739347458	-0.0354808494448662	-0.0369757637381554	-0.00876202527433634	-0.0582072362303734	0.0289896409958601	0.0112457647919655	0.048438835889101	0.0532271452248096	0.0287735145539045	0.0771427676081657	-0.00950065907090902	-0.0501187965273857	0.00250407517887652	-0.0402649194002151	0.0503915436565876	0.0763538256287575	-0.078657478094101	0.00654165958985686	-0.0253808610141277	-0.00260806689038873	-0.0216584149748087	-0.00636085588485003	-0.0056033032014966	0.0553713105618954	-0.0584097765386105	0.000596630037762225	-0.0672923251986504	-0.0315206572413445	0.0117559265345335	-0.0411969982087612	-0.00625447602942586	0.0725090727210045	0.00518069602549076	0.00547768967226148	-0.0464707054197788	-0.0898761600255966	-0.0116098234429955	-0.0474066138267517	0.00754296826198697	0.023623812943697	0.0348796062171459	-0.0104377157986164	-0.00276288902387023	0.0176530536264181
0.0144163193181157	0.020130705088377	-0.0239796340465546	-0.0143533889204264	-0.0194110814481974	-0.045544471591711	-0.0457715950906277	0.00747851422056556	-0.0166388507932425	-0.0351786129176617	-0.017221387475729	0.0251860208809376	-0.011683439835906	0.050381388515234	-0.00361927063204348	0.0334536284208298	0.000887797388713807	0.00737418932840228	-0.00549359060823917	0.00590092455968261	0.0436280630528927	0.046398289501667	-0.00588901014998555	-0.0177464224398136	-0.0213654395192862	0.0684552043676376	-0.0317512080073357	-0.0320065952837467	0.0298703573644161	-0.0146029070019722	-0.0237057060003281	-0.025267343968153	0.0398100130259991	-0.0032095171045512	-0.0354999043047428	-0.028883283957839	0.00236149760894477	0.00177490327041596	0.0353835709393024	-0.00517355930060148	0.0194517951458693	0.0338551551103592	-0.0252794772386551	-0.022310633212328	0.0304813608527184	-0.0264136102050543	-0.00680217146873474	-0.00524889305233955	0.0166638717055321	-0.02765192091465
-0.00784541293978691	0.00905184634029865	0.0189448967576027	-0.00914423540234566	-0.04346027597785	0.0905659720301628	-0.0261026322841644	-0.00695022894069552	0.104526780545712	0.0460013411939144	0.00352321658283472	-0.0294913109391928	0.0579068548977375	-0.0404766872525215	0.0233655422925949	0.0363532267510891	0.00586803117766976	-0.0347216911613941	0.0306164305657148	-0.0290748160332441	0.0286909732967615	-0.000555879552848637	-0.0096661327406764	0.0769591182470322	-0.00625538639724255	-0.0206698644906282	-0.0158144533634186	-0.0295228268951178	0.0182474087923765	0.0869983360171318	-0.0244416370987892	0.0357256233692169	-0.035023856908083	0.0433499813079834	0.0373201183974743	0.084154449403286	-0.00295471772551537	-0.00375865190289915	-0.0680452436208725	-0.0152185177430511	0.0186263527721167	-0.0293988306075335	0.0102094085887074	0.0324998907744884	0.0223909299820662	-0.102694384753704	-0.00229958235286176	0.0306387655436993	-0.02843495644629	-0.0488488674163818
-0.00173576839733869	0.0248220134526491	0.0720965191721916	0.0402020998299122	0.0422597490251064	0.101997040212154	0.00970146618783474	-0.0472440160810947	0.164082735776901	0.0535009987652302	0.0797445327043533	-0.0324006229639053	0.0960605815052986	0.0185245834290981	-0.0169333834201097	-0.0346498787403107	0.0465399771928787	-0.0679810270667076	-0.0191071424633265	0.0407391302287579	0.00651219813153148	0.112357400357723	0.0200357846915722	0.183736339211464	0.122057914733887	0.0775431841611862	-0.0405583381652832	-0.0156469270586967	0.0764244720339775	0.0173763409256935	-0.0490934364497662	0.0576921552419662	-0.0813842043280602	0.0344225279986858	-0.0245409589260817	0.190848216414452	-0.0556732676923275	-0.0177007578313351	-0.0218454860150814	0.00756831793114543	0.0906698703765869	-0.0198558159172535	-0.0622869916260242	-0.0360584445297718	0.0308364778757095	-0.16604571044445	0.0466896295547485	0.18283699452877	-0.0719244927167892	-0.05870196595788
0.400642961263657	0.224127992987633	-0.21456603705883	0.122680641710758	-0.0641068145632744	0.109936684370041	-0.183097913861275	0.0637526512145996	-0.00923403352499008	0.0710086673498154	0.184838220477104	0.132334530353546	0.0281358882784843	-0.0944062471389771	0.233801662921906	0.150996252894402	0.221134006977081	-0.0878163874149323	0.0659540072083473	-0.0031855630222708	0.279234111309052	0.0882207378745079	-0.0315928384661674	0.20978869497776	0.100178904831409	-0.00554173439741135	-0.0930548831820488	-0.162195116281509	0.148715227842331	0.13059988617897	0.0364716649055481	-0.141532704234123	-0.0643737688660622	0.142654523253441	0.172961175441742	-0.225690901279449	-0.21781912446022	0.220133379101753	-0.336322516202927	-0.0422631688416004	-0.0859184041619301	0.0103612989187241	-0.0177269205451012	-0.0766182467341423	0.250316172838211	-0.146979972720146	0.0543332435190678	-0.139729052782059	0.154245167970657	0.0524728819727898
0.369832187891006	0.277371913194656	-0.564908087253571	0.153585687279701	0.134894967079163	-0.216126590967178	-0.3734430372715	-0.241434454917908	-0.227927133440971	-0.00436721974983811	0.236275315284729	0.371553659439087	0.329545259475708	0.156590551137924	0.253002643585205	0.401398241519928	0.360489636659622	0.0536748357117176	-0.0287407897412777	-0.273573458194733	0.240419641137123	0.364342659711838	0.152563899755478	0.126993805170059	0.00637019285932183	-0.164149060845375	-0.0265832412987947	-0.226462036371231	-0.0454789623618126	0.349882423877716	0.193641304969788	-0.205621764063835	0.0268451031297445	0.330459654331207	0.454280585050583	-0.342907786369324	-0.300952464342117	0.276497811079025	-0.452449113130569	0.120709612965584	-0.083798922598362	0.0337369330227375	0.17585626244545	-0.166301235556602	0.256786525249481	0.10271155834198	-0.103744246065617	-0.366991639137268	0.312398016452789	0.177161052823067
-0.161216914653778	-0.0935065224766731	-0.0101436739787459	-0.0676362589001656	0.239972874522209	-0.67417448759079	0.0294446796178818	-0.833561062812805	0.0209883488714695	-0.683227479457855	-0.458527326583862	0.0213178731501102	0.365181565284729	0.748936295509338	-0.0545657053589821	0.152419403195381	-0.0094408793374896	-0.0235840678215027	0.0378403887152672	-0.309076398611069	-0.15380123257637	0.164186611771584	-0.267688363790512	-0.0798216685652733	-0.0339726656675339	0.118926867842674	0.0165779683738947	0.0287764370441437	-0.307873427867889	0.0974109992384911	-0.244427382946014	0.166582092642784	-0.207522958517075	0.31869187951088	-0.0152486311271787	0.142481878399849	-0.0048634116537869	-0.0951041132211685	0.0809320658445358	0.177729025483131	-0.0950436890125275	-0.398629873991013	-0.175458535552025	0.00798886362463236	-0.101632483303547	0.124992147088051	-0.703563272953033	-0.0213614404201508	0.0558765307068825	0.153374344110489
-0.0974878370761871	-0.258255124092102	-0.00353793450631201	-0.200374782085419	0.181992635130882	-0.301909506320953	0.146969854831696	-0.131683155894279	-0.366941183805466	-0.135188609361649	-0.330474734306335	-0.138273417949677	0.135985016822815	0.196804776787758	-0.185377195477486	0.0397263579070568	-0.175446733832359	0.231086000800133	-0.262822896242142	-0.228836491703987	-0.214136585593224	-0.00125564087647945	0.167698070406914	-0.175582408905029	-0.0832542032003403	-0.0700244978070259	0.208205565810204	0.147160574793816	-0.249548628926277	0.0237204246222973	0.0240078773349524	0.115652851760387	-0.0172786638140678	0.181093141436577	0.106779202818871	0.199329078197479	0.316735327243805	-0.0916590541601181	0.182839944958687	0.281721830368042	-0.51147598028183	-0.237084850668907	0.555222570896149	-0.0484457761049271	-0.177834287285805	0.445884585380554	-0.0968014076352119	-0.109159529209137	-0.128144651651382	0.0454330705106258
-0.0312511622905731	-0.0650175884366035	0.027061814442277	-0.0420454107224941	-0.00058923737378791	-0.135290667414665	0.048246756196022	-0.0261636488139629	0.0224170815199614	0.057154256850481	-0.0726526081562042	-0.00423548789694905	0.0579242818057537	-0.000485075608594343	-0.0787798389792442	-0.0299896523356438	-0.0466847606003284	0.0157074015587568	-0.0249376799911261	-0.0409829095005989	-0.0524638332426548	-0.16365385055542	-0.0138279860839248	-0.0913992077112198	0.0703044608235359	-0.0582050122320652	0.0475654080510139	0.0905974805355072	-0.0688990876078606	-0.0388880930840969	0.0530478917062283	0.0800397321581841	0.06548061221838	-0.0139474747702479	-0.0181385688483715	0.0201438348740339	0.0608811564743519	-0.0322185978293419	0.0746839046478271	0.082853689789772	-0.0398676581680775	0.0159695465117693	0.0222717132419348	0.0521955639123917	-0.0167575925588608	0.0463520996272564	-0.0614123158156872	-0.0848986729979515	0.0331802181899548	0.0460462458431721
0.00862991716712713	-0.0549658387899399	0.0198760982602835	0.0270430631935596	0.00804802682250738	-0.0545231327414513	0.0357657298445702	0.00726011069491506	-0.018084229901433	-0.00891015864908695	-0.021521020680666	0.00489608198404312	-0.0527605377137661	-0.0170920435339212	-0.0358739383518696	-0.0860476717352867	-0.0299470480531454	0.0162300486117601	0.00249295146204531	0.0579952597618103	-0.0347959846258163	-0.0801255628466606	-0.00153855222743005	-0.086761437356472	0.00492859771475196	-0.0432396195828915	0.0223183650523424	0.0298353470861912	-0.0444524772465229	-0.070612870156765	0.0446537174284458	0.0181143935769796	0.0192201174795628	-0.0231852773576975	0.00548387505114079	-0.0403433218598366	0.0203287396579981	-0.0173309985548258	0.0445131286978722	-0.0131238475441933	0.0183095671236515	0.0529848113656044	-0.00412001134827733	0.00511833559721708	-0.0337594375014305	0.0689609199762344	-0.0329827889800072	-0.0828784927725792	0.0587072111666203	0.0471742115914822
-0.449590533971786	-0.272788763046265	0.477322518825531	-0.193346917629242	0.0428081229329109	-0.0150536177679896	0.322222352027893	-0.112360283732414	0.150547474622726	-0.215230286121368	-0.281720787286758	-0.28605392575264	-0.0609079599380493	0.2059525847435	-0.222826346755028	-0.16723059117794	-0.309514790773392	0.0242918785661459	0.0127474740147591	0.150933429598808	-0.301755547523499	-0.233330443501472	-0.15096977353096	-0.316339403390884	-0.0994964465498924	0.282396137714386	0.0152772236615419	0.192032724618912	-0.143657609820366	-0.172578528523445	-0.0808103233575821	0.245016008615494	0.0297040566802025	-0.098493367433548	-0.349324941635132	0.287007957696915	0.336359202861786	-0.348080515861511	0.450200349092484	0.0361183509230614	0.084327906370163	-0.0327189862728119	-0.123338632285595	0.0924765318632126	-0.283460110425949	0.00240498082712293	0.0274496711790562	0.310689777135849	-0.224442794919014	-0.143256261944771
0.0499192960560322	-0.0760932192206383	-0.276413917541504	-0.102559819817543	-0.108413338661194	-0.277258038520813	-0.0142050506547093	-0.227517142891884	-0.213363453745842	-0.125630959868431	-0.0818804576992989	0.101416401565075	0.0666107460856438	0.181849703192711	-0.0987008437514305	0.608641743659973	0.234996303915977	0.126608997583389	0.223953053355217	-0.242632120847702	0.0921362042427063	0.520589470863342	0.266377806663513	0.317407488822937	-0.10421072691679	-0.177624762058258	-0.137781158089638	0.105667859315872	-0.259834468364716	0.529245436191559	-0.0840429589152336	-0.387457311153412	0.0304285548627377	0.386409938335419	0.0275828223675489	0.0148543464019895	-0.170418292284012	0.176423028111458	-0.11151535063982	0.19864496588707	-0.167730569839478	-0.207850083708763	0.109794579446316	0.138275891542435	0.137500211596489	0.126383811235428	-0.187842652201653	-0.0332555957138538	0.0154557209461927	0.00423052255064249
0.353401511907578	0.264898836612701	-0.305997461080551	0.212718531489372	0.0611005388200283	0.00461838999763131	-0.210868239402771	-0.0330271869897842	-0.0660872086882591	0.0500115528702736	0.16468545794487	0.289541631937027	0.0981722921133041	-0.000665602448862046	0.139378264546394	0.212915107607841	0.235262408852577	-0.0194145943969488	0.0793494209647179	-0.0850971043109894	0.256997406482697	0.170199260115623	0.0121637200936675	0.237669736146927	0.0606796219944954	-0.0853134021162987	-0.00532246753573418	-0.1849435120821	0.10193508118391	0.201872155070305	0.0128935966640711	-0.19347009062767	-0.0301767587661743	0.234887987375259	0.188261151313782	-0.23466645181179	-0.265675723552704	0.155242919921875	-0.333041965961456	0.00897815078496933	-0.0170721113681793	-0.0539216473698616	0.0220742616802454	-0.0930182486772537	0.25428318977356	-0.113940566778183	0.0100980205461383	-0.198208674788475	0.105401247739792	0.117597296833992
0.0096557205542922	0.00526051921769977	0.0320769287645817	0.0209261924028397	0.0739518254995346	-0.0365532226860523	0.0191512256860733	0.00487930187955499	0.00680216494947672	0.00896565243601799	0.0223618298768997	0.0203908756375313	0.00377003592438996	0.0329398550093174	-0.0316626243293285	-0.0161256846040487	-0.00651964452117682	0.0189505163580179	-0.0055037192068994	0.0119957579299808	-0.0146984243765473	-0.0243794694542885	-0.00076341291423887	-0.000987192383036017	0.0539553947746754	-0.00145500944927335	0.010449736379087	0.0284761283546686	0.0487504713237286	-0.0118743190541863	0.00394777022302151	-0.0260303001850843	0.024487866088748	-0.0139292040839791	-0.0116342036053538	-0.0157168097794056	-0.0263240039348602	-0.010960160754621	0.0281017534434795	0.0254980456084013	0.0146280061453581	-0.00123256363440305	-0.00733630126342177	0.00710647366940975	-0.0152955455705523	0.000356983306119218	0.0510248690843582	0.000163313423399813	0.0359616540372372	-0.00178590544965118
