# Supplementary material for: Predicting electronic structure properties of transition metal complexes with neural networks
Source: Chem Sci. 2017 May 17;8(7):5137–52. doi: 10.1039/c7sc01247k (PMC6100542; doi:10.1039/c7sc01247k)
Supplement: Supplementary file 1 [file SC-008-C7SC01247K-s001.zip › data/ann_weights/hs/final_hs_w3.csv]

0.0951182842254639	0.00143995101097971	0.0585788078606129	-0.00282006664201617	-0.0171987693756819	0.142221614718437	-0.133795320987701	0.155905902385712	0.0624772869050503	0.106166265904903	-0.114832639694214	0.00282216561026871	-0.0332055315375328	-0.0908847376704216	0.00977643299847841	0.122047744691372	-0.165722638368607	-0.147821187973022	0.000425402773544192	-0.108423314988613	0.0371129512786865	-0.00801960844546556	0.173292636871338	0.000179529743036255	-0.048561442643404	-0.048328660428524	-0.0902730375528336	0.0170861016958952	0.0466633252799511	0.112699083983898	0.0926145315170288	0.115368783473969	0.0348737686872482	-0.137870714068413	0.0863657742738724	-0.0788984969258308	0.0102888308465481	-0.00284678256139159	-0.0111543256789446	-0.0025221100077033	-0.175150573253632	-0.130496367812157	0.127928882837296	0.100127413868904	0.0254345592111349	0.0166498273611069	0.0611990615725517	-0.127451360225677	-0.0705925896763802	-0.00260856398381293
