# Supplementary material for: Predicting electronic structure properties of transition metal complexes with neural networks
Source: Chem Sci. 2017 May 17;8(7):5137–52. doi: 10.1039/c7sc01247k (PMC6100542; doi:10.1039/c7sc01247k)
Supplement: Supplementary file 1 [file SC-008-C7SC01247K-s001.zip › data/ann_weights/ls/final_ls_b1.csv]

0.512675285339355
1.47964799404144
-0.147191897034645
2.08045482635498
-0.493759602308273
-0.607815682888031
0.366249531507492
1.67133271694183
-0.0322237238287926
-0.465971499681473
0.930782556533813
1.70501708984375
0.987999677658081
-1.76035928726196
-0.56696605682373
-1.71001827716827
-2.31380081176758
-2.71181154251099
-1.64360320568085
-0.0457921922206879
0.522842109203339
0.357520341873169
0.439595192670822
-0.0345193631947041
-0.182043582201004
-0.0995123162865639
0.0536416843533516
-0.992859959602356
0.500220477581024
-0.84316498041153
-0.18329644203186
0.246034383773804
-0.352307498455048
-3.0241117477417
-2.45898628234863
0.695826709270477
-0.302635252475739
-0.431627362966537
-1.28179240226746
-0.101071640849113
-1.38906538486481
-0.161817163228989
-2.52402806282043
2.50177550315857
-2.66872596740723
1.78091311454773
-0.321503341197968
0.951610684394836
-0.72568953037262
-1.09396076202393
