# Supplementary material for: Predicting electronic structure properties of transition metal complexes with neural networks
Source: Chem Sci. 2017 May 17;8(7):5137–52. doi: 10.1039/c7sc01247k (PMC6100542; doi:10.1039/c7sc01247k)
Supplement: Supplementary file 1 [file SC-008-C7SC01247K-s001.zip › data/ann_weights/ls/final_ls_b2.csv]

-0.0614369958639145
0.238939449191093
0.435614883899689
0.385297685861588
-0.152272760868073
-0.47737193107605
-0.00131049531046301
-0.376547068357468
-0.583918571472168
0.44964188337326
0.189701244235039
-0.279596239328384
0.346599876880646
0.254945665597916
0.408089101314545
-0.29438129067421
-0.350986897945404
-0.335872828960419
0.470651835203171
0.0667914897203445
0.0122709674760699
-0.0610703229904175
0.535490810871124
0.260422468185425
0.665834426879883
-0.456186264753342
0.586113810539246
0.168531745672226
-0.273905575275421
-0.188137009739876
0.0985128879547119
0.11812761425972
0.144598662853241
-0.269034653902054
0.123511232435703
0.513521611690521
0.563334226608276
0.121009700000286
0.247590437531471
-0.117518879473209
0.0294764880090952
-0.684786379337311
0.273536443710327
0.320022940635681
0.0705012306571007
-0.0428551360964775
0.281193971633911
0.424753338098526
0.208872929215431
-0.165883183479309
