# Supplementary material for: Predicting electronic structure properties of transition metal complexes with neural networks
Source: Chem Sci. 2017 May 17;8(7):5137–52. doi: 10.1039/c7sc01247k (PMC6100542; doi:10.1039/c7sc01247k)
Supplement: Supplementary file 1 [file SC-008-C7SC01247K-s001.zip › data/ann_weights/ls/final_ls_w1.csv]

0.270880073308945	-0.752438366413116	0.0802688598632812	-0.0720328316092491	0.352820217609406	-0.89242547750473	-0.0912049114704132	-0.100747764110565	-0.149416923522949	-0.535332858562469	-0.313327461481094	-0.270583957433701	-0.936390101909637	0.189443066716194	-0.204476907849312	-0.126507580280304	-1.2294842004776	0.868437588214874	-0.146229296922684	-0.502712070941925	0.211820140480995	-0.161132290959358	-0.769962906837463	-0.182967707514763	-0.323179185390472
0.211925283074379	-0.760489404201508	-0.112900115549564	-0.512488007545471	0.519994378089905	-0.308892458677292	-0.588263630867004	0.121709071099758	0.236295402050018	0.454535573720932	-0.129194155335426	-0.0449176505208015	0.671356320381165	-0.695693671703339	-0.141104817390442	-0.175960496068001	0.940273821353912	-0.792946040630341	-0.221642896533012	-0.10822705924511	-0.476657181978226	-0.497042864561081	-0.353926986455917	0.945176482200623	0.351030945777893
0.0389003939926624	-0.0114195588976145	0.185453817248344	0.0551444031298161	0.115800179541111	-0.16388463973999	-0.120818562805653	0.180458471179008	-0.240149661898613	-0.115418955683708	-0.432835131883621	-0.0704839155077934	-0.0657069236040115	-0.244373306632042	-0.210386171936989	-0.26198610663414	-0.0202790535986423	-0.0683272257447243	-0.0749426186084747	-0.698562800884247	-0.49023225903511	0.152343094348907	0.100534103810787	0.307408541440964	0.109784811735153
-0.252278476953506	0.078272208571434	-0.263832002878189	-0.409472197294235	-0.0193339269608259	0.218043506145477	0.137956976890564	0.329081267118454	-0.0784937813878059	-0.010674437507987	-0.268678694963455	-0.284227341413498	-0.00850122328847647	-0.254200845956802	-0.394899815320969	-0.43495985865593	0.235879614949226	-0.382716715335846	-0.359247535467148	-0.19809028506279	-0.0887115299701691	-0.296699613332748	0.155365705490112	0.363248616456985	-0.119072593748569
-0.10531921684742	0.512588739395142	-0.0926557332277298	0.114269807934761	-0.58957713842392	0.646993458271027	0.212728321552277	-0.423631191253662	0.298432201147079	0.210417881608009	-0.142843678593636	0.0824316963553429	0.521015703678131	-0.245742380619049	0.0409067384898663	-0.195010140538216	0.253628879785538	-0.670058012008667	0.0157764218747616	-0.157437369227409	-0.439510017633438	0.0920870676636696	0.625450491905212	0.195447579026222	-0.430391281843185
-0.141947060823441	0.490328401327133	0.175054028630257	0.0975995361804962	-0.529259026050568	0.748065948486328	0.521767199039459	-0.0916463434696198	0.179805353283882	0.0668769478797913	0.0813651233911514	0.176945313811302	0.576014041900635	-0.247778818011284	0.304793626070023	-0.0489549711346626	0.610924899578094	-0.830410003662109	0.021347826346755	0.0322236903011799	-0.30252730846405	-0.0655389204621315	0.663344740867615	0.135511383414268	-0.0237708520144224
0.0163331013172865	0.0235492382198572	-0.123319268226624	0.0237300936132669	-0.0388493426144123	0.0830656439065933	0.0750190764665604	-0.0814989432692528	0.160693123936653	0.150251299142838	0.281622678041458	-0.0378706231713295	0.182016536593437	0.112874694168568	0.150594711303711	-0.0296557284891605	0.327779203653336	0.106641411781311	0.0410314351320267	0.558551788330078	0.474938780069351	-0.163542300462723	-0.216138035058975	0.00122253701556474	0.113980710506439
-0.365605533123016	0.190141513943672	-0.257848292589188	-0.123780786991119	0.596345782279968	1.54992520809174	-0.246282935142517	0.124495148658752	-0.115365765988827	-0.303361743688583	0.330777615308762	-0.502735435962677	-0.394069820642471	-0.585771262645721	-0.14122574031353	-0.51045835018158	0.0773322433233261	0.5408895611763	-0.656029164791107	-0.447455167770386	-0.192978113889694	0.470721542835236	-0.482600182294846	0.142171621322632	0.482653796672821
0.0261356327682734	-0.00906299613416195	-0.166843965649605	-0.0186363272368908	-0.1336340457201	0.0394317135214806	0.0273644961416721	-0.169526904821396	0.27880859375	0.0807191431522369	0.383897304534912	-0.0832278802990913	0.0674971342086792	0.240863367915154	0.20819827914238	0.0718713477253914	0.0423128418624401	0.108112879097462	0.0919299647212029	0.609132349491119	0.510013341903687	-0.260702818632126	-0.167480394244194	-0.269555985927582	-0.072617806494236
0.00220254948362708	0.0827551484107971	-0.0979285910725594	0.0712723210453987	0.0345746278762817	0.194172188639641	0.0785091668367386	-0.190047532320023	-0.0940572172403336	-0.0746272727847099	0.314522713422775	0.109504856169224	-0.283508270978928	0.472357571125031	0.11331620067358	0.233835995197296	-0.483407944440842	0.424003690481186	0.0968834161758423	0.220806494355202	0.353548347949982	-0.177936911582947	-0.166784957051277	-0.334179848432541	0.103536702692509
0.315840303897858	-0.886395812034607	0.378026217222214	-0.374764740467072	0.314420968294144	-0.454552918672562	-0.0459369532763958	0.2260871976614	0.105016723275185	0.173798099160194	0.347781389951706	-0.144916757941246	0.11808668076992	0.293853491544724	0.267983198165894	0.100412406027317	0.280614465475082	-0.00994520727545023	-0.13711179792881	0.160833641886711	0.118653886020184	-0.267323046922684	-0.202596828341484	0.216194212436676	0.615514099597931
0.00955578126013279	-0.40602508187294	-0.0311645176261663	-0.316558510065079	0.053190540522337	-0.113093443214893	-0.143564119935036	0.0914454087615013	0.0936487689614296	-0.200371220707893	0.00892532709985971	0.00424411054700613	-0.240439489483833	-0.139622539281845	-0.13921657204628	-0.0585947036743164	0.206058651208878	0.118543200194836	-0.210018679499626	0.281225651502609	0.413819700479507	-0.448047995567322	-0.467869609594345	0.334836393594742	0.279191732406616
0.569256246089935	-1.34575569629669	0.215289652347565	0.0294392518699169	0.185935690999031	0.63481342792511	-0.174440503120422	0.799352049827576	0.335738211870193	0.124382816255093	0.0896060392260551	-0.138923540711403	-0.0615837238729	-0.150649383664131	-0.0594719909131527	-0.0816969200968742	0.39042192697525	-0.230683282017708	-0.0289959963411093	-0.113353818655014	-0.00356243620626628	-0.097230464220047	-0.11741316318512	0.281852692365646	0.372727513313293
0.148631185293198	-0.174052357673645	0.223841175436974	0.172437742352486	-0.445545732975006	-0.895746350288391	-0.0184048861265182	-0.355692058801651	0.302990674972534	0.3924860060215	0.115946613252163	0.645756483078003	0.728145599365234	0.900369882583618	0.579317212104797	0.413695573806763	0.52793300151825	-0.75586348772049	0.523127675056458	0.924235820770264	0.583029806613922	-0.39310422539711	0.563625633716583	-0.411408841609955	-0.23322656750679
-0.348612427711487	0.0180448610335588	-0.00389628414995968	0.361368060112	0.0515534617006779	-0.468585938215256	0.111136987805367	0.191774874925613	0.428300380706787	0.0142786996439099	0.435657143592834	-0.129471018910408	0.438861608505249	-0.175240740180016	0.398365259170532	0.0487619377672672	0.758471429347992	-0.436097711324692	0.218972846865654	0.460460215806961	0.356891274452209	-0.0390996411442757	0.096890851855278	-0.317494422197342	0.0692333951592445
-0.0022599243093282	0.157604143023491	-0.0385630913078785	0.360462009906769	0.18242147564888	0.482407063245773	0.0716487169265747	0.093628779053688	0.157841354608536	0.671358168125153	0.683508038520813	0.252604424953461	0.511111676692963	-0.0981549993157387	0.302739590406418	0.4300656914711	0.234246134757996	-0.277408301830292	0.354375898838043	0.0116906454786658	-0.254940241575241	0.400060653686523	0.27018991112709	0.0979157164692879	0.279518067836761
0.10259161144495	0.229378461837769	0.249005302786827	0.292495548725128	0.290265262126923	0.374760687351227	-0.0473812930285931	-0.21003894507885	-0.147454515099525	0.271477997303009	0.344485461711884	0.164644494652748	0.32161545753479	0.0258862003684044	0.331945717334747	0.366158783435822	0.0633552148938179	-0.0180604048073292	0.324385195970535	-0.135066658258438	-0.404720067977905	0.422115683555603	0.123387552797794	-0.166607037186623	0.0791202038526535
-0.41566526889801	0.795941948890686	0.0302463117986917	0.661907315254211	-0.00915073975920677	0.95202225446701	-0.0738548934459686	0.70816045999527	0.457313925027847	0.566111743450165	0.485376238822937	0.152603015303612	0.87552672624588	-0.0451710484921932	0.366777718067169	0.41930741071701	0.0604154393076897	-0.370303332805634	0.447429865598679	0.183737725019455	-0.241169691085815	0.505599558353424	0.550887823104858	-0.694592475891113	-0.470883160829544
-0.0518671758472919	0.283595025539398	0.00822170544415712	0.342404693365097	-0.0391715280711651	0.0162071194499731	0.277057647705078	0.0429754182696342	-0.0832971483469009	0.0197507534176111	-0.192495033144951	0.131571114063263	-0.128887742757797	0.0802506133913994	-0.002749253064394	0.0450456291437149	-0.412444949150085	0.0401317030191422	0.214214771986008	-0.249620601534843	-0.430812776088715	0.00972214620560408	0.0194585267454386	-0.0439299270510674	-0.179504007101059
0.00894558522850275	0.00510295433923602	-0.0461522825062275	-0.077122189104557	-0.0734974592924118	-0.0178774166852236	-0.0141880139708519	-0.216884717345238	0.0211630873382092	-0.0389859452843666	0.304384350776672	0.103315256536007	-0.116068445146084	0.43693208694458	0.133804365992546	0.268511921167374	-0.229740113019943	0.261412799358368	0.0853572115302086	0.490115642547607	0.448382943868637	-0.388013064861298	-0.204612419009209	-0.254308760166168	0.0305091198533773
-0.0134847005829215	-0.0384650304913521	-0.0674977749586105	0.000854778743814677	-0.0453548841178417	0.0183885879814625	-0.00481811678037047	-0.0929812118411064	0.0668376758694649	0.0829190537333488	0.254679769277573	0.0898094028234482	0.100500740110874	0.0665478929877281	0.123696252703667	0.305851250886917	0.317672818899155	0.0761333331465721	0.00327232899144292	0.543941259384155	0.490767955780029	-0.14291350543499	-0.157790452241898	-0.0495002791285515	0.0868711322546005
0.0132124992087483	0.00626028887927532	-0.108068697154522	0.0273040402680635	-0.0305134691298008	0.0241201091557741	0.0501188784837723	-0.0378716737031937	0.145000219345093	0.146269127726555	0.282693058252335	-0.0274276807904243	0.138673782348633	0.109335131943226	0.137554913759232	-0.0117549505084753	0.343210309743881	0.131984934210777	0.0185994300991297	0.539148151874542	0.498384773731232	-0.154828101396561	-0.217007920145988	-0.000853653822559863	0.130222722887993
0.124333150684834	0.0548575408756733	0.0993121415376663	-0.390786975622177	0.114339046180248	0.40648940205574	0.0167250540107489	-0.00278982101008296	-0.384444683790207	-0.110018894076347	-0.434981226921082	0.0910586565732956	-0.267869561910629	0.187312394380569	-0.358437418937683	-0.0506109818816185	-0.505810379981995	0.262452870607376	-0.160659044981003	-0.459646701812744	-0.280506402254105	-0.0229047164320946	-0.0229284334927797	0.170447841286659	-0.0435590073466301
0.266293257474899	0.0371464267373085	0.142572700977325	-0.239755839109421	-0.0116862552240491	0.198727115988731	0.0129041923210025	-0.0320515520870686	-0.250510782003403	-0.0864340588450432	-0.313457459211349	-0.218341514468193	-0.25814825296402	0.177825659513474	-0.268641829490662	-0.184563115239143	-0.754543364048004	0.45585161447525	-0.0672307386994362	-0.537270963191986	-0.293328732252121	-0.0701955705881119	-0.144087210297585	0.313444137573242	-0.133030265569687
-0.150933340191841	0.251108378171921	-0.0855858474969864	-0.0309947058558464	0.0098514212295413	0.430176556110382	0.188420161604881	-0.196138724684715	0.280389696359634	0.123945087194443	-0.0657441541552544	0.0451203845441341	0.481624275445938	-0.330508887767792	0.0734998434782028	-0.176272884011269	0.299909979104996	-0.571699738502502	0.000571836484596133	-0.153725519776344	-0.453929036855698	0.0710675269365311	0.370712071657181	0.157351449131966	-0.193749859929085
0.0174698270857334	0.0562782138586044	-0.117757976055145	0.00633306428790092	-0.468768030405045	0.12560923397541	0.15243025124073	-0.214623764157295	0.227460384368896	-0.019664229825139	0.37501335144043	0.12574514746666	0.193044677376747	0.0994549915194511	0.219169527292252	0.236288845539093	-0.0191290583461523	0.108779609203339	0.135457381606102	0.732227385044098	0.555411159992218	-0.0628058239817619	-0.0426160767674446	-0.429845750331879	-0.129535034298897
-0.0587656386196613	0.0687417909502983	-0.0477364026010036	0.0636977627873421	0.0230329744517803	0.0154201984405518	0.0498425774276257	0.130018904805183	0.103714995086193	0.132460922002792	-0.282680153846741	-0.0948859080672264	0.268319427967072	-0.35888198018074	-0.14633584022522	-0.259361386299133	0.425882786512375	-0.409255594015121	-0.0606387816369534	-0.217041999101639	-0.354879528284073	0.335904747247696	0.149240285158157	0.139562904834747	-0.120872162282467
-0.562694728374481	1.14520764350891	-0.382992148399353	0.382765114307404	-0.450367271900177	0.445568114519119	0.0720007866621017	-0.225487574934959	0.110316284000874	-0.0762878581881523	-0.404790282249451	0.141884177923203	0.0908757671713829	-0.491769373416901	-0.25833922624588	-0.0874211862683296	-0.0751572325825691	-0.146300613880157	0.162470281124115	-0.0235517024993896	-0.0747615098953247	0.394853144884109	0.313665270805359	-0.199368014931679	-0.835621893405914
0.0287070646882057	-0.106243245303631	0.122520476579666	-0.166786894202232	-0.0349618010222912	-0.289306789636612	0.0175892598927021	0.254765957593918	-0.0291585326194763	-0.0905363261699677	-0.48880809545517	-0.171568050980568	0.173094257712364	-0.581324756145477	-0.150265946984291	-0.308223783969879	0.366467028856277	-0.270737737417221	-0.16905303299427	-0.430169343948364	-0.533954679965973	0.20498625934124	0.147868350148201	0.388845264911652	-0.101778008043766
-0.266904294490814	1.42668974399567	-0.184242635965347	-0.178958311676979	-0.837971448898315	-1.48842704296112	0.474535882472992	-0.613570392131805	0.399534225463867	0.305033206939697	0.297792255878448	-0.00711223343387246	0.493535101413727	0.295399963855743	0.255472213029861	0.161928534507751	0.00602944521233439	-0.214876219630241	0.155854508280754	0.425481259822845	-0.0253446362912655	-0.0995363667607307	0.303858190774918	-0.145674377679825	-0.103216581046581
-0.110658667981625	-0.0833861604332924	-0.0269097257405519	0.195407509803772	0.0746277645230293	-0.192493960261345	0.101039670407772	0.283070653676987	0.333592295646667	0.16600276529789	0.336275696754456	-0.125182300806046	0.323864817619324	-0.1390191167593	0.164067447185516	0.000783354276791215	0.697858691215515	-0.356756806373596	0.0105153108015656	0.290941029787064	0.175657719373703	0.0430662967264652	0.111783973872662	-0.0448422208428383	0.163129061460495
0.176849409937859	-0.106198169291019	0.241767033934593	-0.256026178598404	-0.0516721531748772	-0.0106317261233926	-0.0255048107355833	0.105735838413239	-0.179431319236755	-0.123907081782818	-0.319158494472504	-0.348003208637238	-0.457797169685364	0.203080683946609	-0.346777021884918	-0.237434968352318	-0.813245117664337	0.434526652097702	-0.127518072724342	-0.653924763202667	-0.318618088960648	0.0797301903367043	-0.154553115367889	0.190770551562309	-0.0870914533734322
-0.0413014069199562	0.136991962790489	-0.101534858345985	0.0893245041370392	0.0186166688799858	0.0226094219833612	0.0041099633090198	0.065340019762516	-0.0866930708289146	-0.0942170545458794	-0.262257605791092	-0.0950441956520081	-0.147337436676025	-0.108513660728931	-0.209340661764145	-0.24151049554348	-0.235073700547218	-0.0778291448950768	0.0110260546207428	-0.453276872634888	-0.386360436677933	0.172861725091934	0.151557743549347	0.0424190014600754	-0.12929604947567
0.409552663564682	-0.436792999505997	0.430464923381805	0.520231306552887	-0.0325444526970387	-0.616202652454376	0.183473497629166	-0.983162343502045	-0.694728076457977	0.313247352838516	0.617824733257294	0.314852505922318	0.950460731983185	-0.376089423894882	0.524949193000793	0.480851352214813	0.0176231693476439	-0.0367651395499706	0.526663959026337	-0.0215866528451443	-0.643462002277374	0.695753455162048	0.194390013813972	0.0108184879645705	0.108002707362175
0.0682413876056671	0.375655263662338	0.222793698310852	0.27388271689415	0.170495897531509	0.613991022109985	0.15124873816967	-0.00704204384237528	-0.0484868288040161	0.270687729120255	0.312404304742813	0.0716311484575272	0.0455525778234005	0.289348900318146	0.27933070063591	0.354892820119858	-0.027738070115447	-0.00469548068940639	0.290751159191132	-0.225519433617592	-0.563802063465118	0.447740465402603	0.147818312048912	-0.328659385442734	0.0603615790605545
-0.127903208136559	-0.198547422885895	0.011209356598556	-0.187128975987434	0.380910098552704	-0.245181947946548	-0.0428416356444359	0.184950411319733	0.00648258067667484	0.191847071051598	-0.310046434402466	-0.0902904197573662	0.234251275658607	-0.483078718185425	-0.14952152967453	-0.243709295988083	0.463359534740448	-0.407781958580017	-0.13902959227562	-0.267707347869873	-0.402852773666382	0.077696792781353	0.142162621021271	0.46025624871254	-0.0250611007213593
-0.112415239214897	0.372017085552216	-0.0111353313550353	0.0000244508919422515	-0.239115655422211	0.553653240203857	0.299727529287338	-0.294791281223297	0.169095903635025	0.160327836871147	0.0335553288459778	0.0750603228807449	0.524769067764282	-0.346170783042908	0.165298134088516	-0.1223269328475	0.420347213745117	-0.718574106693268	-0.00641805259510875	-0.0844669342041016	-0.386101394891739	-0.00233832909725606	0.466949194669724	0.157266616821289	-0.141094923019409
-0.0533757843077183	0.302402675151825	-0.0842656567692757	0.049978282302618	-0.18768022954464	0.101443625986576	0.039081085473299	-0.151690423488617	-0.0999049469828606	-0.0964765399694443	-0.287020951509476	0.0370931886136532	-0.0161010939627886	-0.120879076421261	-0.130867347121239	-0.202392995357513	-0.438336670398712	0.0533962659537792	0.0194682255387306	-0.348673135042191	-0.207032144069672	0.0542171373963356	0.12324496358633	0.0357834249734879	-0.199099212884903
-0.430167704820633	1.74695575237274	-0.354116916656494	-0.164517223834991	-0.428458690643311	-0.816740572452545	-0.0068764565512538	-0.924082696437836	-0.60657262802124	-0.0246470272541046	-0.0128580890595913	0.253258317708969	0.290182173252106	0.0862712562084198	0.152280122041702	0.060705941170454	-0.113756410777569	-0.152190119028091	0.123920977115631	-0.00680778874084353	-0.122492462396622	0.16146120429039	0.477247685194016	-0.140908718109131	-0.276870161294937
-0.146520838141441	0.161730483174324	-0.0764169096946716	0.106603235006332	-0.114914484322071	0.286962270736694	-0.1084825694561	-0.262661129236221	0.256392538547516	0.051484789699316	0.516521275043488	0.0908295288681984	0.0189101677387953	0.479550451040268	0.216020464897156	0.305829763412476	-0.097472757101059	0.101390220224857	0.131255775690079	0.752297699451447	0.638034403324127	-0.270094901323318	-0.136713996529579	-0.51521760225296	-0.11526396125555
0.153744131326675	-0.16350793838501	0.354303061962128	-0.162440821528435	-0.375616639852524	-0.769328951835632	-0.030414717271924	-0.338355720043182	0.392605036497116	0.227737158536911	0.411286890506744	0.551309525966644	0.55718058347702	0.747571587562561	0.613703668117523	0.42872017621994	0.464007884263992	-0.691495716571808	0.427666246891022	0.870303571224213	0.748574435710907	-0.335698932409286	0.328821182250977	-0.488804668188095	-0.00458106584846973
-0.129573225975037	0.225538194179535	-0.0725893005728722	-0.0489421784877777	0.0657831132411957	0.418953388929367	0.15984483063221	-0.189904510974884	0.248127162456512	0.149048760533333	-0.0671303123235703	0.0419220142066479	0.480933994054794	-0.331020176410675	0.06883405148983	-0.172367841005325	0.333790689706802	-0.581019639968872	0.00493418285623193	-0.14081759750843	-0.442181527614594	0.0561830252408981	0.361819058656693	0.199986845254898	-0.173293352127075
0.0247234050184488	0.353601634502411	0.220961347222328	0.207710817456245	0.396721303462982	0.113513223826885	-0.594152390956879	-0.0562794171273708	0.0851552411913872	0.427769720554352	0.326759576797485	0.468192517757416	0.748159646987915	0.033363975584507	0.55543726682663	0.516442656517029	0.260166436433792	0.0279716849327087	0.396943479776382	0.542890012264252	0.107943244278431	0.111675925552845	0.0238983146846294	-0.321606308221817	-0.229070171713829
-0.0381410270929337	-0.462990552186966	-0.18806217610836	-0.253298610448837	-0.16729237139225	-0.635688543319702	-0.0363636873662472	0.0291386470198631	0.0366617627441883	-0.337260276079178	-0.342992782592773	-0.079254575073719	-0.0630669891834259	-0.2728531062603	-0.296763807535172	-0.364290803670883	-0.0502062104642391	0.0219584088772535	-0.302332818508148	0.205626532435417	0.57538902759552	-0.437173098325729	-0.191266790032387	0.270080626010895	-0.0806953087449074
-0.455535560846329	1.46703815460205	-0.63815701007843	0.789508879184723	-0.0595210380852222	-0.00309783639386296	0.129648044705391	1.01024663448334	0.888379871845245	-0.0973091274499893	-0.209580674767494	0.348984211683273	-0.236115649342537	-0.0817806497216225	0.548776209354401	0.26301184296608	0.284673511981964	-0.293616324663162	0.277253717184067	0.238914921879768	0.202967658638954	-0.509928286075592	0.311250954866409	0.137193143367767	-0.544182419776917
-0.124351434409618	-0.204083800315857	0.00055477925343439	-0.119814410805702	0.683394610881805	1.27005994319916	-0.355714738368988	0.534995257854462	-0.357249945402145	-0.514251470565796	-0.0436005815863609	-0.553923189640045	-0.656049728393555	-0.590152263641357	-0.216197982430458	-0.334811002016068	0.157827511429787	0.240567743778229	-0.612349390983582	-0.67890739440918	-0.387031883001328	0.0470745526254177	-0.389298677444458	0.275485903024673	0.377888053655624
0.082860991358757	-0.0727614909410477	0.191846117377281	-0.025487968698144	0.0931919887661934	-0.0390616916120052	-0.0971338301897049	0.189606994390488	-0.127393916249275	-0.061202272772789	-0.226420223712921	-0.0964768156409264	-0.0849013179540634	-0.104050129652023	-0.136522561311722	-0.215922877192497	-0.237859278917313	0.0495274774730206	-0.048975694924593	-0.55803370475769	-0.397804588079453	0.0615279525518417	0.0311414282768965	0.215773597359657	0.0336691997945309
0.793958723545074	-0.186422973871231	-0.590771555900574	-0.428009688854218	0.487074792385101	-0.776509702205658	-0.255645573139191	-0.422847092151642	-0.21838952600956	-0.342919319868088	0.112305238842964	0.0933087840676308	-0.646678924560547	0.498701423406601	-0.247504457831383	-0.182914316654205	-0.169491678476334	0.520124733448029	-0.0542455911636353	0.121365033090115	0.405598402023315	0.205761581659317	-0.593603730201721	-0.623630881309509	0.465884447097778
-0.115316458046436	0.500812828540802	-0.27009454369545	0.19398920238018	-0.128205373883247	0.256287187337875	0.08287463337183	-0.0362919084727764	0.0316092371940613	-0.0590292811393738	-0.366181582212448	-0.00169878080487251	0.021152388304472	-0.195784524083138	-0.22092168033123	-0.23191311955452	-0.383411407470703	-0.144818663597107	0.100077010691166	-0.390152245759964	-0.361518561840057	0.0802599787712097	0.262108117341995	0.0761556178331375	-0.403705984354019
-0.592638969421387	0.781212985515594	-0.524065136909485	1.0217432975769	-0.257486552000046	0.517377257347107	0.118240170180798	0.489761978387833	0.512457132339478	-0.233091711997986	-0.430926978588104	0.222704112529755	0.352315157651901	-0.277710050344467	0.233016952872276	0.150720492005348	0.547969162464142	-0.445742249488831	0.17862705886364	0.317736893892288	0.274495214223862	0.448736369609833	0.522875607013702	-0.643634259700775	-0.596607208251953
