# Supplementary material for: Predicting electronic structure properties of transition metal complexes with neural networks
Source: Chem Sci. 2017 May 17;8(7):5137–52. doi: 10.1039/c7sc01247k (PMC6100542; doi:10.1039/c7sc01247k)
Supplement: Supplementary file 1 [file SC-008-C7SC01247K-s001.zip › data/ann_weights/ls/final_ls_w2.csv]

-0.0722262486815453	-0.017695814371109	-0.109793074429035	0.00572915188968182	0.200933262705803	0.326350301504135	0.118159152567387	-0.112594574689865	0.0686370879411697	-0.0615473464131355	0.0509533025324345	0.0477502271533012	0.0230668596923351	0.172435149550438	0.338672131299973	0.263857930898666	0.0409908033907413	0.266342133283615	-0.0580913722515106	-0.0636164173483849	0.129448428750038	0.135980516672134	-0.303338646888733	-0.218487352132797	0.205651476979256	0.0947474017739296	0.101876497268677	0.0215703435242176	-0.0147844227030873	0.153126448392868	0.247652605175972	-0.305539637804031	-0.131267324090004	0.117379084229469	0.0905775725841522	0.0561027824878693	0.282541424036026	-0.13487409055233	0.0784934610128403	0.0775378122925758	0.139469757676125	0.212421894073486	0.109313920140266	-0.091582290828228	0.219232693314552	-0.10114873945713	-0.170574933290482	-0.240756914019585	-0.0775682851672173	0.147269383072853
-0.0737878531217575	0.0511362440884113	-0.0503661967813969	0.115654721856117	-0.137733221054077	-0.0118020102381706	0.114749327301979	0.183886587619781	0.0255966577678919	-0.0971838384866714	0.410991936922073	0.218984365463257	0.280721724033356	-0.0175722278654575	0.153858184814453	0.0435589887201786	-0.0987378656864166	-0.173689588904381	-0.272173821926117	-0.000761097064241767	0.136263638734818	0.105546571314335	-0.105965711176395	-0.14388932287693	-0.02323092892766	-0.00541471922770143	0.00813807174563408	-0.366967886686325	0.0751383379101753	-0.108839832246304	0.165528446435928	-0.160904049873352	-0.160465806722641	-0.169325992465019	-0.177695170044899	0.103510357439518	-0.0362365506589413	-0.28518733382225	-0.234006628394127	0.000203205985599197	-0.000410978129366413	-0.0115581108257174	-0.078705370426178	0.126540690660477	-0.367318153381348	0.136627674102783	-0.0730818957090378	0.120928652584553	-0.294827789068222	-0.271055221557617
0.0879603177309036	0.289339810609818	-0.0329544506967068	0.310808300971985	-0.0144100431352854	-0.0844872891902924	0.0652153119444847	0.257873713970184	-0.0225351974368095	-0.186736702919006	0.126295149326324	0.297614008188248	0.19891183078289	-0.213036179542542	-0.0399570092558861	-0.263980448246002	-0.37017697095871	-0.38769268989563	-0.327401250600815	-0.0811056271195412	0.102761581540108	0.0897644311189651	0.0382724367082119	-0.0330459922552109	0.0304476618766785	-0.0419025458395481	0.0639382973313332	-0.0977599173784256	0.192498654127121	-0.124272935092449	-0.010586716234684	0.00972406100481749	-0.0286107808351517	-0.383742600679398	-0.461752027273178	0.156855672597885	-0.0370836965739727	-0.09398452937603	-0.231405273079872	-0.0741014927625656	-0.222686648368835	0.0261341445147991	-0.339770257472992	0.447443395853043	-0.318388849496841	0.212122812867165	-0.0528236776590347	0.137248933315277	-0.104346670210361	-0.0637513846158981
-0.117842175066471	0.508123934268951	0.289908409118652	0.00712410686537623	0.33792507648468	0.238228753209114	-0.113317772746086	0.153994351625443	-0.249448001384735	-0.577105700969696	0.0559835471212864	0.0493424981832504	0.195973888039589	-0.0595306120812893	0.0380452014505863	-0.190812185406685	-0.354068040847778	-0.178922548890114	-0.169631227850914	-0.434876620769501	-0.0942792370915413	-0.131122127175331	0.0137610593810678	-0.0249215979129076	0.450270652770996	-0.333034723997116	0.491471469402313	-0.0101324124261737	0.596285462379456	-0.0807977020740509	0.10037761926651	0.0134341064840555	0.110867500305176	-0.455768942832947	-0.38720566034317	0.548278987407684	0.339147061109543	-0.130536422133446	-0.151134803891182	-0.396330147981644	-0.146767392754555	0.416109889745712	-0.345633000135422	0.368349730968475	-0.172233730554581	0.230714857578278	0.14291276037693	-0.199290677905083	-0.00048080034321174	0.0596817247569561
0.103107638657093	-0.573392331600189	-0.0413394421339035	-0.114250965416431	-0.204796671867371	0.109751410782337	-0.0109365908429027	-0.205755606293678	0.0446727573871613	0.17323699593544	-0.56424880027771	-0.188782259821892	-0.571389317512512	0.0672495365142822	-0.351604461669922	-0.0824914798140526	0.0268572606146336	0.217424005270004	0.24818117916584	0.0688343048095703	-0.0363166220486164	-0.0203836094588041	0.205397695302963	0.264333456754684	0.0427623800933361	0.111011631786823	-0.0541103780269623	0.498265862464905	-0.125884473323822	0.365797758102417	-0.362218201160431	0.151060700416565	0.167034059762955	0.244579836726189	0.132032722234726	-0.155173853039742	0.0915767550468445	0.441030442714691	0.628024339675903	0.109098665416241	-0.0376482345163822	0.0374583564698696	0.0426418147981167	-0.0919561162590981	0.467837184667587	-0.222365736961365	-0.00971917062997818	-0.271808296442032	0.397678107023239	0.257969677448273
-0.339989274740219	-0.252280503511429	0.0596376955509186	-0.283182770013809	0.287014842033386	-0.053882721811533	-0.141720682382584	-0.190638095140457	-0.0664820298552513	0.0150183830410242	-0.152606636285782	-0.326576769351959	-0.187025472521782	0.237145483493805	0.103674054145813	0.360282897949219	0.382480710744858	0.558642029762268	0.334496438503265	-0.0649115815758705	-0.149550795555115	-0.12505467236042	-0.0878297537565231	-0.047695841640234	0.169005081057549	0.0150786358863115	0.105076491832733	0.187102198600769	-0.0270503126084805	0.0684692114591599	0.0886214971542358	-0.113718718290329	0.100720562040806	0.366021871566772	0.486066728830338	0.0191933233290911	0.269667327404022	0.0681337788701057	0.222156435251236	-0.0642752125859261	0.167695596814156	0.195701718330383	0.384643375873566	-0.514892518520355	0.374834328889847	-0.221721589565277	0.103424958884716	-0.434022098779678	0.134091645479202	0.192484647035599
0.241614118218422	-0.0354126170277596	-0.0782023295760155	-0.0791533961892128	-0.462366670370102	-0.433373868465424	-0.0737804546952248	0.00720398081466556	0.136574298143387	0.273861944675446	0.152867272496223	0.0920005217194557	-0.00361987412907183	-0.0467067137360573	0.00704167224466801	-0.115174882113934	-0.0223550014197826	-0.159287884831429	-0.0196294486522675	0.257689714431763	0.0555887185037136	0.0820639058947563	0.0336234867572784	0.0000078097091318341	-0.458785176277161	0.0544044747948647	-0.338260889053345	-0.184854671359062	-0.191176116466522	-0.0208523068577051	0.0231766924262047	0.102241791784763	-0.0587172396481037	-0.0810117349028587	-0.0333363004028797	-0.237080290913582	-0.503617823123932	-0.1079396083951	-0.04324646666646	0.121919669210911	0.0129922684282064	-0.451450675725937	-0.063896082341671	0.0305702202022076	-0.0551510006189346	-0.0329241268336773	-0.0301141012459993	0.394406139850616	-0.167573273181915	-0.0721769481897354
0.0744732692837715	-0.502906084060669	-0.109314270317554	-0.416353940963745	-0.184684604406357	-0.184024259448051	-0.0196029469370842	0.0293400455266237	0.146468445658684	0.362072557210922	-0.0772177204489708	-0.0533730424940586	-0.0941656678915024	0.300127536058426	-0.0443940386176109	0.027585219591856	0.186174795031548	0.0991177558898926	0.213260874152184	0.268038809299469	0.0106662716716528	-0.00264819827862084	-0.0187196489423513	0.00823843479156494	-0.31574547290802	0.215071707963943	-0.328484207391739	0.0235785264521837	-0.312787652015686	0.272489726543427	-0.136484533548355	0.000317923841066658	-0.0244429409503937	0.282870799303055	0.21997357904911	-0.408641844987869	-0.24979430437088	0.13771116733551	0.0875752940773964	0.20030802488327	0.330667108297348	-0.306634068489075	0.167813926935196	-0.218212381005287	0.264057874679565	-0.445655256509781	-0.0349155329167843	-0.00463509606197476	0.0705673843622208	0.105861693620682
-0.0448119156062603	-0.270829290151596	0.0349826067686081	-0.473065555095673	0.0367324724793434	0.0253726691007614	-0.127753362059593	-0.296963095664978	-0.0161174219101667	0.198079660534859	-0.135633707046509	-0.35495600104332	-0.17988432943821	0.211276635527611	0.0849315375089645	0.34376135468483	0.507437527179718	0.417506337165833	0.390821307897568	0.12858359515667	-0.19533659517765	-0.0987183451652527	-0.0918775424361229	0.0232914518564939	-0.0485900901257992	0.0227276775985956	-0.139177069067955	0.130954697728157	-0.260360389947891	0.156753167510033	0.00121409411076456	-0.0235494952648878	0.124649822711945	0.486299335956573	0.530802845954895	-0.224168971180916	0.00334463221952319	0.12757733464241	0.176511168479919	0.0901641994714737	0.244501769542694	-0.0516629479825497	0.517403364181519	-0.556728780269623	0.349328398704529	-0.295701831579208	0.124926172196865	-0.0915787294507027	0.138720586895943	0.0813043639063835
-0.11868641525507	0.482177495956421	-0.204644307494164	0.315404146909714	-0.102745562791824	0.00929927546530962	0.299364328384399	0.371208935976028	0.159157931804657	0.0476642660796642	0.376837074756622	0.464206099510193	0.390696913003922	-0.133588030934334	0.167256489396095	-0.16433373093605	-0.345699101686478	-0.356293767690659	-0.525531530380249	-0.026697900146246	0.315325289964676	0.312854766845703	-0.161462888121605	-0.233983069658279	0.0196351278573275	0.149304464459419	0.0742016360163689	-0.405382961034775	0.152002811431885	-0.292165338993073	0.201958864927292	-0.243560507893562	-0.237502261996269	-0.356447368860245	-0.402063131332397	0.163108572363853	-0.00528588658198714	-0.35908243060112	-0.423778802156448	0.0309317838400602	-0.0805365741252899	-0.0214244537055492	-0.306386739015579	0.362517923116684	-0.487714529037476	0.295782685279846	-0.228525996208191	0.235727488994598	-0.336939722299576	-0.211272314190865
-0.188076049089432	0.470682591199875	-0.0196694787591696	0.169156119227409	0.0297379046678543	0.142661899328232	0.0983162596821785	0.203035727143288	-0.00708549609407783	-0.223779380321503	0.0501339174807072	0.194551050662994	0.476592153310776	0.00112798053305596	0.250971674919128	0.0747807398438454	-0.0918186902999878	-0.123575091362	-0.31513449549675	-0.104399293661118	0.113604754209518	0.0781589671969414	-0.182265192270279	-0.219443529844284	0.110360510647297	-0.0609917119145393	0.122763246297836	-0.374433964490891	0.163448110222816	-0.28051632642746	0.307342767715454	-0.202728360891342	-0.154800608754158	-0.236614942550659	-0.161468043923378	0.206689804792404	0.0885154083371162	-0.35614401102066	-0.502638161182404	-0.0854504555463791	0.0320054702460766	0.0890427678823471	-0.0605066567659378	0.125113055109978	-0.435147553682327	0.177886724472046	-0.0503717176616192	0.0864126309752464	-0.320929676294327	-0.155216261744499
-0.12488716840744	-0.136364877223969	0.0612064264714718	-0.0327597036957741	0.302050948143005	0.238109827041626	-0.105713494122028	-0.180452108383179	-0.0564463399350643	-0.151495233178139	-0.246963873505592	0.0411630272865295	-0.139036446809769	0.115899764001369	0.0817828103899956	0.151581421494484	0.16775606572628	0.32490286231041	0.172413617372513	-0.147600919008255	-0.139332413673401	-0.124507203698158	-0.0578679814934731	0.0341761223971844	0.250523537397385	-0.0229529794305563	0.218086183071136	0.325121819972992	0.039621077477932	0.210896819829941	0.0194964651018381	-0.0184371322393417	0.124051235616207	0.220572769641876	0.193791955709457	0.151365354657173	0.262892544269562	0.180251747369766	0.206638038158417	-0.0668980777263641	0.064337432384491	0.238049417734146	0.203102022409439	-0.195811957120895	0.198049247264862	-0.161851793527603	0.0308407582342625	-0.257709205150604	0.229091092944145	0.181992292404175
0.018619429320097	0.378188699483871	0.0878054276108742	0.34887883067131	0.0518118888139725	0.0763435885310173	0.0385192893445492	0.334329128265381	-0.113532118499279	-0.249039962887764	0.130085363984108	0.13354803621769	-0.0944439694285393	-0.243720203638077	0.0276760719716549	-0.0577927380800247	-0.202838495373726	-0.173749640583992	-0.207775563001633	-0.162469878792763	0.0289846770465374	0.0124106137081981	0.0130726937204599	-0.00695750769227743	0.164820924401283	-0.112158641219139	0.189649179577827	-0.0975910946726799	0.27226260304451	-0.339926540851593	0.0906412824988365	0.0366283394396305	-0.00663395691663027	-0.336513847112656	-0.23122863471508	0.239695578813553	0.10492841899395	-0.115408405661583	-0.332865476608276	-0.148927852511406	-0.226059913635254	0.166104227304459	-0.245242893695831	0.218601673841476	-0.376408070325851	0.311738580465317	0.0383425578474998	-0.0373711846768856	-0.0962026864290237	-0.187485575675964
0.0940542295575142	0.119679979979992	0.145803287625313	0.227436944842339	-0.0142528647556901	-0.0789606496691704	-0.0301083140075207	0.623842298984528	-0.160863652825356	-0.126497447490692	-0.107334993779659	0.0129875652492046	0.0741659477353096	-0.168323010206223	-0.178448900580406	-0.196286708116531	-0.141418918967247	-0.0788619294762611	-0.0775254145264626	-0.108691915869713	-0.0610053054988384	-0.0411141589283943	0.189922943711281	0.120524629950523	0.0534387454390526	-0.176837623119354	0.101895533502102	0.0394911281764507	0.195526883006096	-0.412394493818283	-0.052606750279665	0.149083882570267	0.107356704771519	-0.336705714464188	-0.151404827833176	0.120342008769512	0.00203333050012589	0.0540528111159801	-0.0563712157309055	-0.103538796305656	-0.495277166366577	0.0700780004262924	-0.21163409948349	0.133340016007423	-0.160780474543571	0.570084512233734	0.151688903570175	-0.0512087307870388	0.0368056446313858	-0.0458135418593884
0.218800321221352	0.0688900426030159	0.0219372268766165	0.216425552964211	-0.135358721017838	-0.160566776990891	0.0310999602079391	0.330942541360855	-0.0491529740393162	0.0587601810693741	0.0850468724966049	0.187981441617012	0.118710972368717	-0.314158916473389	0.0357607491314411	-0.296879976987839	-0.28354287147522	-0.417448878288269	-0.174549981951714	0.0332632772624493	0.0535753034055233	0.04643939062953	0.254024118185043	0.151554867625237	-0.113413408398628	-0.0585913322865963	-0.100667975842953	-0.185282632708549	0.030479546636343	-0.208390906453133	-0.23140387237072	0.20432636141777	-0.0267524644732475	-0.312026888132095	-0.312841176986694	-0.0555311180651188	-0.138325378298759	0.00643425155431032	-0.176955968141556	-0.0414132103323936	-0.263388425111771	-0.109708167612553	-0.410448491573334	0.322464734315872	-0.331462889909744	0.347638100385666	0.0120430774986744	0.241610825061798	-0.0854325592517853	-0.230712339282036
-0.171663150191307	-0.0987868830561638	0.000492197868879884	-0.0635014995932579	0.173981487751007	0.223774820566177	-0.0564849451184273	-0.123083099722862	-0.0152748813852668	-0.0376182645559311	-0.142089620232582	-0.192278459668159	-0.0831080302596092	0.0826383903622627	0.0952391624450684	-0.0644487291574478	0.196738868951797	0.415907859802246	0.131781816482544	-0.0572153627872467	-0.0563982017338276	-0.0416553728282452	-0.107321225106716	-0.0103950211778283	0.137233570218086	0.0166388209909201	0.145400777459145	0.230379462242126	-0.0181816406548023	0.0532896220684052	0.103041917085648	-0.0433043800294399	0.0397435016930103	0.230453282594681	0.248452007770538	0.0720554813742638	0.196151077747345	0.0446827225387096	0.118103511631489	-0.00838627479970455	0.0278496667742729	0.171014711260796	0.243178471922874	-0.217814430594444	0.29422515630722	-0.0932335332036018	0.0119887050241232	-0.342554271221161	0.114983759820461	0.147369176149368
-0.142682418227196	-0.0921588018536568	0.0634502172470093	-0.107690028846264	0.187299236655235	0.219604954123497	-0.10123910009861	-0.186254620552063	-0.0632794052362442	-0.10054937005043	-0.143041327595711	-0.228292301297188	-0.099601686000824	0.11520478874445	0.116470284759998	0.227946057915688	-0.040825542062521	0.402829110622406	0.174413204193115	-0.109316006302834	-0.114736109972	-0.101263232529163	-0.0922007113695145	-0.00762052647769451	0.174054160714149	-0.0316562689840794	0.188073605298996	0.221494540572166	0.0097289215773344	0.0988273099064827	0.0971020609140396	-0.0225819870829582	0.0955886691808701	0.325288027524948	0.290352433919907	0.132955759763718	0.213202893733978	0.0858425796031952	0.175198152661324	-0.0638299509882927	0.0249657686799765	0.179149344563484	0.242889136075974	-0.239349827170372	0.287812739610672	-0.15473036468029	0.045529879629612	-0.345252007246017	0.124831661581993	0.138880237936974
-0.0176781006157398	-0.219220325350761	-0.16628760099411	-0.252075463533401	0.0127403642982244	-0.0176443103700876	0.0171595346182585	-0.307034432888031	0.189673975110054	0.18234096467495	-0.0625220015645027	-0.0418413579463959	-0.125429838895798	0.239233672618866	0.0127876186743379	0.129195466637611	0.137319415807724	-0.0171809140592813	0.0826718285679817	0.161660894751549	0.0456443019211292	0.0452515706419945	-0.0972862467169762	-0.0235668942332268	-0.143254160881042	0.20023787021637	-0.170988366007805	0.104941442608833	-0.220551341772079	0.206222668290138	-0.0311022568494081	-0.0585530810058117	-0.0895296707749367	0.200622364878654	0.22118167579174	-0.177038997411728	-0.0599605590105057	0.044589601457119	0.125314503908157	0.186279997229576	0.1744774132967	-0.14281390607357	0.234344825148582	-0.156250298023224	0.28018394112587	-0.291114538908005	-0.0794733688235283	-0.120696790516376	0.0377667024731636	0.208003431558609
-0.173944130539894	0.864289224147797	0.143238499760628	0.532924890518188	0.282304763793945	0.236603066325188	0.0322530455887318	0.278676182031631	-0.193925082683563	-0.621548473834991	0.219465598464012	0.2082609385252	0.269953221082687	-0.171930462121964	0.183510825037956	-0.0759095624089241	-0.29845142364502	-0.1905437707901	0.113206095993519	-0.416588425636292	0.0285430531948805	0.00748828100040555	-0.109213083982468	-0.188377216458321	0.405325293540955	-0.25824561715126	0.475267738103867	-0.132637038826942	0.56505012512207	-0.254225462675095	0.290991872549057	-0.140340268611908	-0.0199184753000736	-0.384881317615509	-0.345539599657059	0.652485549449921	0.373672634363174	-0.293808579444885	-0.231971204280853	-0.303533017635345	-0.24633726477623	0.41005539894104	-0.284972220659256	0.367043048143387	-0.337210863828659	0.335002392530441	-0.00369761744514108	-0.107949063181877	-0.141946315765381	-0.16651263833046
-0.539337456226349	0.0163724850863218	-0.622560679912567	-0.150225400924683	0.121102295815945	0.248892903327942	0.560728192329407	-0.645657420158386	0.516758263111115	0.107017159461975	0.294684112071991	0.295010566711426	0.014833371154964	0.82139527797699	0.895535111427307	0.402950316667557	-0.0841866806149483	0.364611804485321	-0.244475960731506	0.0640010237693787	0.624114513397217	0.598146259784698	-0.886654675006866	-0.905653715133667	0.12549352645874	0.531643331050873	-0.0705708265304565	-0.0622332654893398	-0.227165967226028	0.453779608011246	0.69582998752594	-0.903937876224518	-0.466350555419922	0.242504954338074	-0.0287776701152325	-0.0508456379175186	0.191760078072548	-0.546966850757599	0.05415153875947	0.502555668354034	0.885108113288879	0.103056445717812	0.27263206243515	0.0569787882268429	0.411397248506546	-0.47617506980896	-0.671799838542938	-0.203584924340248	-0.405631929636002	0.355770468711853
0.0766521170735359	-0.0188164077699184	-0.171424359083176	-0.130082920193672	-0.456384211778641	-0.349052786827087	0.233253568410873	-0.00878957472741604	0.196377113461494	0.315734446048737	0.263311833143234	0.152915477752686	-0.011920103803277	0.032126247882843	0.0308717861771584	-0.054421991109848	0.0254597309976816	-0.159584686160088	-0.104486808180809	0.242627695202827	0.0436528995633125	0.242498278617859	-0.0591510012745857	-0.110670775175095	-0.449041992425919	0.152072191238403	-0.354692667722702	-0.29602587223053	-0.166210636496544	-0.133490085601807	0.146444037556648	-0.0148232094943523	-0.251308470964432	-0.00812762696295977	-0.00776807358488441	-0.266706764698029	-0.392426192760468	-0.254215329885483	-0.0367084816098213	0.182641610503197	0.0695668831467628	-0.466633647680283	-0.0758825466036797	-0.0198753103613853	-0.0956706926226616	0.0435775779187679	-0.126554816961288	0.250694006681442	-0.351608544588089	-0.168462425470352
-0.228442430496216	0.0243686195462942	0.148799955844879	0.089935690164566	0.578217267990112	0.472045093774796	-0.121204294264317	0.0253060050308704	-0.14872033894062	-0.302085340023041	-0.200884640216827	-0.189095705747604	-0.0138053055852652	0.00737022282555699	-0.0487443469464779	0.138665691018105	0.0295557174831629	0.248211860656738	0.0512186512351036	-0.267028301954269	-0.136718705296516	0.0726824030280113	0.0363530479371548	0.0443059802055359	0.529512107372284	-0.105672515928745	0.387236267328262	0.28389373421669	0.186088860034943	0.0715048685669899	-0.0785555765032768	-0.0533868856728077	0.13781949877739	0.114439427852631	0.0658111870288849	0.250011503696442	0.5609050989151	0.200223296880722	0.0813467502593994	-0.162137717008591	-0.0365186110138893	0.488895922899246	0.129918366670609	-0.0561274997889996	0.0403238460421562	0.0676711797714233	0.0638080909848213	-0.43682998418808	0.230774164199829	0.113579526543617
0.185097277164459	0.193489223718643	-0.0237502120435238	0.375704169273376	-0.0722957104444504	-0.0844806879758835	0.0947016552090645	0.279761910438538	0.00838167313486338	-0.0722126215696335	0.100326620042324	0.328000962734222	0.135578125715256	-0.283134311437607	-0.191337585449219	-0.417914628982544	-0.474012494087219	-0.425433248281479	-0.321544170379639	0.00277008302509785	0.146078750491142	0.0776757672429085	-0.0175823140889406	0.113328158855438	-0.0476362556219101	0.000527255819179118	-0.0021423997823149	-0.118411175906658	0.117634296417236	-0.165129274129868	-0.117421299219131	0.181645378470421	-0.0763934701681137	-0.466719895601273	-0.490782827138901	0.0823428630828857	-0.0860970839858055	-0.0451436340808868	-0.170644089579582	0.00161416851915419	-0.238217547535896	-0.0483682863414288	-0.462116211652756	0.488781303167343	-0.329196929931641	0.297944754362106	-0.0933689177036285	0.152992516756058	-0.142632514238358	-0.135507941246033
-0.125777393579483	-0.246536761522293	-0.662024319171906	0.0698917806148529	-0.0897569730877876	0.0195547621697187	0.476271331310272	-0.236640095710754	0.531926095485687	0.331849932670593	0.0525388307869434	0.322991281747818	-0.0412320159375668	0.350154966115952	0.207270920276642	-0.0140443351119757	-0.12334268540144	0.0422597378492355	-0.304615646600723	0.49054616689682	0.52521538734436	0.440204173326492	-0.280705899000168	0.0270516704767942	-0.134440824389458	0.664731860160828	-0.317486613988876	-0.0096707958728075	-0.544457912445068	0.199722647666931	0.0244876835495234	-0.324905723333359	-0.361815899610519	0.00929282419383526	-0.140683710575104	-0.362668573856354	-0.0351262055337429	-0.119142189621925	0.0150761883705854	0.7072594165802	0.363353580236435	-0.114295057952404	-0.0642796382308006	0.160081401467323	0.0474455617368221	-0.264017552137375	-0.620313763618469	0.113931775093079	-0.233535945415497	0.133604317903519
0.259366691112518	0.327634990215302	-0.101805821061134	0.477906763553619	-0.275397151708603	-0.262212216854095	0.220728322863579	0.253407984972	0.129452362656593	-0.111275382339954	0.244238987565041	0.480974674224854	0.237798750400543	-0.226569533348083	-0.0516538918018341	-0.421872198581696	-0.560030698776245	-0.65425181388855	-0.52735847234726	0.062033649533987	0.266721934080124	0.221823990345001	0.0553005300462246	0.00246197334490716	0.0434217788279057	0.087001845240593	-0.0704944953322411	-0.289013028144836	0.0812177360057831	-0.0576956421136856	-0.0351702347397804	0.0952029004693031	-0.184776142239571	-0.517221570014954	-0.706481158733368	0.0743612423539162	-0.24777664244175	-0.130757600069046	-0.248658746480942	0.0413464717566967	-0.207700595259666	-0.206284925341606	-0.570543527603149	0.667658448219299	-0.415238946676254	0.265949368476868	-0.204673901200294	0.373629212379456	-0.264851927757263	-0.247980013489723
-0.0264744069427252	-0.28767791390419	-0.114872977137566	-0.391010046005249	0.0205242857336998	-0.0451154969632626	-0.0561892800033092	-0.326636105775833	0.105771839618683	0.254222214221954	-0.151233792304993	-0.22346419095993	-0.224181786179543	0.267811805009842	0.0371863394975662	0.212418347597122	0.343608945608139	0.34147447347641	0.268275380134583	0.151122257113457	-0.0744790211319923	-0.054825734347105	-0.090883694589138	-0.0991866141557693	-0.150298714637756	-0.0182230547070503	-0.183522164821625	0.154500514268875	-0.310188740491867	0.242167174816132	-0.0189318787306547	-0.111692495644093	0.0552159510552883	0.423774391412735	0.379001587629318	-0.240503326058388	-0.0750527009367943	0.101600341498852	0.227756157517433	0.203906491398811	0.295336067676544	-0.144159376621246	0.373707801103592	-0.416273146867752	0.346028715372086	-0.34442663192749	-0.035651758313179	0.026529211550951	0.120657004415989	0.214509382843971
0.155871912837029	0.322904735803604	-0.0221123062074184	0.509987533092499	-0.0833158493041992	-0.117168702185154	0.111308395862579	0.300095468759537	-0.000423023069743067	-0.232965543866158	0.127708867192268	0.354875952005386	0.181501641869545	-0.25714236497879	-0.0564202927052975	-0.380261331796646	-0.514686763286591	-0.50495320558548	-0.392109900712967	-0.109836705029011	0.121820412576199	0.121410571038723	0.0633107721805573	-0.0380771793425083	-0.00711778504773974	-0.031425703316927	-0.0195145793259144	-0.10113961994648	0.255301803350449	-0.128631457686424	0.0316398292779922	0.062007550150156	-0.0802061557769775	-0.52642035484314	-0.579604148864746	0.229517608880997	-0.0515705794095993	-0.0880592241883278	-0.211868286132812	-0.0447873286902905	-0.21770678460598	0.00749264471232891	-0.468313276767731	0.580650389194489	-0.298372894525528	0.301369786262512	-0.109800562262535	0.198262572288513	-0.158955588936806	-0.102265238761902
0.389549016952515	0.129277065396309	0.0511507913470268	0.00689994357526302	-0.389052987098694	-0.435973286628723	0.0113429464399815	0.175203189253807	-0.0046670944429934	0.147662088274956	0.287576824426651	0.127260327339172	0.205238774418831	-0.233934238553047	-0.294514536857605	-0.10354395955801	-0.104113310575485	-0.445355445146561	-0.0957048013806343	0.100228309631348	0.0258796159178019	0.0224160496145487	0.22976253926754	0.188204303383827	-0.296901673078537	-0.113059587776661	-0.272452771663666	0.0454359985888004	-0.0861154422163963	-0.315690726041794	-0.143490239977837	0.229321032762527	-0.0845156833529472	-0.120290160179138	-0.192257672548294	-0.123940326273441	-0.34822553396225	-0.0531641840934753	-0.271698206663132	-0.0649179816246033	-0.196117505431175	-0.316943258047104	-0.12497628480196	0.16051110625267	-0.436881899833679	0.161125689744949	0.125494062900543	0.422049671411514	-0.165657430887222	-0.422910332679749
-0.649274945259094	-0.0482080914080143	-0.301152557134628	-0.152781888842583	0.305342346429825	0.449792176485062	0.347151011228561	-0.256672948598862	0.297187119722366	0.0371367372572422	0.126629367470741	0.00639853486791253	0.0605027638375759	0.478308320045471	0.617685437202454	0.580800235271454	0.266001969575882	0.5658318400383	-0.00334823760204017	0.0868427604436874	0.260311603546143	0.320208787918091	-0.631618857383728	-0.523089051246643	0.274249911308289	0.257922321557999	0.0423078611493111	-0.0334103032946587	0.0270999185740948	0.247168004512787	0.569291651248932	-0.636863887310028	-0.289264231920242	0.416595250368118	0.267201602458954	-0.0685338526964188	0.344273447990417	-0.320052921772003	0.083958126604557	0.284858405590057	0.493081957101822	0.285131067037582	0.356263756752014	-0.260990649461746	0.36952018737793	-0.268604964017868	-0.311482042074203	-0.414438515901566	-0.1975217461586	0.164322897791862
-0.297551274299622	-0.130832970142365	-0.185813382267952	-0.0393355339765549	0.26661604642868	0.299677401781082	0.0865667462348938	-0.344895988702774	0.159562051296234	-0.0408965274691582	-0.132032409310341	0.018869748339057	-0.285147279500961	0.305251181125641	0.337358444929123	0.186685934662819	0.0233499389141798	0.31309387087822	-0.0168088730424643	0.0503627918660641	0.0877292081713676	0.0981952548027039	-0.318243831396103	-0.242596343159676	0.152048587799072	0.243393078446388	0.0909467414021492	0.2303826212883	-0.0559076853096485	0.103221327066422	0.170098781585693	-0.325231105089188	-0.0096614770591259	0.157200440764427	0.0415109880268574	-0.0162409283220768	0.238538101315498	-0.0166334249079227	0.363861918449402	0.177114889025688	0.263759285211563	0.147071570158005	0.157551467418671	-0.0527531243860722	0.465204328298569	-0.414155095815659	-0.219242781400681	-0.181029066443443	0.0690339803695679	0.356734812259674
0.380620568990707	-0.045221358537674	-0.0819296538829803	-0.0381610915064812	-0.5105921626091	-0.434576243162155	-0.0208241641521454	0.0365096926689148	0.116794660687447	0.288804560899734	0.150448098778725	0.0833943858742714	0.0593525879085064	-0.119675911962986	-0.134292662143707	-0.240336671471596	-0.0559123381972313	-0.23989275097847	-0.0528267361223698	0.318356871604919	0.00910615641623735	-0.00304318382404745	0.103443719446659	0.13494485616684	-0.51123058795929	0.0422822684049606	-0.396218121051788	-0.213837936520576	-0.246591776609421	-0.0983878672122955	0.066988505423069	0.217428267002106	-0.00819750875234604	-0.161278292536736	-0.0880161970853806	-0.240504056215286	-0.529816269874573	-0.081249825656414	-0.147779539227486	0.152889847755432	-0.0732376128435135	-0.486325681209564	-0.132608696818352	0.0457379035651684	-0.114086888730526	-0.00205410993658006	-0.00221390626393259	0.387980163097382	-0.117465026676655	-0.0949285849928856
-0.176441118121147	-0.346795469522476	-0.862885177135468	-0.0674839019775391	-0.157746955752373	0.00104759482201189	0.606670916080475	-0.243598580360413	0.747271060943604	0.501915693283081	0.0761077255010605	0.329984545707703	-0.138062089681625	0.393031060695648	0.181197926402092	0.19188566505909	-0.0334002524614334	0.131887927651405	-0.308351427316666	0.6966353058815	0.626217484474182	0.579400956630707	-0.317700743675232	-0.194412782788277	-0.187528684735298	0.820645034313202	-0.444858402013779	-0.0544553324580193	-0.751550853252411	0.320410698652267	0.0165659766644239	0.0450612157583237	-0.478327184915543	0.0810426473617554	-0.0649531856179237	-0.535597741603851	-0.0960673317313194	-0.133842810988426	0.0877714902162552	0.928363442420959	0.497908800840378	-0.200100272893906	0.0959726274013519	0.0797271206974983	0.110527232289314	-0.329086095094681	-0.69761335849762	0.197513207793236	-0.285930693149567	-0.0416673198342323
0.0729875713586807	-0.0163303203880787	-0.216388046741486	-0.108840346336365	-0.524541318416595	-0.414149612188339	0.401839017868042	0.141518026590347	0.23049758374691	0.368729948997498	0.246816828846931	0.268892288208008	0.0343825295567513	-0.129443511366844	0.0367234423756599	-0.102104492485523	-0.0520236119627953	-0.290971308946609	-0.18287780880928	0.27138164639473	0.39328807592392	0.419154107570648	-0.0969594344496727	-0.148546978831291	-0.529998481273651	0.173096984624863	-0.435316413640976	-0.32715106010437	-0.203408867120743	-0.215403199195862	0.216882586479187	-0.0669435411691666	0.00431979447603226	-0.0911624431610107	-0.116213791072369	-0.333105087280273	-0.470807284116745	-0.358096539974213	-0.125566452741623	0.210462599992752	-0.10356342792511	-0.509666681289673	-0.132565394043922	0.0731086358428001	-0.147249579429626	0.233499854803085	-0.245614841580391	0.34233558177948	-0.449284821748734	-0.135544583201408
-0.0980993956327438	-0.165442526340485	-0.147978693246841	-0.238696366548538	0.0462237559258938	0.0763321220874786	0.0147935654968023	-0.383351892232895	0.164680331945419	0.142100140452385	0.0214292835444212	-0.020117774605751	-0.0874861404299736	0.341035038232803	0.0965733155608177	0.228154599666595	0.130905419588089	0.139571368694305	0.0672913268208504	0.121445171535015	0.042060311883688	0.0473116375505924	-0.154931277036667	-0.0614213012158871	-0.0354740023612976	0.174805492162704	-0.103695884346962	0.0203616190701723	-0.225022688508034	0.327152192592621	0.0101433433592319	-0.156402304768562	-0.0938150063157082	-0.00976771209388971	0.177572041749954	-0.110950015485287	0.0221661292016506	0.0206233821809292	0.118608482182026	0.120286926627159	0.304454565048218	-0.0372636877000332	0.235443025827408	-0.104572921991348	0.19046825170517	-0.385231673717499	-0.120047152042389	-0.0145853459835052	0.0035775788128376	0.0367552526295185
0.073721170425415	0.142873555421829	0.0688332840800285	0.0825982615351677	-0.0358236841857433	-0.0763650611042976	0.00185239582788199	0.234570667147636	-0.0993178710341454	-0.0809254869818687	0.0485494248569012	-0.00757638970389962	0.0124934278428555	-0.140671655535698	-0.0295074973255396	-0.00153421063441783	0.0389265343546867	-0.0820959135890007	-0.017001761123538	-0.0773879885673523	-0.0287305936217308	-0.0512866117060184	0.1124007999897	0.00901795644313097	0.00424185814335942	-0.144285902380943	0.0691937208175659	-0.0321784354746342	0.141026183962822	-0.130808725953102	0.0731178298592567	0.0751830562949181	0.0752700939774513	-0.152968555688858	-0.00108850572723895	0.033141728490591	-0.0462655536830425	-0.0211261119693518	0.00995023269206285	-0.0845464542508125	-0.125341072678566	0.00785532593727112	-0.0682699978351593	0.0414680987596512	-0.259563595056534	0.211053878068924	0.121410883963108	0.0725286453962326	-0.00632198806852102	-0.0839932039380074
-0.0473251268267632	0.489081740379333	0.0909009724855423	0.614951133728027	0.131931871175766	0.104272834956646	0.0878822430968285	0.609273493289948	-0.145833238959312	-0.449653744697571	0.0510326474905014	0.223481506109238	0.271887838840485	-0.495840430259705	0.0454139523208141	-0.168269962072372	-0.367638230323792	-0.284083306789398	-0.329758703708649	-0.274504154920578	0.099115364253521	0.0988066270947456	0.0499601438641548	-0.058793306350708	0.270052969455719	-0.172032311558723	0.348386526107788	-0.0794672667980194	0.445024251937866	-0.294109016656876	0.137814790010452	-0.0231448672711849	-0.0365195870399475	-0.559560179710388	-0.399601519107819	0.0163947641849518	0.186627790331841	-0.128870785236359	-0.218465939164162	-0.226454049348831	-0.432137995958328	0.240643084049225	-0.378514021635056	0.43778321146965	-0.420172363519669	0.502598524093628	-0.0120704909786582	-0.0569587051868439	-0.0746730789542198	-0.176467418670654
0.291985094547272	0.216263294219971	-0.0623081512749195	0.375906467437744	-0.261117786169052	-0.282549381256104	0.124583676457405	0.303357601165771	0.048010341823101	-0.0536852069199085	0.188772842288017	0.408318728208542	0.214800834655762	-0.35221540927887	-0.13643504679203	-0.402908176183701	-0.481674581766129	-0.561001718044281	-0.373373985290527	0.0559157505631447	0.180461257696152	0.150214493274689	0.145280718803406	0.0739060491323471	-0.191240102052689	0.00620656972751021	-0.0859191939234734	-0.195843607187271	0.061591662466526	-0.143913060426712	-0.114372752606869	0.146644771099091	-0.112814374268055	-0.465531527996063	-0.521348655223846	0.00209838920272887	0.051570113748312	-0.0913195461034775	-0.252723187208176	0.0257907304912806	-0.264610558748245	-0.176621332764626	-0.460345685482025	0.562209188938141	-0.341225475072861	0.341999113559723	-0.135205879807472	0.309666603803635	-0.185156688094139	-0.215477019548416
0.778919041156769	0.0282648671418428	-0.0386733487248421	-0.0827729627490044	-0.425349652767181	-0.633528470993042	-0.0919145941734314	0.142833799123764	0.138304725289345	0.311046004295349	0.149659290909767	0.114916786551476	0.106374725699425	-0.22932131588459	-0.320001780986786	-0.387906789779663	-0.0843543484807014	-0.394843071699142	-0.110513031482697	0.371320605278015	-0.0960874706506729	-0.0741631612181664	0.244148477911949	0.405750453472137	-0.524104416370392	0.0190992206335068	-0.434003531932831	-0.233591243624687	-0.298721879720688	-0.160933494567871	-0.372880429029465	0.450010508298874	0.0543948113918304	-0.202851623296738	-0.208801671862602	-0.303950279951096	-0.617799758911133	0.104523725807667	-0.245017230510712	0.191964149475098	-0.178710579872131	-0.53075236082077	-0.143987998366356	0.167824253439903	-0.37800008058548	0.0280692279338837	0.137839406728745	0.542097866535187	-0.025251192972064	-0.338287591934204
0.0133695807307959	0.464396983385086	0.120511904358864	0.309137880802155	0.0801180526614189	0.0880592912435532	0.00308232754468918	0.149584293365479	-0.117531724274158	-0.316288888454437	0.205183312296867	0.0774833709001541	0.300526648759842	-0.0917783156037331	0.107176348567009	-0.035222265869379	-0.16330261528492	-0.12960547208786	-0.165152579545975	-0.249044850468636	-0.00758607918396592	-0.00916811544448137	-0.0300575494766235	-0.032169334590435	0.213487431406975	-0.197122305631638	0.243446961045265	-0.156580567359924	0.31062388420105	-0.324720740318298	0.151751711964607	0.0137920500710607	-0.00869545992463827	-0.199847534298897	-0.18639475107193	0.339791059494019	0.135615229606628	-0.171020179986954	0.125032097101212	-0.18648786842823	-0.143065914511681	0.205007687211037	-0.148603484034538	0.166558086872101	-0.330047577619553	0.227745413780212	0.0652192831039429	-0.0347757153213024	-0.129418551921844	-0.13398976624012
-0.48757204413414	-0.00850419048219919	-0.355396211147308	-0.0847841873764992	0.138817727565765	0.276669383049011	0.3289814889431	-0.311077207326889	0.313335955142975	0.0569322444498539	0.128112033009529	0.0934127122163773	-0.0213230960071087	0.463043481111526	0.603560566902161	0.343613415956497	0.133270829916	0.458894520998001	-0.0936195701360703	0.0930094420909882	0.307630211114883	0.342489957809448	-0.603159844875336	-0.533120810985565	0.145873129367828	0.335112124681473	0.0281813386827707	-0.0491739884018898	-0.177158862352371	0.239177390933037	0.52628493309021	-0.608467161655426	-0.291777342557907	0.275683850049973	0.133000642061234	-0.0265385489910841	0.208181589841843	-0.328095674514771	0.0972575321793556	-0.0111567443236709	0.428714394569397	0.15313433110714	0.219282269477844	-0.130316242575645	0.330656617879868	-0.294244050979614	-0.343309223651886	-0.225165575742722	-0.229382559657097	0.229548841714859
0.00797619763761759	0.16989004611969	0.523245513439178	0.107118479907513	0.110219955444336	0.0531364195048809	-0.332827180624008	0.474509358406067	-0.486101299524307	-0.3666852414608	-0.179405495524406	-0.191011428833008	0.101420320570469	-0.5166375041008	-0.141029477119446	-0.120862416923046	-0.0571282580494881	-0.00487086456269026	0.165911570191383	-0.560543537139893	-0.368455767631531	-0.312347739934921	0.165536791086197	0.0754919946193695	0.215252622961998	-0.488082736730576	0.383265376091003	0.147833302617073	0.521684169769287	-0.346616238355637	0.042037308216095	0.126487269997597	0.371386826038361	-0.139249503612518	-0.0361293219029903	0.362544238567352	0.110576964914799	0.0746918395161629	-0.0920359417796135	-0.570686638355255	-0.125440075993538	0.191307172179222	-0.143894135951996	-0.000202212671865709	-0.109870292246342	0.501216292381287	0.419304758310318	-0.114327907562256	0.222781106829643	0.139357298612595
-0.344955652952194	-0.337090462446213	0.0761487558484077	-0.463790684938431	0.212448731064796	0.242335170507431	-0.136574178934097	-0.295280456542969	-0.0673297494649887	0.0745656862854958	-0.231138527393341	-0.450972706079483	-0.21861657500267	0.316631853580475	0.105773277580738	0.444839417934418	0.568090081214905	0.576772093772888	0.479346692562103	-0.0267671979963779	-0.250866144895554	-0.159132599830627	-0.0988676398992538	-0.0760820582509041	0.167378857731819	-0.00996447075158358	0.0441311597824097	0.232883125543594	-0.0807166025042534	0.140071049332619	0.0841166377067566	-0.145818501710892	0.141174226999283	0.507116436958313	0.680173933506012	-0.0799780488014221	0.193334490060806	0.0927696451544762	0.268473148345947	-0.0315734595060349	0.290980488061905	-0.0354370623826981	0.532222509384155	-0.633060991764069	0.451025545597076	-0.322414457798004	0.162034213542938	-0.321276158094406	0.222999036312103	0.211518093943596
0.075511246919632	0.0839599743485451	0.0920869559049606	0.217165157198906	-0.0272145289927721	-0.0530796125531197	-0.0190997179597616	0.473066389560699	-0.125925660133362	-0.115314595401287	-0.0480692125856876	0.0157022457569838	0.0838919952511787	-0.400263428688049	-0.129350915551186	-0.178509905934334	-0.131946384906769	-0.134589239954948	-0.0495959743857384	-0.0952276214957237	-0.0373590737581253	-0.0319792963564396	0.14614249765873	0.0726459100842476	0.0543274357914925	-0.138587117195129	0.0725985988974571	0.0442709848284721	0.174606546759605	-0.296587109565735	-0.0270654167979956	0.126985922455788	0.090035080909729	-0.329820603132248	-0.169464305043221	0.0864046663045883	0.00540073402225971	0.0193022228777409	-0.063270203769207	-0.0893146321177483	-0.354818403720856	0.0621207393705845	0.0464536249637604	0.154389217495918	-0.167182385921478	0.427412629127502	0.094147302210331	-0.0013173003681004	0.000629135174676776	-0.034955233335495
0.0922087579965591	0.110009931027889	0.113296054303646	0.258161216974258	-0.081381268799305	-0.0797858163714409	0.010617958381772	0.569422602653503	-0.127996653318405	-0.100217625498772	-0.0850031524896622	0.0654385909438133	0.109983317553997	-0.458647727966309	-0.136889457702637	-0.207453459501266	-0.172744318842888	-0.16132627427578	-0.0893309637904167	-0.0846137255430222	-0.0319316126406193	0.00777696026489139	0.187308788299561	0.0880832523107529	0.015181852504611	-0.123641617596149	0.0847782269120216	0.0398191586136818	0.169821754097939	-0.364165544509888	-0.0407045893371105	0.148014605045319	0.0868610441684723	-0.383802086114883	-0.203308150172234	0.0968169793486595	-0.047865267843008	0.00766371982172132	-0.0982175394892693	-0.0531421899795532	-0.384013772010803	0.0334343314170837	-0.256535261869431	-0.179027020931244	-0.174534395337105	0.539122641086578	0.114722765982151	0.0188127346336842	-0.00458608381450176	-0.0664130076766014
0.051562637090683	0.0385110676288605	0.0315665043890476	0.0909526869654655	-0.0255092587321997	-0.00930849090218544	-0.00575715396553278	0.153443098068237	-0.0373080335557461	-0.0295017771422863	0.0140239475294948	0.00976279657334089	0.0292862877249718	-0.103770710527897	-0.0414269156754017	-0.032077606767416	-0.0308919716626406	-0.07454564422369	-0.0363122262060642	-0.0226109772920609	-0.00581150315701962	-0.0208611097186804	0.0651368498802185	0.0278765913099051	-0.000659429526422173	-0.0524940453469753	0.0139825697988272	-0.0409049801528454	0.0430765338242054	-0.112938478589058	-0.0215674601495266	0.0547854490578175	0.0194130633026361	-0.0571807697415352	-0.0565317384898663	0.0222293864935637	-0.0122761428356171	0.00725820520892739	-0.0346375480294228	-0.0305946432054043	-0.0774656757712364	0.0132406111806631	-0.0917435511946678	0.0372931025922298	0.014041805639863	0.106333240866661	0.0444056428968906	0.0354592055082321	0.00335502554662526	-0.0842924639582634
-0.0108278216794133	-0.206214845180511	-0.317753821611404	-0.108294583857059	-0.0843614935874939	-0.0199001654982567	0.168726474046707	-0.335894286632538	0.283065408468246	0.23707515001297	0.0442052334547043	0.14773340523243	-0.0400055162608624	0.263307273387909	0.0701354891061783	0.0959732681512833	0.012661948800087	0.103295661509037	-0.118093058466911	0.313559144735336	0.206919506192207	0.123111389577389	-0.117110729217529	-0.0742214471101761	-0.123746275901794	0.352488458156586	-0.186050310730934	-0.013921307399869	-0.299806982278824	0.27673214673996	-0.0823934301733971	-0.100511215627193	-0.173488229513168	0.151157647371292	0.000613815849646926	-0.215141579508781	-0.0720138698816299	-0.00471264310181141	0.00976542010903358	0.307669073343277	0.305048882961273	-0.0869950652122498	0.112130306661129	0.00591873796656728	0.142368450760841	-0.0604976043105125	-0.259345859289169	0.0192440338432789	-0.101990275084972	0.00849928893148899
0.18046797811985	0.181127235293388	-0.150438532233238	0.0686551257967949	-0.493836790323257	-0.356594741344452	0.283582895994186	0.231536671519279	0.157201394438744	0.254859298467636	0.645269572734833	0.478611350059509	0.447391390800476	-0.129583060741425	-0.0585871152579784	-0.104140758514404	-0.171274080872536	-0.461774677038193	-0.369084775447845	0.216056481003761	0.322194427251816	0.288315147161484	-0.0265389792621136	-0.0113374050706625	-0.436353623867035	0.0339670144021511	-0.322422921657562	-0.745091915130615	-0.131895124912262	-0.396781980991364	0.0340368375182152	0.0121089834719896	-0.384145051240921	-0.193616300821304	-0.227824166417122	-0.187370762228966	-0.399177312850952	-0.328358709812164	-0.551652669906616	0.109093345701694	-0.0463867075741291	-0.419633626937866	-0.242537900805473	0.221494093537331	-0.482982337474823	0.279198676347733	0.0608889795839787	0.343887448310852	-0.564275741577148	-0.485459506511688
0.22753968834877	0.200172528624535	-0.102761477231979	0.251135975122452	-0.203376054763794	-0.27705904841423	0.126000836491585	0.226019039750099	0.0741735845804214	-0.0177863668650389	0.157731801271439	0.3253473341465	0.126876294612885	-0.211653411388397	-0.0855636298656464	-0.320470303297043	-0.360283106565475	-0.494977802038193	-0.341316848993301	0.0762072876095772	0.137942582368851	0.10574272274971	0.0884380415081978	0.009831921197474	-0.132640346884727	0.0739673599600792	-0.0912180691957474	-0.183445602655411	0.00243308953940868	-0.0630663931369781	-0.0763659328222275	0.0567304380238056	-0.0652099326252937	-0.298505157232285	-0.446178942918777	-0.00204552174545825	-0.189296737313271	-0.0847893431782722	-0.138270497322083	0.0673478841781616	-0.146033629775047	-0.144616633653641	-0.338941544294357	0.429368317127228	-0.371912509202957	0.193471431732178	-0.131910145282745	0.0331255160272121	-0.155625715851784	-0.161593034863472
0.360843986272812	0.111833587288857	-0.103139221668243	0.0157941784709692	-0.545605540275574	-0.484288781881332	0.0883461385965347	0.0902795642614365	0.135353446006775	0.264718621969223	0.348244935274124	0.199617728590965	0.202839180827141	-0.145421728491783	-0.0759792625904083	-0.201354905962944	-0.102705784142017	-0.369013488292694	-0.192874729633331	0.268408417701721	0.112905129790306	0.0787439718842506	0.0871036723256111	0.0877919495105743	-0.441485553979874	0.0268246252089739	-0.400341004133224	-0.429517298936844	-0.179824084043503	-0.224937975406647	-0.0876259654760361	0.178357571363449	-0.142630636692047	-0.206593692302704	-0.157352313399315	-0.214594915509224	-0.456637173891068	-0.124895170331001	-0.271766275167465	0.127216666936874	-0.110722072422504	-0.452064722776413	-0.158173769712448	0.139968678355217	-0.234356477856636	0.0678560733795166	0.00433460017666221	0.437510311603546	0.0901151299476624	-0.346536666154861
-0.130432367324829	-0.114154115319252	0.0411582738161087	0.0321878790855408	0.318100661039352	0.224258258938789	-0.0743774026632309	-0.105304308235645	-0.0627108588814735	-0.157776549458504	-0.274703204631805	-0.144054874777794	-0.107639372348785	0.0912985801696777	0.0776480585336685	0.0722923427820206	0.0774690061807632	0.267672955989838	0.107619754970074	-0.125309333205223	-0.0830536112189293	-0.0730498880147934	-0.0725338310003281	-0.0161619819700718	0.250856697559357	-0.00830500014126301	0.237575620412827	0.32924023270607	0.0580991841852665	0.170657858252525	0.00978000182658434	-0.040315505117178	0.0975106880068779	0.108008824288845	0.111234575510025	0.154591798782349	0.246983483433723	0.152130022644997	0.159337550401688	-0.0326380431652069	0.0457051508128643	0.237912103533745	0.123760387301445	-0.0816986635327339	0.203648969531059	-0.0981538072228432	-0.0315221510827541	-0.194793984293938	0.201433390378952	-0.00220401445403695
