# Supplementary material for: Predicting electronic structure properties of transition metal complexes with neural networks
Source: Chem Sci. 2017 May 17;8(7):5137–52. doi: 10.1039/c7sc01247k (PMC6100542; doi:10.1039/c7sc01247k)
Supplement: Supplementary file 1 [file SC-008-C7SC01247K-s001.zip › data/ann_weights/ls/final_ls_w3.csv]

0.052346158772707	-0.0584861189126968	-0.0707992017269135	-0.061388473957777	0.0721588209271431	0.0965058580040932	-0.076263390481472	0.0853503867983818	0.0833760201931	-0.101012907922268	-0.0882930085062981	0.0362313948571682	-0.0753446221351624	-0.0622734650969505	-0.0564291141927242	0.0676937326788902	0.0433874651789665	0.0308423973619938	-0.0841472595930099	0.113876476883888	-0.0787159353494644	0.071469858288765	-0.0692219510674477	0.0663725063204765	-0.0948484614491463	0.0839071124792099	-0.113216176629066	-0.0835978835821152	0.115798138082027	0.0392661243677139	-0.0751231461763382	0.0837661102414131	-0.073211707174778	0.0393121540546417	-0.070892222225666	-0.0917525589466095	-0.10299364477396	-0.0974024012684822	-0.0281029939651489	0.115458019077778	-0.0678688809275627	0.0888690501451492	-0.0727060884237289	-0.0791057720780373	-0.022635767236352	0.0659167170524597	-0.106685221195221	-0.0598850138485432	-0.0724974051117897	0.059899102896452
