# Supplementary material for: Predicting electronic structure properties of transition metal complexes with neural networks
Source: Chem Sci. 2017 May 17;8(7):5137–52. doi: 10.1039/c7sc01247k (PMC6100542; doi:10.1039/c7sc01247k)
Supplement: Supplementary file 1 [file SC-008-C7SC01247K-s001.zip › data/ann_weights/slope/final_slope_b1.csv]

-0.17462645471096
0.143023014068604
0.0125063788145781
0.0267002638429403
0.181136131286621
-0.212949365377426
0.0870894640684128
-0.229537546634674
-0.0463612452149391
-0.0817417502403259
-0.321156442165375
0.000860051193740219
-0.100701481103897
-0.0102884527295828
-0.220462009310722
-0.0555434711277485
-0.0663353204727173
-0.000699162948876619
0.00952083151787519
-0.235726550221443
0.0112602524459362
-0.0454470030963421
-0.0102713853120804
0.000826994946692139
0.0301162544637918
0.00277602509595454
0.114377416670322
-0.191945999860764
0.0102107366546988
-0.0262274276465178
-0.01024906989187
-0.012974115088582
0.00680210301652551
-0.109551154077053
0.011150274425745
0.0189554300159216
0.139333814382553
-0.055153165012598
0.0968240574002266
0.000662392063532025
0.00354842818342149
-0.0560245178639889
-0.138565376400948
-0.013225962407887
-0.133538901805878
-0.210130870342255
0.170927181839943
-0.116891659796238
0.0119356568902731
-0.0232755895704031
