# Supplementary material for: Predicting electronic structure properties of transition metal complexes with neural networks
Source: Chem Sci. 2017 May 17;8(7):5137–52. doi: 10.1039/c7sc01247k (PMC6100542; doi:10.1039/c7sc01247k)
Supplement: Supplementary file 1 [file SC-008-C7SC01247K-s001.zip › data/ann_weights/slope/final_slope_b2.csv]

0.00935854110866785
-0.000171617546584457
-0.00284907524473965
0.0430802926421165
-0.069911427795887
-0.00328310066834092
-0.00310036726295948
0.00279233744367957
0.129436686635017
0.0068881893530488
-0.00246536079794168
-0.121729262173176
-0.000743693322874606
0.0498580671846867
0.000801615417003632
0.00346211926080287
0.000291584437945858
0.000477833847980946
0.135393992066383
0.00173484813421965
0.00520056765526533
-0.0981301814317703
0.119937159121037
0.0810626372694969
0.00102080451324582
-0.0877264887094498
0.0035739375744015
-0.0145209580659866
0.000491703627631068
-0.0508822575211525
0.0214110035449266
0.111265115439892
-0.00403025653213263
0.00606112647801638
0.103978522121906
0.00264722481369972
-0.00614971341565251
0.0570475235581398
0.00368149508722126
-0.0574281252920628
-0.00531401485204697
-0.00120839383453131
0.0680396929383278
-0.113928861916065
-0.0444723889231682
0.00027053352096118
0.0566309429705143
-0.0134496865794063
0.0998281836509705
-0.0795635059475899
