# Supplementary material for: Predicting electronic structure properties of transition metal complexes with neural networks
Source: Chem Sci. 2017 May 17;8(7):5137–52. doi: 10.1039/c7sc01247k (PMC6100542; doi:10.1039/c7sc01247k)
Supplement: Supplementary file 1 [file SC-008-C7SC01247K-s001.zip › data/ann_weights/slope/final_slope_w1.csv]

0.187056928873062	-0.135980606079102	0.0716670900583267	0.0537436679005623	-0.167794927954674	-0.0402697436511517	0.0249465759843588	0.0427316725254059	-0.0712439641356468	-0.0171774197369814	0.105885379016399	0.0537171103060246	-0.0272387582808733	-0.0788160338997841	0.0600205436348915	-0.0352095775306225	-0.124478749930859	0.0367728807032108	-0.0200224742293358	-0.014883991330862	0.00357110565528274	0.0163869876414537	-0.219627678394318	-0.084465317428112
-0.219519883394241	0.0807122364640236	-0.0638476014137268	-0.0552693270146847	0.261942267417908	0.0282114651054144	-0.0186655782163143	-0.0683143585920334	0.09531120210886	0.0340439788997173	-0.156901121139526	-0.0112277073785663	0.0377904810011387	0.0820420309901237	-0.0281960535794497	0.0917233303189278	0.155043050646782	-0.040297843515873	0.0852134302258492	0.0479791536927223	-0.0737360119819641	-0.0339075848460197	0.288347184658051	0.136168092489243
-0.0604750849306583	-0.00683764973655343	0.0320206098258495	0.00385968736372888	0.0298123881220818	-0.0525475405156612	-0.00852583721280098	0.00194977386854589	-0.0041077365167439	-0.00431610643863678	-0.00404661288484931	0.00199501356109977	-0.0100905504077673	0.0132556408643723	-0.00445227837190032	-0.00584205007180572	0.0107532674446702	-0.00403369823470712	0.0080298064276576	0.00800900720059872	0.0000745527358958498	0.00918831489980221	0.00720393704250455	0.00815696455538273
-0.133832976222038	-0.0121028311550617	0.0909547731280327	-0.010321251116693	0.0644543841481209	-0.120121248066425	-0.00387534662149847	0.00580504490062594	-0.0153219383209944	-0.00726802786812186	-0.00211384333670139	-0.0022966826800257	-0.0221187323331833	0.0233708787709475	-0.0216332953423262	-0.015833456069231	0.0258479677140713	-0.00172000529710203	0.0107633974403143	0.0097036212682724	-0.000391394656617194	0.0171510521322489	0.00357770593836904	0.00392093602567911
-0.198614954948425	0.153765395283699	-0.0901358053088188	-0.0598172284662724	0.1885696798563	0.0674957558512688	-0.00394390244036913	-0.0344840660691261	0.0658876746892929	-0.00197255588136613	-0.131470695137978	-0.0414628498256207	0.0111590530723333	0.0838672667741776	-0.0553877167403698	0.0742449164390564	0.123085677623749	-0.0375996008515358	0.0495221018791199	0.0167449340224266	-0.0318893156945705	-0.0216608569025993	0.23306043446064	0.0857324972748756
-0.382828682661057	0.0613607056438923	0.0698437392711639	-0.00667810346931219	0.343861907720566	-0.739216506481171	-0.10721505433321	0.0313761234283447	0.155556976795197	-0.112674579024315	0.109017595648766	0.0364859700202942	0.058450773358345	-0.135235175490379	0.105742529034615	-0.212466239929199	-0.133982315659523	0.0548991821706295	0.0332806259393692	-0.213955014944077	-0.0813580453395844	0.341205328702927	-0.289185464382172	-0.20968034863472
0.584953784942627	0.189829409122467	-0.573745906352997	-0.0730872005224228	-0.0665688589215279	0.735727250576019	-0.0103263296186924	-0.0472190491855145	0.226766929030418	0.0232205931097269	0.0485697612166405	-0.103576116263866	-0.0544655285775661	-0.0593733638525009	0.0993063598871231	0.0842301696538925	-0.0515614859759808	0.0045104855671525	-0.0837322622537613	0.0959588959813118	0.0061400169506669	-0.0788068845868111	0.062779575586319	-0.113942936062813
0.386089980602264	-0.396374017000198	0.114526808261871	0.208158999681473	-0.31916132569313	0.105081759393215	0.115732006728649	0.110483892261982	0.00726962694898248	0.0891290754079819	-0.152046903967857	-0.00533071160316467	0.0546891503036022	-0.114049024879932	-0.159123808145523	0.0105625968426466	-0.0830870568752289	0.0363932624459267	-0.0572261326014996	-0.171851262450218	0.070578970015049	0.141885608434677	-0.312890261411667	-0.209073379635811
-0.132100567221642	-0.0850068032741547	0.125533699989319	0.0270862858742476	0.057369913905859	-0.216872423887253	-0.00054152263328433	0.0288758669048548	-0.0537391044199467	-0.00722723035141826	0.00561993615701795	0.0302896499633789	-0.0267897117882967	-0.0127507438883185	-0.00782341882586479	-0.0408584326505661	-0.00612847087904811	-0.00170729379169643	0.0112662436440587	-0.0015059276483953	-0.00536945974454284	0.024534560739994	-0.0716879293322563	-0.0173969399183989
0.0851040035486221	0.109036453068256	-0.05367386713624	-0.127832770347595	0.0129545731469989	0.123062521219254	0.09171012789011	0.0991386920213699	-0.227442905306816	-0.126048520207405	0.0309167951345444	0.0211090799421072	-0.209030151367188	-0.052215613424778	-0.0305268671363592	-0.160968646407127	-0.178993582725525	0.0497212819755077	0.0701055079698563	0.152358904480934	0.0486248098313808	-0.0578272603452206	-0.402596056461334	-0.321384280920029
0.0385789088904858	-0.260833352804184	0.282136857509613	0.180164232850075	-0.269356280565262	-0.282259970903397	-0.231694102287292	-0.170014292001724	0.0933256223797798	0.0924450606107712	-0.0917566940188408	-0.0674857720732689	0.268106341362	-0.144907623529434	-0.0464988052845001	-0.284284293651581	0.00462788809090853	0.0758674889802933	0.171434804797173	-0.0918181836605072	0.0329860225319862	0.238976344466209	-0.224643632769585	-0.127912014722824
0.0362872257828712	0.0138674145564437	-0.0291656032204628	-0.00669864658266306	-0.0131734581664205	0.0512973368167877	0.0113563789054751	-0.000057207711506635	0.000815307314042002	-0.00414697919040918	-0.002677948679775	-0.0119906663894653	0.00822159554809332	-0.00115284638013691	-0.00230304151773453	0.00251406198367476	-0.00379861705005169	0.0059846774674952	-0.0138922426849604	-0.0113400230184197	0.000546295021194965	-0.0146631514653563	0.0059448191896081	-0.00106780882924795
0.116919353604317	-0.00040809198981151	-0.00825984310358763	-0.00664415396749973	-0.10746706277132	0.0834269300103188	0.0177238918840885	0.0221965275704861	-0.0954480171203613	-0.0389391519129276	0.0239550080150366	0.0238109715282917	-0.0606302581727505	-0.0455996878445148	0.0153033984825015	-0.0657247602939606	-0.105437405407429	0.0298208799213171	0.046081967651844	0.0616734512150288	0.00710759125649929	-0.0293171461671591	-0.206848651170731	-0.127991884946823
-0.155094519257545	-0.0592004954814911	0.125315502285957	0.0157363917678595	0.0729251950979233	-0.213570520281792	-0.0157868284732103	0.0194857493042946	-0.0372591428458691	-0.00412907311692834	0.000610745919402689	0.0232900902628899	-0.023639714345336	0.00701484689489007	-0.0190759673714638	-0.037144273519516	0.0186384972184896	-0.00946758221834898	0.0215812958776951	0.00855455361306667	-0.00651474809274077	0.029441324993968	-0.039143156260252	-0.0121232056990266
0.0871408879756927	-0.200760871171951	0.168198481202126	0.0696697011590004	-0.122576169669628	-0.306771665811539	0.262269020080566	0.125843599438667	-0.096649058163166	0.0849589407444	-0.0996302366256714	0.257919102907181	-0.154282048344612	-0.111233457922935	-0.0667035281658173	0.131789654493332	-0.099078394472599	0.0518019460141659	0.0222777929157019	0.000995181500911713	-0.0191143546253443	0.0516132600605488	-0.131684929132462	0.00266484380699694
-0.660475730895996	-0.19417841732502	0.721737504005432	0.172589004039764	-0.128761798143387	-0.888484001159668	0.00231685559265316	0.0578990839421749	-0.267756044864655	0.00131970772054046	-0.0526915080845356	0.172474503517151	0.0565243400633335	0.0828055664896965	-0.119979053735733	-0.0208282545208931	0.0770117789506912	0.000458595110103488	0.0742512419819832	-0.0442849397659302	0.00134068494662642	0.0285225436091423	0.0405772998929024	0.181639581918716
0.0936993286013603	0.0514955222606659	-0.0449541993439198	-0.0636149346828461	-0.0251681413501501	0.125996679067612	0.0454397648572922	0.063786543905735	-0.166635602712631	-0.0797482505440712	0.0217884164303541	0.0112102422863245	-0.141826316714287	-0.0503536574542522	-0.0220563933253288	-0.119495667517185	-0.157132759690285	0.0335935018956661	0.0886758491396904	0.123253688216209	0.0123969670385122	-0.0590601079165936	-0.321821719408035	-0.237892806529999
0.0257944874465466	0.0173215884715319	-0.0271261222660542	-0.00271194591186941	-0.0140122016891837	0.0458637736737728	-0.000493444327730685	0.000472937274025753	0.0127355242148042	-0.00762767577543855	-0.00706502934917808	0.00618545897305012	0.00417931610718369	-0.00181086570955813	-0.00636906083673239	0.00652751652523875	0.00175749359186739	0.000534598075319082	-0.0122566260397434	-0.0044790655374527	-0.00217510294169188	-0.00278808944858611	0.0214971341192722	0.012953931465745
0.116112016141415	0.0398016758263111	-0.0992923825979233	-0.0119015127420425	-0.0436831451952457	0.154342874884605	0.00401177210733294	-0.00899271760135889	0.0287317484617233	-0.00410908460617065	-0.00175175536423922	-0.0211351756006479	0.0151387518271804	0.000413592380937189	0.00339476647786796	0.0364662557840347	-0.0154699590057135	0.00349406129680574	-0.0245994925498962	-0.00502860127016902	0.00331845646724105	-0.026593804359436	0.0360524617135525	0.0121564995497465
0.26431879401207	-0.701748311519623	0.221972182393074	0.601263821125031	-0.409596055746078	0.622262060642242	0.0997505262494087	0.177714303135872	0.00366715341806412	0.20042572915554	-0.188836947083473	-0.0832462757825851	0.117043256759644	-0.166663095355034	-0.255968749523163	-0.0196227822452784	-0.0122865065932274	0.0126765947788954	-0.124630212783813	-0.224293008446693	0.0655015930533409	0.0217192471027374	-0.37750443816185	-0.287217885255814
-0.0458172596991062	-0.0217216368764639	0.0289395526051521	0.0112676592543721	0.0281853526830673	-0.0514871031045914	-0.0183218251913786	-0.00613470003008842	-0.00668820878490806	-0.000100863508123439	0.00247214967384934	0.000811382604297251	-0.00598683301359415	0.00962746515870094	-0.000524832808878273	0.000749999831896275	0.00545552046969533	-0.00291718728840351	0.0152586242184043	0.00881701149046421	-0.00576736964285374	0.00184245221316814	0.000824980437755585	0.00397784309461713
-0.156080812215805	-0.0777942687273026	0.137971445918083	0.0283168870955706	0.0641349032521248	-0.242747023701668	-0.0127672096714377	0.0243036765605211	-0.0426756478846073	0.00293762935325503	-0.00132499902974814	0.0372683703899384	-0.0123493289574981	-0.00696446793153882	-0.0141819482669234	-0.032610509544611	0.0149809317663312	-0.00548711372539401	0.0202225744724274	0.00188857852481306	-0.00615045661106706	0.0402091108262539	-0.0523659847676754	-0.00719197886064649
-0.146357849240303	-0.0580757297575474	0.122362188994884	0.020361365750432	0.0586569905281067	-0.199856594204903	-0.015377102419734	0.0198676455765963	-0.0326603464782238	0.00364319467917085	-0.00165999343153089	0.0308510959148407	-0.019613791257143	-0.00103428307920694	-0.0131381060928106	-0.0340595468878746	0.0193065349012613	-0.00931777525693178	0.0221042633056641	0.00901518948376179	-0.00306954607367516	0.0312727466225624	-0.0384860895574093	-0.00951060280203819
-0.0563581772148609	-0.0115948878228664	0.037458386272192	-0.00354320253245533	0.0358936078846455	-0.0635301917791367	-0.0251901187002659	-0.0127943335101008	0.00299699627794325	-0.00373758422210813	0.00280345510691404	0.00666027050465345	-0.00425117742270231	0.00640235980972648	-0.00255309231579304	0.000238087988691404	0.0102934399619699	-0.00542252976447344	0.0106182107701898	0.0141957802698016	-0.0038421587087214	0.00585638778284192	0.0138586442917585	0.0151920402422547
-0.0998170375823975	-0.0559622831642628	0.0683543533086777	0.0910964235663414	-0.0172980725765228	-0.101750895380974	-0.0937488153576851	-0.10695193707943	0.21597321331501	0.114303968846798	-0.0209488123655319	0.0138874994590878	0.183668941259384	0.0498932935297489	0.0359301492571831	0.151585623621941	0.179497987031937	-0.044177807867527	-0.0613551437854767	-0.138165324926376	-0.0338830016553402	0.0651735737919807	0.398459941148758	0.3130784034729
0.140207022428513	0.0506148152053356	-0.1126344576478	-0.0108724571764469	-0.0658459961414337	0.175282314419746	0.0229579471051693	-0.0158583018928766	0.0287726297974586	0.00331072858534753	-0.0128458580002189	-0.0159394927322865	0.0211438722908497	-0.00512994034215808	0.0144958076998591	0.0250383466482162	-0.0167659353464842	0.00634451303631067	-0.0160147342830896	-0.0212742183357477	0.00369405909441411	-0.0199517365545034	0.0265199411660433	-0.0000862978922668844
0.178492739796638	0.119119852781296	-0.346634209156036	-0.133439466357231	0.259247452020645	0.479341238737106	0.428985178470612	0.0808904469013214	-0.285032451152802	0.00434071617200971	0.139732092618942	0.0176281556487083	-0.130182504653931	-0.0376243963837624	0.158669114112854	0.305302321910858	-0.176878660917282	0.0306744277477264	-0.0548329502344131	0.0407209806144238	0.0614343881607056	-0.451264709234238	0.222100660204887	0.0689893588423729
0.393941223621368	-0.274556338787079	0.0621589235961437	0.0896265357732773	-0.287978321313858	-0.0611484870314598	0.0979874208569527	0.0610250495374203	-0.0230088923126459	0.0450761951506138	-0.134347960352898	0.0427526831626892	0.0326027870178223	-0.0927461236715317	-0.11319949477911	-0.0254268050193787	-0.0992840975522995	0.0449826456606388	-0.0481379963457584	-0.137186348438263	0.0660293996334076	0.122939571738243	-0.261621743440628	-0.133159458637238
0.0734922364354134	0.0277848020195961	-0.0595263764262199	-0.0073273777961731	-0.033882811665535	0.109302021563053	0.00455809244886041	-0.00218075816519558	0.0221443008631468	-0.00213042879477143	-0.00343445315957069	-0.00806846097111702	0.0139307640492916	-0.000184796677785926	0.0000545675939065404	0.022980872541666	-0.0154048278927803	0.00616088742390275	-0.0138317290693521	-0.00941408053040504	0.004261982627213	-0.0158368013799191	0.0269071366637945	0.00867057871073484
-0.138593882322311	-0.07480139285326	0.133906170725822	0.0261526796966791	0.0500117167830467	-0.227154910564423	-0.0178974363952875	0.0157427974045277	-0.0392143912613392	0.00645119044929743	-0.00361363939009607	0.0302658099681139	-0.00635674688965082	-0.0124522717669606	-0.0140222832560539	-0.0343332961201668	0.00601786933839321	-0.00285433069802821	0.0224302969872952	0.000371261965483427	-0.00200449302792549	0.0382532961666584	-0.0560258105397224	-0.0105799473822117
0.0918734818696976	0.0191683396697044	-0.0565225221216679	0.00128698290791363	-0.0576332584023476	0.0961722806096077	0.0195061694830656	0.00264825904741883	0.00695852795615792	0.00289141922257841	0.00140123860910535	-0.0147247975692153	0.0184688288718462	-0.0137183303013444	0.012160244397819	0.00398675072938204	-0.0256021935492754	0.00885426346212626	-0.0136595442891121	-0.0190166383981705	0.00698049226775765	-0.0134175652638078	-0.0103076230734587	-0.01656698808074
0.101812623441219	0.0128805534914136	-0.0658999606966972	0.00314405397512019	-0.0524319261312485	0.109357915818691	0.0114104943349957	-0.0116731310263276	0.0129457041621208	0.0113702239468694	0.00918759498745203	-0.0111621394753456	0.0248005036264658	-0.0102900620549917	0.0161012802273035	0.0146484551951289	-0.0205636769533157	0.0105202225968242	-0.023715004324913	-0.0247060209512711	0.0142052983865142	-0.0182289984077215	0.00197750516235828	-0.00677695218473673
-0.0391063429415226	0.00248784944415092	0.0202488712966442	-0.00569651601836085	0.0219671614468098	-0.0317872390151024	-0.00889225956052542	-0.0121295927092433	-0.011666564270854	-0.00372682232409716	0.00584234576672316	-0.00936395209282637	-0.00374940992332995	0.00924778170883656	0.000762187468353659	-0.00787999853491783	0.00728678703308105	-0.00195647077634931	0.00681206723675132	0.00136847409885377	-0.00376463774591684	-0.00500786397606134	0.00169842003379017	-0.00414511561393738
0.627222657203674	-0.0751763209700584	-0.209649056196213	0.00600067945197225	-0.378925919532776	-0.532514870166779	-0.0300995204597712	-0.00162825721781701	-0.110183097422123	0.0497944392263889	0.225944712758064	-0.0605456382036209	0.0212519802153111	-0.125099152326584	0.0362871326506138	-0.120058976113796	-0.070022240281105	0.0510513670742512	-0.221329122781754	-0.0658573731780052	0.165842637419701	-0.0278923250734806	-0.263766437768936	-0.129702270030975
0.0892749652266502	0.0312665961682796	-0.0784214958548546	-0.000707417028024793	-0.0389729626476765	0.131911098957062	0.013118396513164	-0.00309478980489075	0.0172766894102097	-0.00196566758677363	-0.00457047065719962	-0.0171978455036879	0.0117910616099834	-0.00465756608173251	0.00238835415802896	0.019803611561656	-0.0139174368232489	0.00664947647601366	-0.0160025432705879	-0.00441574165597558	0.00770255923271179	-0.0219019800424576	0.0229282584041357	0.00413736840710044
0.632426798343658	0.0848060473799706	-0.598280906677246	-0.141058877110481	0.113485664129257	0.820505797863007	0.290046662092209	-0.132901355624199	-0.151064097881317	0.0553405284881592	0.0668779164552689	-0.213417798280716	0.166126057505608	-0.0687973573803902	0.150923922657967	-0.0805014297366142	-0.0748380422592163	0.0311278291046619	-0.0198417380452156	-0.0856154784560204	0.148407071828842	-0.325929224491119	0.0642202123999596	-0.0824140757322311
0.198250129818916	0.0992999449372292	-0.36641925573349	-0.145076364278793	0.300170421600342	0.501349687576294	0.481165587902069	0.0699548274278641	-0.333150833845139	-0.0141110438853502	0.148145332932472	-0.036841806024313	-0.142433673143387	-0.0322168208658695	0.181807935237885	0.348504185676575	-0.206364154815674	0.034583255648613	-0.0638149306178093	0.0209663212299347	0.0720046386122704	-0.503487586975098	0.220371842384338	0.0647720620036125
-0.105761215090752	-0.0703258439898491	0.107675552368164	0.0260896775871515	0.0430259481072426	-0.19704595208168	-0.0095567237585783	0.0122598949819803	-0.0379872024059296	0.0136180520057678	0.0166840404272079	0.0570096559822559	-0.0150324506685138	-0.021723885089159	0.00271779298782349	-0.0356206446886063	0.00806376244872808	0.00421437481418252	0.00829143077135086	0.00116387498565018	-0.00366959208622575	0.0334496311843395	-0.0624058209359646	-0.0164234060794115
0.0319563411176205	0.0914289876818657	-0.0772606134414673	-0.0384675525128841	-0.00990348123013973	0.172896951436996	-0.0425036549568176	-0.0237680375576019	0.0656932517886162	-0.00185057357884943	-0.0125661380589008	-0.0531635619699955	0.0272151939570904	0.0619931742548943	-0.015107967890799	0.0223158542066813	0.0391887165606022	-0.019347695633769	0.00414389465004206	0.0132340155541897	0.00820717308670282	-0.0225644372403622	0.128804251551628	0.048146229237318
-0.119658976793289	-0.0463413074612617	0.0928295999765396	0.00889914017170668	0.0659825056791306	-0.149622350931168	-0.022753119468689	0.0013463405193761	-0.0277473796159029	-0.00431146658957005	0.0086409617215395	0.00769701087847352	-0.0183399338275194	0.00836984533816576	-0.0114846816286445	-0.0191015060991049	0.0211933441460133	-0.00619389582425356	0.0166339986026287	0.0203382857143879	-0.00609398912638426	0.0102369273081422	-0.014558857306838	0.00465818308293819
-0.504877150058746	-0.19476230442524	0.469662517309189	-0.0121394116431475	0.211471721529961	-0.686113774776459	-0.00872030854225159	0.0549420341849327	-0.183081641793251	-0.0199670195579529	-0.038185179233551	0.0591415651142597	0.0577770695090294	0.0306463614106178	-0.0915562957525253	-0.0876728817820549	0.0234667547047138	-0.00717946933582425	0.0487751811742783	-0.137413531541824	0.00707344617694616	0.107304722070694	-0.125183656811714	0.027686869725585
0.199468120932579	-0.551153004169464	0.186875626444817	0.519346415996552	-0.386168122291565	0.528924643993378	0.140764087438583	-0.0455424711108208	-0.0109545327723026	0.0645504519343376	-0.0121526578441262	-0.0665665045380592	0.0753682106733322	-0.154376745223999	0.307051539421082	-0.119862034916878	-0.0922389551997185	0.00677860947325826	0.0452765487134457	-0.219873487949371	-0.10716650635004	0.0147444345057011	-0.310644537210464	-0.208414420485497
0.184659734368324	-0.132643401622772	0.0696209818124771	0.0552425347268581	-0.175870984792709	-0.0301895905286074	0.0113416900858283	0.0263620335608721	-0.0575048662722111	0.00667352275922894	0.0921726375818253	0.0536079965531826	-0.00391692668199539	-0.0805255472660065	0.0600332394242287	-0.0472631864249706	-0.119720883667469	0.0379615351557732	-0.0173759255558252	-0.031006982550025	0.00306508503854275	0.0214310176670551	-0.209509611129761	-0.0790821015834808
-0.100463420152664	-0.0580469742417336	0.0958583131432533	0.0160176493227482	0.045671820640564	-0.165684580802917	-0.0115118967369199	0.00419848971068859	-0.0315333604812622	0.00375927146524191	0.00355879520066082	0.0232066977769136	-0.012765234336257	-0.00520726479589939	-0.00364577677100897	-0.0272951256483793	0.00710153579711914	-0.000897657417226583	0.0199443604797125	0.00058234587777406	-0.00174402759876102	0.0202289614826441	-0.0440544970333576	-0.0167250521481037
0.140601173043251	-0.110987387597561	0.0452969074249268	0.0523458868265152	-0.137424141168594	-0.0392285287380219	0.0133848488330841	0.0215450543910265	-0.056506734341383	-0.000636464217677712	0.057805459946394	0.0420278199017048	-0.00430624606087804	-0.068655863404274	0.0435019247233868	-0.0498957373201847	-0.0921648070216179	0.0316396243870258	-0.00766011234372854	-0.0206289272755384	-0.0145562896504998	0.00270488089881837	-0.173385247588158	-0.06903325766325
0.257735580205917	-0.111216150224209	0.0836291536688805	0.0279352776706219	-0.25137522816658	-0.0239169932901859	0.00361578934825957	0.0572358146309853	-0.102137707173824	-0.0496997348964214	0.162889197468758	0.0736093148589134	-0.0669156238436699	-0.0746136605739594	0.0438460111618042	-0.0648116320371628	-0.174846097826958	0.0459545068442822	-0.0287420097738504	-0.00386773562058806	0.0426621921360493	0.0145701467990875	-0.284262418746948	-0.111281342804432
-0.206912219524384	0.159122183918953	-0.0941846370697021	-0.0591426230967045	0.18948957324028	0.0312486104667187	-0.0108614023774862	-0.0379109159111977	0.0703680589795113	0.0181240309029818	-0.119985766708851	-0.0426106452941895	0.0295492596924305	0.084201991558075	-0.0643531009554863	0.0652161538600922	0.134605810046196	-0.0383844003081322	0.0273573752492666	0.0177438203245401	-0.0128718055784702	-0.0223838556557894	0.236240819096565	0.0855071768164635
0.161546960473061	-0.0863892361521721	0.0287635363638401	0.057468093931675	-0.167775526642799	0.0103351678699255	0.0120881525799632	0.0127652632072568	-0.0544289648532867	-0.00730862934142351	0.0575212128460407	0.0100423889234662	-0.000761642644647509	-0.063741073012352	0.0419925190508366	-0.0443414226174355	-0.0894618928432465	0.0323494113981724	-0.00772829353809357	-0.0232659429311752	0.00734633160755038	0.00339623237960041	-0.176435947418213	-0.082175999879837
0.0760146975517273	0.0383811183273792	-0.0696472451090813	-0.00965854991227388	-0.0374333150684834	0.127924978733063	0.0314310491085052	0.00796781945973635	0.0163451228290796	-0.00689177773892879	0.000913597003091127	-0.019313907250762	-0.00132041214965284	-0.00340927625074983	0.00221389951184392	0.0145152499899268	-0.0130155403167009	0.00584834534674883	-0.0142683191224933	-0.00903455726802349	0.00794480554759502	-0.0195102784782648	0.0205192975699902	-0.00259154639206827
-0.12481926381588	-0.0601004138588905	0.115723460912704	0.0168092139065266	0.0552175901830196	-0.181189715862274	-0.0162809528410435	0.00820623897016048	-0.0374089553952217	0.00314007862471044	0.00339643144980073	0.0277081932872534	-0.0219100303947926	-0.00229941215366125	-0.0133093232288957	-0.0251640565693378	0.0142672285437584	-0.00562922609969974	0.0118562951683998	0.0100959595292807	0.00172231218311936	0.0248908083885908	-0.0377954244613647	-0.00717205833643675
