# Supplementary material for: Predicting electronic structure properties of transition metal complexes with neural networks
Source: Chem Sci. 2017 May 17;8(7):5137–52. doi: 10.1039/c7sc01247k (PMC6100542; doi:10.1039/c7sc01247k)
Supplement: Supplementary file 1 [file SC-008-C7SC01247K-s001.zip › data/ann_weights/slope/final_slope_w2.csv]

0.0528811328113079	-0.0107704754918814	-0.0362003557384014	-0.0778117701411247	-0.00278121512383223	-0.223655447363853	0.35068616271019	0.0495609678328037	-0.116068325936794	-0.00560403987765312	-0.0802308320999146	0.0329791605472565	0.0357327423989773	-0.127320483326912	-0.108140975236893	-0.353216469287872	-0.00778918294236064	0.0291246194392443	0.0897679775953293	0.0394817292690277	-0.0370303764939308	-0.150784134864807	-0.127607122063637	-0.0395824089646339	0.0123704355210066	0.118369698524475	0.166128009557724	0.0670228004455566	0.0605133473873138	-0.135056510567665	0.0620068684220314	0.0744239911437035	-0.0253558829426765	0.0189655646681786	0.0753959789872169	0.33292481303215	0.19687819480896	-0.114359825849533	0.0883939266204834	-0.0829545930027962	-0.349158108234406	0.0648874193429947	-0.00124485173728317	-0.0990114286541939	0.00478375284001231	0.0130138108506799	-0.023400941863656	0.0253513772040606	0.0744856745004654	-0.112812109291553
-0.00353723973967135	0.00556162791326642	-0.000154493085574359	0.00128797767683864	0.00519821979105473	-0.00502877589315176	-0.0042649726383388	-0.00798723008483648	0.00331074465066195	0.00270910374820232	-0.00292976433411241	0.00142777734436095	-0.00187967042438686	0.00295627256855369	-0.00647863605991006	-0.00742875412106514	0.00102937547490001	0.00047668008483015	0.00280168047174811	-0.0096547044813633	-0.000167490288731642	-0.000351669412339106	-0.00356823811307549	-0.000689721666276455	-0.00807724427431822	0.00181176362093538	0.00841391645371914	-0.00385351665318012	0.00149551255162805	-0.000505366886500269	0.00153053354006261	0.000532571400981396	0.0000549243814020883	-0.00399194937199354	0.00228462996892631	0.00331679126247764	0.0126098040491343	-0.00375748402439058	-0.00169355922844261	-0.00042928775656037	-0.00639387033879757	-0.00013058609329164	-0.000847772927954793	-0.000718167109880596	-0.00126249482855201	0.0020911549217999	-0.00142971356399357	-0.00186947162728757	0.00227280799299479	0.000654997711535543
-0.000429598614573479	-0.00053588894661516	0.0000434853754995856	0.00294940476305783	0.00037931848783046	-0.00356679107062519	-0.00338727119378746	-0.0035128821618855	0.000822688511107117	-0.00017494335770607	-0.00297487108036876	-0.000708667037542909	0.00124854256864637	0.0020706937648356	0.00359096634201705	0.00575800286605954	0.00209856010042131	-0.000812516373116523	-0.0040097227320075	0.00474926317110658	-0.0000384889099223074	-0.00172161054797471	0.00428981427103281	0.0000661899030092172	0.00239479006268084	-0.00242699286900461	0.000777129782363772	0.007204610388726	-0.00201004301197827	0.00334652652963996	0.000400292337872088	-0.000856678525451571	0.000356907752575353	-0.00150332879275084	-0.00104360177647322	-0.00381898414343596	0.00330825941637158	0.000785277923569083	0.00159225810784847	0.000878979277331382	0.00381843326613307	0.00387196824885905	0.00197235308587551	0.00219362322241068	0.00256204046308994	-0.00236601987853646	-0.00349373603239655	0.000367440487025306	-0.00118491635657847	-0.000159544622874819
-0.0665001943707466	0.0770752131938934	0.00446330942213535	0.0399174354970455	0.0583082064986229	-0.0713465437293053	0.0557812452316284	-0.0869620963931084	0.00144112179987133	-0.0694988667964935	-0.0529972389340401	-0.00287422374822199	-0.02658511698246	0.00920000486075878	-0.0699960812926292	-0.0647298470139503	-0.0449675470590591	-0.00376909994520247	-0.0159901957958937	-0.0920272544026375	0.00311665027402341	-0.0176333282142878	0.011487833224237	0.00547077460214496	0.052384402602911	-0.0176611542701721	0.067036435008049	-0.055369894951582	-0.00324163329787552	0.000935867894440889	-0.00436024228110909	-0.00481514912098646	0.00346463290043175	-0.105196304619312	-0.00530282082036138	0.0497395880520344	0.084424652159214	-0.017209330573678	0.0253365244716406	0.0103418175131083	-0.0555740296840668	-0.0760036334395409	-0.0562347732484341	0.00835705455392599	-0.0222818143665791	-0.0564601235091686	0.0329757407307625	-0.0392381362617016	0.0132317785173655	-0.000602303014602512
-0.00140090973582119	0.0102097596973181	0.036268562078476	0.0899108499288559	0.0527549982070923	0.238711208105087	-0.354813367128372	-0.0501556023955345	0.122877381742001	-0.00731565011665225	0.113360621035099	-0.0300079751759768	-0.0425897911190987	0.128215089440346	0.098208025097847	0.347393125295639	-0.0137130552902818	-0.0256595835089684	-0.0904307663440704	-0.0225916784256697	0.0413580238819122	0.156853124499321	0.120077483355999	0.045034296810627	0.00639801938086748	-0.102276422083378	-0.174857676029205	-0.0400605462491512	-0.0563928969204426	0.134150683879852	-0.0649192482233047	-0.0678275674581528	0.0225275438278913	-0.0173334423452616	-0.0823455527424812	-0.33577561378479	-0.205047741532326	0.117023952305317	-0.0877932906150818	0.0935624167323112	0.342270940542221	-0.0564805269241333	-0.00603303918614984	0.0953986644744873	-0.00378192286007106	-0.009800816886127	0.00123509450349957	-0.0219754502177238	-0.0698847398161888	0.121939659118652
-0.00201243138872087	0.0002437630755594	-0.000127636812976561	0.000777985376771539	0.00193942850455642	-0.00180970167275518	0.00164839415811002	-0.00305841071531177	-0.00105520465876907	0.00166300684213638	-0.00358571484684944	-0.0000760043840273283	-0.000896988378372043	0.0000613840893493034	-0.0000764138239901513	-0.00148377637378871	-0.000372500478988513	-0.0000347185923601501	-0.000834374164696783	0.00464588264003396	-0.0000555176738998853	-0.000866846297867596	-0.000946289103012532	-0.000387383857741952	0.000131603548652492	0.00102014665026218	0.000668837805278599	0.00554239610210061	0.000104279140941799	0.000684541184455156	0.000772665429394692	0.000345152133377269	-0.000340938393492252	-0.000839659885969013	0.0000401326033170335	0.000801809947006404	0.00106593023519963	0.000281355460174382	0.000885064830072224	-0.00105639337562025	0.00280423951335251	0.00500829517841339	-0.00030676563619636	0.00000680593302604393	-0.000052560142648872	-0.00373010081239045	0.000321708590490744	-0.00123996182810515	0.0000566872222407255	-0.00000358130637323484
0.000811628415249288	-0.000762604468036443	-0.000652253918815404	0.00394714251160622	-0.00319839362055063	-0.00668383203446865	0.0028244131244719	-0.000776704750023782	0.00089322729036212	-0.00330555671826005	-0.00366310309618711	-0.00150567409582436	0.00253537227399647	0.00300878402777016	0.00870718993246555	0.00740444520488381	0.00263641681522131	-0.00084736110875383	-0.00672499975189567	0.0170062202960253	-0.0011489283060655	-0.0050429655238986	0.00812236592173576	0.000336444412823766	0.0104845026507974	-0.00629203766584396	-0.00566794024780393	0.011617373675108	-0.00274619879201055	0.00314706447534263	0.000656757387332618	-0.00122025818563998	-0.000216101892874576	-0.00853562448173761	-0.00200677243992686	-0.00430776039138436	0.00422282097861171	0.0023583450820297	0.000986590865068138	0.000590520852711052	0.00295359850861132	0.00795012526214123	0.00101175811141729	0.00308746309019625	0.00311402091756463	-0.00620195642113686	-0.00276337866671383	0.00274033867754042	-0.000502148002851754	-0.00099050928838551
0.00418416131287813	-0.00248987902887166	0.000888078182470053	0.00262406817637384	0.000908872578293085	0.00244229519739747	-0.0105259753763676	0.00201862398535013	0.00187103007920086	-0.00167536363005638	0.00332207325845957	-0.000350494054146111	0.00192682887427509	0.00193275278434157	0.00331899407319725	0.00580841628834605	-0.000848758383654058	-0.00151150184683502	-0.00156644068192691	-0.0096075152978301	0.00167694699484855	0.00205104891210794	0.00700358534231782	0.000965989893302321	-0.00198288122192025	-0.00249531050212681	0.00486800959333777	-0.00160850444808602	-0.00263166520744562	0.00273903994821012	-0.000911846640519798	-0.00122254097368568	0.00102553504984826	0.00101276126224548	-0.00134397496003658	-0.00528202671557665	-0.00258398381993175	0.000187319135875441	-0.0000604139204369858	0.00399996154010296	0.00242240866646171	-0.00139096914790571	0.00612565083429217	0.00305724865756929	0.00213485583662987	0.00379043840803206	-0.00396369397640228	0.00443122489377856	-0.00274007115513086	0.00114335410762578
-0.121841385960579	0.136600479483604	0.0119260549545288	0.0371759757399559	0.112620271742344	-0.0476971045136452	0.046634990721941	-0.184368461370468	0.0222500897943974	-0.0981343910098076	-0.11154729872942	-0.00582373840734363	-0.065713569521904	0.0167812090367079	-0.0974856466054916	-0.0621485151350498	-0.0807041451334953	-0.0054315603338182	-0.0189567599445581	-0.214986965060234	0.0075767207890749	0.00234502693638206	0.0177250541746616	0.0131823383271694	0.0803223699331284	-0.0279571823775768	0.105176441371441	-0.142453074455261	-0.00738289766013622	0.00410261191427708	-0.0215778890997171	-0.0232591461390257	0.00967083871364594	-0.15477466583252	-0.0156055046245456	0.037747111171484	0.113677710294724	-0.00928401201963425	0.0371639393270016	0.0238105077296495	-0.0549222528934479	-0.187434569001198	-0.102511830627918	0.0114741921424866	-0.0861100926995277	-0.113320417702198	0.111492596566677	-0.0872088968753815	0.000533091253601015	0.0120349805802107
-0.00207022670656443	0.00449311686679721	0.000743129872716963	0.00140989199280739	0.00505961384624243	0.00143494037911296	-0.0083653349429369	-0.0100809037685394	0.00298011209815741	0.00640805345028639	-0.00243683042936027	0.00227978988550603	0.000524791714269668	0.00154479162301868	-0.0138484099879861	-0.0035739466547966	0.00105387100484222	0.000466176803456619	0.00635123252868652	-0.0207743979990482	0.00183533609379083	0.00503818830475211	-0.00817449297755957	-0.00114707392640412	-0.0183483101427555	0.00643726857379079	0.0120297120884061	-0.0111219007521868	0.00287922937422991	-0.0012244509998709	0.00114863831549883	0.00125945580657572	0.0011145769385621	0.00719079887494445	0.00200768117792904	0.00196720263920724	0.000957699085120112	-0.00489105470478535	-0.000698590709362179	0.00164116790983826	0.00337312137708068	-0.012369685806334	-0.0022255175281316	0.000530986115336418	-0.00163109821733087	0.00332993757911026	-0.00205454858951271	-0.00344580737873912	0.000958815973717719	0.00102744158357382
-0.00053363130427897	0.000579441548325121	-0.000156530863023363	0.00117357796989381	0.00055249803699553	-0.00154842704068869	0.00107614637818187	-0.00160068669356406	0.000655092066153884	-0.000527151743881404	-0.00236996216699481	-0.000363033585017547	0.0000245642640948063	0.00079359719529748	0.00206109252758324	0.000900539802387357	0.000423662102548406	-0.000219969122554176	-0.0017944989958778	0.00535772833973169	-0.000336615892592818	-0.00134117435663939	0.00182127207517624	-0.0000942583064897917	0.00282431370578706	-0.0011764079099521	-0.00144371693022549	0.00431901356205344	-0.000372264184989035	0.000959024007897824	0.000212439234019257	-0.000430787185905501	-0.00020926192519255	-0.00219523604027927	-0.000495886139106005	-0.00125392444897443	0.00205832300707698	0.00110826815944165	0.000193202227819711	-0.00045362877426669	0.00106554164085537	0.00190642755478621	-0.00029407546389848	0.000603534688707441	0.00025808613281697	-0.00283996597863734	0.000448971841251478	0.000178369125933386	0.000223587718210183	-0.0000526762596564367
0.113639421761036	-0.126583367586136	-0.0121452677994967	-0.049999862909317	-0.0948673114180565	0.0462953336536884	-0.0410430729389191	0.166794493794441	-0.00480694696307182	0.095644623041153	0.107521079480648	0.0118040535598993	0.0541741326451302	-0.0300657656043768	0.0860710442066193	0.0549446195363998	0.0632004886865616	0.00744164455682039	0.0360688231885433	0.173261687159538	-0.00972794555127621	0.00130961393006146	-0.0259291008114815	-0.0125374859198928	-0.064433217048645	0.0406156480312347	-0.0871021375060081	0.128047227859497	0.0185673274099827	-0.0133038256317377	0.0197698082774878	0.0200149267911911	-0.00897950772196054	0.157919451594353	0.0142140928655863	-0.0557268485426903	-0.11020540446043	0.00311315362341702	-0.0307048819959164	-0.02857337705791	0.0497250594198704	0.149590715765953	0.0963121503591537	-0.0138388918712735	0.0697309970855713	0.116559349000454	-0.0861065536737442	0.0835382789373398	0.00642555067315698	-0.0120320562273264
0.000211631864658557	-0.00033294252352789	0.0000877640268299729	-0.0000977141608018428	0.000268022617092356	-0.000774559448473155	0.000586754118558019	-0.000659029057715088	-0.000292020296910778	0.00101851753424853	-0.000438434915849939	-0.0000484771371702664	-0.0000237251078942791	-0.000489398778881878	-0.000282036256976426	0.00114278204273432	0.000393506808904931	0.00000911980714590754	-0.00034740474075079	0.00242080981843174	-0.0000449741637567058	-0.000384831539122388	-0.000148555045598187	-0.000272139499429613	-0.00027003962895833	0.000380314828362316	-0.000725397723726928	0.00161742221098393	0.0000637726116110571	-0.000115870556328446	-0.0000271947046712739	0.000105189843452536	-0.0000966642182902433	0.00146606750786304	-0.0000761448609409854	-0.000759991991799325	-0.00159837468527257	0.000565668335184455	0.000910557806491852	-0.000440709642134607	0.0023508919402957	-0.00228712591342628	-0.000343039690051228	0.0000725762729416601	0.000112782836367842	-0.000778398767579347	0.00026849762070924	-0.00036824558628723	0.0000450832521892153	-0.0003161174536217
-0.0965100601315498	0.0877771377563477	0.00747350603342056	0.0513083189725876	0.0833609253168106	-0.0823846757411957	0.0579641610383987	-0.104150153696537	0.00251204008236527	-0.0774397477507591	-0.0615396089851856	-0.00569922616705298	-0.031254842877388	0.0307434406131506	-0.0826270431280136	-0.0678066462278366	-0.0580994114279747	-0.0106900129467249	-0.00994585640728474	-0.10608071833849	0.00583305582404137	-0.00935884192585945	0.0179758556187153	0.00918576307594776	0.0675799250602722	-0.0274070519953966	0.0745793581008911	-0.0690093711018562	-0.0108956983312964	0.00368168042041361	-0.00915850047022104	-0.0109218750149012	0.00609919102862477	-0.118198961019516	-0.00702176010236144	0.0604410879313946	0.0983234271407127	-0.01808887347579	0.0308624617755413	0.0155525933951139	-0.0625789687037468	-0.0823986753821373	-0.0702334493398666	0.0149653926491737	-0.0488827787339687	-0.0682804509997368	0.0505334883928299	-0.0482944138348103	0.0115196723490953	0.00350073003210127
0.00100043136626482	-0.0000203995314222993	0.000283643690636382	0.00265659159049392	0.00137802422977984	-0.00108334212563932	-0.00473484443500638	-0.00309449061751366	0.00139897840563208	-0.0000716080394340679	-0.0012287040008232	-0.000192624574992806	0.00131119601428509	0.00155526143498719	0.00112362531945109	0.00291336816735566	0.0012242398224771	-0.000618962163571268	-0.00188854173757136	-0.00205805897712708	0.000586752081289887	-0.00050377199659124	0.00247186934575438	0.000018757897123578	-0.00178131449501961	-0.000981100252829492	0.00290773808956146	0.00242312462069094	-0.00113317114301026	0.00181903701741248	0.0000633314630249515	-0.000512400816660374	0.000491712766233832	-0.000663304119370878	-0.000580145511776209	-0.00319389370270073	0.00167473580222577	-0.000253075093496591	0.000838959298562258	0.00159757398068905	0.00340256048366427	-0.000393293477827683	0.00147980696056038	0.00176466850098222	0.00169415411073714	-0.000404231599532068	-0.00351205933839083	0.00136116053909063	-0.000937433389481157	0.000296387792332098
0.0312166716903448	-0.0362416170537472	-0.000270003278274089	-0.0215449575334787	-0.0227700136601925	0.0487253479659557	-0.0395590960979462	0.0386500768363476	-0.00709405448287725	0.0349379628896713	0.0199054423719645	0.00441474840044975	0.00403501279652119	-0.00416090665385127	0.0387763790786266	0.0378836542367935	0.0249287579208612	0.00412929663434625	0.015117003582418	0.042438417673111	0.000808187120128423	0.0176745168864727	-0.00971793197095394	0.000229706987738609	-0.0289991106837988	0.0157535243779421	-0.0352987982332706	0.0169823672622442	0.00311386352404952	0.00364909833297133	-0.000966554740443826	0.0019183853873983	-0.00111648277379572	0.0498219355940819	0.0022395218256861	-0.0356465466320515	-0.0452175252139568	0.00883320160210133	-0.0136047657579184	-0.00363017991185188	0.0430981032550335	0.0312652997672558	0.0234309714287519	-0.00538088660687208	0.00427946215495467	0.0205671228468418	-0.011378669179976	0.0153037225827575	-0.0040335594676435	0.00156653730664402
0.0000147338050737744	-0.000285370973870158	-0.0000308735798171256	0.0000940235331654549	0.0000743205673643388	0.000132971734274179	-0.000356918782927096	0.000288139446638525	0.00000690515071255504	-0.000181214665644802	-0.0000228026456170483	0.0000121131124615204	0.000421009928686544	0.000063497485825792	0.000332295865518972	0.000845233967993408	0.000266109185758978	-0.0000162113810802111	-0.000113033776869997	-0.000616753008216619	-0.0000296406105917413	-0.000383784616133198	0.000573569734115154	-0.00000440853909822181	0.000309766794089228	-0.000281298678601161	0.00037218484794721	0.0000195881439140067	-0.00011591479415074	0.000109729960968252	-0.0000264754653471755	-0.0000691776003804989	0.0000609797607467044	0.000404793972847983	0.0000337643032253254	-0.000466374214738607	0.00018279705545865	-0.000116352690383792	0.000325472239637747	0.000117371448141057	-0.000560326443519443	-0.000687613850459456	0.000161077958182432	0.0000387910658901092	0.0000847993942443281	0.0000633084637229331	-0.000252957514021546	0.000143638608278707	-0.0000185637145477813	-0.0000323131353070494
0.000173036285559647	-0.000499195768497884	-0.0000251520596066257	-0.00106604350730777	0.000327889487380162	0.00262013007886708	0.000446191465016454	0.00155090808402747	-0.0000385895145882387	0.000493958301376551	0.000222012677113526	0.000399023090722039	0.000131480031996034	-0.000906211673282087	-0.00118606258183718	-0.00164595805108547	-0.000911308568902314	0.000256611878285185	0.00173696503043175	-0.00314382906071842	-0.00000860609907249454	0.000945790437981486	-0.00141424499452114	0.0000298753693641629	0.000246769050136209	0.000922079372685403	0.000831054989248514	-0.00309689482674003	0.000711427826900035	-0.000871934287715703	-0.0000994600559351966	0.000349306646967307	-0.0000390398308809381	0.00158785656094551	0.00073724432149902	0.00120687449816614	-0.000578345148824155	-0.000695093767717481	-0.000279585947282612	-0.000241723944782279	-0.00145919865462929	-0.00447387527674437	-0.0000549249780306127	-0.000980002339929342	-0.00103931408375502	0.00156786665320396	0.00191971729509532	-0.000320150109473616	0.000254733575275168	0.000160248338943347
-0.119975425302982	0.143875271081924	0.0120915034785867	0.0545091889798641	0.128381580114365	-0.0466515943408012	0.0474156923592091	-0.189080566167831	-0.00124772638082504	-0.104586735367775	-0.12012629956007	-0.00529491109773517	-0.0629958212375641	0.0167744159698486	-0.0990556478500366	-0.0744624808430672	-0.103704683482647	-0.00194058590568602	-0.032236136496067	-0.193751215934753	0.00858902093023062	-0.00681476853787899	0.0238235015422106	0.0188716743141413	0.0938922539353371	-0.0325612239539623	0.0980759412050247	-0.142955034971237	-0.00953332800418139	0.00844698492437601	-0.0248494241386652	-0.0196006689220667	0.0122920498251915	-0.164586082100868	-0.012937811203301	0.0486659668385983	0.117926888167858	-0.0143265221267939	0.0415177568793297	0.022912722080946	-0.048347469419241	-0.178473010659218	-0.136413931846619	0.0152480415999889	-0.0945027396082878	-0.133115768432617	0.12498015165329	-0.0930650010704994	0.00212704436853528	0.00860764924436808
0.00330278789624572	-0.0039854790084064	0.000163593402248807	0.00459057046100497	-0.00334502896293998	-0.00356242642737925	-0.00398806156590581	0.000142283985042013	0.000281167711364105	-0.00355510553345084	-0.000789584591984749	-0.00187263439875096	0.00622329115867615	0.00230471417307854	0.0104110576212406	0.0122706200927496	0.0017467892030254	-0.00143229786772281	-0.00727636739611626	0.00445269886404276	0.000203929215786047	-0.00242409412749112	0.0118493661284447	0.0017056722426787	0.00760827399790287	-0.00712544051930308	-0.00370109593495727	0.007242935243994	-0.00427734432742	0.00456788763403893	-0.000633662042673677	-0.0017300492618233	0.00108113139867783	-0.00465139606967568	-0.00331440521404147	-0.00872427131980658	0.000292545562842861	0.00243057636544108	0.00068522768560797	0.00403599021956325	0.00297431810759008	0.00545390648767352	0.00363835273310542	0.00497935619205236	0.00334246852435172	-0.000385792896850035	-0.00715510128065944	0.00228489260189235	-0.00369024043902755	-0.00110651878640056
0.0114081157371402	-0.0024378071539104	0.000667107116896659	0.00821736827492714	-0.00269244285300374	-0.00707984436303377	-0.00744286365807056	-0.00661050016060472	0.000317149213515222	-0.00242888857610524	-0.00163562758825719	-0.00311908475123346	0.00718048447743058	0.00520063051953912	0.011137206107378	0.0157344695180655	0.00559242209419608	-0.00328302755951881	-0.0147047312930226	0.0155112091451883	0.00139155588112772	-0.00462504848837852	0.0149666797369719	0.00123614259064198	0.010667466558516	-0.00954710878431797	-0.0054262587800622	0.0210175886750221	-0.00676348758861423	0.0117316814139485	-0.00116378453094512	-0.00206615752540529	0.000706916092894971	-0.00914524774998426	-0.00792200304567814	-0.0131470626220107	-0.000282574095763266	0.00604689866304398	0.0034714275971055	0.00554767716675997	0.0170390084385872	0.0161455348134041	0.0100092859938741	0.00938570685684681	0.010916898958385	-0.00881011132150888	-0.0129926847293973	0.00764335365965962	-0.00550116784870625	-0.000487687939312309
0.0930996313691139	-0.116081185638905	-0.0139414351433516	-0.0441774092614651	-0.0938537120819092	0.0603147149085999	-0.0499118752777576	0.13884562253952	-0.00977398548275232	0.0834679380059242	0.0978243201971054	0.00981010310351849	0.0400782711803913	-0.0345732383430004	0.0825965702533722	0.0676377415657043	0.0703858956694603	0.00832487922161818	0.0225409362465143	0.161920860409737	-0.00934255588799715	-0.0176702253520489	-0.0253580063581467	-0.012241467833519	-0.0731168389320374	0.0340137183666229	-0.0942347496747971	0.11248904466629	0.0117467045783997	-0.00618409225717187	0.0183915253728628	0.0213021505624056	-0.00850966107100248	0.13942252099514	0.0111701209098101	-0.063383013010025	-0.108633488416672	-0.000603464606683701	-0.0315413437783718	-0.0242488496005535	0.0448824129998684	0.139792770147324	0.0888504013419151	-0.0168941747397184	0.0687845274806023	0.101121947169304	-0.086142897605896	0.0757394954562187	0.003411621786654	-0.00959020480513573
-0.137835189700127	0.140453264117241	0.0171264261007309	0.0773567035794258	0.109543643891811	-0.0821206420660019	0.0484040975570679	-0.185778737068176	0.018702570348978	-0.109163619577885	-0.10916493088007	-0.0120444800704718	-0.0496996752917767	0.0351322777569294	-0.0974010899662971	-0.0680880546569824	-0.0703885555267334	-0.00951940752565861	-0.0285760760307312	-0.189484104514122	0.0147457430139184	-0.00594913261011243	0.0518238842487335	0.0149086294695735	0.0787211954593658	-0.0462564192712307	0.120697788894176	-0.147393077611923	-0.0196694098412991	0.0233469530940056	-0.0258532669395208	-0.0249322596937418	0.0138099733740091	-0.176685154438019	-0.0143592329695821	0.0569436065852642	0.148344770073891	-0.0114125134423375	0.0373515672981739	0.0329320877790451	-0.0565232373774052	-0.146196201443672	-0.119997397065163	0.00944347307085991	-0.0852180644869804	-0.115930914878845	0.0739864408969879	-0.102255970239639	-0.00243727490305901	0.0206070709973574
-0.117865204811096	0.132293403148651	0.0122819794341922	0.04572544246912	0.0880203694105148	-0.0787846744060516	0.0397749170660973	-0.156294077634811	0.00763865606859326	-0.0908490717411041	-0.0806981474161148	-0.00848360359668732	-0.0340765565633774	0.0194990839809179	-0.0913851261138916	-0.0457771942019463	-0.0643738210201263	-0.0118902428075671	-0.0260181911289692	-0.14886586368084	0.0114407083019614	-0.0149645628407598	0.0311906058341265	0.0146464053541422	0.074842281639576	-0.0555969476699829	0.0839779078960419	-0.0923071131110191	-0.0156728010624647	0.01474588830024	-0.0161957666277885	-0.0153213525190949	0.010898744687438	-0.160368219017982	-0.00874666031450033	0.0563105754554272	0.114965833723545	-0.0143134295940399	0.0377230867743492	0.0323414616286755	-0.0599417053163052	-0.116083219647408	-0.0970599725842476	0.00956825632601976	-0.0464273765683174	-0.0959082394838333	0.0581977516412735	-0.0688050985336304	0.00000218058289647161	0.0088869072496891
0.000213971215998754	0.000115136521344539	0.000110369139292743	-0.0000385685343644582	-0.000398204196244478	-0.000158331444254145	0.0000127509083540644	-0.000589249364566058	-0.0000888171343831345	0.000468289683340117	0.000600041588768363	-0.0000610756105743349	-0.000481496710563079	-0.000106984596641269	-0.000222787537495606	-0.000133101246319711	0.0000949230598052964	-0.000101740442914888	-0.000126569924759679	-0.0000867516937432811	0.000243340371525846	0.00026937443180941	-0.000264678004896268	0.000021967960492475	-0.000751554907765239	0.000218899018364027	-0.000311927520669997	-0.000218086104723625	0.00000676992794979014	-0.0000942846454563551	-0.000169165170518681	-0.000127722407341935	0.0000674252296448685	0.000231831669225357	-0.000203047748073004	0.000526355230249465	-0.00116232875734568	0.000264879286987707	-0.0000681092715240084	0.000320976134389639	0.00113658409100026	0.000312532240059227	0.000221345690079033	0.0000495568783662748	0.000517581938765943	-0.0000124730004245066	-0.000559178413823247	0.000135957045131363	0.0000164439898071578	0.00000119046035251813
0.0893571376800537	-0.104343049228191	-0.00819053780287504	-0.0378563553094864	-0.0931137427687645	0.0717410892248154	-0.0484418608248234	0.130162879824638	-0.00736068096011877	0.0769007429480553	0.0912312716245651	0.00633389316499233	0.0364657826721668	-0.0209585595875978	0.0793960317969322	0.0659840777516365	0.0611484795808792	0.0076318746432662	0.0170055907219648	0.14278307557106	-0.00434414995834231	0.0158445611596107	-0.0191310420632362	-0.00909200869500637	-0.0699227154254913	0.04710703343153	-0.0902816355228424	0.0980070233345032	0.01015280559659	-0.00453480193391442	0.01032346021384	0.0147760706022382	-0.00596134131774306	0.138900756835938	0.0041047758422792	-0.060391440987587	-0.114625379443169	0.0187927186489105	-0.0316754020750523	-0.022889282554388	0.0662598982453346	0.111192815005779	0.0852764174342155	-0.00491182785481215	0.0585557967424393	0.0867877304553986	-0.0675550624728203	0.0612627454102039	-0.00642719073221087	-0.00285101239569485
-0.0369183048605919	0.0429266542196274	0.000797439832240343	0.0304708834737539	0.026673499494791	-0.0546806193888187	0.0421052053570747	-0.0436562895774841	0.00483818491920829	-0.0404903590679169	-0.0322372391819954	-0.00357937370426953	-0.0102913687005639	0.00651435274630785	-0.0438848175108433	-0.0474671833217144	-0.0262510199099779	-0.00344796921126544	-0.00921519286930561	-0.0470378659665585	0.000727669859770685	-0.0217929091304541	0.0186579786241055	0.0000264568025158951	0.0328137502074242	-0.0152787566184998	0.0350382924079895	-0.0200109165161848	-0.00530976569280028	-0.00197353539988399	0.000809315475635231	-0.00477587198838592	0.00164531101472676	-0.0582917891442776	-0.000869337818585336	0.0386122353374958	0.0545116551220417	-0.0104852076619864	0.0157074611634016	0.00691324565559626	-0.0469478853046894	-0.0366364307701588	-0.0275287348777056	0.00855705421417952	-0.0139986919239163	-0.0253043603152037	0.0118340719491243	-0.017588522285223	0.00955191254615784	-0.00199766550213099
0.049215592443943	-0.0597482584416866	-0.00300821149721742	-0.0365112237632275	-0.0451369248330593	0.0617430657148361	-0.0484517440199852	0.0680352076888084	-0.0121092703193426	0.053299218416214	0.0426402948796749	0.00705697201192379	0.0208566300570965	-0.0101036829873919	0.0550957359373569	0.0469042956829071	0.041600376367569	0.00779487146064639	0.0253318566828966	0.0709745511412621	-0.0015701234806329	0.0212501343339682	-0.0198760163038969	0.000779124151449651	-0.0436381287872791	0.025426859036088	-0.0470991693437099	0.0265552178025246	0.00705421762540936	-0.00112086732406169	0.00270776823163033	0.00507097179070115	-0.0038021884392947	0.0794483497738838	0.00812460202723742	-0.0432258360087872	-0.0642530918121338	0.00970204640179873	-0.018734447658062	-0.010192858055234	0.0473105162382126	0.0585783757269382	0.042369794100523	-0.0122722191736102	0.0169925447553396	0.0437509641051292	-0.0262785013765097	0.027682188898325	-0.00688059302046895	-0.00103875726927072
0.000464413373265415	-0.00230492954142392	-0.000407850136980414	-0.00416197162121534	-0.00201710779219866	0.00709422025829554	0.00500348303467035	0.00941778346896172	-0.00236594816669822	-0.00217089126817882	0.00169475132133812	0.000118290910904761	0.000176406218088232	-0.00377520453184843	0.00247456226497889	0.000437851180322468	-0.00393636012449861	0.000915593933314085	0.00342261511832476	-0.00135420740116388	-0.000533172395080328	0.00157613470219076	0.000360176316462457	0.00117132207378745	0.00405981577932835	0.00102910469286144	-0.00584480632096529	-0.00763415498659015	0.000986482948064804	-0.00083188118878752	-0.00123177876230329	0.00121485476847738	-0.000597231788560748	0.0025735292583704	0.000507183896843344	-0.000107377309177537	-0.00543326791375875	0.00124918867368251	-0.00116619386244565	-0.00100873177871108	-0.00698490161448717	-0.0039442665874958	0.000377739692339674	-0.0020950676407665	-0.00366934505291283	0.00244361557997763	0.00741796661168337	-0.000208014927920885	-0.000657757453154773	-0.00013601960381493
0.0806712135672569	-0.0928940773010254	-0.00723322713747621	-0.0479312650859356	-0.0663472637534142	0.0621826760470867	-0.0372479446232319	0.107239186763763	0.000562519941013306	0.0783854350447655	0.0510226562619209	0.00388605962507427	0.0365802086889744	-0.0170733444392681	0.071536511182785	0.0498094782233238	0.0570127665996552	0.00408457405865192	0.0157655794173479	0.110552527010441	-0.00455660931766033	0.0131731070578098	-0.0163242649286985	-0.00637009320780635	-0.0602505467832088	0.0260045025497675	-0.0646689310669899	0.0661908686161041	0.00730616133660078	-0.0153992809355259	0.00954341143369675	0.0118320314213634	-0.00543588120490313	0.109326153993607	0.00535924546420574	-0.0501973405480385	-0.0851668789982796	0.0110348565503955	-0.0256113931536674	-0.0120297279208899	0.0491922833025455	0.0792821198701859	0.0628585964441299	-0.0173310618847609	0.0377451926469803	0.0677939876914024	-0.053735539317131	0.0506220795214176	-0.00415368238463998	-0.000637312943581492
-0.057520218193531	0.0713132917881012	0.00369460321962833	0.0245478004217148	0.0453702062368393	-0.0780013352632523	0.0459577403962612	-0.07327651232481	0.0176222305744886	-0.0544236935675144	-0.0323409214615822	-0.00387493916787207	-0.00636659329757094	0.00937677081674337	-0.0557580403983593	-0.046484500169754	-0.034690398722887	-0.00588884670287371	-0.0114636775106192	-0.0604342594742775	0.00228049070574343	-0.0259685087949038	0.013766111806035	0.00187938765157014	0.0480443835258484	-0.0179406106472015	0.0625621899962425	-0.0299971345812082	-0.00531128188595176	-0.000669749861117452	-0.00801583752036095	-0.00558318383991718	0.00336852087639272	-0.0950644835829735	-0.00719419214874506	0.0359909310936928	0.0850851014256477	-0.0137445228174329	0.0198175329715014	0.0125823160633445	-0.0477592460811138	-0.0464185029268265	-0.0459401458501816	0.0101270247250795	-0.0234626922756433	-0.0465046875178814	0.0229582786560059	-0.0310042835772038	0.00956849474459887	0.000899619946721941
-0.100256450474262	0.116476222872734	0.0154477134346962	0.0553382225334644	0.10471685230732	-0.0717639252543449	0.0593097247183323	-0.157970577478409	0.00435460265725851	-0.0914989486336708	-0.105833992362022	-0.0100851869210601	-0.0380218140780926	0.026877174153924	-0.0863141566514969	-0.0790248289704323	-0.0677386149764061	-0.0104025220498443	-0.0200937334448099	-0.169130444526672	0.00741275260224938	-0.0108003653585911	0.0242898240685463	0.0132168987765908	0.07540662586689	-0.0342013724148273	0.0990920290350914	-0.122400417923927	-0.0139849279075861	0.0190861355513334	-0.0164480544626713	-0.029422489926219	0.0117074521258473	-0.156898349523544	-0.0199017021805048	0.0647145956754684	0.118648566305637	-0.0134834693744779	0.0332091897726059	0.0203246548771858	-0.0545342266559601	-0.148481607437134	-0.100385904312134	0.0191784203052521	-0.0868087261915207	-0.101157262921333	0.0960741192102432	-0.0786697492003441	-0.00000153583289375092	0.00725087150931358
0.0484573990106583	-0.0539394691586494	-0.000193419284187257	-0.0363531783223152	-0.0417846366763115	0.0709330514073372	-0.0406657382845879	0.0615191981196404	-0.00312297674827278	0.0485194697976112	0.0335238501429558	0.00123858125880361	0.00518223224207759	-0.0074156760238111	0.05462646484375	0.035549808293581	0.0289726499468088	0.00183155410923064	0.0235240422189236	0.049438338726759	0.000416969996877015	0.0277420543134212	-0.013950364664197	0.00120707415044308	-0.0402039587497711	0.0149286109954119	-0.0581263191998005	0.0259725470095873	0.00146617612335831	0.00408929260447621	-0.00268835900351405	0.00258636497892439	-0.00252706301398575	0.0762867480516434	0.00303900125436485	-0.0426026955246925	-0.0747640803456306	0.0195882692933083	-0.0197266507893801	-0.00402710866183043	0.0529181584715843	0.0400080643594265	0.0385769829154015	-0.00528930453583598	0.0102877002209425	0.0359694287180901	-0.00468511832877994	0.0239376276731491	-0.0159355401992798	0.00680768769234419
-0.00234069162979722	0.00246823742054403	0.000152185733895749	0.00102309277281165	0.00409579044207931	0.000707750441506505	-0.00259887846186757	-0.00396327581256628	0.00145227543544024	0.00327739375643432	0.000189848142326809	0.00170375779271126	-0.00304449372924864	-0.000145212601637468	-0.00914049986749887	-0.00424511777237058	0.000298165803542361	0.000624633859843016	0.00464967871084809	-0.012751679867506	0.00103594886604697	0.0027578747831285	-0.0105774952098727	-0.000763394637033343	-0.0110780345275998	0.00286018056795001	0.00771321542561054	-0.00992683600634336	0.00262746401131153	-0.00434819096699357	0.000467112025944516	-0.000855609076097608	0.000311444833641872	0.00271709333173931	0.00255403947085142	0.00504062045365572	-0.000417364528402686	-0.00486869923770428	-0.000399749900680035	0.000728547864127904	-0.0029939494561404	-0.00813566334545612	-0.0017906588036567	-0.000731734500732273	-0.000751707702875137	0.00367241189815104	0.0000882393942447379	-0.00252972170710564	0.00224874843843281	0.000968338164966553
-0.093424379825592	0.113696709275246	0.0133819542825222	0.0556990280747414	0.102320678532124	-0.0567135028541088	0.0538717620074749	-0.152777597308159	0.0141093851998448	-0.0837700292468071	-0.0986648723483086	-0.00636388175189495	-0.0408362373709679	0.0242322217673063	-0.0828971117734909	-0.0613386817276478	-0.0642606616020203	-0.00545139005407691	-0.0201309155672789	-0.163386344909668	0.00630647921934724	-0.0102372895926237	0.015457852743566	0.00664355559274554	0.0702449604868889	-0.0251784697175026	0.0928620994091034	-0.112462565302849	-0.00969819910824299	0.0045330747961998	-0.0156754646450281	-0.0196284595876932	0.00934596545994282	-0.139679968357086	-0.0173229184001684	0.0560316368937492	0.116127371788025	-0.00457537081092596	0.02877302095294	0.0239952635020018	-0.038569699972868	-0.144604757428169	-0.0909379720687866	0.0218118447810411	-0.0618526414036751	-0.107178434729576	0.0876997113227844	-0.0719063133001328	0.00405835034325719	0.0103831542655826
0.00237869611009955	-0.00155129970517009	0.000288359675323591	0.001343461452052	-0.00164652394596487	-0.00107074249535799	-0.00261002732440829	-0.00143436645157635	-0.00149479520041496	0.000070655754825566	-0.000316551333526149	-0.000961035955697298	0.00244582863524556	0.000721859920304269	0.00410154834389687	0.00322012486867607	0.000374462571926415	-0.000944691244512796	-0.0036626891233027	0.00257028080523014	0.000538796244654804	-0.00145424192305654	0.00610657129436731	0.000712197099346668	0.00287187495268881	-0.00217896536923945	-0.00221004267223179	0.00476753944531083	-0.00232731946744025	0.0033719961065799	-0.000439527560956776	-0.000595634453929961	0.000429739477112889	-0.000772752217017114	-0.0021344639826566	-0.00415656901896	-0.00158174498938024	0.00300183449871838	0.000688783416990191	0.00157964322715998	0.00510480441153049	0.00444731721654534	0.00197583925910294	0.00261064595542848	0.00164239667356014	-0.00230432418175042	-0.00336792040616274	0.00169378914870322	-0.00230630137957633	-0.000388953980291262
0.0396011844277382	-0.0593503937125206	-0.0017397222109139	-0.0617203265428543	-0.0231156814843416	0.0650273188948631	-0.0374739393591881	0.0564381554722786	-0.0191360414028168	0.0423286594450474	0.0253461580723524	0.0117056081071496	-0.00467779859900475	-0.0268371347337961	0.0459696166217327	0.0378187038004398	0.0143489567562938	0.0123653830960393	0.0363073833286762	0.0333117730915546	-0.000660987279843539	0.0341663360595703	-0.0283236708492041	0.00109252682887018	-0.0264200121164322	0.0367114320397377	-0.0534952059388161	0.00113499327562749	0.0267779342830181	-0.0153514938428998	0.00131013372447342	0.0103358626365662	-0.00363443186506629	0.0788145139813423	0.0239110197871923	-0.0331231914460659	-0.0642293021082878	-0.0148140350356698	-0.0134702734649181	-0.0174406170845032	0.042605634778738	0.0187302958220243	0.0278011932969093	-0.0198546275496483	-0.00146649032831192	0.0307614486664534	0.0106893014162779	0.0142575167119503	0.00259434967301786	-0.000849454780109227
-0.0765616744756699	0.093660868704319	0.0120944613590837	0.0416741296648979	0.0668264850974083	-0.0672389045357704	0.0312110930681229	-0.1221659258008	0.0133526353165507	-0.0692124515771866	-0.0811631679534912	-0.00993403792381287	-0.0328615941107273	0.0258065909147263	-0.0657947361469269	-0.039859164506197	-0.050287377089262	-0.00693397177383304	-0.022263603284955	-0.13026162981987	0.00761300278827548	-0.000287015602225438	0.0330354459583759	0.00991812907159328	0.0536809638142586	-0.0327808484435081	0.0853589996695518	-0.0720004886388779	-0.010835187509656	0.0144921289756894	-0.0140664037317038	-0.0165868159383535	0.00655196281149983	-0.125993758440018	-0.0181188862770796	0.034146573394537	0.107129983603954	0.0045776441693306	0.0213515628129244	0.0233126562088728	-0.0445281527936459	-0.111217126250267	-0.0721562877297401	0.0221554450690746	-0.0445209071040154	-0.0788822174072266	0.0436451286077499	-0.0594133213162422	-0.00246281200088561	0.0116134136915207
-0.000737063004635274	-0.000104240505606867	0.0000236810010392219	-0.00430622324347496	-0.000343825318850577	0.00527276890352368	0.00200639339163899	0.00347865326330066	-0.000433740351581946	0.00326068815775216	0.00301336916163564	0.00129597971681505	-0.000955459312535822	-0.00238193431869149	-0.00820481404662132	-0.00543845072388649	-0.00112412730231881	0.000947091146372259	0.00582048716023564	-0.0110580986365676	0.000182829549885355	0.00375969498418272	-0.00701016373932362	-0.000522015325259417	-0.00735439592972398	0.00454016076400876	0.00558627769351006	-0.0124685633927584	0.00271079433150589	-0.00422164192423224	-0.000213588296901435	0.00175351987127215	-0.000219602210563608	0.00522037735208869	0.00206364667974412	0.00500915292650461	-0.00195991829968989	-0.00280458480119705	-0.000970295746810734	-0.00147251307498664	-0.00616080220788717	-0.00616653123870492	-0.000716204755008221	-0.00301891099661589	-0.00247966218739748	0.00498244306072593	0.00362917501479387	-0.00160972354933619	0.00109305325895548	0.000346028478816152
0.0852551981806755	-0.0840815305709839	-0.00765055511146784	-0.0400380082428455	-0.0672734528779984	0.0714768469333649	-0.049782145768404	0.100218370556831	-0.00417964207008481	0.0698706433176994	0.064655564725399	0.00487601663917303	0.0288602467626333	-0.0113584836944938	0.0699977353215218	0.0652125403285027	0.054938655346632	0.00183432805351913	0.0108708348125219	0.103540696203709	-0.00546444905921817	0.0153082786127925	-0.0111311366781592	-0.00779251381754875	-0.0586713626980782	0.0262527335435152	-0.0695970952510834	0.0710754841566086	0.00517902383580804	-0.000481724768178537	0.0114566935226321	0.00878107454627752	-0.00547417439520359	0.111831098794937	0.00759470881894231	-0.0534964613616467	-0.0891531482338905	0.0151356235146523	-0.0236275158822536	-0.0232002381235361	0.0534742586314678	0.0908561423420906	0.0694389045238495	-0.00511942245066166	0.0447610691189766	0.0647012442350388	-0.0425997674465179	0.0456616431474686	-0.00824246928095818	-0.0000688433719915338
-0.000597952399402857	0.00465748272836208	-0.000380232610041276	0.00669340929016471	0.00403581187129021	-0.00516841234639287	-0.00886770244687796	-0.00405480246990919	0.00520923500880599	-0.00939736235886812	0.000674356298986822	0.0000961196055868641	0.00272860960103571	0.00604398502036929	0.00147505744826049	0.00606709579005837	0.0010873869759962	-0.000794239109382033	-0.00271451356820762	-0.00818641018122435	-0.000581961998250335	-0.00169642979744822	0.00457676965743303	0.000755970773752779	0.00349438842386007	-0.00706415018066764	0.00665207533165812	-0.00117700069677085	-0.00214570597745478	0.000163112694281153	0.000367638451280072	-0.00288031413219869	0.00132833444513381	-0.0097734471783042	0.00011856480705319	-0.00443990342319012	0.0130405919626355	-0.00407211948186159	0.00019851975957863	0.00438016653060913	-0.00646366877481341	-0.00364004052244127	-0.000519003602676094	0.00360689335502684	0.00121397629845887	0.00322309555485845	-0.00286696874536574	0.000116080998850521	0.000530973833519965	0.000765281554777175
0.00133196276146919	0.000481863564345986	0.000111444489448331	0.000477695430163294	-0.000614301708992571	0.000747203303035349	0.000349857233231887	0.0000524752504134085	-0.0000597529724473134	-0.00144817586988211	0.000350391346728429	-0.000309626804664731	0.00140509021002799	0.00034970705746673	0.000573075085412711	-0.00197174213826656	-0.000241529196500778	-0.000161260904860683	-0.000974978087469935	0.00120305630844086	-0.0000740413379389793	-0.000770098704379052	0.000614303338807076	0.0000709711675881408	0.00177644728682935	-0.000864167872350663	-0.00135813490487635	0.00152829580474645	-0.00069554999936372	-0.000253426434937865	-0.000253835314651951	-0.000259265158092603	0.0000457094392913859	-0.00136493006721139	-0.000804958515800536	-0.00152774713933468	-0.000424672965891659	0.000727727136109024	-0.000348403817042708	0.0000395435417885892	0.00256452965550125	0.00144988112151623	-0.00127318897284567	0.000336124561727047	0.000171991327079013	-0.00106123520527035	0.000352661707438529	0.000870451622176915	-0.0003668449644465	0.000272629433311522
-0.02083395794034	0.000755572691559792	-0.0568095445632935	-0.100018486380577	0.0129812890663743	-0.274960607290268	0.385185122489929	0.0602806471288204	-0.135027900338173	-0.0178478062152863	-0.112620316445827	0.0411858074367046	0.0271789133548737	-0.149638637900352	-0.129636690020561	-0.4082310795784	-0.000723712437320501	0.0358601361513138	0.111907668411732	0.0242425203323364	-0.0516452491283417	-0.178344622254372	-0.144878938794136	-0.0511615052819252	0.00493991328403354	0.131537929177284	0.18051353096962	0.0501007959246635	0.0840176865458488	-0.160335630178452	0.0905269086360931	0.0757128223776817	-0.0216944180428982	0.0251291003078222	0.095522552728653	0.364384710788727	0.218244090676308	-0.148503735661507	0.108847267925739	-0.118469566106796	-0.382168054580688	0.0741937309503555	0.0538062117993832	-0.118420287966728	-0.00256148935295641	0.0149464225396514	-0.0000261953373410506	0.0202493444085121	0.0942967012524605	-0.14282363653183
0.107063271105289	-0.134223937988281	-0.0147258155047894	-0.0444547533988953	-0.1152223944664	0.0636463835835457	-0.0563688389956951	0.17197385430336	-0.00402305973693728	0.0893346443772316	0.11268512904644	0.00707030016928911	0.0580637976527214	-0.0229638163000345	0.0884023383259773	0.0722984597086906	0.0788923054933548	0.0044638654217124	0.021559901535511	0.193699583411217	-0.00578095996752381	0.00655908649787307	-0.0169515684247017	-0.0132284127175808	-0.0751681476831436	0.0200381651520729	-0.106370851397514	0.128165066242218	0.00757745699957013	-0.0077528259716928	0.022825988009572	0.0195743627846241	-0.00899316370487213	0.153924748301506	0.0112892296165228	-0.0565776787698269	-0.120309591293335	0.0132090169936419	-0.03254783898592	-0.0188731607049704	0.0526301860809326	0.162895023822784	0.0992966517806053	-0.0261568445712328	0.0919317752122879	0.105866812169552	-0.101304516196251	0.0821673795580864	0.00195143162272871	-0.0124940285459161
0.00667183706536889	-0.00921802688390017	0.0342829264700413	0.0749872624874115	-0.00736612966284156	0.212873071432114	-0.30382776260376	-0.0211969185620546	0.107501097023487	0.0126296626403928	0.104168303310871	-0.0311644393950701	-0.0366294384002686	0.115306667983532	0.101349420845509	0.304348766803741	-0.0106897559016943	-0.0265063084661961	-0.0764491856098175	-0.0159243494272232	0.0414017215371132	0.134879261255264	0.120644949376583	0.041298259049654	0.000704275968018919	-0.102373339235783	-0.186314210295677	-0.0222823079675436	-0.0703531056642532	0.128485456109047	-0.0645311698317528	-0.0741083696484566	0.023125221952796	-0.0163143686950207	-0.0649274289608002	-0.294976115226746	-0.193613141775131	0.114969097077847	-0.0730343014001846	0.0953457728028297	0.290345996618271	-0.0531958043575287	-0.00192930491175503	0.0855305939912796	-0.0453202612698078	-0.0264477841556072	-0.00078318320447579	-0.0334012359380722	-0.0796441659331322	0.116640985012054
0.00396489771082997	-0.0103798788040876	0.000139899013447575	0.00107438117265701	-0.000988257932476699	0.00467995693907142	0.00690863747149706	0.00807283539324999	-0.000396773917600513	0.00824975408613682	-0.0061864024028182	-0.000828547985292971	0.00684536667540669	-0.00277495197951794	0.00722884386777878	0.000100049190223217	-0.000503983465023339	-0.00010349622607464	-0.00395862851291895	0.0104216737672687	-0.000163028467795812	-0.000652797752991319	0.00186252465937287	-0.000149641142343171	0.00726262433454394	0.00157701165881008	-0.0105089712888002	0.00876307766884565	-0.00206785323098302	0.000160628376761451	-0.000259583612205461	-0.000363450235454366	-0.000458395632449538	0.0068242559209466	-0.00218835333362222	-0.00290836417116225	-0.00593018531799316	0.00218548695556819	0.000864432950038463	-0.000667762709781528	0.0133960861712694	-0.00609546806663275	0.00013726795441471	-0.0012669648276642	-0.00100106408353895	-0.00744819920510054	0.00400946708396077	0.0018739178776741	-0.00219366443343461	0.00000187804096185573
-0.00758485589176416	0.0056562153622508	-0.0381893366575241	-0.0929945260286331	0.0258543323725462	-0.262649565935135	0.393762648105621	0.0369034893810749	-0.15073125064373	-0.0032770661637187	-0.113420054316521	0.0389467775821686	0.0338106378912926	-0.144922465085983	-0.126162946224213	-0.381774544715881	-0.0075898845680058	0.0353930816054344	0.109733864665031	0.0366697572171688	-0.0530305132269859	-0.173750758171082	-0.130668148398399	-0.04075638204813	-0.00398398656398058	0.116777531802654	0.204873278737068	0.0304231122136116	0.0717667192220688	-0.147154912352562	0.0799077451229095	0.0747474804520607	-0.0205795671790838	0.044744785875082	0.101595692336559	0.367083162069321	0.223261341452599	-0.134424418210983	0.101040571928024	-0.107097245752811	-0.360270023345947	0.0537274330854416	-0.0118767498061061	-0.117271773517132	-0.017084201797843	0.00201369123533368	-0.0663156285881996	0.00554942851886153	0.0922739952802658	-0.134767606854439
0.0572655536234379	-0.0706931054592133	-0.00396449537947774	-0.0554482750594616	-0.0437389425933361	0.0700617656111717	-0.050343781709671	0.0595085695385933	-0.0145235601812601	0.0549130663275719	0.0391494370996952	0.00760764721781015	-0.00113129313103855	-0.0183101985603571	0.0612651817500591	0.0580887459218502	0.0349211804568768	0.00676338793709874	0.0212903991341591	0.062346026301384	-0.00261689629405737	0.0288754086941481	-0.014982333406806	-0.00181737565435469	-0.0436112694442272	0.0313145369291306	-0.0535622015595436	0.0260362904518843	0.0138580882921815	-0.00515495287254453	0.00148226378951222	0.00564004434272647	-0.00424206210300326	0.0932492837309837	0.0126038417220116	-0.041377954185009	-0.0715959444642067	0.0123559879139066	-0.020941223949194	-0.0182915069162846	0.0521431788802147	0.0474992655217648	0.0458005741238594	-0.0204007122665644	0.0213650036603212	0.0407432243227959	-0.0222252737730742	0.0260149706155062	-0.00982306152582169	-0.00433022389188409
-0.106820032000542	0.121512249112129	0.0148667981848121	0.0595854818820953	0.0981005132198334	-0.0555643886327744	0.0505595877766609	-0.165283963084221	0.00810653623193502	-0.0830328315496445	-0.1015984416008	-0.0109368786215782	-0.0469014011323452	0.027758477255702	-0.0895046442747116	-0.052645780146122	-0.0706170350313187	-0.011542696505785	-0.0262260306626558	-0.153148114681244	0.00846277829259634	-0.00197065318934619	0.0421357937157154	0.0129552446305752	0.0810950994491577	-0.0414666570723057	0.0904029458761215	-0.11981225758791	-0.0139785287901759	0.0279808063060045	-0.0202472675591707	-0.0263710059225559	0.00923094619065523	-0.15037477016449	-0.0167418774217367	0.0509038791060448	0.111502610146999	-0.00238048937171698	0.0301814917474985	0.0261491518467665	-0.0363470613956451	-0.138079792261124	-0.0874257311224937	0.0252096597105265	-0.0732337236404419	-0.10498271882534	0.0878258794546127	-0.0737578421831131	-0.00971447303891182	0.0197256710380316
0.0945703238248825	-0.114653438329697	-0.0138873271644115	-0.0449226312339306	-0.0978232771158218	0.0671057030558586	-0.0468667596578598	0.142976328730583	-0.0138084311038256	0.0927462056279182	0.0943431854248047	0.00920652598142624	0.052506685256958	-0.0280710905790329	0.0840350985527039	0.060344573110342	0.0740281865000725	0.0123026566579938	0.0228866636753082	0.162384822964668	-0.00959204044193029	0.00907872710376978	-0.0254411809146404	-0.0159757416695356	-0.0794561207294464	0.0351787619292736	-0.0885626599192619	0.112577028572559	0.0156958512961864	-0.00946164596825838	0.0209880843758583	0.0200409721583128	-0.00955109298229218	0.148613676428795	0.0172879379242659	-0.0487371198832989	-0.104298509657383	0.00531441299244761	-0.0260953586548567	-0.0242166426032782	0.0482443422079086	0.136362850666046	0.0901273638010025	-0.0266226790845394	0.068461611866951	0.0958971828222275	-0.0846370533108711	0.0716351717710495	0.00492526777088642	-0.0261147506535053
