# Supplementary material for: Predicting electronic structure properties of transition metal complexes with neural networks
Source: Chem Sci. 2017 May 17;8(7):5137–52. doi: 10.1039/c7sc01247k (PMC6100542; doi:10.1039/c7sc01247k)
Supplement: Supplementary file 1 [file SC-008-C7SC01247K-s001.zip › data/ann_weights/slope/final_slope_w3.csv]

0.156738206744194	-0.00504732504487038	0.00129901978652924	0.0850585326552391	-0.151576474308968	-0.00148313317913562	0.00389914098195732	0.00677639804780483	0.123674347996712	-0.0059799593873322	-0.000492594612296671	-0.153682544827461	-0.000262548448517919	0.127795144915581	0.00153502577450126	-0.0340769104659557	0.0000372656031686347	-0.000541603309102356	0.131553947925568	0.00646653771400452	0.0171481985598803	-0.116516724228859	0.160025537014008	0.144063383340836	0.00039170854142867	-0.118670776486397	0.0537962801754475	-0.0571215339004993	-0.000136233822559007	-0.0676845535635948	0.0737536773085594	0.116597712039948	-0.0496361404657364	-0.0031909910030663	0.10582359880209	0.00319937407039106	-0.0799307301640511	0.116932079195976	-0.000661997473798692	-0.0949769467115402	0.00055982923367992	0.00022177527716849	0.173096910119057	-0.1165811419487	-0.126259684562683	0.0040806639008224	0.189694508910179	-0.0932974442839622	0.11461766064167	-0.122776068747044
