# Supplementary material for: Predicting electronic structure properties of transition metal complexes with neural networks
Source: Chem Sci. 2017 May 17;8(7):5137–52. doi: 10.1039/c7sc01247k (PMC6100542; doi:10.1039/c7sc01247k)
Supplement: Supplementary file 1 [file SC-008-C7SC01247K-s001.zip › data/ann_weights/split/final_split_b1.csv]

0.347972686654352
0.46382509567279
-0.0442203136664258
0.723276517231342
-0.024047059261328
0.429562189016953
-0.391468491942016
-0.624802855838023
-0.862470422349977
-0.300894019832883
-0.272611874595568
0.0806048437293331
0.848550549193557
-0.462393205265729
-0.0296941094865449
0.0808058927281407
0.0665170738834554
0.565990126489208
-0.132389460073315
0.0354162771149062
-0.00264815102352155
0.258774551525929
0.568236238314444
0.282287231852435
0.772991803329187
-0.626399450321968
0.0914392434432493
-0.317865156144434
0.10567495750579
-0.828374893915513
-0.299429138758818
-0.409495544139031
-0.257714405076685
-0.840248783689475
0.45368885164729
-0.694159443840791
-0.552922080622216
-0.259161973898232
-0.0258897728976704
0.0226509834988888
1.19061400912926
-0.0625458787577542
0.219318991681288
0.0118346291823568
0.110734217354067
0.885349515210862
-0.150162960291831
0.640672739628281
0.01066914643262
-0.0614434795080612
