# Supplementary material for: Predicting electronic structure properties of transition metal complexes with neural networks
Source: Chem Sci. 2017 May 17;8(7):5137–52. doi: 10.1039/c7sc01247k (PMC6100542; doi:10.1039/c7sc01247k)
Supplement: Supplementary file 1 [file SC-008-C7SC01247K-s001.zip › data/ann_weights/split/final_split_b2.csv]

0.226371735260489
-0.193721209166418
-0.409176520599295
1.02475229645787
0.01843010139078
0.659649470144926
-0.970383861519203
0.309390833782768
-0.011762078167041
0.88529117758961
0.0513940457113487
0.80453698530121
-0.117230738950552
0.130555503928229
0.74586951630787
0.106465395798271
1.02644232041167
-0.0805809251812769
0.260818759405738
-0.388414987703535
0.17789637264391
-0.185858010533912
-0.24236048597366
-0.723101748780015
-0.186479604455802
-0.132009816796483
-0.0541524858800874
-1.40636372631363
-0.699147570094895
-0.501786819983641
0.951917917554535
-0.342800784652863
0.0508229193422881
0.405179797770096
-0.624584121474236
-0.135121568317569
0.967141160507768
0.639910932247292
0.279849227999322
0.175662756556384
-0.796727178539006
-0.00332862201473971
-0.45531099151272
1.00008535332303
-0.013645934935906
0.470320228358758
0.586295506802699
0.0296747422330019
-1.32037092186322
0.0627084918008724
