# Supplementary material for: Predicting electronic structure properties of transition metal complexes with neural networks
Source: Chem Sci. 2017 May 17;8(7):5137–52. doi: 10.1039/c7sc01247k (PMC6100542; doi:10.1039/c7sc01247k)
Supplement: Supplementary file 1 [file SC-008-C7SC01247K-s001.zip › data/ann_weights/split/final_split_w1.csv]

-0.471391558647156	0.889303922653198	-0.771928131580353	0.802412986755371	-0.522009253501892	1.0967800617218	-0.0335637219250202	-0.0763054117560387	-0.727976858615875	0.0223137177526951	0.658982694149017	0.320206224918365	0.367762476205826	-0.667509198188782	-0.105702124536037	0.155286580324173	0.731299757957458	0.101134762167931	0.0541315115988255	0.259828001260757	0.316892057657242	0.515137076377869	0.193152278661728	-0.120390057563782	0.493605613708496
-0.705995857715607	0.66868656873703	0.494227290153503	-0.111018389463425	-0.801870107650757	1.42508113384247	-0.283069580793381	-0.571913123130798	-0.626990437507629	0.0530667528510094	0.107839427888393	-0.117307662963867	0.276061505079269	-0.528510570526123	0.144227415323257	-0.170077234506607	0.409876346588135	-0.819145202636719	-0.274168342351913	-0.504479706287384	0.105069115757942	0.390045821666718	0.588464915752411	0.149153053760529	0.118498995900154
-1.16708493232727	0.655358552932739	0.190451994538307	0.738049566745758	-0.237421125173569	0.947762727737427	-0.143230110406876	0.0179433338344097	-0.867112517356873	-0.452386647462845	0.40358892083168	0.249287500977516	0.192957624793053	-0.545794069766998	0.393642276525497	0.179095253348351	0.946409583091736	-0.0636542439460754	-0.0369861386716366	0.179346114397049	0.00264776265248656	0.12780986726284	0.689911842346191	0.0120992939919233	0.128467187285423
-0.0794301182031631	0.597720682621002	-0.713569462299347	-0.34211128950119	0.470024079084396	0.0393667407333851	0.243992865085602	0.0412639789283276	0.44903427362442	0.224099740386009	0.0936172232031822	-0.0894612967967987	-0.158716380596161	0.430496335029602	-0.470439732074738	-0.454482644796371	0.648990631103516	0.753260135650635	0.112192213535309	0.743145704269409	-0.173117473721504	0.0589706934988499	-0.52269035577774	0.659206569194794	0.653316974639893
0.949338793754578	-1.17982220649719	0.102461345493793	-0.576439619064331	0.429545521736145	-0.231117248535156	-0.347764432430267	-0.0102549558505416	0.624175310134888	-0.220269545912743	-0.411805182695389	-0.367968648672104	0.288818895816803	-0.0298504456877708	-0.14597062766552	-0.296598076820374	-0.586579203605652	0.110978111624718	-0.0622020103037357	0.364835292100906	-0.0299175772815943	-0.264248341321945	-0.745005548000336	0.19636707007885	-0.271659672260284
-0.384822905063629	1.04715311527252	0.344959884881973	-1.10035169124603	-0.398581862449646	1.31800484657288	-0.333907127380371	-0.227804467082024	-0.303128153085709	0.113774567842484	0.157919257879257	-0.547628462314606	0.699147701263428	-0.691872537136078	0.223084107041359	0.015732703730464	-0.686809301376343	-0.554826617240906	-0.347481340169907	-0.549658477306366	-0.0631494000554085	-0.384926944971085	0.121716298162937	0.298966318368912	-0.0721420720219612
0.566697061061859	-0.215949356555939	-0.388118416070938	-0.169506207108498	-0.155444428324699	0.0648130774497986	-0.532052874565125	1.00388836860657	-0.300179332494736	0.161790773272514	0.595211386680603	-0.148598343133926	0.33950087428093	-0.436068743467331	0.347364991903305	0.109799772500992	0.365403294563293	-0.82532799243927	0.015739006921649	0.0251055210828781	0.495242148637772	-0.312890321016312	0.685069441795349	-0.135790795087814	-0.126679867506027
0.186080902814865	-1.42607450485229	0.725351691246033	0.507334291934967	-0.421468138694763	1.57966732978821	-0.23690639436245	-0.241597265005112	0.818868935108185	0.0399339087307453	-0.0747716948390007	0.422161966562271	0.0252817831933498	-0.217414423823357	0.0747727751731873	0.109712496399879	0.0635119527578354	-0.204402312636375	-0.0482293553650379	-0.0538319200277328	-0.161657348275185	0.240858241915703	-0.399906069040298	0.120959274470806	0.191867619752884
-0.351852089166641	-0.429554790258408	-0.271186262369156	1.94459688663483	-0.227057009935379	0.588547825813293	-0.0617216564714909	0.312124729156494	-0.256966590881348	-0.134450137615204	0.290799349546432	0.346001923084259	-0.394617199897766	-0.293837159872055	0.263057589530945	0.101241029798985	0.0136729953810573	0.227261394262314	0.0960624814033508	-0.0427655093371868	0.209744736552238	-0.102320142090321	-0.17224782705307	0.15115213394165	0.16745762526989
-1.0225977897644	-0.178290516138077	0.537128746509552	0.497210443019867	0.243202745914459	1.1175240278244	0.488661170005798	-0.702595055103302	0.420608639717102	0.529656291007996	-0.0971763581037521	0.204309940338135	0.46258819103241	-0.019249688833952	-0.0275107026100159	-0.0878947675228119	0.65940934419632	0.169956520199776	0.067191869020462	0.263924479484558	-0.359978199005127	0.185660675168037	-0.205121651291847	0.228113189339638	-0.159919336438179
0.155317112803459	-1.28271293640137	0.795648992061615	-0.00772878061980009	0.423985332250595	-1.38982045650482	0.607086956501007	-0.209103062748909	0.551532983779907	-0.24135622382164	-0.266260802745819	-0.14647775888443	0.0726272165775299	0.132768109440804	0.288487404584885	0.0900663658976555	-0.0610887371003628	0.0546017959713936	0.0418988540768623	-0.102462068200111	-0.193406298756599	-0.283426076173782	-0.0590472891926765	0.333654969930649	-0.0910547077655792
0.876131653785706	-1.40515792369843	0.493027746677399	0.0106158796697855	0.0415816195309162	-0.19486540555954	0.692562878131866	-0.229546174407005	0.592618644237518	0.332875519990921	0.335216075181961	0.194959387183189	0.641493380069733	0.393400013446808	-0.239753782749176	-0.285068601369858	1.46884977817535	-0.430882841348648	-0.121321149170399	0.815406620502472	0.561279594898224	0.00630499189719558	-0.207310885190964	0.0830143615603447	0.671073079109192
-0.379465878009796	1.57561266422272	-0.989476561546326	-0.536619603633881	0.28287598490715	-1.45331025123596	0.518558025360107	-0.810256719589233	-0.631489932537079	0.0239474792033434	0.0476918406784534	-0.0346581973135471	0.882071495056152	-0.303023725748062	0.262724548578262	0.263423889875412	-0.927444338798523	0.880204319953918	-0.247010052204132	0.234269469976425	0.0985497832298279	-0.380085974931717	0.766448199748993	0.526253938674927	-0.681594550609589
-0.526547729969025	-0.0302584376186132	-0.897633731365204	1.44469380378723	0.0729624330997467	0.389935851097107	-0.280473113059998	0.855506598949432	-0.296459347009659	-0.0528339073061943	0.0455296970903873	0.197659492492676	-0.115679584443569	-0.445972442626953	0.121571764349937	0.338986426591873	-0.694866538047791	0.529919803142548	0.296849280595779	-0.0851607993245125	0.0219191405922174	-0.398632496595383	-0.223269551992416	-0.0871839597821236	-0.231075331568718
-0.597839713096619	0.521422743797302	0.236218720674515	-0.318403661251068	0.0533162988722324	0.0171034671366215	0.257856369018555	-1.31750226020813	-0.816555917263031	0.0601179450750351	0.29949364066124	0.291921198368073	0.761461794376373	-0.535904943943024	0.454425781965256	-0.00345735438168049	0.467745721340179	0.33697846531868	0.00116107286885381	0.462883323431015	0.147399976849556	-0.0863263607025146	0.152375966310501	0.866942346096039	0.359664410352707
-0.009479277767241	-0.50336754322052	0.21945658326149	-0.384290546178818	0.845499694347382	-1.08006763458252	0.390238076448441	-0.684123873710632	-0.425505369901657	-0.163643419742584	0.0419540032744408	0.0789692252874374	0.32408332824707	0.551071584224701	-0.370886087417603	-0.0207317192107439	-0.0668497756123543	0.810073971748352	0.0173152759671211	0.809312999248505	0.12723995745182	-0.152410790324211	-0.253274500370026	-0.0783225670456886	-0.19342415034771
0.0271159987896681	0.403364181518555	-0.205272629857063	0.156684756278992	-0.442548811435699	0.801460564136505	-1.0693531036377	0.268149942159653	-0.722630858421326	0.345600545406342	0.443630009889603	-0.463224083185196	0.567841291427612	-0.351716637611389	-0.46153911948204	-0.106152653694153	0.258349299430847	-1.00673592090607	-0.248922348022461	-0.342803120613098	0.337982445955276	-0.1416305154562	0.548212587833405	-0.124294511973858	0.0242668110877275
-0.00307767139747739	0.193493887782097	-0.118451312184334	0.397820740938187	-0.817015111446381	0.491807043552399	0.30886447429657	0.646013975143433	0.807007193565369	-0.0204140990972519	-0.275680124759674	-0.126824721693993	-0.546171128749847	-0.353015810251236	0.0295011159032583	-0.248784780502319	0.219482228159904	-1.14721584320068	-0.078581340610981	-1.03438866138458	-0.295639753341675	0.354184955358505	0.715352356433868	0.0358297303318977	0.0129532301798463
0.170585662126541	-0.0744646266102791	-0.201155260205269	-0.11518582701683	0.265144556760788	-0.145619884133339	0.026668606325984	0.00647734431549907	-0.172750547528267	-0.159489408135414	0.112824283540249	0.05534303560853	-0.773791015148163	0.475817203521729	0.210230022668839	0.351354867219925	-1.30254936218262	1.47379851341248	0.0842621177434921	0.164959490299225	-0.0708806067705154	-0.446736305952072	-0.585574924945831	0.239229470491409	-0.365078121423721
0.624727308750153	-0.598063051700592	0.233781799674034	-0.698964059352875	0.522743463516235	-1.51001036167145	-0.265838176012039	-0.496011972427368	0.476732790470123	0.0256501529365778	-0.335069268941879	-0.442102700471878	-0.188173875212669	0.273788452148438	0.151108667254448	-0.156373336911201	0.00998898968100548	-0.679929554462433	-0.115183182060719	-0.22910663485527	-0.0256652981042862	-0.175685450434685	0.236637338995934	0.421432465314865	-0.0824606642127037
0.72026789188385	0.169935971498489	-0.393519371747971	-0.491752177476883	0.200079694390297	-0.263831734657288	-0.0179745964705944	1.48924243450165	0.718109965324402	-0.390825092792511	-0.348799824714661	-0.16528032720089	-0.887078464031219	-0.120654113590717	-0.559549629688263	-0.0916577875614166	-0.565942585468292	-0.612825989723206	0.0110232094302773	-0.947165846824646	-0.606394529342651	0.870925962924957	0.159316495060921	-1.07820117473602	-0.556431949138641
-0.118167974054813	0.95298844575882	-0.670233249664307	-0.32527831196785	-0.274283766746521	0.713857650756836	-0.0837296918034554	0.48920801281929	-0.50232857465744	0.0192548409104347	0.356891691684723	0.0359373018145561	-0.455930799245834	0.326619982719421	-0.0784808248281479	0.398080289363861	-0.965529263019562	1.14126896858215	0.0614260397851467	0.121435604989529	0.232984960079193	-0.369535893201828	-0.511582434177399	-0.114901833236217	-0.231676682829857
0.36217400431633	0.658297479152679	-0.779946208000183	-0.180047407746315	0.126638010144234	0.624423682689667	0.223689869046211	1.0264698266983	0.606575608253479	0.0319779254496098	0.279291391372681	0.230028599500656	-0.512272119522095	0.427863895893097	-0.310490995645523	0.239513769745827	-0.00160628731828183	0.398756593465805	0.237931162118912	0.236089497804642	-0.139096647500992	-0.0607525780797005	-0.099757544696331	-0.485951960086823	-0.00268921838141978
1.02762174606323	0.144923686981201	-0.624618172645569	-0.764370739459991	0.205475330352783	-0.955947577953339	-0.232117518782616	0.220172688364983	-0.260164320468903	-0.21964505314827	0.190534994006157	-0.36331045627594	-0.516087770462036	0.0602459236979485	-0.000163555829203688	0.0600532777607441	-0.758478462696075	0.42658656835556	0.0858390182256699	0.00168582831975073	0.216857731342316	-0.133605450391769	-0.375087022781372	-0.377872884273529	-0.279407739639282
-0.809036314487457	1.15753924846649	-0.402218133211136	-0.189689382910728	0.515497088432312	-0.442819058895111	0.535151481628418	0.820924043655396	0.17932590842247	-0.139588549733162	-0.631385326385498	0.134363427758217	0.127750650048256	0.444554358720779	-0.0471777282655239	0.170575007796288	0.700527608394623	-0.44614365696907	0.0202687904238701	0.252173095941544	0.309328854084015	-0.217934429645538	0.675873339176178	-0.806196570396423	-0.68202143907547
0.650043129920959	-0.896423518657684	0.0308174248784781	-0.0519794970750809	0.642939150333405	-1.38714969158173	0.395813494920731	-0.071840725839138	0.232745543122292	0.171589657664299	-0.113119930028915	0.0999600365757942	0.211608320474625	0.512363791465759	-0.0391634590923786	-0.023960629478097	0.232315480709076	0.0286479890346527	0.115867279469967	0.0974514335393906	0.0386434756219387	-0.194257229566574	-0.0824230834841728	-0.177185252308846	-0.211723029613495
-0.620893836021423	-0.132442697882652	0.30848628282547	-0.271346062421799	0.475153684616089	-0.472578108310699	0.117063410580158	-1.47386682033539	-0.39843213558197	-0.00597338750958443	0.236113712191582	0.229450166225433	0.944173812866211	-0.0162186771631241	0.449915677309036	-0.0143123995512724	0.92355090379715	-0.0533740967512131	-0.185025289654732	0.765812456607819	0.243388757109642	-0.158460021018982	0.352552890777588	0.126560300588608	0.0216062813997269
0.15118995308876	-0.100653663277626	-0.19808791577816	-0.027623750269413	0.157274276018143	-0.0939069390296936	-0.118748858571053	0.151893332600594	0.0657951310276985	0.429045230150223	0.15610770881176	0.122145593166351	0.799879789352417	-0.368893593549728	0.0776710137724876	-0.250165432691574	1.7487633228302	-0.894117593765259	-0.0104758255183697	0.362537741661072	0.366034865379333	0.238670736551285	0.356088638305664	-0.0740711614489555	0.257717788219452
0.971635758876801	-0.309465557336807	-0.00937688071280718	-0.406271666288376	-0.268524885177612	-1.02871775627136	-0.697267591953278	-0.0349791347980499	-0.750830888748169	-0.323346525430679	0.168994843959808	-0.493944227695465	-0.451885014772415	0.27656552195549	0.0137821296229959	0.0310741197317839	-0.886579036712646	-0.532109498977661	-0.00325252767652273	-0.375854432582855	0.168678909540176	-0.55413419008255	0.234662666916847	-0.00909463688731194	0.205769449472427
0.312679082155228	-0.701947927474976	0.156249776482582	-0.217574447393417	0.351584523916245	-0.384938210248947	-0.908770382404327	0.398276269435883	0.107197374105453	-0.0975366607308388	0.544133841991425	-0.12259479612112	0.306311756372452	-0.494915038347244	0.131707534193993	0.105307504534721	-0.782414197921753	0.131240457296371	0.0049545643851161	0.00556258205324411	-0.11428314447403	-0.0740412324666977	-0.420017719268799	0.131543770432472	0.215878546237946
0.412223249673843	-0.676752686500549	0.135430738329887	0.140156269073486	0.307701081037521	-0.752037227153778	0.367405891418457	-0.364187210798264	0.166464507579803	0.126948282122612	-0.332351475954056	0.206081315875053	0.673145711421967	0.0588784590363503	0.0133181205019355	-0.205066978931427	1.32688927650452	-0.8183753490448	-0.00478478008881211	0.161330968141556	0.0993113219738007	-0.0324527658522129	0.558707058429718	-0.163227513432503	-0.228845626115799
-1.65063333511353	0.46251580119133	0.512373149394989	0.115440383553505	0.725306332111359	1.00036537647247	0.423370718955994	-0.0287739597260952	-0.206349655985832	0.212252914905548	-0.401478469371796	0.207309156656265	0.599964320659637	-0.614494144916534	0.338530719280243	0.15688256919384	0.479162216186523	0.447773456573486	0.184416428208351	0.292135566473007	-0.0744933113455772	0.835203468799591	0.292873412370682	0.0303196310997009	-0.594412207603455
0.80375349521637	-0.42258608341217	0.325010776519775	-0.2857685983181	-0.807699024677277	-0.655455350875854	-0.216223791241646	-1.15154719352722	0.110647052526474	0.435262143611908	0.743515133857727	-0.148819580674171	-0.108818590641022	-0.503766119480133	0.0268036928027868	-0.161214649677277	-1.38279914855957	0.697471559047699	-0.181563019752502	-0.346553027629852	-0.403553932905197	0.753795564174652	-0.67945921421051	0.820845603942871	0.645281493663788
-0.705152213573456	0.256979197263718	0.527550101280212	-0.124748691916466	0.374320328235626	-1.06685566902161	-0.5046107172966	-0.022050404921174	0.360381186008453	-0.439227908849716	-0.30587899684906	-0.275174647569656	-1.0453850030899	-0.346697747707367	0.550777077674866	0.0748418048024178	-0.914999663829803	-0.640344262123108	0.141485571861267	-1.2986044883728	-0.814375996589661	0.327078551054001	0.249676734209061	0.0956375524401665	-0.244434788823128
-0.312511771917343	1.02755105495453	-0.357684105634689	-0.0331389456987381	-1.0116708278656	1.66452670097351	-0.375177800655365	0.155566155910492	0.0127507075667381	0.178163841366768	0.111577160656452	0.0102925011888146	-0.180160760879517	-0.159320473670959	-0.443106472492218	-0.249903321266174	0.0199682470411062	-0.179031327366829	-0.12263822555542	-0.0947421789169312	-0.104056730866432	0.497238099575043	-0.236910000443459	-0.223675712943077	0.337890416383743
0.418445944786072	-1.02668297290802	-0.0283047892153263	0.127510711550713	0.666755974292755	-1.31771302223206	0.329753220081329	-0.33352729678154	-0.0438625290989876	0.00929174572229385	-0.409156918525696	0.151724740862846	0.396772414445877	0.399165511131287	-0.101227663457394	-0.0325512103736401	0.639677345752716	-0.214317828416824	0.145262956619263	0.105947382748127	-0.044719036668539	-0.0979322046041489	0.223886176943779	0.0533390939235687	-0.0321748778223991
0.615661263465881	-0.799234807491302	0.620558977127075	-0.230793625116348	0.0101266717538238	-0.579288363456726	-0.236122369766235	-0.426243811845779	-0.0296502094715834	-0.0887077748775482	-0.169675096869469	0.139583647251129	0.977417230606079	-0.755060434341431	-0.0838800743222237	-0.410187840461731	1.25235438346863	-1.27534031867981	0.0733631551265717	0.171560317277908	-0.0440531931817532	0.630952656269073	0.0920810922980309	0.24034757912159	0.226403385400772
-0.255597084760666	-0.191812261939049	0.65446400642395	0.294714719057083	-0.744847655296326	0.0409629717469215	-0.537886917591095	-1.50856757164001	-0.425644189119339	-0.0907151997089386	0.217897936701775	0.462708383798599	-0.207811579108238	-0.483669191598892	0.431956171989441	0.141908824443817	-0.999723553657532	0.30873891711235	-0.111492164433002	-0.241829544305801	-0.0857193991541862	0.351165920495987	-0.137529492378235	0.869860649108887	0.400881946086884
-0.466008394956589	0.815252780914307	-0.411175906658173	0.259122431278229	-0.142971128225327	0.34356489777565	-0.0816059038043022	1.84013283252716	0.91082227230072	0.544977784156799	0.429818898439407	-0.216797381639481	0.204675480723381	-0.714479446411133	-0.395141899585724	0.0849767029285431	0.528853118419647	-1.77674174308777	-0.0197202004492283	-0.885955810546875	-0.361476272344589	0.664240777492523	0.814323604106903	-0.478054940700531	0.348958611488342
1.21840441226959	-1.05039155483246	0.218517810106277	-0.713200092315674	0.516206800937653	-1.13614773750305	-0.727758347988129	0.000617583398707211	0.533607363700867	-0.153761148452759	-0.0380403324961662	-0.323344498872757	0.145167216658592	-0.454687476158142	0.187652692198753	-0.245619848370552	-0.0784868746995926	-0.789361357688904	-0.0435270629823208	-0.358232825994492	-0.327199190855026	-0.0816496759653091	0.0703738629817963	0.330015450716019	0.185015738010406
-0.557182550430298	1.00597393512726	0.133202761411667	-0.25420144200325	-1.17702293395996	1.78854238986969	-0.343041360378265	0.206783771514893	-0.124461956322193	-0.0407798551023006	-0.0552348308265209	-0.111160166561604	-0.418848395347595	-0.509600698947906	-0.0436534471809864	-0.129339009523392	-0.0301214344799519	-0.0398203283548355	-0.395420104265213	-0.00276627438142896	0.0347624607384205	0.306095480918884	-0.159108176827431	0.235468581318855	0.225183203816414
-0.0298073962330818	-0.946462571620941	-0.213759154081345	0.0168447438627481	0.985112011432648	-1.56338250637054	0.19928865134716	-1.20596539974213	-1.38732993602753	-0.263919502496719	-0.333659261465073	0.0129964258521795	1.2126659154892	-0.357580810785294	0.399889349937439	-0.150605753064156	-0.689989507198334	0.96399712562561	-0.0603768154978752	0.336613535881042	0.312552183866501	-0.700844645500183	0.0350238047540188	0.79681134223938	-0.549461185932159
0.907058954238892	-0.122578695416451	0.684272110462189	-1.54295063018799	-0.170771360397339	-0.775705993175507	-0.305006086826324	-0.300533771514893	0.105966709554195	-0.0871851965785027	-0.259637385606766	-0.372683495283127	0.313832879066467	0.216677367687225	-0.272643834352493	-0.27779632806778	0.664386034011841	-0.804240584373474	-0.133375182747841	0.114544056355953	0.291203558444977	-0.0375322699546814	0.0891691297292709	-0.369401782751083	0.025973467156291
-0.21145886182785	0.377773404121399	-0.342102825641632	-0.306191027164459	0.243599340319633	0.405227512121201	-0.155534669756889	0.258396655321121	-0.252424478530884	-0.0698015540838242	0.121430397033691	-0.133090525865555	-0.666202008724213	0.130845919251442	-0.0774688050150871	0.349787563085556	-1.28269851207733	1.33742344379425	0.188301384449005	0.112947158515453	-0.272635042667389	-0.194279730319977	-0.675294518470764	0.291702210903168	-0.125215619802475
-0.531257927417755	0.104380697011948	0.522687613964081	0.0158162601292133	-0.276380330324173	-0.244528725743294	0.615480601787567	-1.24456286430359	-0.968706905841827	0.127850353717804	0.716511845588684	0.275707900524139	0.76776522397995	-0.356301426887512	0.531122028827667	-0.000368670793250203	1.39425206184387	-0.56316727399826	-0.159542948007584	0.273713529109955	0.198236867785454	0.0870167762041092	0.463901340961456	0.574734807014465	0.986369669437408
-0.357817322015762	0.643010795116425	0.854537487030029	-0.767436802387238	-1.0776914358139	1.65073525905609	-0.0468381382524967	-0.276202023029327	0.201277643442154	0.125670939683914	0.0414606146514416	-0.0532592795789242	0.0100359665229917	-0.00503839086741209	-0.459188103675842	-0.310143172740936	-0.224703297019005	-0.0865907967090607	-0.53145033121109	-0.00157976022455841	-0.234801322221756	0.477979689836502	-0.376266270875931	-0.143183007836342	0.112188272178173
-0.296484142541885	0.203961744904518	-0.345857888460159	-0.272761255502701	0.343671351671219	0.0863107740879059	-0.189298182725906	-0.130527645349503	-0.436982959508896	-0.161816492676735	0.0436536930501461	-0.0785726979374886	-0.157834768295288	0.0971657782793045	0.147248640656471	0.421315968036652	-1.42476904392242	1.17960572242737	0.111396498978138	0.157212823629379	0.0948794707655907	-0.593075513839722	-0.640952408313751	0.121617816388607	-0.326352059841156
-0.109228774905205	1.19584321975708	-0.225701242685318	-1.14299559593201	0.586580216884613	-0.971008956432343	0.0819591656327248	-0.0346850603818893	-0.303191870450974	-0.0125495316460729	-0.128582134842873	-0.10830008238554	0.0174620095640421	0.359618961811066	-0.0521668903529644	0.165948197245598	-0.289494335651398	0.280750781297684	0.000871964264661074	0.0548942014575005	-0.012633066624403	-0.363067001104355	0.465166836977005	-0.160156413912773	-0.416962206363678
0.427408427000046	0.125187650322914	-0.5484778881073	-0.148997411131859	0.265949964523315	-0.586196959018707	-0.132256001234055	-0.440241813659668	-0.581873655319214	-0.11846062541008	0.254919648170471	-0.0340836681425571	0.32471626996994	0.430788397789001	-0.108444094657898	0.104100130498409	0.0335009805858135	1.27863800525665	0.0807426646351814	1.24610364437103	0.300392150878906	-0.607243239879608	-0.754380226135254	0.367678880691528	0.281480580568314
-0.355578511953354	0.503720998764038	-0.467755019664764	0.622571289539337	0.243357017636299	0.673505485057831	0.392742723226547	0.883621633052826	0.0427211709320545	-0.113296546041965	-0.152689009904861	0.611779630184174	-0.935068249702454	0.753894507884979	-0.105840027332306	0.422878116369247	-0.445332914590836	0.557503700256348	0.286767959594727	-0.0718800127506256	-0.0552588850259781	-0.284909546375275	-0.214824840426445	-0.643022894859314	-0.0121039366349578
