# Supplementary material for: Predicting electronic structure properties of transition metal complexes with neural networks
Source: Chem Sci. 2017 May 17;8(7):5137–52. doi: 10.1039/c7sc01247k (PMC6100542; doi:10.1039/c7sc01247k)
Supplement: Supplementary file 1 [file SC-008-C7SC01247K-s001.zip › data/ann_weights/split/final_split_w2.csv]

-0.383423149585724	-0.496295303106308	-1.17120623588562	0.0347338207066059	1.05258536338806	0.110360287129879	-0.590432941913605	0.130012065172195	-0.655600965023041	-0.725868046283722	0.363887906074524	-0.303067892789841	0.0777833089232445	-0.101987488567829	-0.451518893241882	0.834702730178833	-0.443540513515472	-1.40162241458893	1.59556710720062	0.484738618135452	0.310809165239334	0.918880224227905	0.128505319356918	0.865974605083466	-0.476327240467072	0.333271980285645	-0.0482762232422829	-1.63914120197296	0.767096281051636	0.63148558139801	-0.912260949611664	-0.286404937505722	0.938941955566406	0.178433448076248	-0.0762141421437263	-0.404142171144485	-0.727972388267517	0.449340909719467	-0.878915309906006	0.0884889215230942	-0.192401066422462	0.27784451842308	0.611133992671967	1.04515945911407	-1.02848517894745	0.208097860217094	1.549649477005	0.620275557041168	0.258115410804749	0.344476401805878
-0.334269344806671	-0.217386037111282	-0.863377511501312	0.348301649093628	0.541397154331207	-0.501521825790405	-1.12685775756836	-0.232914045453072	0.299298226833344	-0.677284121513367	0.161010235548019	-0.812816679477692	0.648230969905853	1.11463510990143	-0.53237771987915	0.551949560642242	-0.988437712192535	-0.940048038959503	2.11663842201233	-0.609000623226166	0.333632200956345	2.05230450630188	0.770521819591522	0.971997976303101	-0.268576771020889	0.0630103945732117	-1.10203433036804	-1.88407564163208	0.445412486791611	0.40652984380722	-1.56289517879486	-0.0816142931580544	0.206059888005257	0.0556769259274006	-0.0787403732538223	-0.351507782936096	-1.86365437507629	0.122555822134018	-1.038010597229	-0.663374602794647	-0.28975984454155	0.472342997789383	-1.12366652488708	2.13483309745789	-1.20751965045929	-0.383463710546494	1.94240176677704	0.356435298919678	0.535981416702271	1.48900485038757
0.549072980880737	0.573051810264587	-0.284515351057053	0.145283833146095	-0.670322716236115	0.615870475769043	-0.0102891772985458	0.440646260976791	0.517334163188934	0.502989947795868	-0.302580088376999	-0.520643889904022	0.166721329092979	0.856793284416199	0.552799761295319	-0.25940066576004	0.0684482008218765	-0.186975672841072	0.925023198127747	-0.921756684780121	-0.405104160308838	1.29354989528656	0.108550027012825	-0.324879139661789	-0.369499117136002	-0.882517218589783	0.0479840934276581	-0.60694545507431	-0.398673176765442	0.145494267344475	-1.30946791172028	0.755114853382111	0.0688795894384384	-0.0482545830309391	0.647368550300598	-0.858501136302948	-1.19466590881348	0.23417617380619	-0.244247108697891	-0.729640483856201	0.618589699268341	0.0234053898602724	-1.18765342235565	0.958202123641968	0.138690918684006	0.411902844905853	0.957295417785645	-0.154792428016663	0.2682825922966	0.487654447555542
-0.294749766588211	-0.321864634752274	-0.0894528031349182	-0.314320176839828	-0.123818069696426	-0.376989006996155	0.320868998765945	-1.14347052574158	-1.3897100687027	-0.061269499361515	0.110264867544174	0.5694500207901	0.673157155513763	-0.62290745973587	-0.498482644557953	0.40683925151825	0.210143059492111	0.231615900993347	-0.786248922348022	0.553164780139923	0.572790741920471	-0.285713344812393	0.60566645860672	0.367019087076187	1.50165128707886	0.681472301483154	0.492526262998581	0.827938616275787	-0.0497637875378132	-1.13619136810303	0.956491589546204	-0.043862946331501	-1.60767817497253	-0.636013448238373	-0.271974235773087	0.903030037879944	-0.119842223823071	-1.91278719902039	0.588399767875671	-0.159850999712944	-0.655125916004181	-0.368027418851852	1.03875541687012	-0.900545597076416	-0.149051919579506	-0.502760350704193	-0.646416425704956	1.25683557987213	-0.166879326105118	0.222942367196083
-0.554737508296967	-0.339766770601273	-0.497284054756165	-0.144399106502533	-0.477604240179062	0.0198319051414728	0.650512635707855	-0.016206169500947	-0.218146041035652	-0.125479564070702	0.498700261116028	0.225082114338875	-0.502986669540405	-0.249491557478905	-0.813956737518311	-0.466654896736145	0.464793473482132	1.05842590332031	-0.654665648937225	0.187348991632462	1.03045535087585	-0.447804093360901	0.813926041126251	-0.0891116335988045	0.390914976596832	0.393685966730118	-0.674543917179108	0.369246363639832	-0.00703994790092111	0.137492418289185	0.26638725399971	-0.407926499843597	-0.273427724838257	0.30251744389534	-0.27942305803299	0.151162356138229	0.364523708820343	-0.861806809902191	1.3801144361496	0.227520316839218	-0.231628701090813	-0.916594088077545	0.338797032833099	-0.512484848499298	-0.494159132242203	0.0784247517585754	-0.918998539447784	0.0862115472555161	-0.798949956893921	0.0821816399693489
1.19689869880676	-0.285248309373856	0.302674263715744	0.527896761894226	-0.190809294581413	0.290629923343658	0.289119511842728	-0.225927606225014	0.490436762571335	0.30224347114563	-0.491698384284973	0.709393382072449	0.480907440185547	0.576233863830566	0.330354481935501	0.0929916054010391	0.328768491744995	-0.0283573251217604	-0.51792573928833	-0.751725196838379	-0.62786853313446	0.265927165746689	0.583311319351196	-0.14436312019825	0.520575225353241	-0.192152068018913	0.618408560752869	0.732541620731354	-0.760065376758575	-0.195411011576653	0.18601667881012	-0.00360418227501214	-0.532070577144623	-1.11954939365387	0.240434661507607	0.373782753944397	-0.0467967763543129	-0.694113254547119	0.236712425947189	-0.588894546031952	-0.106688015162945	0.289706170558929	-0.735725104808807	-0.0650618001818657	0.583021104335785	-0.536370456218719	-0.0980292707681656	-0.270256549119949	0.737561523914337	0.0242139678448439
-0.668826997280121	-0.768075346946716	-0.942337274551392	-0.484341830015182	0.963544189929962	-0.316829860210419	-0.444641351699829	0.478695333003998	-0.0242539830505848	-0.396551191806793	-0.0286960639059544	-0.584091305732727	-0.395978569984436	0.534746587276459	-1.65003049373627	-0.689999401569366	0.117446586489677	0.111140929162502	0.120504334568977	0.051342286169529	0.938356935977936	-0.140699669718742	0.943115472793579	0.334300249814987	0.246578454971313	0.0232306569814682	-1.30123925209045	-0.00357905076816678	-0.0733528733253479	0.478158742189407	-0.0518704131245613	-0.0122913820669055	-0.392170459032059	0.526244461536407	0.0664107799530029	0.138709127902985	-0.0978478714823723	-0.966252684593201	0.443493068218231	0.436134904623032	-0.37107241153717	-0.896334171295166	-0.139038428664207	0.05913345515728	-2.31174373626709	-0.583169341087341	-0.0262845028191805	-0.0193646568804979	-0.388078361749649	0.748832762241364
-0.219319850206375	-1.08111035823822	-0.476289570331573	0.580471158027649	0.164723202586174	-0.26607084274292	-1.06676030158997	0.0803142786026001	-0.170683473348618	-0.877135992050171	0.170638471841812	-0.833639800548553	1.34412240982056	0.777507781982422	0.0262843351811171	0.810061514377594	-0.940951466560364	-0.814755439758301	2.26279878616333	-0.219989478588104	-0.26871532201767	2.00663065910339	0.721994400024414	1.1186900138855	0.0556100755929947	0.134966164827347	-0.47876912355423	-1.8383469581604	0.593783974647522	0.154805466532707	-1.42471778392792	0.114828065037727	0.185784757137299	0.0250186808407307	-0.473606765270233	-0.249576523900032	-1.84199249744415	0.0955973714590073	-1.30912351608276	-0.465979605913162	-0.30659818649292	0.934160232543945	-0.9816774725914	2.18808174133301	-0.573679447174072	-0.495784074068069	1.97684705257416	1.09602415561676	0.951742589473724	1.24751448631287
0.201176196336746	0.104995220899582	0.0902698710560799	0.0550338812172413	0.712178349494934	0.272125571966171	-0.0247981548309326	1.06998336315155	0.126779451966286	-0.0908564329147339	-0.5208500623703	0.487014383077621	-1.11223840713501	-0.180682688951492	0.496834367513657	0.264180481433868	0.109192036092281	-0.782335519790649	0.295602053403854	-0.642502963542938	-0.48854586482048	0.272890388965607	-0.174627557396889	-0.0805791541934013	-1.25973558425903	-0.204583555459976	0.41754025220871	-0.255784213542938	0.0832875743508339	0.46310830116272	-0.215483650565147	-0.205286681652069	0.871508538722992	-0.501958847045898	0.674442291259766	-0.537594735622406	0.323933929204941	1.03063857555389	-0.729689240455627	-0.0863311737775803	0.661273121833801	-0.0810084566473961	0.262805014848709	0.515915751457214	0.104909464716911	1.11680221557617	0.184878244996071	-0.749328970909119	0.651508748531342	-0.30339041352272
0.93264377117157	0.49361377954483	0.00902748666703701	0.48558509349823	-0.355774432420731	0.893158435821533	-0.108419470489025	-0.283020943403244	-0.121735811233521	0.107300713658333	-1.16521024703979	-0.635553181171417	0.0388359874486923	0.0539067573845387	-0.318215399980545	-0.382596671581268	0.40923136472702	0.26325535774231	0.0455008372664452	-0.782195568084717	0.471628934144974	0.928440690040588	0.913566589355469	0.750806272029877	0.287330001592636	-1.28953099250793	-0.743190765380859	-0.484616965055466	0.308473885059357	-0.394667625427246	-1.28476846218109	-0.665143370628357	0.174780175089836	-0.273016065359116	1.31419396400452	-1.45949757099152	-0.692086935043335	0.00182635290548205	0.484114944934845	-0.440489411354065	1.43872082233429	-1.19694662094116	-0.103239260613918	0.685455501079559	-0.686115086078644	0.932208478450775	0.233967810869217	0.30084627866745	0.241405442357063	0.321551650762558
0.0598482228815556	-0.323204934597015	-0.83320564031601	0.0962956696748734	0.679976880550385	0.024314196780324	0.622450649738312	-0.0359308011829853	-0.223787754774094	-0.72310596704483	-0.365520715713501	0.346136748790741	0.145008280873299	-0.483965635299683	-0.0894355848431587	0.286567866802216	0.388516873121262	-0.75842010974884	0.346343398094177	0.141105607151985	0.104158900678158	0.633706033229828	0.344857454299927	1.23033475875854	-0.493400126695633	0.156183168292046	-0.0865027830004692	0.0299349203705788	0.709721386432648	0.397487908601761	-0.373708069324493	-1.35956513881683	0.639175593852997	-0.340152263641357	0.43226632475853	-0.0940207242965698	-0.146786630153656	0.154016017913818	-0.309431225061417	0.312905639410019	0.0412883125245571	-0.135042294859886	0.70456737279892	0.271560877561569	-0.0317576117813587	0.17414003610611	0.548773765563965	0.0105507215484977	0.439342141151428	-0.162100702524185
0.690060377120972	0.334270358085632	0.525826692581177	-0.013764401897788	-0.392727166414261	0.952537298202515	0.416315764188766	-0.384522467851639	-0.081590361893177	-0.872266411781311	-1.43292582035065	-0.728506565093994	0.507123351097107	0.810084640979767	-0.077879011631012	-0.316468149423599	0.700273871421814	-0.307878285646439	0.149904042482376	-0.341872274875641	0.433243602514267	0.510958969593048	0.444030702114105	0.597376883029938	0.271835178136826	-0.713661849498749	0.0495587848126888	-0.108995027840137	0.519381642341614	0.202470675110817	-0.620331346988678	0.385540246963501	-0.315379589796066	0.331457257270813	0.880714476108551	-0.952924609184265	-0.62818843126297	0.0805865228176117	0.848560690879822	-0.242261543869972	0.816451728343964	-0.305411845445633	-0.252392083406448	0.724568247795105	-0.483558654785156	0.48183074593544	0.906999230384827	0.517317354679108	-0.255891859531403	0.452326238155365
-0.429877758026123	-0.374086946249008	-0.417545050382614	0.0801974311470985	0.723312735557556	-0.0500231571495533	0.0287744775414467	0.586141884326935	0.204495772719383	-0.398655951023102	0.0379451401531696	-0.0000771742415963672	-0.187563627958298	0.438119679689407	-0.584785938262939	-0.287216424942017	-0.245778009295464	-0.331596523523331	-0.212635532021523	0.311900079250336	0.451124876737595	-0.393806844949722	0.0127132339403033	0.126775279641151	-0.504326343536377	0.0801381766796112	-0.423476010560989	0.191485315561295	0.149731546640396	1.0941915512085	-0.290860861539841	-0.390586167573929	0.724586367607117	0.51874977350235	0.244218289852142	-0.0710003450512886	0.500596642494202	0.184915646910667	0.234113067388535	0.831633508205414	0.154792875051498	-1.14462876319885	0.135536089539528	0.474269896745682	-0.728072881698608	0.212640449404716	0.119722135365009	-0.553669691085815	-0.0563873611390591	-0.0708193480968475
-0.0462372489273548	0.0480873808264732	0.136733695864677	0.000547496718354523	-0.70952570438385	-0.0853210911154747	-0.561516880989075	-0.702403247356415	-0.507887005805969	0.282190948724747	0.477744340896606	-0.55539858341217	0.569995045661926	-0.353638023138046	-0.0435888953506947	-0.256951510906219	-0.723761320114136	0.697644770145416	0.244109302759171	0.0711338073015213	0.57089376449585	0.204357266426086	0.326519310474396	0.0882904306054115	0.62439501285553	-0.143328055739403	-0.469813168048859	-0.477525264024734	-0.0734483972191811	-0.753026962280273	0.0516530647873878	0.17305263876915	-0.47502464056015	-0.0505031310021877	-0.169202834367752	-0.14190362393856	-0.606634497642517	-0.441829949617386	0.0628750696778297	-0.466890603303909	0.0138056622818112	-0.414017885923386	-0.00531865376979113	-0.0631533190608025	-0.065849743783474	0.0333088636398315	-0.107933051884174	0.535343170166016	-0.118300788104534	0.428230762481689
-0.292281001806259	0.29947093129158	-0.413597345352173	0.253277093172073	0.402380228042603	0.660932838916779	-0.67008775472641	0.631371021270752	-0.865689694881439	0.992532789707184	0.195833265781403	0.0602733418345451	-0.143327638506889	-1.09390687942505	-0.391800761222839	-0.584709346294403	-0.484050244092941	0.910024404525757	-0.738669514656067	0.337071537971497	-0.393994450569153	-0.886563181877136	-0.0591970644891262	-0.541850686073303	-0.21709606051445	-0.670011222362518	0.110275849699974	0.0397951602935791	-0.521165549755096	-0.173606246709824	0.134797021746635	0.331128478050232	0.133067294955254	-0.188259497284889	0.235598340630531	-0.417763710021973	0.417089372873306	0.234734132885933	0.411627411842346	0.222383126616478	0.521238565444946	-0.216865584254265	0.534116566181183	-0.420030266046524	0.313569962978363	0.866690635681152	-0.916758060455322	-0.0700701624155045	-0.0633356794714928	-0.663182258605957
-0.175276696681976	-0.00925558526068926	-0.143794223666191	-0.275661051273346	0.188058346509933	-0.111883163452148	-0.164408877491951	0.139832004904747	-0.263922840356827	0.948177874088287	0.363511264324188	0.56174248456955	0.528995633125305	-0.631548821926117	0.358675360679626	0.160583257675171	-0.0625266954302788	0.220168098807335	0.227245286107063	-0.172066375613213	-0.458256185054779	0.131836116313934	-0.0953047052025795	-0.531036496162415	-0.0679499283432961	-0.0870223194360733	0.134009853005409	-0.280872941017151	-0.72084653377533	-0.188847482204437	0.355596303939819	0.547651171684265	-0.145567268133163	-0.659395635128021	-0.280763149261475	0.225321009755135	-0.174441918730736	0.00622417125850916	-0.359396994113922	0.0166918151080608	-0.233740702271461	0.692484617233276	0.173491820693016	-0.311952918767929	0.212166488170624	0.0617129690945148	0.0951229855418205	-0.0254016574472189	0.000129280771943741	-0.0775904878973961
0.186044782400131	-0.505334198474884	-0.351196318864822	0.807604253292084	0.376039564609528	-1.13721096515656	-1.33395838737488	-0.223194643855095	-0.432335436344147	0.768066108226776	0.122703962028027	0.800860166549683	0.291359692811966	-0.475803583860397	0.160349011421204	0.946269750595093	0.207303762435913	-0.473437011241913	0.163116946816444	-0.363000005483627	-0.106792725622654	0.109615579247475	0.664985179901123	-0.0789951309561729	0.415618419647217	0.392755120992661	0.26170751452446	-0.150706350803375	-1.08504092693329	-1.01762914657593	0.59775847196579	0.479601800441742	-0.194201499223709	-1.09989333152771	-0.0704465284943581	0.44738033413887	-0.0708747208118439	-0.205377846956253	-0.639648795127869	-0.959792137145996	-0.258153051137924	0.301255077123642	-0.0714918598532677	0.203552916646004	0.103853650391102	0.198389858007431	-0.251162260770798	0.315315365791321	0.729918777942657	0.402163296937943
-0.812732100486755	-2.0588390827179	-0.809173762798309	0.159103572368622	1.02582097053528	-1.20355641841888	-0.0816539376974106	-0.358191043138504	0.176773309707642	-1.10655581951141	0.945459961891174	-0.0934690311551094	0.0788148492574692	0.778869450092316	-1.01136887073517	0.504392862319946	-0.453345328569412	-0.679361164569855	0.743013799190521	0.352030098438263	0.370047688484192	0.135026797652245	0.407903671264648	0.832184255123138	-0.119918465614319	0.894179165363312	-0.69472873210907	-0.429656237363815	0.730580806732178	1.03228759765625	0.0461713001132011	-0.429110676050186	0.00751885958015919	0.131117269396782	-0.873454630374908	0.526524484157562	-0.265131682157516	-0.667083382606506	-0.494005739688873	0.757959365844727	-1.11074912548065	0.628130912780762	-0.0321295447647572	0.41866859793663	-1.01183915138245	-0.940545558929443	0.426943898200989	0.157948449254036	0.61396998167038	0.388016521930695
-0.0800671800971031	-0.153237849473953	0.00448009744286537	-0.246731728315353	0.0104565601795912	-0.33007025718689	-0.516002118587494	0.40291965007782	0.0788409262895584	0.582268834114075	0.606980443000793	0.108602717518806	0.272725492715836	0.00662717549130321	-0.0188637413084507	0.227823972702026	-0.0902354195713997	0.24872425198555	-0.199512422084808	-0.557524740695953	0.229521468281746	0.323170632123947	0.188778728246689	-0.306231796741486	-0.453261464834213	-0.139985308051109	-0.375064492225647	-0.658450305461884	-0.171402335166931	-0.484183728694916	0.394974440336227	0.407461374998093	-0.261391639709473	-0.15313495695591	0.092524416744709	-0.0365132465958595	-0.482181638479233	0.0358846001327038	-0.246954202651978	-0.221111550927162	-0.0983959436416626	0.288731187582016	-0.322268635034561	-0.110036671161652	-0.308052539825439	0.173115819692612	0.0163270086050034	-0.0661115795373917	-0.113801553845406	0.355314463376999
-0.675735712051392	-0.104788146913052	-0.751551330089569	-0.0704858154058456	0.928527414798737	0.595797657966614	0.36667612195015	0.562192976474762	-1.14056050777435	0.212938651442528	0.22418001294136	0.501564085483551	-0.109807327389717	-1.4378901720047	0.523137986660004	0.428800255060196	-0.13341236114502	-0.86729109287262	-0.0225470997393131	-0.135875284671783	-0.271642565727234	-0.476856172084808	-1.15543556213379	0.0177882798016071	-0.919047594070435	0.359108358621597	0.62959223985672	0.169000640511513	0.227009266614914	0.743649661540985	0.486727267503738	0.0692017152905464	1.48416137695312	-0.139084830880165	-0.103888347744942	0.224837422370911	0.962651133537292	0.479930341243744	-0.307920813560486	0.875895142555237	-0.00788338668644428	0.555899739265442	1.26525712013245	0.0117126842960715	0.532077431678772	0.640080988407135	0.127832964062691	0.252329468727112	0.493204891681671	-1.69508969783783
0.361411243677139	0.27211657166481	-0.196425139904022	0.379894018173218	0.0159364975988865	0.286464959383011	-0.894357085227966	0.842919111251831	-0.0821811184287071	0.836266338825226	-0.133604168891907	0.2359289675951	-0.134215891361237	0.356891006231308	0.57820862531662	0.0255948454141617	-0.419584214687347	-0.50963419675827	0.821418583393097	-0.913555443286896	0.248432114720345	0.81425666809082	0.268501281738281	-0.309086263179779	-0.619763433933258	-0.805860996246338	0.233336865901947	-0.49062904715538	-0.627051651477814	-0.105846963822842	-0.929189324378967	0.325118005275726	0.442632168531418	-0.766563773155212	0.740762174129486	-0.621378242969513	-0.526215493679047	0.231507733464241	-0.860745131969452	-0.761122465133667	0.560377418994904	0.246484637260437	-0.649730026721954	0.861745834350586	0.0183852091431618	0.537725210189819	0.872549653053284	-0.469199389219284	0.320466130971909	0.391430377960205
0.222402229905128	0.453640967607498	0.358229696750641	-0.116854265332222	-0.626490652561188	0.522872507572174	-1.01792621612549	0.228358224034309	0.104932554066181	0.501157343387604	-0.41117650270462	-0.743367612361908	0.421681463718414	0.469082713127136	-0.103958360850811	-0.0281271580606699	-0.198993757367134	0.313358128070831	0.44366928935051	-0.818580627441406	0.580991864204407	-0.14366751909256	0.206288248300552	-0.34192281961441	0.185094252228737	-0.465680480003357	-0.235419824719429	-0.799776434898376	-0.400792092084885	-0.588784694671631	-0.388035982847214	0.839535474777222	-0.291681796312332	0.0107253380119801	0.505939364433289	-0.603503346443176	-0.679148614406586	0.463775008916855	0.257195204496384	-0.867726445198059	0.379823178052902	-0.0127416979521513	-0.470227181911469	0.341181546449661	-0.356094717979431	0.483308225870132	0.425619006156921	0.0367603972554207	-0.58813887834549	0.866661667823792
1.42007088661194	0.407153934240341	1.61543822288513	-0.0500735230743885	-1.32508730888367	-0.125387042760849	-0.0181794259697199	0.583470702171326	1.68055760860443	0.576680421829224	-0.858675420284271	-0.334432244300842	-0.597761213779449	1.71043217182159	-0.102519787847996	-0.940395593643188	0.407719850540161	0.44319412112236	-0.144383877515793	-2.05509448051453	-0.155065685510635	0.300207555294037	-0.188459768891335	-1.16626060009003	0.418493121862411	-1.10359358787537	-0.200319111347198	0.00407604314386845	-1.10052978992462	-0.658391416072845	-0.445756405591965	0.995431065559387	-1.38917315006256	-0.773141801357269	0.993532299995422	-0.729408502578735	-0.615810930728912	-0.141475141048431	0.42784708738327	-1.65489971637726	0.521101593971252	-0.528300881385803	-2.01016664505005	-0.0483830831944942	-0.310747504234314	0.105087324976921	-0.0951772928237915	-1.18012094497681	-0.13865602016449	1.20268869400024
0.0356050617992878	0.124987848103046	-0.0564413890242577	-0.0738767087459564	-0.0466864183545113	0.130378007888794	0.578019857406616	-0.0861313566565514	0.27660071849823	-0.911153316497803	-0.54867297410965	-0.39095139503479	-0.262470692396164	0.29411980509758	-0.136547073721886	0.236618056893349	0.732163488864899	-0.865331768989563	0.0572922229766846	0.237434938549995	0.0756916403770447	0.216830164194107	-0.471092522144318	-0.147463381290436	-0.393859922885895	0.237463355064392	0.117535889148712	0.311958760023117	0.997411012649536	0.814059138298035	-0.355204790830612	-0.812851071357727	0.38568776845932	0.299337565898895	0.134151056408882	0.0351706705987453	0.148666962981224	0.156719297170639	0.179951295256615	0.341630607843399	-0.180954962968826	-0.258296608924866	0.282042533159256	0.258747041225433	-0.0422009788453579	-0.216113194823265	0.27614563703537	-0.109305135905743	0.247173726558685	-0.176372528076172
0.0610193833708763	-0.19918417930603	0.246016055345535	0.481493562459946	-0.641632974147797	-0.301584005355835	-0.157464742660522	-0.672518730163574	-0.398706257343292	0.0945014134049416	0.207973077893257	-0.180040374398232	0.816550076007843	-0.407737880945206	-0.0126032466068864	-0.0271840803325176	-0.288179665803909	0.282303154468536	-0.12996631860733	-0.0956630557775497	0.256687343120575	0.180603638291359	0.549057245254517	0.254439324140549	-0.229555621743202	-0.120147034525871	-0.332796990871429	-0.0596432313323021	-0.0944233313202858	-0.618447482585907	0.159198239445686	0.0852120965719223	-0.710216045379639	-0.257526487112045	-0.143059805035591	-0.0462375171482563	-0.338630050420761	-0.51225733757019	0.0482071936130524	-0.311338394880295	-0.29969111084938	0.0194878987967968	0.115833014249802	-0.180405363440514	-0.03844303637743	-0.338714599609375	-0.456571131944656	0.689410388469696	0.433295518159866	0.110072426497936
0.164348229765892	0.764673352241516	0.208326622843742	-0.146747276186943	-0.627685010433197	0.33697909116745	-0.361349076032639	1.04431867599487	0.292557567358017	0.264107942581177	-1.18573999404907	-0.0674771815538406	-1.17748081684113	0.289693981409073	-0.599945545196533	-1.00841963291168	-0.0581633932888508	0.961387634277344	-0.587953209877014	-0.856723845005035	0.871703088283539	0.188276708126068	0.536400377750397	-0.46965417265892	0.483824402093887	0.103684209287167	-1.04504668712616	0.123668149113655	-0.995683312416077	-0.924530208110809	-0.686651885509491	0.329605162143707	-0.644464612007141	0.0478573516011238	1.6736307144165	-1.25010895729065	-0.118000917136669	-0.257414996623993	0.63403457403183	-0.756676554679871	1.59149050712585	-2.17966270446777	-0.228256985545158	0.0114720445126295	-0.562481284141541	1.24145317077637	-0.301459401845932	-0.551887094974518	-0.83545058965683	0.893149316310883
-0.41160985827446	-0.14035826921463	-0.568068146705627	0.414087951183319	0.569043338298798	0.0914106220006943	0.0350657105445862	-0.126358360052109	-0.386364132165909	-0.420247972011566	-0.245788797736168	0.0791552662849426	-0.0817179977893829	-0.26318147778511	0.0513726770877838	0.0562557317316532	-0.109241746366024	-0.757581889629364	-0.365665256977081	0.703033745288849	0.0288918111473322	-0.453356504440308	-0.249895185232162	0.419848948717117	0.062109399586916	0.407463520765305	0.224830612540245	0.399525582790375	0.358236104249954	0.531556904315948	-0.0587265528738499	-0.401539862155914	0.846670269966125	0.122944787144661	-0.169096291065216	0.0979096367955208	0.823395729064941	0.170686811208725	0.0492073483765125	0.573582828044891	-0.0208335183560848	-0.112544804811478	0.688968062400818	0.107473209500313	0.194706678390503	0.181180700659752	-0.198268234729767	0.395502984523773	0.297185301780701	-0.580738067626953
0.178884088993073	-0.591764688491821	0.0342187620699406	0.573364078998566	0.151925846934319	-0.184980362653732	0.395032793283463	-0.154147535562515	0.303182512521744	-0.150600180029869	-0.430444061756134	-0.250816762447357	0.0725979283452034	0.832428455352783	0.291544944047928	0.526940107345581	0.00285410508513451	-1.20661973953247	0.40313845872879	-0.250149071216583	-0.39677757024765	0.403947621583939	0.201821461319923	0.289501488208771	0.230675935745239	0.491784483194351	0.84531581401825	0.491607517004013	-0.14456270635128	0.351616948843002	0.0952975451946259	0.3271604180336	-0.272436678409576	-0.490683197975159	-0.135540068149567	0.454392224550247	0.216168016195297	-0.412901341915131	-0.236884593963623	-0.43717634677887	-0.613398134708405	0.283359676599503	-0.290717661380768	0.647115588188171	-0.0612228624522686	-0.50006628036499	0.723813235759735	0.167499348521233	0.590264081954956	0.233376726508141
-0.688708543777466	-0.792121350765228	-0.375795274972916	0.0706145316362381	0.704429388046265	-1.11150801181793	-0.307169049978256	0.546748995780945	0.222230538725853	1.16721904277802	1.35092496871948	1.10776770114899	-0.339273869991302	-0.158488228917122	0.311729371547699	0.861427128314972	-1.151850938797	-0.590485811233521	-0.00260381842963398	0.667227566242218	-0.741093814373016	-0.74041873216629	-0.634741902351379	-0.695125699043274	-0.124631151556969	1.25535869598389	1.06425666809082	0.500785708427429	0.325607150793076	0.372443616390228	1.03796768188477	0.780587613582611	-0.157689765095711	0.0536237955093384	-1.24849879741669	1.11553382873535	0.902273058891296	0.0319752879440784	-0.943237066268921	0.455315113067627	-1.24964189529419	0.984286069869995	0.131731703877449	-0.4016073346138	0.508625864982605	-0.551659643650055	-0.213111758232117	-0.445710450410843	0.256539404392242	-0.334026336669922
-0.542210102081299	-0.663615882396698	-0.173390060663223	-0.139051392674446	-0.190330415964127	-1.02839720249176	-0.214526727795601	-0.913542032241821	0.103777460753918	-0.00825457740575075	0.99731171131134	0.285344123840332	0.548216700553894	0.0108623774722219	-0.307776838541031	0.638198137283325	-0.429984241724014	-0.00503227394074202	-0.255012452602386	0.882904052734375	0.314430385828018	-0.594332039356232	-0.316014766693115	-0.0795700699090958	0.530505001544952	1.30883705615997	0.372570991516113	0.351033061742783	0.238866880536079	0.386636465787888	1.0810432434082	0.159500151872635	-0.334901124238968	0.409262239933014	-1.0419340133667	1.35344159603119	0.251182973384857	-0.340331584215164	-0.0110532119870186	0.0229542125016451	-1.58965075016022	0.547734498977661	0.0180453024804592	-0.593140482902527	0.243748545646667	-0.96375846862793	-0.522593975067139	0.398286938667297	-0.169879451394081	0.0739051923155785
0.0506521612405777	0.00546592753380537	0.0307822581380606	0.902697563171387	-0.214881777763367	0.335842311382294	-0.556403338909149	-1.0410395860672	-0.809309542179108	-0.40262770652771	-0.308171451091766	-0.520253837108612	1.39324355125427	-0.569118320941925	0.493767648935318	0.159293010830879	-0.518033623695374	-0.00906597357243299	0.898759841918945	0.228963300585747	-0.515776038169861	1.15661597251892	0.457072615623474	0.675779521465302	0.414725512266159	-0.450404763221741	0.223064005374908	-0.804099678993225	0.383637577295303	-0.313374012708664	-0.287223905324936	0.100494302809238	-0.0301366653293371	-0.0782325640320778	-0.0450237914919853	-0.475011348724365	-1.17153704166412	-0.0345998294651508	-0.589922368526459	-0.165466740727425	0.320830821990967	0.336841315031052	0.110537022352219	0.966218054294586	0.323602139949799	0.100774452090263	0.62829327583313	1.2481449842453	0.63568377494812	0.391182392835617
0.0577012225985527	0.130406841635704	0.808926522731781	-0.804888606071472	-0.284167677164078	-0.206074014306068	0.845507919788361	-0.0243524704128504	-0.172041431069374	0.840582072734833	0.255122661590576	0.233834534883499	0.421251833438873	-0.457037597894669	0.381446570158005	-0.617037713527679	0.188564777374268	0.908744037151337	-0.971460103988647	-0.034679900854826	0.156363502144814	-0.972388982772827	-0.350057154893875	-0.696487724781036	1.0403881072998	0.0867083296179771	0.480671137571335	1.1696525812149	-1.07346093654633	-0.517522811889648	1.35194087028503	0.089297242462635	-1.28514420986176	0.190246149897575	-0.419000864028931	0.759468674659729	0.89355993270874	-0.68495374917984	0.39206799864769	0.309120655059814	-0.223715007305145	0.105470985174179	0.0690840184688568	-1.22049760818481	0.45170721411705	-0.378334492444992	-0.91422313451767	0.253556430339813	-0.808241546154022	-0.552835524082184
0.166723057627678	-0.0625492781400681	0.168446481227875	-0.039535865187645	-0.0859928503632545	-0.260798335075378	0.125896245241165	-0.00359220476821065	-0.0819786265492439	0.0487844236195087	0.395199090242386	0.104199066758156	0.0192006099969149	-0.317490637302399	-0.019656740128994	-0.233660697937012	-0.0417748801410198	0.577904999256134	-0.332503974437714	-0.120875462889671	-0.137991204857826	-0.225084155797958	0.276662945747375	-0.22208896279335	0.389385282993317	-0.120871342718601	-0.0826314091682434	0.434447437524796	-0.146684974431992	-0.373459160327911	0.704772055149078	0.262903660535812	-0.210181146860123	-0.268150717020035	-0.130306228995323	0.34479632973671	-0.0570489354431629	-0.443105280399323	0.00122243631631136	0.104417473077774	-0.0237218644469976	-0.0700501799583435	-0.118232123553753	-0.625492691993713	0.123399928212166	-0.208075985312462	-0.734473764896393	0.173231959342957	-0.0512773171067238	0.11563091725111
-0.433907210826874	1.13966941833496	0.360586583614349	-0.83699893951416	-0.54396003484726	1.14436388015747	-0.393273651599884	0.477174878120422	-0.514361202716827	0.0326076410710812	-0.353398263454437	-1.07993626594543	-0.36321160197258	-0.226779043674469	-0.388131469488144	-0.392953962087631	-0.0732247233390808	0.557944059371948	-0.119073271751404	-0.246589586138725	0.489939153194427	0.0903050303459167	-0.128979280591011	-0.426357060670853	0.36095780134201	-0.898596346378326	-0.616964161396027	-0.779268443584442	-0.0603608936071396	-0.435411274433136	-0.990795791149139	0.432162910699844	-0.138802275061607	-0.568710327148438	0.642035067081451	-1.16069042682648	-0.494283020496368	0.302223324775696	0.327530890703201	-0.136092811822891	1.46990072727203	-0.901481986045837	0.227053165435791	0.188678398728371	-0.454216450452805	1.11407768726349	0.151286333799362	0.320535033941269	-0.857497036457062	0.15865458548069
-0.277373254299164	0.230923891067505	0.16641965508461	-0.487569659948349	0.235841691493988	-0.0875994116067886	-0.943730533123016	-0.418483078479767	-0.135733470320702	0.267993569374084	0.43921285867691	-0.47395059466362	1.02002024650574	-0.312707543373108	0.988477885723114	0.622114717960358	-0.740834534168243	-0.8080934882164	0.911268055438995	0.300077527761459	-0.952782273292542	0.673052370548248	-1.06325030326843	0.0606719888746738	-0.314097195863724	0.321746915578842	0.837838113307953	-0.88445258140564	0.23280343413353	-0.157082170248032	0.089942529797554	0.359572798013687	0.410205453634262	-0.0829511135816574	0.161120668053627	0.380919098854065	-0.51086014509201	1.4261167049408	-1.59052217006683	0.0618984960019588	-0.502465903759003	1.61251449584961	0.0573028363287449	0.578963756561279	0.44677922129631	-0.236191213130951	0.887715756893158	0.605875611305237	0.626982510089874	-0.10647564381361
0.24675527215004	0.205166101455688	0.900423347949982	-0.344440072774887	-0.906043350696564	0.220248714089394	0.702872157096863	-0.904149293899536	-0.0363907925784588	-0.136994764208794	-0.00498736230656505	-0.367781668901443	1.18731331825256	0.121219500899315	0.246645256876945	0.0628280863165855	0.579562962055206	0.333318501710892	-0.444000989198685	-0.0538434870541096	-0.078801341354847	-0.38050365447998	0.31279245018959	-0.0167500581592321	1.00040936470032	-0.0388584583997726	0.150228157639503	0.463885694742203	-0.192632481455803	-0.781633734703064	0.623244643211365	0.627359688282013	-1.1149400472641	0.188266977667809	-0.282503604888916	-0.134184211492538	-0.266263782978058	-0.540216326713562	0.45724681019783	-0.385232746601105	-0.113659888505936	0.389793634414673	-0.19241638481617	-0.777334928512573	0.372839480638504	-0.366130232810974	-0.265414834022522	0.760688304901123	-0.457628220319748	0.187401652336121
0.0992901623249054	0.289176344871521	0.10979501157999	0.314454883337021	0.239816918969154	0.850995421409607	0.0788966193795204	0.0701842606067657	-0.854026436805725	-0.132229849696159	-0.467370390892029	-0.0947298482060432	-0.123747237026691	-0.509456217288971	0.0853584036231041	0.5823615193367	0.378963679075241	-0.831223487854004	-0.0610324330627918	-0.229545310139656	0.457095623016357	0.18332627415657	0.184835657477379	0.161202326416969	-0.0349608585238457	-0.134440883994102	0.621853768825531	-0.12936595082283	-0.227004498243332	0.219835534691811	-0.339120119810104	0.523476302623749	0.196848332881927	-0.156677708029747	0.443194061517715	-0.565441906452179	-0.412428438663483	0.0972763076424599	0.354119271039963	0.0224212277680635	0.353438049554825	-0.286398828029633	0.617078483104706	0.315286666154861	-0.18649360537529	1.02944898605347	0.264138758182526	0.394647687673569	-0.0372273847460747	-0.39419150352478
0.730936467647552	0.574346601963043	0.167189404368401	0.07598477602005	-0.28869304060936	0.60658323764801	-0.449403673410416	0.286692082881927	0.139367058873177	-0.0112657872959971	-0.96596223115921	-0.396460920572281	-0.38191893696785	-0.0748767703771591	0.00779192661866546	-0.207930669188499	0.223994433879852	-0.0533064976334572	0.145606830716133	-0.925776422023773	0.167971819639206	0.657552123069763	0.042742557823658	0.0715412721037865	-0.33932438492775	-0.957144916057587	-0.440337687730789	-0.6475750207901	-0.14028012752533	-0.163843229413033	-1.17770421504974	-0.00317310658283532	0.583479166030884	-0.230457529425621	1.2004417181015	-1.16548228263855	-0.298715263605118	-0.223478242754936	0.130737215280533	-0.633928418159485	1.22704195976257	-0.832464277744293	-0.219021216034889	0.665869235992432	-0.201383158564568	1.06702673435211	0.293967366218567	-0.10451228171587	0.140496104955673	0.090962290763855
-0.207282781600952	0.129955425858498	-0.263099759817123	-0.0865616202354431	0.107319608330727	-0.0964217111468315	-0.814992964267731	-0.116385065019131	-0.172161981463432	0.310797512531281	0.259682446718216	-0.105147399008274	0.428392797708511	-0.163813352584839	0.088592067360878	0.226717382669449	-0.3855339884758	0.00685454020276666	0.927561223506927	-0.244922921061516	0.0212292745709419	0.632720649242401	-0.210402622818947	0.0173222701996565	0.18038783967495	-0.0898739844560623	-0.378963470458984	-1.36456298828125	0.0424867160618305	-0.398492842912674	-0.492466509342194	0.0682844668626785	-0.0394095741212368	-0.214081257581711	-0.113348349928856	-0.150853052735329	-0.74377578496933	0.205154582858086	0.209006652235985	-0.331665962934494	-0.0172384213656187	0.586145401000977	-0.112217433750629	0.526740193367004	-0.346451550722122	-0.0412216335535049	0.882279396057129	0.167560517787933	0.0796872973442078	0.316865861415863
0.260108590126038	-0.18977327644825	0.0285323839634657	-0.0474035926163197	-0.232781603932381	-0.352011054754257	-0.369801491498947	-0.12285303324461	-0.0358840599656105	0.476196318864822	0.13451837003231	0.0134564498439431	0.4546237885952	-0.0423040315508842	0.349068135023117	0.30084154009819	-0.0843668654561043	-0.0590901039540768	0.406980931758881	-0.529325842857361	-0.0635721907019615	0.545129120349884	0.032470241189003	-0.109836041927338	0.116016663610935	-0.24356572329998	-0.199169889092445	-0.369685560464859	-0.275386393070221	-0.527875065803528	0.0447167567908764	0.306665390729904	-0.541639924049377	-0.437079310417175	0.133204087615013	-0.12390112131834	-0.405584812164307	-0.0443775989115238	-0.208458930253983	-0.107721544802189	-0.122656643390656	0.35551655292511	-0.398696184158325	0.199105426669121	-0.183853030204773	-0.140225604176521	0.326648384332657	0.0298012793064117	0.223211154341698	0.279691874980927
-0.173304080963135	1.17662239074707	0.759770572185516	-1.35084164142609	-0.869909822940826	1.29964101314545	0.140373438596725	0.0347715020179749	0.268047779798508	-0.0981206595897675	-0.344530254602432	-1.4753692150116	0.352185308933258	0.212952762842178	0.229295954108238	-0.183480247855186	0.417000889778137	0.373030662536621	0.0947904288768768	-0.0775716081261635	0.347326934337616	0.149370685219765	-1.11417293548584	-0.159636363387108	-0.0914056301116943	-0.441991180181503	0.166106685996056	-0.570097804069519	0.828886270523071	-0.0169399231672287	-0.737270951271057	0.307864159345627	0.181392282247543	1.50547409057617	0.139681667089462	-0.685305118560791	-0.403308212757111	1.02527344226837	0.213485702872276	0.0101330010220408	-0.499280363321304	0.262757152318954	-0.311726242303848	0.189274281263351	0.17098505795002	0.327298909425735	0.563396632671356	0.178962767124176	-1.01041316986084	0.101006902754307
-0.185345128178596	-1.45949816703796	-0.766135513782501	1.21215450763702	0.875479102134705	-1.31818068027496	-0.755115032196045	-0.918074667453766	0.0765156596899033	-0.308443695306778	0.805090308189392	0.570260465145111	0.950141072273254	0.0392912179231644	0.418471693992615	1.32565176486969	-1.0345002412796	-1.5355509519577	1.31965124607086	0.270601779222488	-0.688141882419586	0.825448334217072	0.161249786615372	0.884828150272369	-0.406601309776306	1.03828871250153	0.172169029712677	-0.766884624958038	0.359502851963043	0.541297078132629	-0.157332643866539	-0.487153798341751	0.636265277862549	-0.893768966197968	-0.986059367656708	0.727812826633453	-0.643289268016815	0.301176339387894	-1.43535923957825	0.0767592489719391	-1.16433501243591	-0.18878698348999	-0.36633425951004	1.2182469367981	0.271993786096573	-0.942790985107422	0.763199269771576	0.496668815612793	1.68894636631012	0.0739025846123695
-0.415441751480103	-1.53927934169769	-0.522101402282715	0.341269135475159	0.526947140693665	-1.31015992164612	-0.532746732234955	-0.402758002281189	0.575149714946747	-0.245781168341637	0.806801795959473	-0.0264690462499857	0.28278774023056	0.79238086938858	-0.224708080291748	0.585961997509003	-0.605136215686798	-0.681943953037262	0.629819691181183	0.0512901954352856	-0.0773372873663902	0.0946065634489059	0.315569549798965	0.470291942358017	-0.0319528244435787	0.996973276138306	-0.189992308616638	-0.346019506454468	0.000144671939779073	0.573712825775146	0.265328228473663	0.00723729562014341	0.074021227657795	-0.112434975802898	-0.881067156791687	0.681431353092194	-0.11463737487793	0.0567746460437775	-0.508733153343201	-0.172599449753761	-1.18159091472626	0.761380314826965	0.0285160336643457	0.31010377407074	-0.580165386199951	-0.990850925445557	0.298740386962891	-0.0340844355523586	0.675043880939484	0.439356654882431
-0.000750696752220392	-0.573111295700073	-0.566857218742371	1.11992919445038	0.151185527443886	-0.44738382101059	-0.954083323478699	-0.552962481975555	-0.688659846782684	-0.214866831898689	-0.315616250038147	0.378906518220901	0.309350371360779	-0.618082046508789	-0.449073493480682	0.618120551109314	-0.760691940784454	-0.485003679990768	0.388806641101837	-0.505657434463501	0.747747898101807	0.873287200927734	1.10894095897675	0.732247948646545	0.667767465114594	-0.0423881337046623	-0.407573848962784	-0.36116898059845	-0.0902304798364639	-0.663508832454681	-0.445263504981995	-0.0209730193018913	-0.554912686347961	-0.69468355178833	0.35518953204155	-0.431702196598053	-0.648233413696289	-0.767192006111145	-0.464084059000015	-0.666484355926514	0.161757677793503	-0.766737937927246	0.421132206916809	0.0751244351267815	-0.546627700328827	0.292499423027039	0.0868282243609428	0.775792598724365	0.502837359905243	0.799321711063385
-2.13774275779724	-1.04037439823151	-1.55943179130554	-1.0239874124527	1.11123740673065	-0.765459001064301	-0.805773019790649	0.20916286110878	-0.391783833503723	-0.82379823923111	1.43300306797028	-0.334792792797089	-0.830735564231873	0.114126019179821	-1.8649069070816	0.376484274864197	-1.18404412269592	0.0469895340502262	0.668776214122772	0.822376430034637	1.54395222663879	0.0140518303960562	-0.0223648995161057	0.732340037822723	0.109013803303242	0.737594783306122	-1.14346754550934	-1.00290036201477	0.576566517353058	0.32589191198349	-0.565431594848633	-0.519914984703064	0.436893135309219	1.15777802467346	-0.764927208423615	0.171845763921738	-0.126486212015152	-0.191266298294067	-0.350146472454071	0.806763052940369	-0.295701622962952	-0.857476830482483	0.51169753074646	0.328007638454437	-0.545483827590942	-0.256278902292252	0.392950505018234	0.316697269678116	-0.707815825939178	0.519072830677032
-0.996733009815216	-0.363005936145782	-1.849001288414	-0.300965428352356	1.34429466724396	0.100016243755817	-0.490469723939896	0.532534241676331	-0.832916975021362	-0.319964557886124	0.115493752062321	0.149054020643234	-0.38933339715004	-0.709482073783875	-0.672555983066559	0.211594507098198	-0.465070366859436	-0.217059820890427	0.458066463470459	0.391576379537582	0.800536513328552	0.292868584394455	0.103154100477695	0.784009099006653	-0.594396889209747	0.233830243349075	-0.65074747800827	-0.900331497192383	0.318812280893326	0.540904760360718	-0.432518184185028	-0.743071675300598	1.29776751995087	0.139118388295174	0.321845084428787	-0.191622793674469	0.0744256153702736	0.282512575387955	-0.10505797713995	0.555674076080322	0.183402299880981	-0.406712204217911	0.925790548324585	0.496757745742798	-0.759786188602448	-0.071431390941143	0.46245551109314	-0.064244382083416	-0.0374040678143501	-0.209427759051323
0.757946074008942	0.257566034793854	0.772344768047333	0.495244562625885	-0.467129558324814	-0.142408519983292	-0.28823846578598	-0.283819317817688	0.104481346905231	0.315242350101471	-0.70677524805069	-0.0193634387105703	1.00264728069305	0.184624761343002	1.02154076099396	0.114059947431087	0.00164127466268837	-0.581337153911591	0.211960315704346	-0.44678470492363	-0.855884432792664	0.612284541130066	0.0405788645148277	0.136068999767303	0.00332868006080389	-0.777515172958374	0.792810142040253	0.168327197432518	-0.426531583070755	-0.235143601894379	-0.213686808943748	0.698008298873901	0.000197088360437192	-0.798828423023224	0.562345504760742	-0.247686296701431	-0.103255853056908	0.0446159616112709	-0.512870848178864	-0.569444596767426	0.297710746526718	0.70075124502182	-0.70730996131897	0.173538714647293	0.221156612038612	-0.0618783086538315	0.384934097528458	0.314549714326859	0.530735909938812	-0.238449916243553
-0.136990398168564	-0.695334196090698	-0.549467146396637	0.378767997026443	0.503144025802612	-0.546943187713623	-0.377389699220657	-0.118484005331993	-0.508254110813141	0.360315561294556	0.592006325721741	0.487231343984604	0.13118389248848	-0.5011186003685	-0.0650264173746109	0.199362620711327	-0.556319415569305	-0.0816292092204094	0.204440012574196	-0.166089579463005	0.117260202765465	0.0365444459021091	0.348432630300522	0.197965562343597	-0.163892894983292	0.341302812099457	-0.307594060897827	-0.264309406280518	-0.241350635886192	-0.4041787981987	0.326062768697739	-0.101300671696663	-0.0991171449422836	-0.721024930477142	-0.14682325720787	0.356103092432022	-0.00141628424171358	-0.295245736837387	-0.369065880775452	0.0949341207742691	-0.432837963104248	-0.0810112059116364	0.147638916969299	0.0774509534239769	-0.392819136381149	0.0995566993951797	-0.228172570466995	-0.0878962278366089	0.651505589485168	-0.185359075665474
0.530883610248566	0.343958854675293	0.125044316053391	-0.594486176967621	0.347425878047943	-0.326559573411942	0.117585249245167	2.27570176124573	1.38421881198883	0.616942644119263	-0.496797114610672	0.915971577167511	-2.53377246856689	0.563889861106873	-0.551973462104797	-0.644177198410034	0.335230767726898	0.506848096847534	-0.415229111909866	-0.875910699367523	0.0647691190242767	-0.490483909845352	-0.561331927776337	-0.948647618293762	-1.17579293251038	-0.571362376213074	-0.808852851390839	0.506939589977264	-0.467653125524521	0.370204955339432	-0.240473121404648	-0.306004464626312	0.568428874015808	-0.0499050989747047	1.32657110691071	-0.296148926019669	1.09156024456024	0.34358087182045	0.0272967163473368	-0.0535018295049667	0.713448703289032	-0.659391403198242	-0.466794520616531	-0.141218602657318	0.193096086382866	0.653265655040741	-0.594273388385773	-2.38820314407349	0.032430175691843	0.03627535328269
-0.950299143791199	-0.353550672531128	-0.739380776882172	-0.223258182406425	0.812433540821075	-0.00601860787719488	0.62084698677063	-0.383626103401184	-0.72114372253418	-0.466585397720337	0.638118743896484	0.32045117020607	-0.09408338367939	-0.802925288677216	-0.164364099502563	-0.0982678160071373	0.147254541516304	0.3213951587677	-0.309364467859268	1.52891325950623	-0.158224701881409	-0.546732544898987	-0.474356234073639	0.306192934513092	-0.136761948466301	0.619974613189697	-0.282926738262177	0.225176692008972	0.598664820194244	0.720201969146729	0.382953256368637	-0.493001312017441	0.657553970813751	0.658938050270081	-0.751725971698761	0.486973732709885	0.552915394306183	-0.208633631467819	0.164697006344795	1.53616261482239	-0.439700335264206	-0.250284105539322	1.04990684986115	-0.369882583618164	0.00833178218454123	-0.501106083393097	-0.350857853889465	0.54022753238678	-0.166263729333878	0.213817402720451
