# Supplementary material for: Predicting electronic structure properties of transition metal complexes with neural networks
Source: Chem Sci. 2017 May 17;8(7):5137–52. doi: 10.1039/c7sc01247k (PMC6100542; doi:10.1039/c7sc01247k)
Supplement: Supplementary file 1 [file SC-008-C7SC01247K-s001.zip › data/ann_weights/split/final_split_w3.csv]

0.0650403276085854	-0.0805773586034775	-0.0529883317649364	-0.0711825489997864	0.0855980440974236	-0.0363066382706165	0.110700808465481	-0.103756926953793	0.0519055016338825	0.116268843412399	0.0721846744418144	0.0614542290568352	0.0848420336842537	-0.0826532691717148	-0.0379110909998417	-0.081168532371521	-0.0626267418265343	-0.101127713918686	-0.0811045095324516	0.105372399091721	-0.0581480488181114	-0.0164689086377621	-0.0999510139226913	0.101599894464016	-0.0860970318317413	0.0883666351437569	0.0821617618203163	0.0424590148031712	-0.0910987332463264	-0.0752590820193291	-0.107994869351387	-0.0231703240424395	-0.0871435925364494	0.0383028090000153	-0.029056653380394	-0.0745551884174347	0.0593231245875359	0.0217289533466101	-0.0191037394106388	-0.0217582527548075	0.0636087283492088	-0.04791509360075	-0.0539500340819359	-0.076938197016716	0.0889709666371346	0.0721416100859642	-0.0891970694065094	-0.0807297751307487	0.0675842240452766	0.057225476950407
