# Supplementary material for: Predicting electronic structure properties of transition metal complexes with neural networks
Source: Chem Sci. 2017 May 17;8(7):5137–52. doi: 10.1039/c7sc01247k (PMC6100542; doi:10.1039/c7sc01247k)
Supplement: Supplementary file 1 [file SC-008-C7SC01247K-s001.zip › data/raw_data/csd_metrics/error_comp_HS.csv]

test	tanimoto	euclidean	pearson	error
1	0.108333333333	1.46174168587991	0.136411367734838	0.11003904561008
2	0.106761565836	1.46784694631028	0.137184006526508	0.18529405904931
3	0.166666666667	1.4524516883645	0.142256676219545	0.12436023677086
4	0.19795221843	2.027644429965	0.247772574040796	0.01578191149083
6	0.2	2.02071590167632	0.232555673661173	0.0838065685236598
7	0	0.722725388913503	0.0346268788716989	0.0354796011044201
8	0.551724137931	1.41538039030872	0.173844687428689	0.22842623109332
9	0.19795221843	1.57678375824793	0.144213349442663	0.0323151303209901
10	0.181818181818	1.41968590076072	0.113700783198904	0.0447949345581899
11	0.268965517241	0.722725388913503	0.0346268788716989	0.0255969807531797
12	0.2	1.73593726776729	0.162551069038246	0.0754507534852999
14	0.285714285714	1.43660106686212	0.139889141904176	0.0738647229443201
15	0.131147540984	0.735458135393075	0.0305351953114672	0.08833974573517
16	0.181818181818	1.0671442078259	0.0758735287477387	0.15913658817708
17	0.142857142857	1.64700722409484	0.146949260061753	0.07651045715103
18	0	1.00023169670543	0.0647814116127493	0.0130205518446602
19	0.2	1.31199365145585	0.0962154716915603	0.05681135498968
20	0	0.340973050155551	0.00702684923066199	0.013699735966
22	0.473684210526	0.834626581600665	0.037023469202403	0.0411480396973498
25	0	0.420219241802339	0.00761860465164454	0.02198144944847
26	0.170731707317	0.76961735186452	0.0436422784115355	0.0761833240035301
27	0.293577981651	0.167520923637701	0.00147410050167363	0.0209443365077799
28	0.509433962264	0.178049251895213	0.00154929046697716	0.17663797474843
29	0.494117647059	0.734587613754871	0.0408755534366244	0.0195612333734698
30	0.793103448276	0.606226639767441	0.0248689105854897	0.0975759013085398
31	0.170731707317	0.552262238407021	0.0150768266946772	0.0819693835275501
32	0.2	1.59056030536155	0.131301049668668	0.0658799556336198
33	0.2	1.73593726776729	0.162551069038246	0.0764217986553
34	0	1.1472863164728	0.0578644104081654	0.12786195238802
35	0	0.450473630615175	0.0117227962189412	0.03077617877346
36	0	1.4712646095202	0.0988393256414384	0.0347248226133701
37	0.4	0.602177177044989	0.0312671509350535	0.0431206187742901
38	0.205882352941	0.457320825158827	0.0137291023637909	0.0323023076970701
39	0.333333333333	0.655884213394625	0.0248391830701912	0.07127303930588
40	0.793103448276	0.354629276248478	0.00530612057522228	0.22027218020966
