# Supplementary material for: Predicting electronic structure properties of transition metal complexes with neural networks
Source: Chem Sci. 2017 May 17;8(7):5137–52. doi: 10.1039/c7sc01247k (PMC6100542; doi:10.1039/c7sc01247k)
Supplement: Supplementary file 1 [file SC-008-C7SC01247K-s001.zip › data/raw_data/csd_metrics/error_comp_LS.csv]

test	tanimoto	eu distance	pearson distance	error
1	0.108333333	1.461741686	0.136411368	0.059892852
2	0.106761566	1.467846946	0.137184007	0.110898725
3	0.166666667	1.452451688	0.142256676	0.093132603
4	0.197952218	2.02764443	0.247772574	0.038106005
6	0.2	2.020715902	0.232555674	0.024936176
7	0	0.722725389	0.034626879	0.026134855
8	0.551724138	1.41538039	0.173844687	0.051669148
9	0.197952218	1.576783758	0.144213349	0.010237669
10	0.181818182	1.419685901	0.113700783	0.036870961
11	0.268965517	0.722725389	0.034626879	0.008945751
12	0.2	1.735937268	0.162551069	0.015005167
14	0.285714286	1.436601067	0.139889142	0.096215931
15	0.131147541	0.735458135	0.030535195	0.01825973
16	0.181818182	1.067144208	0.075873529	0.087633423
17	0.142857143	1.647007224	0.14694926	0.06776659
18	0	1.000231697	0.064781412	0.047891223
19	0.2	1.311993651	0.096215472	0.032117469
20	0	0.34097305	0.007026849	0.059252049
22	0.473684211	0.834626582	0.037023469	0.020754561
25	0	0.420219242	0.007618605	0.004549307
26	0.170731707	0.769617352	0.043642278	0.028638559
27	0.293577982	0.203811594	0.001908953	0.064548355
28	0.509433962	0.178049252	0.00154929	0.033986917
29	0.494117647	0.734587614	0.040875553	0.07386026
30	0.793103448	0.60622664	0.024868911	0.031997883
31	0.170731707	6.32955E-05	1.71834E-10	0.019384136
32	0.2	1.590560305	0.13130105	0.055451099
33	0.2	1.735937268	0.162551069	0.014313887
34	0	1.147286316	0.05786441	0.071952566
35	0	0.450473631	0.011722796	0.013158174
36	0	1.47126461	0.098839326	0.052388643
37	0.4	0.602177177	0.031267151	0.169155695
38	0.205882353	0.457320825	0.013729102	0.029301046
39	0.333333333	0.655884213	0.024839183	0.068335844
40	0.793103448	3.41909E-05	5.18313E-11	0.187872517
