# Supplementary material for: Predicting electronic structure properties of transition metal complexes with neural networks
Source: Chem Sci. 2017 May 17;8(7):5137–52. doi: 10.1039/c7sc01247k (PMC6100542; doi:10.1039/c7sc01247k)
Supplement: Supplementary file 1 [file SC-008-C7SC01247K-s001.zip › data/raw_data/csd_metrics/error_comp_split.csv]

test	tanimoto	euclidean	pearson	error
1	0.108333333333	1.46174168587991	0.136411367734838	8.3106030711719
2	0.106761565836	1.46784694631028	0.137184006526508	7.2127747591795
3	0.166666666667	1.4524516883645	0.142256676219545	2.422934699048
4	0.19795221843	2.027644429965	0.247772574040796	12.6348073378466
6	0.2	2.02071590167632	0.232555673661173	13.9692555349087
7	0	0.722725388913503	0.0346268788716989	1.1643578432198
8	0.551724137931	1.41538039030872	0.173844687428689	2.1311519646074
9	0.19795221843	1.57678375824793	0.144213349442663	13.9319392010832
10	0.181818181818	1.41968590076072	0.113700783198904	27.4444184210494
11	0.268965517241	0.722725388913503	0.0346268788716989	0.678216092265203
12	0.2	1.73593726776729	0.162551069038246	32.8187211086894
14	0.285714285714	1.43660106686212	0.139889141904176	12.2356949204989
15	0.131147540984	0.735458135393075	0.0305351953114672	8.69733827689802
16	0.181818181818	1.0671442078259	0.0758735287477387	11.4426646496354
17	0.142857142857	1.64700722409484	0.146949260061753	2.7438594337545
18	0	1.00023169670543	0.0647814116127493	9.78036307739779
19	0.2	1.31199365145585	0.0962154716915603	4.89574924044943
20	0	0.340973050155551	0.00702684923066199	4.7904847997269
22	0.473684210526	0.834626581600665	0.037023469202403	3.57688592938081
25	0	0.420219241802339	0.00761860465164454	8.74099641592914
26	0.170731707317	0.76961735186452	0.0436422784115355	1.8532860442264
27	0.293577981651	0.167520923637701	0.00147410050167363	5.20924335138205
28	0.509433962264	0.178049251895213	0.00154929046697716	4.26219193956637
29	0.494117647059	0.734587613754871	0.0408755534366244	1.70728495385025
30	0.793103448276	0.606226639767441	0.0248689105854897	5.18777288191466
31	0.170731707317	0.552262238407021	0.0150768266946772	2.57634758027267
32	0.2	1.59056030536155	0.131301049668668	25.8200879935961
33	0.2	1.73593726776729	0.162551069038246	33.0728089330894
34	0	1.1472863164728	0.0578644104081654	25.0109852548624
35	0	0.450473630615175	0.0117227962189412	13.5317530945336
36	0	1.4712646095202	0.0988393256414384	16.1129324696157
37	0.4	0.602177177044989	0.0312671509350535	1.1244054985935
38	0.205882352941	0.457320825158827	0.0137291023637909	4.65862883303272
39	0.333333333333	0.655884213394625	0.0248391830701912	2.3780099030463
40	0.793103448276	0.354629276248478	0.00530612057522228	10.3015964155927
