# Supplementary material for: Predicting electronic structure properties of transition metal complexes with neural networks
Source: Chem Sci. 2017 May 17;8(7):5137–52. doi: 10.1039/c7sc01247k (PMC6100542; doi:10.1039/c7sc01247k)
Supplement: Supplementary file 1 [file SC-008-C7SC01247K-s001.zip › data/raw_data/HS/all_results.csv]

name(metal/ox/ax_ligs/eq_ligs)	aHF	ANN_predict	data	ANN_std_dev
mn_2_eq_nh3_ax_nh3	0	2.31649988264977	2.34231440566	0.0336263718692806
cr_3_eq_ox_ax_ox	0.2	1.99022292607057	1.99394580405	0.0282269143824178
mn_3_eq_phen_ax_phen	0.15	2.07160099147289	2.0516797457	0.0341150587190297
ni_2_eq_acac_ax_acac	0.1	2.05662007961926	2.06980697415	0.030019131484681
cr_2_eq_cn_ax_h2o	0	2.11937878875056	2.14147200664	0.0358126846334021
fe_2_eq_en_ax_en	0	2.24906177939249	2.26844774784	0.0353140563135308
mn_2_eq_bipy_ax_bipy	0.15	2.26377163878054	2.27985067693	0.0369381964838151
fe_2_eq_ox_ax_pisc	0.3	2.05799649706489	2.07961609559	0.0318712739843119
co_3_eq_co_ax_co	0.25	2.24628474359313	2.25514643753	0.0331555798584627
co_2_eq_h2o_ax_h2o	0.15	2.08832159526057	2.11944654077	0.0295565840477445
ni_2_eq_acac_ax_cn	0.2	2.01867716338086	2.02409461045	0.0283570194968628
co_2_eq_en_ax_en	0	2.23249984048055	2.24878761584	0.0326933571963415
cr_2_eq_phen_ax_phen	0.2	2.14279793738198	2.14055133436	0.0319873177350164
co_2_eq_h2o_ax_h2o	0.05	2.08883441156934	2.12764109254	0.0295844945524147
fe_2_eq_tbuc_ax_tbuc	0.2	2.19021822843314	2.19532761605	0.0322981492874614
mn_3_eq_nh3_ax_nh3	0.3	2.10968875628383	2.09754192744	0.0367823893815241
fe_3_eq_porphyrin_ax_cn	0	2.10143614277412	2.09233167854	0.0318969724391575
fe_2_eq_c2h3ns_ax_c2h3ns	0.05	2.2117483579531	2.22251663785	0.0356230499341133
co_2_eq_co_ax_co	0.3	2.2805718329504	2.28597467271	0.0314189038228976
cr_3_eq_c2h3ns_ax_c2h3ns	0.05	2.09416622461748	2.09038112326	0.0315734066277509
fe_2_eq_cl_ax_pisc	0.3	2.09264713673492	2.14631993218	0.0344068387544752
mn_2_eq_bipy_ax_h2o	0.3	2.24713196200682	2.25157761407	0.0285667812039546
mn_2_eq_cn_ax_nh3	0.05	2.26483344211323	2.26506158148	0.0425849017538306
mn_3_eq_co_ax_co	0.2	2.12547252673047	2.1207626425	0.0336539010581074
fe_2_eq_ncs_ax_ncs	0.1	2.22170668047671	2.24084102892	0.0378701326506985
mn_2_eq_nh3_ax_co	0.3	2.28310065696584	2.2933729376	0.0297765249611297
fe_3_eq_ncs_ax_ncs	0	2.11779312900698	2.12223812487	0.0333846208303695
cr_2_eq_bipy_ax_bipy	0.05	2.1220264983202	2.1150384862	0.0318158784866416
cr_2_eq_pisc_ax_ncs	0.05	2.01296433827033	1.98900517826	0.0313135374763879
mn_2_eq_en_ax_cn	0	2.18856876200996	2.16002300825	0.0340644340753221
co_2_eq_h2o_ax_h2o	0.25	2.08863951591024	2.11232381052	0.0295277866680203
fe_3_eq_porphyrin_ax_cn	0.05	2.10236541163527	2.09374328013	0.0320726506088978
fe_2_eq_h2o_ax_h2o	0	2.08044578907404	2.11201479871	0.0292387261635939
fe_3_eq_pisc_ax_h2o	0.25	2.15337705092816	2.20649927522	0.0274976788811796
cr_2_eq_h2o_ax_cl	0.1	2.05794042917588	2.04955687757	0.028931745036381
co_2_eq_nh3_ax_h2o	0.3	2.17401246094554	2.19711630254	0.02914765505554
co_3_eq_en_ax_en	0.2	2.22382488564332	2.21055937167	0.0332342253824503
fe_3_eq_acac_ax_acac	0.25	2.01263137488569	2.02461645401	0.0269518880853798
fe_2_eq_phen_ax_phen	0.3	2.14063343050865	2.03265798297	0.0324474254849
fe_2_eq_pisc_ax_cn	0.15	2.13594950818734	2.13999741933	0.0277316454768655
cr_3_eq_h2o_ax_h2o	0.25	1.99093042945699	1.99031039015	0.027349232291722
mn_3_eq_phen_ax_cl	0.2	2.22306530451071	2.23881738269	0.0403428755892138
ni_2_eq_cn_ax_cn	0.3	2.34114828483195	2.34728922615	0.0318341247311358
fe_3_eq_ox_ax_ncs	0.1	2.01427488589551	2.01466178856	0.0294069257496973
fe_3_eq_pisc_ax_cl	0.15	2.19847453392863	2.20731491356	0.0283043432063978
cr_3_eq_h2o_ax_h2o	0.2	1.9937438817658	1.99238450686	0.0273893121449683
mn_3_eq_ncs_ax_cl	0.25	2.2022702650617	2.16720590329	0.0361466941265097
fe_3_eq_porphyrin_ax_h2o	0.15	2.0531124580773	2.05221749955	0.0294229841511901
fe_2_eq_scn_ax_h2o	0.15	2.31210402102562	2.28001270242	0.036686861432538
fe_2_eq_ox_ax_ox	0.25	2.14631839913555	2.15225718488	0.0302478478593891
co_2_eq_cl_ax_pisc	0.3	2.07073991727925	2.11179713399	0.0334567539071876
cr_2_eq_porphyrin_ax_nh3	0.15	2.0631389846322	2.0693119207	0.0281999696433611
co_2_eq_ox_ax_ox	0.15	2.13198209706031	2.15173517257	0.0287344947621425
ni_2_eq_ox_ax_ox	0.1	2.11832446309378	2.1205687715	0.0287110993046952
co_2_eq_ox_ax_ox	0.2	2.1318256800154	2.15125315864	0.0286803349068073
fe_3_eq_phen_ax_phen	0.2	2.14956128940105	2.14485083837	0.0329901566913814
fe_2_eq_pisc_ax_cn	0.1	2.13235869137266	2.1381321374	0.0281181663576407
co_2_eq_phen_ax_phen	0.15	2.15397332824865	2.17644404256	0.0323637564126191
co_2_eq_ox_ax_ox	0.05	2.13264648891042	2.11811887348	0.0289266283375405
mn_2_eq_en_ax_h2o	0	2.25593030828779	2.27286925048	0.0290403794179731
mn_3_eq_h2o_ax_co	0.15	1.95143501174589	1.91733800492	0.0300955852131502
co_2_eq_acac_ax_acac	0.1	2.07770643243907	2.07726084699	0.0297172760649249
fe_3_eq_h2o_ax_cn	0	2.01980031204183	2.01972181518	0.0302485957085613
cr_2_eq_en_ax_en	0	2.18918016862836	2.19657573893	0.0315924690724547
fe_2_eq_ncs_ax_ncs	0.3	2.25798596251427	2.24584079933	0.0380035314569564
fe_3_eq_h2o_ax_cn	0.2	2.01859052202324	2.02449535017	0.0290577894907199
cr_2_eq_h2o_ax_cl	0.2	2.05652871583285	2.04677310159	0.0288805717487438
cr_2_eq_cn_ax_h2o	0.15	2.13469852646296	2.17090525302	0.0343798487846213
fe_3_eq_nh3_ax_nh3	0.15	2.21182680155129	2.23181044912	0.0293437154466853
fe_2_eq_pisc_ax_ncs	0.3	2.04888353164399	2.03408202904	0.0295757974872005
mn_2_eq_phen_ax_phen	0.1	2.28727549469666	2.29560142542	0.0359454432079103
fe_3_eq_bipy_ax_bipy	0.15	2.13202664421795	2.13652765538	0.0317728140537649
cr_2_eq_ncs_ax_pisc	0.25	2.07459432061422	2.06181362621	0.0314804513396498
fe_3_eq_pisc_ax_ncs	0.1	2.04441524965012	1.96147048435	0.0292706332838968
co_3_eq_acac_ax_acac	0.1	2.01834042721139	2.03645454929	0.026894705065615
fe_2_eq_pisc_ax_cn	0	2.12844049262828	2.13519176194	0.0294480660536757
mn_3_eq_nh3_ax_nh3	0.25	2.11086227400014	2.10222205426	0.0367671477779331
fe_2_eq_en_ax_en	0.2	2.23344849038323	2.2685538123	0.0333139916572697
fe_2_eq_tbuc_ax_co	0.1	1.99924191807308	1.97261238134	0.0294297250474502
co_2_eq_cn_ax_h2o	0.15	2.02955546735774	2.03324079855	0.0305070567555057
cr_2_eq_ncs_ax_pisc	0.15	2.06746561297859	2.04988261875	0.0320483343820427
ni_2_eq_pisc_ax_pisc	0.2	2.1145513251984	2.14336145569	0.0336273833532179
fe_2_eq_en_ax_en	0.3	2.22276214847569	2.26882702445	0.0323246800792545
cr_2_eq_tbuc_ax_nh3	0	1.9932366872032	1.99466617456	0.0323796397940825
co_3_eq_ncs_ax_ncs	0.05	2.12908813686367	2.11031523728	0.0339807439272592
co_2_eq_co_ax_co	0.15	2.25702106515795	2.27256356362	0.0311625377683762
mn_2_eq_en_ax_cn	0.25	2.19953420166203	2.20104666756	0.0311123956039157
ni_2_eq_bipy_ax_bipy	0.15	2.12778490940447	2.13422785918	0.0317107931173144
co_3_eq_acac_ax_ncs	0	1.92178455487333	1.89441579019	0.0270186125166976
fe_2_eq_en_ax_co	0.1	2.19845873998891	2.22434934409	0.0276586832929923
cr_3_eq_h2o_ax_co	0	1.99512531776032	2.00308674612	0.0279790456024954
co_2_eq_c2h3ns_ax_c2h3ns	0.2	2.19186654144251	2.21451533687	0.0343835418592928
mn_2_eq_c2h3ns_ax_c2h3ns	0.05	2.32538902017536	2.33834085822	0.0336894582140959
cr_3_eq_cn_ax_cn	0	2.13974889865963	2.11760270072	0.032657117055795
co_2_eq_phen_ax_phen	0.2	2.14940318800544	2.17869142756	0.0321291282065087
cr_3_eq_co_ax_co	0.2	2.1821377670143	2.17661281318	0.0318316309353172
fe_2_eq_pisc_ax_cl	0.2	2.21941000754626	2.22971379331	0.0274835883924519
co_2_eq_c2h3ns_ax_c2h3ns	0.05	2.17910829601988	2.19432116921	0.0350403926861759
ni_2_eq_acac_ax_nh3	0.15	2.07832497377446	2.09632876991	0.0296628923611799
cr_2_eq_pisc_ax_ncs	0.15	2.01700672928762	2.00089456527	0.0309811461719952
fe_3_eq_ox_ax_ox	0.2	2.02289299520722	2.0199698551	0.02964518574996
mn_3_eq_cn_ax_cn	0.2	2.11617701550269	2.07994849701	0.0339145787147841
co_2_eq_nh3_ax_nh3	0.3	2.22849463265902	2.24414383695	0.0304193586804559
cr_2_eq_co_ax_co	0.25	2.19636115866741	2.2147637866	0.0320842699307662
cr_3_eq_c2h3ns_ax_c2h3ns	0.25	2.10665341112631	2.10430144354	0.0314172309099506
fe_2_eq_ox_ax_pisc	0	2.01769284961561	2.07505564873	0.0306999549142034
cr_3_eq_acac_ax_acac	0.3	1.9842095973583	1.97376965659	0.0272618683363659
mn_2_eq_en_ax_h2o	0.05	2.25747099978229	2.27547332064	0.0288338895341904
fe_2_eq_cn_ax_cn	0.1	2.37847248894394	2.44915760233	0.0323701138044901
mn_2_eq_en_ax_co	0.25	2.26413146807297	2.27234645326	0.029058050344052
mn_3_eq_phen_ax_phen	0.3	2.07366136569749	2.04420547376	0.0357061267555228
cr_2_eq_nh3_ax_cn	0.15	2.11715598786378	2.11124843828	0.0276754169451797
fe_3_eq_nh3_ax_nh3	0.25	2.20616099393997	2.21613633797	0.0290315030997821
co_2_eq_en_ax_pisc	0.1	2.16599609933675	2.18983586766	0.0325612788758531
fe_3_eq_phen_ax_phen	0	2.15261979884329	2.17157250183	0.0325810059826124
cr_3_eq_co_ax_co	0.25	2.18319951895507	2.1775672249	0.0319119919739373
fe_3_eq_pisc_ax_pisc	0.3	2.20794164306704	2.23278254877	0.0303711814961581
cr_2_eq_ox_ax_ox	0.1	2.07160094725644	2.07248344925	0.029937128539481
cr_3_eq_cl_ax_cl	0.15	2.48456970100247	2.50697767484	0.0293093587369828
fe_2_eq_c2h3ns_ax_c2h3ns	0.2	2.22573940027551	2.25214657991	0.0346267238928882
fe_3_eq_cn_ax_cn	0.1	2.23800308559759	2.24625474402	0.0325107547732175
co_3_eq_co_ax_nh3	0.05	2.2336201429013	2.25600353219	0.0350629189809927
co_3_eq_ox_ax_ncs	0.15	2.03085576668221	2.01931789295	0.0289042619955418
ni_2_eq_ox_ax_ox	0.25	2.11359200253464	2.11119744364	0.0287901830188675
mn_3_eq_en_ax_en	0.1	2.1099963217799	2.09724788314	0.0378882372283
cr_2_eq_co_ax_cn	0.25	2.10534529686343	2.0641379604	0.0347448383157137
fe_2_eq_en_ax_en	0.25	2.22808622213631	2.26840037964	0.0327850594631952
cr_3_eq_ncs_ax_ncs	0.25	2.03548803467283	2.02203188138	0.0320848965118192
co_3_eq_c2h3ns_ax_c2h3ns	0.05	2.15826520993854	2.15744369879	0.029817306955494
mn_2_eq_cn_ax_nh3	0.3	2.29807251470427	2.30902439159	0.0371757058066357
ni_2_eq_en_ax_en	0.1	2.18975666511049	2.19790197815	0.0322947400199488
ni_2_eq_ncs_ax_ncs	0.2	2.17489450260869	2.17243802014	0.0362895826850088
cr_3_eq_c2h3ns_ax_c2h3ns	0.15	2.09946684000567	2.09786863301	0.0313799405627751
mn_3_eq_cn_ax_nh3	0.1	2.05178742178569	2.03907747333	0.0408293119410263
cr_3_eq_ox_ax_pisc	0.05	1.95101934259542	1.96393798233	0.0281538517110668
mn_2_eq_nh3_ax_co	0.2	2.28341526923794	2.2942802617	0.0300896312003465
fe_3_eq_acac_ax_cl	0.25	2.11237235807135	2.11016956925	0.0297417068814083
co_3_eq_phen_ax_phen	0.3	2.17274878700469	2.18537932124	0.0320599232293405
co_2_eq_en_ax_en	0.15	2.2248804661733	2.24246212731	0.0319870751370778
mn_2_eq_en_ax_cn	0.1	2.1952780611358	2.18183241539	0.0327174921303583
mn_2_eq_acac_ax_nh3	0.15	2.16739108105279	2.17145184933	0.0339234693062643
co_3_eq_acac_ax_ncs	0.1	1.92631268028375	1.89982152826	0.0267528661731452
mn_3_eq_cn_ax_nh3	0.3	2.06311944547521	2.04450878852	0.0411499413627502
cr_2_eq_h2o_ax_h2o	0.05	2.08364177852928	2.09145423402	0.0298887603702837
mn_3_eq_phen_ax_nh3	0.3	2.07412485555309	2.0310845789	0.0333840867391901
ni_2_eq_acac_ax_acac	0	2.06090910620842	2.04763561172	0.0301642214893737
ni_2_eq_tbuc_ax_tbuc	0	2.14760938345362	2.16116997779	0.0292420446114797
co_3_eq_tbuc_ax_pisc	0.05	2.01532041697227	2.0022452893	0.0284945156719027
fe_2_eq_ncs_ax_co	0.2	2.10927526304443	2.08901474383	0.0290808343233441
fe_3_eq_bipy_ax_co	0.05	2.18130002893552	2.14738742051	0.0279336547547709
cr_2_eq_ox_ax_ox	0.15	2.0726183269665	2.07765583938	0.0299324602946642
ni_2_eq_c2h3ns_ax_c2h3ns	0.1	2.13952574094021	2.14351345166	0.032435137848481
co_3_eq_co_ax_co	0.1	2.25336548708366	2.27650720765	0.0332692360450083
cr_2_eq_h2o_ax_cl	0.25	2.05717749141313	2.04948276546	0.0289129873361892
co_3_eq_pisc_ax_pisc	0.15	2.16143272265445	2.18531973712	0.0313532152423793
fe_3_eq_ox_ax_ncs	0.15	2.01105117045115	2.00707123093	0.0293010292651714
fe_2_eq_h2o_ax_h2o	0.3	2.08886035112266	2.11333376866	0.0289835078638996
cr_2_eq_en_ax_en	0.05	2.18844999899737	2.19812089241	0.031297165077633
cr_2_eq_ncs_ax_pisc	0.2	2.07100962069427	2.05601455091	0.0317412473864411
fe_3_eq_ncs_ax_cn	0.1	2.12208544820028	2.12872399737	0.0298254346329459
cr_3_eq_ox_ax_pisc	0.3	1.94495192497745	1.94176101579	0.0280175435792958
mn_3_eq_cn_ax_nh3	0.25	2.0588083379745	2.04279373222	0.040940074662626
mn_2_eq_acac_ax_nh3	0.2	2.16829580571271	2.17838871831	0.0335797038431737
ni_2_eq_tbuc_ax_tbuc	0.1	2.14413533690923	2.15205239919	0.0288554026277681
cr_2_eq_acac_ax_acac	0.2	2.05107704707324	2.05818718106	0.0301915223064654
mn_2_eq_ox_ax_ox	0	2.18860844520625	2.23119276866	0.0299157691340763
ni_2_eq_ncs_ax_ncs	0.1	2.17351353297034	2.1732281274	0.0361184729332571
cr_3_eq_h2o_ax_h2o	0	2.00424415399807	2.00342146355	0.0278744244017024
co_2_eq_bipy_ax_bipy	0.25	2.12899860558529	1.99458316214	0.0319633963069355
mn_2_eq_nh3_ax_pisc	0.2	2.29701759889424	2.32874611882	0.0388001505216012
mn_3_eq_ox_ax_ox	0.1	1.98069527075714	1.9434441822	0.0308654658722409
fe_2_eq_en_ax_en	0.05	2.24666487553966	2.27350386688	0.0349375048044984
fe_3_eq_co_ax_co	0.1	2.28288127743001	2.31356565929	0.032733478883758
ni_2_eq_nh3_ax_nh3	0.3	2.19248938535882	2.19559901261	0.0299153855966072
fe_3_eq_pisc_ax_cl	0.1	2.19699136001841	2.20052656786	0.0280701406514418
fe_3_eq_tbuc_ax_tbuc	0.05	2.08785928843425	2.07996414264	0.0315921534365612
mn_3_eq_c2h3ns_ax_c2h3ns	0.1	2.04786645853976	2.03345768624	0.0298166004041727
co_2_eq_tbuc_ax_tbuc	0	2.17375154443895	2.17499923244	0.0301223817182338
mn_2_eq_nh3_ax_pisc	0.1	2.28527820980019	2.31189752624	0.0416381931064869
mn_2_eq_nh3_ax_co	0.05	2.28258361592965	2.29771126376	0.0308104032652102
fe_2_eq_pisc_ax_cl	0.25	2.22796232553714	2.2400659213	0.0283376439095479
cr_2_eq_co_ax_cn	0.1	2.07599166038086	2.04953072561	0.0347786876005536
cr_3_eq_ncs_ax_cl	0.2	2.08147166955946	2.03934508152	0.0300130916161283
ni_2_eq_bipy_ax_nh3	0.2	2.1456164945825	2.16138370832	0.0274243494833416
cr_3_eq_cn_ax_ncs	0.3	2.07537438358156	2.06534543386	0.0323485942598323
fe_2_eq_tbuc_ax_tbuc	0.1	2.19287136443714	2.19926311702	0.0325954241205094
cr_2_eq_h2o_ax_ncs	0.2	2.00000200277024	2.0003214854	0.0289587721768076
fe_2_eq_phen_ax_phen	0.1	2.17452283166372	2.1998971002	0.0341795042616519
mn_2_eq_acac_ax_nh3	0.25	2.16832115196233	2.17949963043	0.0333176720748655
mn_2_eq_phen_ax_phen	0.3	2.2750534427599	2.28977662512	0.0382562956712
cr_2_eq_bipy_ax_h2o	0.3	2.13286520704083	2.14287357852	0.0262284085445726
cr_2_eq_tbuc_ax_tbuc	0.3	2.07097289087082	2.06081833558	0.0311799479461608
cr_3_eq_co_ax_co	0.3	2.18407036658109	2.1790222381	0.0320218812810072
cr_3_eq_cn_ax_ncs	0.15	2.05918251876788	2.05814700893	0.0328874080943627
cr_2_eq_scn_ax_pisc	0	2.12189650924619	2.04077007436	0.0440996255802067
cr_2_eq_pisc_ax_pisc	0.2	2.13591612112597	2.15259926411	0.033704557036931
mn_3_eq_en_ax_co	0	2.09322562614902	2.09347431226	0.0329268245813357
cr_2_eq_scn_ax_pisc	0.1	2.14023859769111	2.06728643556	0.0451090364889402
co_3_eq_ox_ax_ox	0	2.0482929004078	2.0398549853	0.0291584597045432
fe_3_eq_co_ax_co	0.3	2.27289524994389	2.29387849002	0.0319009093120597
fe_3_eq_pisc_ax_ncs	0.2	2.04389624832407	2.10206190962	0.02893476556959
fe_3_eq_pisc_ax_h2o	0.3	2.15116195690123	2.1962176155	0.0276028800533713
fe_2_eq_scn_ax_h2o	0.1	2.31115736626586	2.29604146522	0.0374377180981093
mn_2_eq_ncs_ax_nh3	0.3	2.1975692427631	2.18318283731	0.0364723460492379
fe_3_eq_en_ax_en	0.3	2.19385265859514	2.20817433049	0.0324779748418005
mn_2_eq_c2h3ns_ax_c2h3ns	0.3	2.3375238251361	2.35689501413	0.031945492909479
cr_3_eq_c2h3ns_ax_c2h3ns	0	2.09212140183464	2.08603127577	0.0317007353359303
co_2_eq_acac_ax_acac	0	2.07534102980947	2.07390841747	0.0298715561896015
co_2_eq_en_ax_en	0.25	2.21924942290632	2.23961231376	0.0315545709655955
mn_2_eq_h2o_ax_h2o	0.25	2.15790994065064	2.18391669477	0.0371646567296376
fe_2_eq_h2o_ax_h2o	0.15	2.08413723957561	2.10870913857	0.0290062155225271
fe_2_eq_c2h3ns_ax_c2h3ns	0.15	2.22108338107599	2.24834612992	0.0349973236274169
ni_2_eq_nh3_ax_nh3	0.25	2.19393780997422	2.2022297421	0.0300364673774367
cr_2_eq_nh3_ax_scn	0.2	2.17628788191828	2.16279632101	0.0303989243345699
mn_3_eq_phen_ax_nh3	0.1	2.0700853778738	2.03507038868	0.0329025566481045
mn_2_eq_en_ax_h2o	0.2	2.26056385055193	2.27418147087	0.0284857817157422
mn_3_eq_bipy_ax_bipy	0.25	2.05616387967513	2.03702642429	0.0340836399455937
fe_2_eq_cl_ax_pisc	0.1	2.04138574498149	2.03762095396	0.031104848562476
mn_3_eq_bipy_ax_bipy	0.1	2.05838937720306	2.04016430605	0.0323914751166247
co_3_eq_tbuc_ax_pisc	0.15	2.03360137290893	2.0815047397	0.0280935168961492
cr_2_eq_phen_ax_scn	0.3	2.16252017974543	2.15034238363	0.0277892036372246
mn_2_eq_h2o_ax_h2o	0.15	2.15902732006669	2.18285424449	0.0373666070944784
mn_2_eq_acac_ax_nh3	0.05	2.16348565375287	2.17116440113	0.0348158425192804
cr_3_eq_en_ax_nh3	0	2.15449814216953	2.15111925524	0.0296968383092891
fe_3_eq_acac_ax_cl	0.05	2.11106942171732	2.1276179271	0.0298410180443004
mn_2_eq_nh3_ax_pisc	0.05	2.27843288875376	2.30136803256	0.0432529451306009
fe_3_eq_h2o_ax_h2o	0.3	2.0339035779339	2.03160693447	0.0281018345889526
fe_2_eq_acac_ax_acac	0	2.07210610618248	2.07211068327	0.0299762962058479
cr_2_eq_co_ax_co	0.3	2.20407758112453	2.21632741541	0.0320903119398754
cr_2_eq_ncs_ax_pisc	0	2.05932690495762	2.02113518252	0.0329573908247879
fe_2_eq_h2o_ax_ncs	0.15	1.99147868522171	1.98807368039	0.0285153139250254
fe_3_eq_co_ax_co	0	2.28362105979944	2.32456064089	0.0333515679829629
mn_2_eq_acac_ax_acac	0.1	2.15534593169274	2.17784232859	0.0355469431023248
cr_2_eq_ox_ax_ox	0.3	2.07622017122012	2.08041291333	0.029985530076626
cr_3_eq_co_ax_co	0.05	2.17920269618471	2.17163820294	0.0318324975197576
mn_3_eq_co_ax_co	0.15	2.12422326109892	2.1232816503	0.033345149562871
fe_3_eq_cl_ax_pisc	0.2	2.19503228764747	2.17861011505	0.0423619686472282
fe_2_eq_en_ax_co	0.05	2.19813595850319	2.22975420576	0.0276984583116191
ni_2_eq_cn_ax_cn	0.15	2.33312034874467	2.34323388975	0.0332142034671264
cr_2_eq_en_ax_co	0.25	2.16087261254379	2.16075273575	0.0276232206855892
mn_2_eq_ncs_ax_ncs	0.3	2.31781755204768	2.33468564412	0.030596214027927
co_3_eq_acac_ax_ncs	0.3	1.9464437161448	1.99832952311	0.0260925704069454
fe_2_eq_cn_ax_cn	0.2	2.39076145543495	2.45209604913	0.0310439895985566
cr_2_eq_nh3_ax_nh3	0.1	2.20082309190188	2.20953131007	0.0309203487207878
mn_3_eq_cn_ax_nh3	0	2.05203614935196	2.02464209226	0.0411709723054643
cr_2_eq_tbuc_ax_nh3	0.1	1.99021105154963	1.99591526825	0.0319045082280622
mn_3_eq_en_ax_co	0.05	2.09052459220378	2.09106728344	0.0328344119472529
fe_2_eq_tbuc_ax_co	0.15	2.01066942126693	2.05431444096	0.0296974065335129
mn_2_eq_co_ax_co	0.2	2.40192342730261	2.43202916833	0.0290445726526745
mn_3_eq_phen_ax_nh3	0	2.07293071766669	2.03657080137	0.0330144153825001
mn_3_eq_bipy_ax_bipy	0.2	2.0562985080989	2.03844321274	0.0334236779643733
cr_3_eq_ox_ax_ox	0.1	1.99455092225323	2.00169402676	0.0282581630663076
co_2_eq_nh3_ax_nh3	0.25	2.22964997764871	2.24374882868	0.0304080668449247
ni_2_eq_acac_ax_co	0	2.05251906644675	2.07634031224	0.0297803448266493
co_3_eq_co_ax_nh3	0.1	2.2356660991323	2.26163339326	0.0347332862927952
ni_2_eq_acac_ax_nh3	0.1	2.07812825322502	2.09743917888	0.0297591527492014
fe_2_eq_h2o_ax_ncs	0.2	1.99370070174552	2.00252727176	0.028624853976468
cr_2_eq_bipy_ax_bipy	0.15	2.1219118575395	2.12509430162	0.0317519403958525
co_2_eq_ncs_ax_ncs	0.15	2.21122460494477	2.21907863922	0.0345908355168749
co_2_eq_phen_ax_h2o	0.2	2.15030088539468	2.17199883305	0.0262308233172983
co_3_eq_phen_ax_phen	0.1	2.16259304359528	2.17899370844	0.0307300738026155
ni_2_eq_en_ax_h2o	0.05	2.13600888052167	2.13250143372	0.026910903714603
fe_3_eq_c2h3ns_ax_c2h3ns	0.3	2.18698977875982	2.1956477696	0.0300411406978214
cr_3_eq_tbuc_ax_pisc	0.1	1.96348445885254	1.97078999483	0.0280039878440326
cr_3_eq_scn_ax_scn	0	2.50831403146928	2.5304771423	0.0269314875365466
fe_2_eq_co_ax_co	0.3	2.31486411725939	2.32732650935	0.0323097799616246
co_2_eq_ox_ax_ox	0.1	2.13228248754608	2.15500082509	0.0288188234903518
cr_3_eq_tbuc_ax_tbuc	0.2	2.01520471586153	2.00836996635	0.0302874484008069
cr_3_eq_cn_ax_cn	0.25	2.14439593555949	2.12997759941	0.0310460316386502
co_2_eq_nh3_ax_h2o	0.05	2.17903145887527	2.19981208612	0.0304936565634221
cr_2_eq_bipy_ax_h2o	0.05	2.13551145664229	2.12518026415	0.0264222769997169
co_2_eq_cn_ax_h2o	0.2	2.03561380904297	2.04435901251	0.0307841238906481
fe_3_eq_nh3_ax_scn	0.1	2.22317828356973	2.22577903068	0.0303002570961929
cr_2_eq_c2h3ns_ax_c2h3ns	0.2	2.13096158692383	2.13976651001	0.0330481026544828
mn_3_eq_pisc_ax_pisc	0	2.02430478338024	2.00614530276	0.0327433778565384
fe_3_eq_pisc_ax_pisc	0.05	2.18903860493141	2.1852712653	0.0309120937102369
cr_2_eq_porphyrin_ax_nh3	0.05	2.0642694637774	2.06843671942	0.0280645612632197
fe_2_eq_tbuc_ax_co	0.25	2.04002990344298	2.0472385918	0.0305991695580707
fe_3_eq_acac_ax_ncs	0.25	1.94963421596764	1.92542592638	0.0265478804890101
mn_2_eq_bipy_ax_h2o	0.15	2.24576484923735	2.25066212991	0.0288058181798197
cr_2_eq_bipy_ax_h2o	0.25	2.13322288691991	2.13991797029	0.026233082566768
ni_2_eq_bipy_ax_bipy	0.05	2.13088055481323	2.13409174903	0.0316000008637273
cr_3_eq_ncs_ax_ncs	0.05	2.03302067946504	2.0213668167	0.0328227467297421
mn_2_eq_nh3_ax_nh3	0.15	2.31442867370466	2.34175667833	0.0325047518026615
mn_2_eq_en_ax_cn	0.3	2.19985282879957	2.20402745403	0.0308470935356853
cr_2_eq_tbuc_ax_tbuc	0.2	2.07092405763907	2.05558966385	0.0307728743326288
cr_3_eq_ox_ax_cl	0.15	1.99685422382038	1.98562911311	0.028404075928669
co_3_eq_phen_ax_phen	0.05	2.16050091145652	2.16098694456	0.0305998937283287
co_2_eq_h2o_ax_ncs	0.2	1.99969757109229	2.00131343755	0.0280248259142568
ni_2_eq_en_ax_h2o	0.1	2.13600854034902	2.12758000277	0.0268136107006429
co_3_eq_acac_ax_nh3	0.2	2.022839540861	2.03354078158	0.0319921509332891
fe_3_eq_co_ax_scn	0.1	2.25340578445148	2.20723749814	0.0369365238889517
mn_2_eq_cn_ax_nh3	0.25	2.29156428902031	2.30095756167	0.0380180812380005
cr_2_eq_co_ax_co	0	2.16308370741868	2.14922608526	0.0326762484480403
fe_3_eq_tbuc_ax_tbuc	0.2	2.07759441919819	2.05810673715	0.0318012011189365
cr_2_eq_phen_ax_scn	0.25	2.15759986993288	2.14916444253	0.0279152028266726
cr_3_eq_tbuc_ax_tbuc	0.1	2.01636045757611	2.01616255593	0.0301455576817217
co_3_eq_acac_ax_ncs	0.15	1.93025169223319	1.93150349817	0.0265686722704025
cr_3_eq_cn_ax_ncs	0.1	2.0527974948065	2.05531155355	0.0330849608852415
fe_2_eq_ncs_ax_co	0.1	2.10861139544134	2.11316780741	0.0296068664627925
fe_3_eq_porphyrin_ax_cn	0.3	2.10281407239868	2.07996430829	0.0330604366797818
fe_2_eq_h2o_ax_ncs	0.3	2.00185440907424	2.00912245	0.0288362673758092
mn_3_eq_h2o_ax_pisc	0.1	2.09623404920939	2.22215518624	0.0418566590361385
cr_2_eq_en_ax_co	0.15	2.15992594085346	2.16050055557	0.0275264978842623
cr_3_eq_ox_ax_cl	0.25	1.99946606139486	1.97755935522	0.029142524936536
cr_3_eq_cn_ax_cn	0.3	2.14212557214193	2.13127989321	0.0309224776264421
fe_2_eq_ncs_ax_ncs	0.05	2.21213137274907	2.23798784205	0.0375835982828998
mn_2_eq_ncs_ax_ncs	0	2.30971663196366	2.33315210649	0.0327837961584819
ni_2_eq_co_ax_co	0.3	2.21668844807821	2.22072568493	0.0335975542636177
fe_3_eq_ncs_ax_cn	0.2	2.12147047833776	2.11795109114	0.0295767781344537
cr_3_eq_en_ax_en	0.3	2.12549196664618	2.13158074454	0.032735773107295
co_3_eq_bipy_ax_bipy	0.1	2.14752069920744	2.17993943183	0.0303071053568669
ni_2_eq_co_ax_co	0.2	2.19701364477538	2.21209670927	0.033209953193978
co_3_eq_co_ax_nh3	0.2	2.23799223219394	2.25248019528	0.0342363123406423
co_3_eq_c2h3ns_ax_c2h3ns	0.1	2.15741816858657	2.15628857072	0.0295806039772254
cr_2_eq_h2o_ax_ncs	0.15	1.99790645682742	1.99502567338	0.0288274387014133
co_2_eq_en_ax_en	0.3	2.21649942595982	2.23856862268	0.0313598392489043
fe_3_eq_co_ax_co	0.25	2.27562976005612	2.2927159684	0.0319903200093915
co_3_eq_nh3_ax_nh3	0.25	2.20920108503733	2.19670935749	0.0319026154985114
cr_3_eq_h2o_ax_co	0.05	1.9911687373718	1.99912973166	0.0278906557050171
fe_2_eq_acac_ax_cn	0	2.05730693510109	2.06301486007	0.0283147983760478
co_3_eq_nh3_ax_nh3	0	2.22045390762547	2.24308930477	0.0329472363939112
mn_3_eq_cn_ax_cn	0.3	2.12979166639632	2.05086531	0.033726959080891
cr_2_eq_bipy_ax_h2o	0.15	2.13417270261114	2.1335285716	0.0262798157101086
fe_3_eq_h2o_ax_h2o	0.2	2.03856503986092	2.04123546208	0.0281187393245342
mn_3_eq_ncs_ax_cl	0.1	2.18356034608767	2.17188155137	0.0350327264346151
fe_3_eq_cl_ax_pisc	0.15	2.17769838260903	2.18618340004	0.042084169769376
co_3_eq_acac_ax_co	0.1	2.00924444662457	1.99957439703	0.0290468841183614
cr_2_eq_ox_ax_ox	0.2	2.07378599451369	2.07714145194	0.0299332890487328
fe_2_eq_tbuc_ax_co	0.2	2.02454144394543	2.05267795868	0.0301058049412261
cr_3_eq_ox_ax_ox	0.25	1.98793087665695	1.99021017304	0.0282218598416669
cr_2_eq_en_ax_co	0.05	2.15892629271484	2.16038325825	0.0274875032882037
ni_2_eq_co_ax_co	0.05	2.1731099497183	2.18777082874	0.0331890202198189
ni_2_eq_en_ax_h2o	0	2.13612397160023	2.13441249161	0.0270238066029379
mn_2_eq_acac_ax_acac	0.2	2.15301776787807	2.17445341831	0.0353568181258265
mn_2_eq_en_ax_en	0.15	2.34707548416083	2.34701596085	0.0319982416477312
co_3_eq_acac_ax_co	0.15	2.00510411052672	1.99722817503	0.0289637207841602
co_2_eq_en_ax_en	0.1	2.22766031832535	2.24444259804	0.032218234745778
mn_3_eq_phen_ax_nh3	0.15	2.07007142040104	2.03458809711	0.0329409517542277
cr_2_eq_cn_ax_nh3	0.3	2.13361635927043	2.20218340438	0.033110890964201
fe_2_eq_pisc_ax_ncs	0.05	2.06336283600103	2.04492938947	0.0309306011855816
fe_2_eq_ncs_ax_h2o	0.05	2.08929573433401	2.04737333894	0.0293356324361485
cr_2_eq_nh3_ax_nh3	0.05	2.20174665991337	2.2086763726	0.0311493508417672
fe_3_eq_cl_ax_cl	0.25	2.51570698049352	2.54485977948	0.0262161838250664
fe_3_eq_ox_ax_ncs	0.05	2.01708215240494	2.02440134088	0.0294444533918831
mn_3_eq_c2h3ns_ax_c2h3ns	0.15	2.05094648869578	2.036617269	0.0298588871420303
ni_2_eq_ox_ax_ox	0.05	2.11977457741459	2.12540167225	0.0288035310188726
fe_2_eq_ncs_ax_h2o	0.2	2.10640425660023	2.13173510307	0.0283502960954665
cr_3_eq_ox_ax_pisc	0.1	1.94911542755753	1.95908427908	0.028156659541192
co_2_eq_nh3_ax_h2o	0.1	2.17796055257745	2.19925014085	0.0302373786905507
mn_3_eq_phen_ax_phen	0.05	2.07173580736712	2.05844688751	0.0331455818650828
fe_2_eq_acac_ax_cn	0.1	2.0673689235419	2.07945416394	0.027590710486695
cr_3_eq_c2h3ns_ax_c2h3ns	0.1	2.09659897587522	2.09427357015	0.0314596662812205
fe_3_eq_phen_ax_phen	0.15	2.14933889375678	2.15068608289	0.0328294509079445
fe_3_eq_pisc_ax_cl	0.3	2.20218787039461	2.2123697063	0.0290892113885908
fe_2_eq_ncs_ax_pisc	0.15	2.11402959454567	2.1395742692	0.0312135249227147
co_2_eq_nh3_ax_h2o	0.15	2.17693745462854	2.19885165644	0.0299760519884175
fe_2_eq_phen_ax_phen	0.05	2.1832604933764	2.20043635148	0.0347038941415255
fe_2_eq_ncs_ax_h2o	0.1	2.09436102208562	2.05113553124	0.0291630044648559
cr_3_eq_ox_ax_pisc	0	1.95306310874434	1.96771132113	0.0281446299524436
fe_3_eq_nh3_ax_scn	0.15	2.21731204123135	2.21838868121	0.0296391708107332
fe_3_eq_acac_ax_cl	0.1	2.11091144235672	2.117270154	0.0297400293675015
mn_2_eq_acac_ax_nh3	0	2.16078944923003	2.17066046251	0.0353356529970166
fe_2_eq_pisc_ax_cl	0	2.19467476304611	2.16878761159	0.0262169299134212
cr_3_eq_ox_ax_pisc	0.15	1.94744736017381	1.9539212868	0.0281476704310978
mn_2_eq_ncs_ax_ncs	0.1	2.32102482583924	2.33148739878	0.0307792797120912
mn_2_eq_co_ax_co	0.05	2.38662476962549	2.41573220662	0.0306222380152218
co_2_eq_phen_ax_h2o	0.1	2.1506691489063	2.1552476886	0.0263905520273651
mn_3_eq_co_ax_co	0.05	2.12504993686356	2.1197982828	0.0328414861973265
cr_2_eq_bipy_ax_bipy	0	2.12232245357685	2.09554954184	0.0318878661711208
co_3_eq_acac_ax_acac	0.15	2.01512057540081	2.02665775216	0.0268414053403414
fe_3_eq_pisc_ax_pisc	0.1	2.19618200442326	2.19331266414	0.0307200419078955
mn_2_eq_h2o_ax_h2o	0.05	2.16064187934849	2.18235357465	0.0375764171315676
mn_3_eq_acac_ax_acac	0.05	1.96242480525723	1.94424129379	0.0303030281843593
co_3_eq_phen_ax_phen	0	2.15882659590396	2.15969616493	0.0305420335759935
co_2_eq_acac_ax_cn	0.1	2.02763409763237	2.04283909981	0.0281956363560522
mn_3_eq_cn_ax_cn	0	2.10761333310173	2.07385114324	0.034635009657116
mn_2_eq_bipy_ax_bipy	0	2.27402852304145	2.27984667887	0.0356795617396949
fe_3_eq_ncs_ax_cl	0.15	2.13683424312169	2.10436270782	0.0300271455513183
ni_2_eq_bipy_ax_nh3	0.15	2.14748689011702	2.16018261444	0.0276509518289942
cr_2_eq_ox_ax_h2o	0	1.99956328369221	2.01070393801	0.0309736672548249
fe_2_eq_ncs_ax_co	0	2.11039130449061	2.12702409763	0.0305307303292777
fe_2_eq_nh3_ax_nh3	0.1	2.24629628228329	2.28312526536	0.0325886068376968
co_3_eq_bipy_ax_bipy	0.25	2.14900915246322	2.18492419228	0.0304393956105635
co_2_eq_acac_ax_acac	0.15	2.07938187831786	2.07763891485	0.0296156990232706
fe_3_eq_h2o_ax_cn	0.15	2.01899989704237	2.02409908739	0.0293353059734895
co_2_eq_en_ax_en	0.2	2.22204990420884	2.24080148592	0.0317647222470642
co_2_eq_bipy_ax_bipy	0	2.1534179747702	2.17906079755	0.0328611207738313
mn_2_eq_phen_ax_phen	0.05	2.2903640527638	2.29666616776	0.0354507101514608
mn_3_eq_nh3_ax_scn	0.15	1.99434983311047	1.91699098383	0.03575971017949
fe_2_eq_acac_ax_cn	0.25	2.07830364496138	2.09650258949	0.0273362865148612
cr_2_eq_nh3_ax_cn	0	2.11631962720357	2.09360142093	0.0290522322814447
cr_3_eq_h2o_ax_co	0.25	1.97984165353926	1.98750372573	0.0278724507514171
fe_2_eq_cn_ax_cn	0	2.35863638199459	2.44356359854	0.0341014870028009
cr_3_eq_en_ax_en	0.05	2.14733769537104	2.15253176379	0.0325908626911446
co_3_eq_ox_ax_ncs	0.25	2.01893275725231	2.01866155213	0.0287739433784763
cr_3_eq_cn_ax_cn	0.1	2.14552947847381	2.12488472081	0.031729198416071
fe_3_eq_bipy_ax_bipy	0.2	2.12984370478191	2.13741676091	0.0317933697015042
fe_2_eq_ncs_ax_h2o	0.25	2.11257628726226	2.13357804981	0.0277779271207234
fe_3_eq_cn_ax_cn	0.15	2.23339383240702	2.23791729134	0.0319550451114735
fe_3_eq_ncs_ax_cl	0.3	2.13944436442122	2.0944670584	0.0308823352521784
fe_2_eq_ncs_ax_pisc	0.3	2.11868648675633	2.12359986278	0.030986791796736
cr_3_eq_ncs_ax_ncs	0.3	2.03582025838675	2.02379179005	0.0320437728728859
co_2_eq_cn_ax_h2o	0	2.01891768429005	1.9895872534	0.0299653934617842
fe_2_eq_c2h3ns_ax_c2h3ns	0.1	2.21634811053946	2.23385455318	0.0353352623647625
fe_2_eq_pisc_ax_cl	0.15	2.21198055837289	2.21363417468	0.0268912834664799
fe_3_eq_en_ax_en	0	2.22302433888823	2.26163276459	0.0343555933507885
cr_3_eq_ncs_ax_cl	0.3	2.09674973736353	2.04119128215	0.0304117533904449
fe_3_eq_porphyrin_ax_cn	0.1	2.10283349739425	2.09169559799	0.0322370471264112
ni_2_eq_acac_ax_cn	0.25	2.02143038820406	2.02725411169	0.0280921656472684
ni_2_eq_acac_ax_acac	0.05	2.05883948915552	2.04549589407	0.0300773857410564
fe_3_eq_cl_ax_pisc	0.25	2.21367694069042	2.1851678035	0.0427426652135416
mn_3_eq_pisc_ax_pisc	0.2	2.03367010600158	2.03768221958	0.0341680612703561
fe_3_eq_acac_ax_acac	0.2	2.01623592405993	2.03194166432	0.0269569326720162
mn_3_eq_ox_ax_ox	0	1.98552589830647	1.9518415779	0.0311384332074356
co_3_eq_acac_ax_nh3	0.15	2.02619761770903	2.04151002926	0.0319949573587004
fe_3_eq_c2h3ns_ax_c2h3ns	0.2	2.1885807132972	2.19759353199	0.0300918233270424
fe_3_eq_phen_ax_phen	0.1	2.14988489207478	2.15233954009	0.0327088775770437
co_3_eq_ncs_ax_ncs	0	2.12503569293147	2.11316300429	0.0346920381296219
co_3_eq_h2o_ax_h2o	0.1	2.02715399845598	2.04866488064	0.0278527430403433
cr_3_eq_acac_ax_acac	0	1.99259104525049	1.97103586387	0.0269689029416342
fe_2_eq_pisc_ax_cn	0.2	2.14086665221386	2.12288517274	0.0275333222772346
co_2_eq_ox_ax_ox	0.3	2.13204465006549	2.14820617269	0.0286697996316977
fe_3_eq_phen_ax_phen	0.3	2.152404535511	2.13446819094	0.0333818008193735
mn_2_eq_en_ax_cn	0.05	2.19226327395318	2.17376410714	0.033376307003872
cr_2_eq_pisc_ax_pisc	0.15	2.12958097057171	2.14229448951	0.0342633549341114
co_2_eq_nh3_ax_nh3	0	2.23674602276218	2.24852846552	0.0309355873604098
co_2_eq_ncs_ax_ncs	0.1	2.20583644630668	2.21678733185	0.0347107060871697
fe_2_eq_ox_ax_ox	0.1	2.1478148581511	2.15572276195	0.0307946512872921
cr_2_eq_cn_ax_h2o	0.2	2.13792648881292	2.17277048962	0.0339751799201633
fe_3_eq_porphyrin_ax_h2o	0.05	2.05742499543619	2.04850272682	0.0291561486102252
ni_2_eq_pisc_ax_pisc	0.1	2.0994108716446	2.12755122198	0.0340531427362827
fe_2_eq_ox_ax_ox	0	2.14890746573073	2.15809838646	0.031118148368052
mn_3_eq_cn_ax_cn	0.15	2.11131205811483	2.07861104612	0.0340573820445355
fe_3_eq_h2o_ax_cn	0.05	2.01963254798286	2.02042844666	0.0299277061297253
ni_2_eq_ncs_ax_ncs	0.25	2.17475525508676	2.17454657902	0.0365787912101774
co_2_eq_acac_ax_cn	0.25	2.0362552298929	2.05544344339	0.0274392294352855
fe_3_eq_porphyrin_ax_h2o	0.2	2.05151566329838	2.04895140876	0.029629363580801
mn_3_eq_ox_ax_ox	0.15	1.97964477794686	1.93979363238	0.0307888618481234
fe_2_eq_pisc_ax_ncs	0.2	2.05172722543786	2.02914544396	0.0296810703920189
co_3_eq_ox_ax_ncs	0.1	2.03611262204432	2.02326582204	0.0290422120091746
cr_3_eq_en_ax_nh3	0.3	2.13609257553947	2.12625238863	0.0310663380489035
fe_3_eq_bipy_ax_co	0.2	2.17903408304253	2.22572051272	0.0277815451946664
co_2_eq_en_ax_pisc	0.05	2.16034571374928	2.16386038986	0.0327481843769808
mn_3_eq_h2o_ax_h2o	0.2	1.97197946561426	1.95642739741	0.0324195917015645
cr_2_eq_h2o_ax_ncs	0	1.99418107894733	1.97810150861	0.0285922426515208
mn_3_eq_pisc_ax_pisc	0.15	2.03124740540962	2.0332772001	0.033746150056715
cr_2_eq_tbuc_ax_nh3	0.25	1.98789326131466	1.99483004107	0.0312931480765498
co_2_eq_nh3_ax_nh3	0.15	2.23238722244147	2.24455994756	0.030477860935275
co_2_eq_acac_ax_acac	0.2	2.08135007805326	2.07886936281	0.0295027526113901
fe_3_eq_acac_ax_ncs	0	1.93238339920764	1.92315654888	0.0270559919939017
co_2_eq_cn_ax_h2o	0.25	2.04327877366349	2.05456345565	0.0310922864666362
ni_2_eq_cn_ax_cn	0.25	2.33984858394827	2.34602462847	0.0320292889650644
ni_2_eq_ox_ax_ox	0	2.12092788141782	2.13001965947	0.0289286967711399
fe_2_eq_pisc_ax_cn	0.3	2.15417267606917	2.14089074212	0.0277128968370295
co_2_eq_phen_ax_h2o	0.3	2.15136523317472	2.15335840261	0.0260666348073104
cr_3_eq_ox_ax_ox	0.15	1.99244350628264	1.99788293822	0.0282413665407722
cr_2_eq_tbuc_ax_nh3	0.2	1.98834486311589	1.99569034841	0.0314736234060055
co_3_eq_acac_ax_ncs	0.25	1.94071907158614	1.98389438255	0.0262213710453891
co_2_eq_en_ax_h2o	0.05	2.15655817360774	2.16757826152	0.0264532387136525
co_2_eq_ncs_ax_ncs	0.2	2.21599588955231	2.22126173337	0.0345964499287799
co_3_eq_acac_ax_nh3	0	2.0349660177188	2.0642807061	0.0320244861654857
ni_2_eq_acac_ax_co	0.25	2.053064936832	2.04897443664	0.0284140971244687
cr_3_eq_h2o_ax_h2o	0.3	1.98812351883541	1.98818862619	0.0273584753187483
co_2_eq_phen_ax_h2o	0	2.15202127500017	2.15708240269	0.0265750586146398
fe_3_eq_tbuc_ax_tbuc	0.25	2.07461595070447	2.05180874904	0.0320013339427821
mn_2_eq_en_ax_cn	0.15	2.19749394418088	2.18518989397	0.0321001090367861
cr_2_eq_en_ax_en	0.25	2.18211646248058	2.20169422617	0.030531815314561
cr_2_eq_nh3_ax_nh3	0.25	2.197507881122	2.21465033686	0.0301288866565987
ni_2_eq_bipy_ax_bipy	0.1	2.12921484742677	2.13422352973	0.0316421656405843
fe_3_eq_h2o_ax_cn	0.25	2.01817092512372	2.02467763408	0.0287883170392223
mn_3_eq_h2o_ax_h2o	0.05	1.98002560841645	1.96604617297	0.0324645726286493
fe_2_eq_tbuc_ax_tbuc	0.25	2.18770106275608	2.19387465076	0.0321110456238452
cr_3_eq_bipy_ax_bipy	0.25	2.0841845256246	2.07179738017	0.0325973914515556
co_3_eq_pisc_ax_pisc	0.1	2.15385502480513	2.17131989988	0.0312056110885061
fe_3_eq_nh3_ax_nh3	0	2.21943175350247	2.25880156052	0.0301342957131571
mn_3_eq_ox_ax_ox	0.05	1.98262197507958	1.94723666423	0.0309819666554079
fe_2_eq_co_ax_co	0.2	2.30251138142608	2.31336100793	0.0318863217316866
fe_3_eq_acac_ax_ncs	0.1	1.93732061540962	1.92174202326	0.0268674218538639
mn_3_eq_h2o_ax_co	0	1.95943074523934	1.93113768193	0.0308888370658074
ni_2_eq_c2h3ns_ax_c2h3ns	0.2	2.14835968149424	2.15907118984	0.0329264790852902
fe_3_eq_cl_ax_cl	0.15	2.51519297472498	2.55842017049	0.0261710569513516
mn_2_eq_ncs_ax_ncs	0.05	2.31615310497023	2.33572249388	0.0316429906565
mn_3_eq_phen_ax_cl	0.3	2.25102099199692	2.2414340087	0.039603879883013
cr_2_eq_tbuc_ax_nh3	0.15	1.98913552724345	1.99414278433	0.0316802785789579
cr_3_eq_en_ax_nh3	0.1	2.14999665530699	2.14125616571	0.0299589132993407
cr_2_eq_bipy_ax_bipy	0.25	2.12305760075755	2.13459126188	0.0318151139227264
cr_2_eq_pisc_ax_ncs	0.2	2.01919734688998	2.00602837483	0.0308444546578529
fe_3_eq_porphyrin_ax_h2o	0.3	2.05070588531848	2.0316978472	0.0301691209206959
mn_3_eq_nh3_ax_co	0.15	2.10738656583417	2.0977845685	0.0346923225129498
co_3_eq_tbuc_ax_tbuc	0.05	2.09065441742397	2.08808146711	0.0305595966492243
ni_2_eq_bipy_ax_nh3	0.3	2.14183360234146	2.16125551902	0.02707524306341
mn_3_eq_nh3_ax_co	0.3	2.09988920979365	2.08549205772	0.0344419209442
ni_2_eq_ox_ax_ox	0.3	2.11247472510205	2.10941075981	0.0289427536944743
mn_2_eq_nh3_ax_co	0.15	2.2832806793666	2.29750305241	0.0302852225327628
fe_2_eq_acac_ax_cn	0.3	2.0805486470452	2.09848056889	0.0273947764969165
fe_2_eq_cl_ax_pisc	0.25	2.07413613083122	2.13285401527	0.0330626045185126
fe_3_eq_acac_ax_acac	0.1	2.02499727976588	2.04618543505	0.0270778859494097
cr_2_eq_ox_ax_ox	0.05	2.07080140177776	2.07246255803	0.0299383370258345
fe_2_eq_tbuc_ax_co	0	1.98421744869048	1.91421268768	0.0292384553699569
cr_3_eq_cl_ax_cl	0.05	2.47507907981773	2.51725736512	0.030696057489232
ni_2_eq_nh3_ax_nh3	0.1	2.19841429956213	2.20777035126	0.0304625589638241
mn_3_eq_en_ax_en	0.15	2.10698844674562	2.09403411343	0.0381583283150912
mn_3_eq_ncs_ax_cl	0.05	2.17776739630281	2.169599221	0.0346990425304178
mn_2_eq_nh3_ax_pisc	0.25	2.30176979910331	2.33772260217	0.0376352930111999
co_3_eq_acac_ax_acac	0.3	2.00829826033723	2.00163524541	0.0269700512561279
fe_3_eq_nh3_ax_scn	0.2	2.21218400735373	2.21538938318	0.0291416631977628
fe_3_eq_cl_ax_cl	0.2	2.51561441513005	2.55138576148	0.0261949917054077
cr_2_eq_cn_ax_h2o	0.3	2.14247359054338	2.18723305035	0.0333557137145616
co_2_eq_c2h3ns_ax_c2h3ns	0.3	2.20225903701797	2.22239461416	0.0338511502549858
ni_2_eq_en_ax_en	0.25	2.17746630423366	2.19217350865	0.0313311961365031
mn_3_eq_phen_ax_phen	0.25	2.07262010840569	2.04526321253	0.0351495927016486
co_2_eq_h2o_ax_ncs	0.15	1.99792860746019	1.99327362342	0.0279929323415919
co_3_eq_ncs_ax_ncs	0.3	2.13884708454114	2.17143010417	0.0312952093113101
co_2_eq_nh3_ax_h2o	0	2.18019252116318	2.20385672999	0.0307434014132478
co_3_eq_cn_ax_cn	0	2.20291496249211	2.22039129599	0.0326303504437974
co_3_eq_en_ax_en	0.3	2.21671802492428	2.18913403825	0.0334368018711872
fe_2_eq_ox_ax_pisc	0.05	2.02106251719984	2.07355192336	0.0310248138000915
mn_3_eq_cn_ax_nh3	0.2	2.05548865092782	2.042058886	0.0408166924161884
mn_3_eq_phen_ax_phen	0.1	2.07152917064617	2.05238651538	0.0336207847776268
cr_2_eq_pisc_ax_pisc	0.25	2.14162032962206	2.16224277515	0.033097336088661
fe_3_eq_cl_ax_pisc	0.05	2.14781808444493	2.16971430791	0.0419204036168386
co_2_eq_c2h3ns_ax_c2h3ns	0.25	2.19690266215333	2.21870645496	0.0341207237591212
ni_2_eq_co_ax_co	0.1	2.18019962535697	2.18966520571	0.0331514931544349
fe_2_eq_pisc_ax_cl	0.1	2.20552425685566	2.19190322107	0.0265103915029612
co_3_eq_cn_ax_cn	0.3	2.18628085979493	2.19536620177	0.0305750899214363
co_3_eq_bipy_ax_bipy	0.05	2.14704043624749	2.14102930607	0.0303282454611429
mn_3_eq_nh3_ax_nh3	0.15	2.11450632559677	2.11065435283	0.0366784164345998
co_2_eq_c2h3ns_ax_c2h3ns	0	2.17552550536733	2.1757430707	0.0352121722943491
mn_3_eq_en_ax_en	0.3	2.10037852622005	2.08444754218	0.0391383630021634
mn_3_eq_h2o_ax_h2o	0.1	1.97679838163438	1.96223207607	0.0324138278905867
ni_2_eq_nh3_ax_nh3	0.2	2.19535869709776	2.20379217039	0.0301626501347223
fe_2_eq_h2o_ax_h2o	0.25	2.08733704228573	2.11304977661	0.0289586203046858
mn_3_eq_c2h3ns_ax_c2h3ns	0.3	2.06424960371089	2.04149376985	0.0304874535137624
mn_2_eq_en_ax_en	0.1	2.35015544770777	2.34692954142	0.0319064122128881
mn_2_eq_c2h3ns_ax_c2h3ns	0.2	2.33335636781693	2.35026939488	0.0323579266695329
fe_2_eq_ncs_ax_pisc	0.05	2.11171870116832	2.10316466244	0.0314145498748155
fe_3_eq_acac_ax_ncs	0.15	1.94103545669955	1.91755559095	0.02677437676225
fe_2_eq_acac_ax_acac	0.3	2.0855212615489	2.11153163079	0.0292024380839219
cr_2_eq_pisc_ax_pisc	0	2.10744915761494	2.10610593553	0.0351607236012528
fe_2_eq_h2o_ax_ncs	0.1	1.99023823291833	1.97727661776	0.028404505884588
mn_2_eq_phen_ax_phen	0.25	2.27806973117772	2.29151891702	0.0376998602620619
cr_2_eq_ox_ax_h2o	0.3	2.0183781449695	2.01126361361	0.0303799956372098
co_2_eq_en_ax_h2o	0.2	2.1548028479309	2.16455462127	0.0262101110222779
mn_3_eq_h2o_ax_h2o	0	1.98381852548111	1.97030619439	0.0325504197279599
cr_2_eq_h2o_ax_ncs	0.05	1.99503341545916	1.98426782446	0.0286219456045051
cr_2_eq_phen_ax_phen	0.3	2.14599958479428	2.14591062111	0.0316175390098419
mn_2_eq_c2h3ns_ax_c2h3ns	0.25	2.3353364333859	2.35382075793	0.0321253988389839
cr_3_eq_bipy_ax_bipy	0.05	2.08994369728678	2.07623097166	0.0316230657647749
co_3_eq_tbuc_ax_tbuc	0.2	2.08489302398661	2.09513085556	0.0308474846597024
cr_2_eq_c2h3ns_ax_c2h3ns	0.15	2.12493025888487	2.13511438336	0.0328472343714647
cr_2_eq_ox_ax_h2o	0.25	2.01534023866377	2.01148586921	0.0305314049770488
fe_3_eq_ox_ax_ox	0.15	2.02597182337812	2.02502997986	0.0295824275191248
cr_2_eq_porphyrin_ax_nh3	0.3	2.06299692181338	2.03306885391	0.0285540994143876
co_2_eq_en_ax_pisc	0	2.15454329817188	2.10992754554	0.0328860337095468
co_3_eq_co_ax_co	0.3	2.243760554912	2.25047834468	0.0332614075603825
fe_3_eq_acac_ax_acac	0	2.03581229544876	2.06241955797	0.0273836269495713
cr_3_eq_tbuc_ax_pisc	0.25	1.96130214258124	1.95354292724	0.0280854365196742
mn_2_eq_bipy_ax_bipy	0.2	2.25999825082193	2.27971009993	0.0374840898113246
co_3_eq_h2o_ax_h2o	0.15	2.02447800705883	2.03811821499	0.0278220247576305
mn_2_eq_bipy_ax_h2o	0.1	2.24455131635521	2.25032803234	0.0289946943452564
co_2_eq_c2h3ns_ax_c2h3ns	0.1	2.18298080215527	2.19905021995	0.0348466157947372
mn_3_eq_ox_ax_ox	0.2	1.97939223894322	1.93616455172	0.0307569318441593
cr_3_eq_tbuc_ax_tbuc	0.3	2.01357289514373	2.00138821754	0.0305702991521859
cr_3_eq_ox_ax_ox	0	1.99841666308241	2.00918645593	0.0282847672953735
mn_2_eq_acac_ax_acac	0	2.15611881436098	2.18306365572	0.0357165026851833
cr_2_eq_porphyrin_ax_nh3	0.25	2.06280635768825	2.04896738809	0.0284105541126509
co_2_eq_en_ax_h2o	0.25	2.15499955945751	2.16318694994	0.0261442097806531
cr_3_eq_bipy_ax_bipy	0.1	2.08842207199889	2.07620602247	0.0318164856370323
mn_3_eq_cn_ax_cn	0.25	2.12249265321839	2.0496420476	0.0337939154509056
co_3_eq_co_ax_co	0.15	2.25149446913244	2.26890490413	0.0331775073085872
co_2_eq_ncs_ax_ncs	0.25	2.22011563479582	2.22337179732	0.0347258348489894
cr_3_eq_acac_ax_acac	0.25	1.98553698255766	1.96014081088	0.0271877161995491
cr_2_eq_pisc_ax_pisc	0.1	2.12261978313368	2.13115860641	0.0347133054759108
co_3_eq_c2h3ns_ax_c2h3ns	0.15	2.15706506993251	2.15929123783	0.0294498920329542
ni_2_eq_ncs_ax_ncs	0.15	2.1745574523714	2.17034828014	0.0361379102416739
fe_2_eq_phen_ax_phen	0.2	2.15574990935656	2.2179755545	0.0330904423336216
co_3_eq_ox_ax_ox	0.15	2.03743803420898	2.01609147789	0.0290550021234146
mn_3_eq_pisc_ax_pisc	0.1	2.02874920579874	2.02388891759	0.0333553036957861
cr_2_eq_en_ax_en	0.1	2.18730843220126	2.19819959557	0.0310344644057149
cr_3_eq_scn_ax_scn	0.2	2.50887022423944	2.52535790516	0.0268456429233915
co_2_eq_phen_ax_h2o	0.15	2.15033256874419	2.15188112585	0.0263103138147526
fe_3_eq_co_ax_co	0.2	2.27843863585244	2.30302745781	0.0321648593859837
co_2_eq_ncs_ax_ncs	0.3	2.2235776141043	2.22555620963	0.0349503759109941
mn_2_eq_ox_ax_ox	0.1	2.18231140665939	2.22960533474	0.0297058307053723
mn_3_eq_co_ax_co	0.1	2.12409746836449	2.1215633312	0.0330598846271965
fe_2_eq_ncs_ax_co	0.05	2.10929899587752	2.12184960678	0.0300239040088034
cr_2_eq_bipy_ax_bipy	0.3	2.12430940740589	2.13811164623	0.0318716634837279
mn_2_eq_en_ax_co	0.05	2.26047031750067	2.27702389188	0.0294609150354222
fe_2_eq_nh3_ax_nh3	0.2	2.24225842350243	2.28269267698	0.0320466531800269
fe_2_eq_ncs_ax_co	0.3	2.11362059908191	2.09145941497	0.0290102719130519
mn_2_eq_bipy_ax_h2o	0.2	2.24661372643506	2.25184196302	0.0286708814796748
cr_3_eq_ox_ax_pisc	0.2	1.94611257487109	1.94939930999	0.0281228912435654
fe_3_eq_h2o_ax_h2o	0.1	2.04346094311516	2.05290710499	0.0282094083331099
cr_3_eq_tbuc_ax_pisc	0.3	1.96191004043253	1.94983621463	0.0281123310521254
cr_3_eq_en_ax_en	0.2	2.13453881314404	2.14050335544	0.0324671601045309
cr_2_eq_phen_ax_phen	0.1	2.13911163581758	2.1327057743	0.0321439808166573
mn_2_eq_ncs_ax_co	0.3	2.1868908484673	2.1637520999	0.0345085613320876
co_3_eq_acac_ax_co	0.05	2.01390707686928	2.00717532773	0.0292327970771607
co_3_eq_pisc_ax_pisc	0.05	2.14521978060484	2.15304145268	0.0312256094229638
mn_2_eq_en_ax_en	0	2.35231818225224	2.35490380204	0.0320698790653679
mn_2_eq_nh3_ax_pisc	0.3	2.30575958112697	2.33730494134	0.0366510970827786
co_3_eq_acac_ax_nh3	0.1	2.02941504024913	2.05198310752	0.0320093568959544
ni_2_eq_c2h3ns_ax_c2h3ns	0	2.13359420528236	2.12653163798	0.0322560526870072
co_2_eq_en_ax_h2o	0.15	2.15502253144257	2.16723722678	0.0262812905838662
mn_3_eq_ncs_ax_cl	0	2.17195738168022	2.17164370895	0.0344088657582933
co_3_eq_ox_ax_ox	0.1	2.04075306941077	2.02408649972	0.0290447012656952
mn_2_eq_cn_ax_nh3	0.15	2.27819351911253	2.28726553734	0.0401062168683996
cr_3_eq_cn_ax_ncs	0.05	2.04623471018906	2.05216264938	0.0332741299399119
fe_3_eq_porphyrin_ax_h2o	0.25	2.05066782837203	2.03510200082	0.0298763101947459
ni_2_eq_acac_ax_nh3	0	2.07743940897138	2.10417791757	0.0301164063288715
cr_3_eq_en_ax_en	0.15	2.13912801873979	2.14337352889	0.0324413178248231
mn_2_eq_en_ax_h2o	0.15	2.25979008334725	2.27442572239	0.0285561683161887
cr_2_eq_co_ax_cn	0.15	2.08352709835082	2.05445143474	0.0347622676763873
fe_3_eq_ox_ax_ox	0	2.04047572586841	2.04221517307	0.029736469157539
co_3_eq_acac_ax_ncs	0.05	1.92350011768668	1.89561162029	0.02690816312844
cr_3_eq_cl_ax_cl	0.25	2.48733059606938	2.49704987419	0.0285812108962633
cr_3_eq_h2o_ax_scn	0.3	1.98847345470753	2.01453993923	0.0279220381421908
cr_2_eq_nh3_ax_scn	0.05	2.17399437009903	2.15614215364	0.0308884081039375
cr_3_eq_en_ax_en	0.25	2.12993519770038	2.13489651515	0.0325668578038174
mn_3_eq_en_ax_co	0.1	2.08865245564725	2.08498448856	0.0328045325306718
fe_2_eq_scn_ax_h2o	0.25	2.31417905800404	2.2923075451	0.0351181304178748
mn_2_eq_en_ax_en	0.25	2.33667079597745	2.34347157467	0.0325103588716761
co_2_eq_h2o_ax_h2o	0.3	2.08916514670884	2.10947206966	0.0295217864227273
fe_3_eq_bipy_ax_co	0	2.18205046641837	2.15496519703	0.0281064303111998
fe_2_eq_pisc_ax_cn	0.25	2.14703525957507	2.13838817381	0.0275255813831335
cr_3_eq_bipy_ax_bipy	0	2.09133719924245	2.07687182899	0.0314738491288789
fe_2_eq_tbuc_ax_co	0.05	1.99051185095034	1.94097928655	0.0292931677527702
fe_2_eq_co_ax_co	0.05	2.28392364704612	2.2944429489	0.0316429091424517
mn_3_eq_en_ax_en	0.2	2.10430277506216	2.09084126306	0.0384524531726341
fe_3_eq_tbuc_ax_tbuc	0.1	2.0845020303802	2.07235459221	0.031600736001429
co_3_eq_ox_ax_ox	0.3	2.03132401327723	1.99620686777	0.0293617482640423
fe_2_eq_cn_ax_cn	0.15	2.38544862143175	2.44931939552	0.0316310489068397
mn_3_eq_h2o_ax_pisc	0	2.10771581372205	2.23430572181	0.0429622591346889
co_3_eq_cn_ax_cn	0.1	2.19963189898848	2.20997994771	0.0316442430044239
fe_2_eq_pisc_ax_ncs	0.15	2.05498019174201	2.04408011126	0.02994556739598
co_2_eq_h2o_ax_h2o	0.2	2.08835421243928	2.11264662691	0.0295414061270739
cr_2_eq_en_ax_en	0.15	2.18580930715411	2.1989564132	0.0308147501518777
fe_3_eq_h2o_ax_h2o	0.15	2.04100250381513	2.04668974664	0.0281521692237376
fe_2_eq_co_ax_co	0	2.27747226349053	2.26567503999	0.0318013993825788
cr_3_eq_scn_ax_scn	0.05	2.50895310347836	2.52723337813	0.0268890961764955
mn_3_eq_en_ax_en	0.05	2.11326499395985	2.1005901047	0.0376371812846306
cr_2_eq_acac_ax_acac	0.15	2.05091653722703	2.05762741758	0.0301621294426189
ni_2_eq_acac_ax_cn	0	2.01222954148873	2.010482291	0.0296135366938676
fe_3_eq_co_ax_scn	0.3	2.27846936998004	2.28771092361	0.0369401184259683
cr_2_eq_scn_ax_pisc	0.3	2.2064444200925	2.11323373856	0.0466662910620251
cr_2_eq_nh3_ax_scn	0.1	2.17444895303427	2.15979743055	0.0306663985383434
mn_2_eq_bipy_ax_bipy	0.05	2.27071813705948	2.27992484064	0.0360368298398141
fe_2_eq_cl_ax_pisc	0.2	2.05990594638367	2.07679986469	0.0321360985122362
fe_3_eq_bipy_ax_bipy	0.05	2.13743658811306	2.13981688153	0.0317707196795148
cr_3_eq_c2h3ns_ax_c2h3ns	0.2	2.10281157303716	2.10127932058	0.031358156437567
co_3_eq_c2h3ns_ax_c2h3ns	0.25	2.15753593588567	2.15811259387	0.0294670632444838
co_3_eq_en_ax_en	0.15	2.22703461283464	2.21801398748	0.0331843238423171
ni_2_eq_en_ax_en	0.05	2.19410086516946	2.204382353	0.0328054997141184
co_2_eq_h2o_ax_h2o	0.1	2.08850440299156	2.12161575508	0.0295707675584359
mn_3_eq_nh3_ax_scn	0.1	1.99580595687286	1.90645684142	0.0356081727183232
cr_2_eq_cn_ax_nh3	0.2	2.12641460885897	2.15603089652	0.0335088575866109
fe_2_eq_co_ax_co	0.25	2.30865241135478	2.32584953472	0.0320901217198438
cr_2_eq_porphyrin_ax_nh3	0.2	2.06286228908946	2.05186853571	0.0282941501404562
cr_2_eq_nh3_ax_scn	0.3	2.18016003381945	2.16432727912	0.0304985541781336
co_3_eq_nh3_ax_nh3	0.05	2.21859139310183	2.23128142031	0.0327288147790269
mn_2_eq_acac_ax_nh3	0.1	2.16573815512741	2.17140718242	0.0343397362157325
ni_2_eq_co_ax_co	0.15	2.18820958555642	2.19825529361	0.0331561043984554
cr_3_eq_h2o_ax_h2o	0.05	2.00170281737886	2.00048221004	0.0277247011047489
cr_3_eq_h2o_ax_co	0.3	1.97784157156838	1.98541344831	0.0278872585537269
cr_3_eq_en_ax_nh3	0.15	2.14707593128437	2.13845278046	0.0301636808928639
cr_2_eq_tbuc_ax_tbuc	0	2.07437235574429	2.04265802414	0.0306255337935489
mn_3_eq_pisc_ax_pisc	0.05	2.02636614990782	2.01559736915	0.0330114306655609
fe_3_eq_acac_ax_cl	0.15	2.11104250337379	2.11115446483	0.0296614936702132
co_2_eq_co_ax_co	0.25	2.27253426023226	2.28455747147	0.0312436255176511
fe_3_eq_cn_ax_cn	0.05	2.24150778172769	2.25107881642	0.0331103711249558
co_3_eq_ncs_ax_ncs	0.15	2.13570112399295	2.11976415244	0.0325355728143435
fe_2_eq_ncs_ax_pisc	0	2.110575130983	2.11928907599	0.0315306153050286
ni_2_eq_acac_ax_co	0.15	2.05134406302072	2.0666797545	0.0287381768624701
cr_2_eq_bipy_ax_bipy	0.1	2.12186137575646	2.12038548435	0.0317685786895766
cr_2_eq_pisc_ax_ncs	0.1	2.01492263390045	1.99551647179	0.0311434678683295
mn_2_eq_c2h3ns_ax_c2h3ns	0.1	2.32864902333605	2.34279686622	0.0331214855885987
fe_3_eq_ncs_ax_ncs	0.05	2.11861003637287	2.11501621245	0.0327188048132482
co_2_eq_h2o_ax_ncs	0	1.99505360963228	1.9702381924	0.0279124193988315
co_3_eq_tbuc_ax_tbuc	0.3	2.081267794686	2.1099817803	0.0312782618171922
mn_2_eq_bipy_ax_h2o	0.05	2.24297258994886	2.24835277682	0.029237875293654
fe_3_eq_ox_ax_ncs	0.25	2.00451362343587	1.99245454397	0.0290370293273065
cr_3_eq_h2o_ax_scn	0.2	1.9929448761277	2.01848742095	0.0280043937002347
ni_2_eq_co_ax_co	0.25	2.2065129924786	2.21367093405	0.0333429075258422
mn_2_eq_bipy_ax_h2o	0	2.24101205182992	2.24600271718	0.0295381708838252
mn_2_eq_nh3_ax_nh3	0.05	2.31606395091281	2.34353570725	0.0332004238700223
fe_2_eq_ox_ax_pisc	0.25	2.04817874160912	2.07826561311	0.0319432953912289
fe_2_eq_pisc_ax_ncs	0	2.06762275746413	2.04656544008	0.0315866725111216
mn_2_eq_ncs_ax_co	0.05	2.17540991853317	2.156858968	0.0373940922861672
fe_2_eq_pisc_ax_ncs	0.25	2.04962264651668	2.03141295186	0.0295657785471423
co_2_eq_cn_ax_h2o	0.1	2.02492794253418	2.02067070187	0.0302786988993262
fe_3_eq_c2h3ns_ax_c2h3ns	0.1	2.19111030169507	2.19939602604	0.0303899406637892
cr_3_eq_tbuc_ax_pisc	0.15	1.96237971017004	1.96516977596	0.028020986630533
mn_3_eq_cn_ax_nh3	0.15	2.05314734167452	2.04041443086	0.0407801302477772
fe_3_eq_acac_ax_acac	0.3	2.00945060356603	2.01962724429	0.0269845219177747
co_2_eq_en_ax_en	0.05	2.23025528431343	2.24643950478	0.032454728370354
co_3_eq_en_ax_en	0	2.23409314211596	2.25153613554	0.0335126195708434
co_3_eq_acac_ax_acac	0.2	2.01242146031376	2.01815796744	0.026843900146602
ni_2_eq_acac_ax_co	0.1	2.05144296365172	2.07664610041	0.0290273326685255
fe_3_eq_pisc_ax_h2o	0.05	2.15397672092808	2.16400852549	0.0280341091127912
mn_2_eq_co_ax_co	0.3	2.40852732222235	2.43480582019	0.0285300916480471
fe_3_eq_cl_ax_pisc	0.3	2.23322909962372	2.19178668307	0.0431780964285576
cr_2_eq_h2o_ax_h2o	0.1	2.08313207017912	2.09157263683	0.0299287144358049
fe_3_eq_ox_ax_ncs	0.2	2.00770885177166	1.99971166411	0.0291657426715657
mn_2_eq_en_ax_co	0.1	2.26191687477771	2.27511988116	0.0293071955513478
fe_3_eq_ncs_ax_cl	0.25	2.13794080616966	2.09676113286	0.0305257490456576
fe_2_eq_pisc_ax_cn	0.05	2.12995637286171	2.14067309319	0.0286925121078105
co_2_eq_bipy_ax_bipy	0.15	2.13724431791165	2.17251062917	0.0321971447600132
mn_3_eq_nh3_ax_co	0.05	2.11256411884921	2.10696015325	0.0348501616201019
mn_3_eq_ncs_ax_cl	0.2	2.19566897974079	2.16928156129	0.0357859685353765
cr_2_eq_co_ax_cn	0.3	2.11994914550135	2.06784896942	0.0347502505500816
co_3_eq_tbuc_ax_tbuc	0.25	2.08296906830089	2.10601972418	0.0310409137748487
ni_2_eq_nh3_ax_nh3	0.05	2.20014753865757	2.2097379713	0.0306524804480803
co_3_eq_nh3_ax_nh3	0.2	2.21171051042307	2.20621126489	0.0320944347586791
co_2_eq_phen_ax_h2o	0.25	2.15062933899743	2.16911744996	0.0261492616922279
fe_2_eq_en_ax_en	0.15	2.23856821713577	2.26925980971	0.0338846681034208
cr_2_eq_co_ax_cn	0.2	2.09324443883392	2.05963051093	0.0347517405656484
cr_3_eq_ox_ax_cl	0.2	1.99817015087443	1.98158228737	0.0287748634049514
fe_2_eq_ncs_ax_pisc	0.2	2.11533682023668	2.12007975913	0.0311221177631966
fe_3_eq_pisc_ax_h2o	0	2.15259028315728	2.15849435051	0.0283998260371136
cr_3_eq_ncs_ax_ncs	0.2	2.03493913429232	2.02337055315	0.0321864799479693
co_3_eq_nh3_ax_nh3	0.1	2.21647096973142	2.2252438949	0.0325121465005069
fe_2_eq_scn_ax_h2o	0.3	2.31560607966384	2.28311052767	0.0343297698097186
cr_2_eq_nh3_ax_scn	0.15	2.17518313116282	2.15993441172	0.0304969369936904
co_3_eq_ox_ax_ncs	0.3	2.01323055426531	2.01600802534	0.0287729423455038
mn_2_eq_acac_ax_nh3	0.3	2.16735942801964	2.17936895648	0.0331454796787759
cr_2_eq_acac_ax_acac	0.05	2.05074712321366	2.04560282801	0.0301295063672838
cr_2_eq_h2o_ax_h2o	0.25	2.08168323367075	2.08886005292	0.0300687657690494
fe_3_eq_ncs_ax_cn	0	2.11849281482496	2.14407402216	0.0302444276420889
cr_2_eq_ox_ax_h2o	0.1	2.00591295148276	2.01095925718	0.0308863754209239
cr_2_eq_porphyrin_ax_nh3	0	2.06507933583476	2.06792558899	0.0280201956738448
cr_3_eq_h2o_ax_scn	0.15	1.99509456024895	2.02181009007	0.0280067260870013
cr_2_eq_ncs_ax_pisc	0.05	2.06140451245024	2.03858730426	0.032678482958645
cr_3_eq_ncs_ax_cl	0.05	2.06394818757374	2.0349699794	0.0295439605872344
co_3_eq_en_ax_en	0.1	2.22995652112906	2.23045164395	0.0332027371311854
mn_2_eq_ncs_ax_ncs	0.15	2.32395372681216	2.33374240519	0.0302360051484406
cr_2_eq_h2o_ax_cl	0.3	2.05872112679998	2.04834531238	0.0289901120075322
fe_3_eq_ox_ax_ox	0.25	2.0208014170445	2.01538306944	0.0297618649070904
mn_2_eq_bipy_ax_bipy	0.3	2.25193468145216	2.28041379835	0.0387609036097521
ni_2_eq_acac_ax_acac	0.3	2.05138377262144	2.05944838582	0.0301588866269071
co_3_eq_co_ax_nh3	0.3	2.2384057425424	2.24026466316	0.0339342303173981
fe_2_eq_h2o_ax_ncs	0.05	1.9897692988082	1.96807305719	0.0282961026884898
fe_3_eq_bipy_ax_bipy	0	2.14031799089244	2.13575742104	0.0317912038602542
cr_2_eq_ox_ax_h2o	0.05	2.0027193192923	2.01100616022	0.0309484263828032
co_3_eq_tbuc_ax_pisc	0	2.0081757230323	1.97585986597	0.028358794868135
ni_2_eq_c2h3ns_ax_c2h3ns	0.3	2.16072574039094	2.16721019085	0.0335204947416493
mn_2_eq_h2o_ax_h2o	0.3	2.1574663961706	2.18105676106	0.0370623768730375
fe_3_eq_acac_ax_ncs	0.2	1.94524175411663	1.9193884407	0.026671527361077
cr_2_eq_en_ax_co	0.3	2.16112876674048	2.16072570418	0.0276823463467039
cr_2_eq_phen_ax_scn	0.15	2.14839545603611	2.1423956141	0.0284155984165393
co_3_eq_acac_ax_nh3	0.05	2.03234305361802	2.06137059858	0.0320186698164397
mn_3_eq_phen_ax_phen	0.2	2.07195478325403	2.05164139893	0.0346231475991268
co_3_eq_c2h3ns_ax_c2h3ns	0.2	2.15712415857119	2.1585071155	0.0294150035690873
mn_2_eq_en_ax_co	0.2	2.26375961765822	2.27318711221	0.0291192658254026
mn_2_eq_ncs_ax_co	0.1	2.17717636493725	2.15997308504	0.0367085728757477
co_2_eq_co_ax_co	0	2.23529240313313	2.23498987058	0.0318740967828058
ni_2_eq_acac_ax_cn	0.15	2.01646045855668	2.02032110382	0.0286423799298523
mn_3_eq_nh3_ax_scn	0	2.004954458536	1.88824561763	0.0359504207098481
co_2_eq_en_ax_pisc	0.3	2.18298724001584	2.21021701454	0.0315413955950559
cr_3_eq_acac_ax_acac	0.1	1.98966192335898	1.9671984964	0.0270287586301655
cr_2_eq_cn_ax_h2o	0.1	2.13060906206572	2.15807650886	0.0348421350576158
mn_3_eq_acac_ax_acac	0.25	1.95285202322039	1.93215929369	0.0300179544178587
fe_2_eq_acac_ax_acac	0.05	2.07393220066189	2.07583931252	0.0298350061935577
fe_3_eq_ox_ax_ncs	0.3	2.00162946539133	1.9864601158	0.0289360591498852
fe_3_eq_tbuc_ax_tbuc	0	2.09078214376181	2.08841270676	0.0316181106957544
cr_3_eq_ox_ax_cl	0.3	2.00073367319038	1.97414047688	0.0295006039765273
co_3_eq_acac_ax_co	0	2.01890599053156	2.01808544801	0.0295238509248453
fe_3_eq_co_ax_scn	0.25	2.27207507197219	2.27045761797	0.0369358521587916
co_3_eq_cn_ax_cn	0.05	2.20163623085355	2.21931783466	0.0321155018370751
co_3_eq_ncs_ax_ncs	0.1	2.13276153448318	2.1071756148	0.0332360541495661
cr_3_eq_h2o_ax_scn	0.25	1.99072158477282	2.01679031166	0.0279799630949012
co_2_eq_cl_ax_pisc	0.15	2.03597425934899	2.0343056922	0.0306094827695978
mn_3_eq_h2o_ax_h2o	0.25	1.9703448537069	1.95342208009	0.032476257839671
mn_2_eq_ncs_ax_nh3	0.2	2.19365771560936	2.17057686587	0.0375391401642739
ni_2_eq_bipy_ax_nh3	0.1	2.14915923410494	2.16088798839	0.0279146886964139
cr_2_eq_h2o_ax_ncs	0.3	2.00475573219467	2.00888162514	0.0291514866259998
co_2_eq_phen_ax_h2o	0.05	2.15125185605773	2.15845668499	0.0264766768276899
co_2_eq_tbuc_ax_tbuc	0.3	2.15745181913011	2.16650893992	0.029770749592893
mn_3_eq_h2o_ax_h2o	0.3	1.96920018740551	1.95012127209	0.0325691429055186
mn_3_eq_nh3_ax_scn	0.3	2.00380408195255	1.9396782468	0.0378764662891006
co_3_eq_en_ax_en	0.05	2.23239748897755	2.23843109797	0.0333105265271529
mn_3_eq_phen_ax_cl	0.25	2.23725511150067	2.24008023867	0.0401316254338794
ni_2_eq_cn_ax_cn	0.2	2.33730083524025	2.34468218463	0.0324913636547565
cr_2_eq_co_ax_co	0.05	2.16891606959037	2.16470276635	0.0324892205812624
fe_3_eq_porphyrin_ax_cn	0.2	2.10297467814568	2.0867649942	0.0326015108330811
co_3_eq_tbuc_ax_pisc	0.25	2.04906912838241	2.10016884822	0.027059719247027
cr_2_eq_pisc_ax_ncs	0.3	2.02394792008594	2.01498831503	0.0307100250342789
fe_2_eq_tbuc_ax_tbuc	0	2.19259262188352	2.19781640611	0.0327563064751866
mn_2_eq_en_ax_co	0	2.25867586459119	2.27896409803	0.0296781510274318
ni_2_eq_tbuc_ax_tbuc	0.05	2.14600666503073	2.1567828588	0.0290252170726111
fe_3_eq_cl_ax_pisc	0.1	2.16191711852861	2.17824991505	0.0419345302474424
fe_3_eq_en_ax_en	0.05	2.21783014902315	2.25125377501	0.0338983152397959
fe_2_eq_tbuc_ax_co	0.3	2.05608685768423	2.06207960727	0.0311260461930888
mn_2_eq_c2h3ns_ax_c2h3ns	0	2.32134199731658	2.33301574551	0.0343902228651393
mn_2_eq_bipy_ax_bipy	0.25	2.25601255541853	2.27967002178	0.038095293910224
fe_2_eq_en_ax_co	0.3	2.19815703223268	2.21063813184	0.0275956306839117
ni_2_eq_acac_ax_co	0.2	2.05182726296274	2.0576714967	0.0285308637537115
mn_2_eq_nh3_ax_nh3	0.25	2.31167911725905	2.3397853161	0.0319684970394474
co_3_eq_acac_ax_nh3	0.3	2.01679592747053	2.01432102901	0.0321271150941605
fe_2_eq_co_ax_co	0.1	2.29021590886497	2.29580845915	0.0316279658663923
fe_2_eq_pisc_ax_cl	0.05	2.19983033923265	2.18166389761	0.0262948730597299
fe_3_eq_tbuc_ax_tbuc	0.3	2.07216890494776	2.04612388175	0.0322516910430711
mn_3_eq_nh3_ax_co	0.25	2.10228872722613	2.08770574793	0.0345208154027584
cr_3_eq_ncs_ax_cl	0.15	2.07486984389959	2.03839763337	0.0298716174612415
mn_2_eq_h2o_ax_h2o	0	2.16176380535121	2.18179244505	0.0376898780994223
mn_2_eq_phen_ax_phen	0	2.29332729437071	2.29743395903	0.0350782336018234
ni_2_eq_ncs_ax_ncs	0	2.16874774600468	2.16795476712	0.0363075591636288
cr_3_eq_tbuc_ax_pisc	0.2	1.96155705877376	1.96008459601	0.0280497467800464
co_2_eq_c2h3ns_ax_c2h3ns	0.15	2.18722038349148	2.20357660607	0.0346274223712993
fe_3_eq_porphyrin_ax_cn	0.25	2.10288550721517	2.08355729038	0.0328189391744028
fe_2_eq_nh3_ax_nh3	0.3	2.23687021520043	2.27706951449	0.0315823414387165
cr_3_eq_cn_ax_ncs	0	2.03978996477253	2.04862266649	0.0334593284468599
fe_2_eq_scn_ax_h2o	0.2	2.31306049539874	2.27111524204	0.0359099345960981
fe_3_eq_acac_ax_acac	0.05	2.03019294195366	2.05428867548	0.0272026981707643
co_2_eq_phen_ax_phen	0.05	2.16394120534688	2.15675618395	0.0328495469000087
co_3_eq_ncs_ax_ncs	0.2	2.13770516352528	2.17096521371	0.0319619397596247
co_2_eq_acac_ax_cn	0	2.02118073952378	2.026754861	0.0287404730169491
cr_3_eq_ox_ax_ox	0.3	1.98563466909955	1.98627514	0.0282348024526584
cr_2_eq_porphyrin_ax_nh3	0.1	2.06361488904909	2.06886852224	0.0281242092928498
fe_3_eq_ncs_ax_cl	0	2.14047477973064	2.11864444276	0.0296921059515484
mn_3_eq_acac_ax_acac	0.15	1.95632096397804	1.93876347826	0.0300580850705732
cr_3_eq_scn_ax_scn	0.3	2.5073348805773	2.5194814515	0.0268532948053943
co_2_eq_acac_ax_cn	0.05	2.02446119790991	2.03427772033	0.0284672432960436
fe_3_eq_ncs_ax_cl	0.05	2.13857083260072	2.11355702028	0.0297536025596578
co_3_eq_tbuc_ax_tbuc	0.15	2.08692421082652	2.07315624705	0.0307088661698447
co_3_eq_acac_ax_co	0.25	1.99883183261795	1.9926807708	0.0290536318354219
fe_2_eq_en_ax_co	0.15	2.19849754899301	2.21890437803	0.0276286356915851
fe_2_eq_ncs_ax_co	0.15	2.1085437170882	2.09561369721	0.0292901834805963
co_2_eq_acac_ax_cn	0.3	2.03849658608049	2.06359963371	0.0272424794857858
fe_3_eq_h2o_ax_cn	0.1	2.01935944008426	2.02002764791	0.0296243834921794
fe_2_eq_h2o_ax_h2o	0.2	2.08573237098935	2.11184565707	0.0289667713339958
fe_2_eq_scn_ax_h2o	0.05	2.31007673230194	2.3147992054	0.0381577822541774
cr_3_eq_ox_ax_ox	0.05	1.99653506640296	2.00554465471	0.0282731354421335
ni_2_eq_nh3_ax_nh3	0	2.20202287322387	2.21165505311	0.0308786185661605
fe_2_eq_tbuc_ax_tbuc	0.05	2.19306638139611	2.20123478523	0.0326938854227426
cr_2_eq_scn_ax_pisc	0.05	2.13000011963558	2.05329959686	0.0445655931691872
fe_2_eq_ncs_ax_ncs	0.15	2.23158307643926	2.24363418598	0.0381005430994817
cr_3_eq_ncs_ax_cl	0	2.06002232113471	2.03256949461	0.029338316634249
cr_2_eq_h2o_ax_cl	0.15	2.05677970836902	2.04923090507	0.0288868193716087
fe_2_eq_en_ax_en	0.1	2.24308931211668	2.27476433651	0.0344460180763618
fe_3_eq_h2o_ax_h2o	0.25	2.03618513521946	2.03643101118	0.0281031532115305
cr_2_eq_c2h3ns_ax_c2h3ns	0.25	2.13719674554647	2.15367340219	0.0333294568487586
mn_3_eq_nh3_ax_nh3	0	2.12244920754851	2.12255535662	0.0363237059993992
mn_3_eq_bipy_ax_bipy	0.15	2.05709480255528	2.03945470424	0.0328582087367201
ni_2_eq_ncs_ax_ncs	0.3	2.17434302740769	2.17667202655	0.0369772476732401
mn_3_eq_en_ax_en	0.25	2.10205398114698	2.08729183791	0.03877665709509
ni_2_eq_c2h3ns_ax_c2h3ns	0.25	2.15406363550221	2.16345166331	0.0332205672608649
fe_3_eq_pisc_ax_ncs	0.25	2.04449431150991	2.10342105012	0.0289254498883102
co_2_eq_acac_ax_acac	0.25	2.08352939796372	2.0959021014	0.0293887466329154
co_2_eq_nh3_ax_nh3	0.05	2.23536043318726	2.25045651823	0.0307288819575129
fe_2_eq_en_ax_co	0.2	2.19836623726255	2.21555781466	0.0276068056242462
co_2_eq_bipy_ax_bipy	0.2	2.13276537707941	1.96805769572	0.0320513848343225
mn_3_eq_cn_ax_nh3	0.05	2.05141828380944	2.03685874468	0.0409611189797077
co_2_eq_en_ax_pisc	0.2	2.17588513399855	2.21556052467	0.0320604180050062
mn_3_eq_bipy_ax_bipy	0	2.06188646854532	2.04249464835	0.0317074386499725
co_3_eq_co_ax_nh3	0.25	2.23839526527904	2.24817111223	0.0340632848861973
cr_2_eq_c2h3ns_ax_c2h3ns	0.1	2.11908411378339	2.12972506194	0.0327397353515756
fe_3_eq_cl_ax_cl	0.1	2.51441859390819	2.56583372509	0.0261455039816789
mn_2_eq_ncs_ax_nh3	0.1	2.19090511067808	2.17581402926	0.0388671967531794
cr_2_eq_nh3_ax_cn	0.05	2.11652896468344	2.10192136875	0.0284804284988298
cr_2_eq_en_ax_en	0.2	2.18404009471672	2.19933775372	0.0306458799868514
fe_2_eq_cl_ax_pisc	0	2.03171834846944	2.01495876734	0.0307074415386853
mn_3_eq_nh3_ax_co	0	2.11506785343382	2.11237014099	0.0349154675029299
fe_2_eq_ncs_ax_h2o	0.3	2.11852973233012	2.13584734897	0.0272190284857081
mn_3_eq_ncs_ax_cl	0.15	2.18947805240041	2.16967786399	0.0354023253277836
mn_3_eq_nh3_ax_nh3	0.1	2.11688466075343	2.11517510427	0.0365933032922171
cr_3_eq_cn_ax_ncs	0.25	2.07054915408565	2.06305432818	0.0325106010395018
fe_3_eq_ncs_ax_cn	0.15	2.12217295392502	2.12280796011	0.0296889898723238
mn_3_eq_ncs_ax_cl	0.3	2.20938078281968	2.16269971587	0.0364387329242542
fe_3_eq_cl_ax_pisc	0	2.13546702505304	2.15994511504	0.0420296000974646
co_2_eq_co_ax_co	0.2	2.26469472205562	2.27418779761	0.0311514803508744
mn_2_eq_en_ax_h2o	0.25	2.26106962436723	2.27316629414	0.0284618979083346
fe_3_eq_bipy_ax_co	0.1	2.18061251584679	2.17048707511	0.0278302263840071
ni_2_eq_en_ax_h2o	0.15	2.13611538701322	2.12533482919	0.0267279645170477
cr_3_eq_ncs_ax_ncs	0.1	2.03362756722017	2.02237305982	0.0325638971915032
co_3_eq_c2h3ns_ax_c2h3ns	0.3	2.15829962643089	2.16011674459	0.0295984859770604
cr_2_eq_bipy_ax_h2o	0.1	2.13480002868134	2.12936728475	0.0263351251601978
cr_3_eq_en_ax_nh3	0.2	2.14373790129753	2.13250702315	0.0304181852915532
fe_2_eq_cl_ax_pisc	0.05	2.03571800458123	2.02436450324	0.0308487844725656
mn_2_eq_cn_ax_nh3	0	2.25837204169077	2.17384337232	0.0438930463739852
fe_3_eq_nh3_ax_scn	0	2.23562147055386	2.23113012942	0.0321114874722606
mn_3_eq_en_ax_co	0.15	2.08770569949255	2.08144787195	0.0328463382411108
ni_2_eq_bipy_ax_nh3	0	2.15151288682545	2.16100396043	0.0285608732014202
fe_3_eq_pisc_ax_h2o	0.2	2.1547104169161	2.20970894152	0.0274891097757414
cr_3_eq_cn_ax_cn	0.2	2.14584523986875	2.12859917036	0.0312119565234049
mn_3_eq_c2h3ns_ax_c2h3ns	0.2	2.05468240959989	2.035747013	0.0299796946856005
co_3_eq_pisc_ax_pisc	0.25	2.17297183780356	2.20403028252	0.0318547035989237
cr_2_eq_cn_ax_nh3	0.05	2.11880861788749	2.12926575075	0.0339561267014691
fe_2_eq_ncs_ax_ncs	0	2.20318040587716	2.23477784079	0.0373114389423853
co_2_eq_acac_ax_acac	0.3	2.08579734093718	2.09592191837	0.0292892550833851
mn_3_eq_h2o_ax_co	0.2	1.94993266629056	1.91303536474	0.029990231118941
mn_3_eq_h2o_ax_co	0.05	1.95608918330322	1.92109963189	0.0305258969582178
co_3_eq_bipy_ax_bipy	0.2	2.14852835395391	2.18355636084	0.0303544577003139
cr_2_eq_cn_ax_h2o	0.05	2.12551500357307	2.14973630961	0.0353365838280553
fe_3_eq_pisc_ax_ncs	0	2.0469010222686	1.99775712534	0.0299882843693984
fe_3_eq_nh3_ax_nh3	0.05	2.21720069144268	2.24906398916	0.0298328922535225
cr_2_eq_nh3_ax_nh3	0.15	2.19986276075227	2.21407667998	0.0306787366023735
fe_2_eq_c2h3ns_ax_c2h3ns	0	2.20744863706173	2.21699134814	0.0358512123354553
cr_2_eq_phen_ax_scn	0.1	2.14417032148867	2.14006593459	0.0287544645632885
fe_3_eq_nh3_ax_scn	0.25	2.20786278499203	2.20469354969	0.0287844818435046
cr_3_eq_bipy_ax_bipy	0.3	2.08318221183995	2.0711878243	0.0328921484452837
co_3_eq_h2o_ax_h2o	0.3	2.0180818431123	2.01203129045	0.027872022704224
fe_2_eq_ox_ax_pisc	0.2	2.03923949686717	2.07445612273	0.0318689154498803
mn_2_eq_ncs_ax_ncs	0.25	2.32256269719417	2.33273930845	0.0301447632164269
cr_2_eq_scn_ax_pisc	0.2	2.16816887823677	2.09225021266	0.0462138698777422
cr_2_eq_en_ax_co	0	2.15858690040245	2.16039749221	0.0274976488723629
mn_2_eq_cn_ax_nh3	0.2	2.28492039068494	2.29438213539	0.0390004867720056
mn_3_eq_phen_ax_cl	0.15	2.20901002416186	2.23866716157	0.0401808422515246
mn_3_eq_pisc_ax_pisc	0.3	2.03789911695381	2.0435498569	0.0350913224616179
mn_2_eq_ncs_ax_ncs	0.2	2.32456108330309	2.33596942962	0.0300262153865257
mn_2_eq_ox_ax_ox	0.05	2.1856840911089	2.23040890742	0.0298077261573022
cr_2_eq_phen_ax_scn	0.2	2.15287643129668	2.14386055024	0.0281296712572286
co_3_eq_pisc_ax_pisc	0.2	2.16780143639411	2.19632177115	0.0315910335564296
ni_2_eq_acac_ax_acac	0.15	2.05450272019333	2.06859887405	0.0300000953274189
co_2_eq_phen_ax_phen	0	2.16905056840807	2.15335849808	0.0330669404372174
fe_3_eq_bipy_ax_bipy	0.1	2.13461677178262	2.14245672715	0.0317647460446582
co_3_eq_nh3_ax_nh3	0.3	2.20667903028817	2.18796703005	0.0317284720251894
fe_2_eq_phen_ax_phen	0.15	2.16509918191172	2.20024034278	0.0336131888658174
cr_3_eq_en_ax_en	0.1	2.14347515377685	2.15028771421	0.0324863930367959
fe_3_eq_c2h3ns_ax_c2h3ns	0.25	2.18766290743064	2.19352098383	0.0300359028274831
cr_2_eq_pisc_ax_pisc	0.05	2.11516284063888	2.11902703471	0.035013302028611
cr_2_eq_h2o_ax_cl	0	2.06292367151579	2.05072326363	0.0291669012286589
cr_2_eq_ncs_ax_pisc	0.3	2.0780493303768	2.06610272188	0.0312940366699455
cr_2_eq_c2h3ns_ax_c2h3ns	0.05	2.11345511817605	2.10927142022	0.0327269503965998
ni_2_eq_acac_ax_cn	0.3	2.02477497818175	2.03033007678	0.0278571431219934
ni_2_eq_cn_ax_cn	0.1	2.32703890420497	2.34166316837	0.0341665454529498
cr_2_eq_acac_ax_acac	0.25	2.05129011657437	2.05868685596	0.0302317343156228
cr_2_eq_phen_ax_phen	0.15	2.1409392843847	2.13703472998	0.0320907057617969
mn_3_eq_ox_ax_ox	0.25	1.97988287270873	1.93267286068	0.0307801889651949
co_3_eq_bipy_ax_bipy	0.3	2.14944033757758	2.18378188825	0.0305816704521212
mn_3_eq_co_ax_co	0.3	2.13140902500111	2.1235918596	0.0342782703095644
cr_2_eq_cn_ax_nh3	0.25	2.12983209780818	2.19403428635	0.0333236992117414
mn_2_eq_nh3_ax_nh3	0.3	2.30985700021675	2.34078984563	0.0317369957033958
cr_2_eq_h2o_ax_h2o	0.15	2.08265965011917	2.09061083948	0.0299739226477931
co_3_eq_co_ax_co	0.2	2.24899252006523	2.26318704236	0.0331303495240388
co_2_eq_en_ax_pisc	0.15	2.17124240436025	2.20924571868	0.0323254129017349
co_3_eq_c2h3ns_ax_c2h3ns	0	2.15964085241947	2.15404709893	0.0301701429867047
mn_3_eq_nh3_ax_scn	0.05	1.99932956525387	1.89120881435	0.0356755001041279
cr_2_eq_phen_ax_phen	0.05	2.13746374349109	2.12677010629	0.0321736591164766
fe_2_eq_ncs_ax_h2o	0.15	2.1002055306676	2.12893580715	0.0288365669089578
mn_2_eq_acac_ax_acac	0.3	2.14851781621192	2.17310536023	0.0352404038570455
mn_2_eq_acac_ax_acac	0.25	2.15103286773003	2.17288129033	0.0352772297520687
ni_2_eq_bipy_ax_nh3	0.25	2.14368702547868	2.16130941239	0.0272337398602486
co_2_eq_co_ax_co	0.1	2.24951910120293	2.26152748522	0.0312882605568852
fe_2_eq_nh3_ax_nh3	0.25	2.23964736844727	2.28286134887	0.0317983868232424
fe_3_eq_nh3_ax_scn	0.3	2.20428568206927	2.19439973788	0.0285464945109499
cr_3_eq_cl_ax_cl	0.1	2.48088073273798	2.51213149089	0.0298924742975244
fe_3_eq_ncs_ax_cn	0.05	2.12089444593752	2.13554058379	0.0300004634796799
ni_2_eq_en_ax_h2o	0.25	2.13667367157056	2.12461170349	0.0265707026120405
mn_3_eq_en_ax_co	0.3	2.09006496193497	2.07251116195	0.0333778895531108
cr_2_eq_ox_ax_ox	0	2.0702669379639	2.07076344282	0.0299286161488895
co_2_eq_ncs_ax_ncs	0	2.19352091473652	2.21637520452	0.03522900540293
cr_3_eq_ncs_ax_ncs	0.15	2.03428726844477	2.02130962483	0.0323476103553326
fe_3_eq_cl_ax_cl	0.3	2.51546577258086	2.53862660922	0.0262354260139659
ni_2_eq_pisc_ax_pisc	0.15	2.10667222151312	2.13562286528	0.0338535025797637
fe_3_eq_co_ax_scn	0.2	2.26551565139972	2.24979496262	0.0369182244648186
cr_3_eq_co_ax_co	0	2.17863690548639	2.16969273183	0.0319474778695548
mn_2_eq_c2h3ns_ax_c2h3ns	0.15	2.33123210611839	2.34682401496	0.0326815206985749
fe_3_eq_ncs_ax_ncs	0.3	2.11546820114891	2.08499502014	0.0312485824328843
cr_2_eq_cn_ax_nh3	0.1	2.12089214118358	2.13765917086	0.0338192032643086
mn_2_eq_nh3_ax_nh3	0.2	2.3132022221946	2.34294329242	0.0322214793921764
ni_2_eq_acac_ax_nh3	0.3	2.07759650897119	2.09050412471	0.0296722135575718
cr_2_eq_en_ax_co	0.2	2.16044587064664	2.16060461875	0.0275695966902821
cr_3_eq_h2o_ax_h2o	0.15	1.99648735881537	1.99517587607	0.0274732958862987
co_2_eq_ox_ax_ox	0	2.13297667421799	2.15390196753	0.0290500698689293
cr_2_eq_cn_ax_h2o	0.25	2.14046587041252	2.18144666523	0.0336349080388456
fe_3_eq_c2h3ns_ax_c2h3ns	0	2.19440813107759	2.19697025606	0.0310461778645573
fe_2_eq_ncs_ax_ncs	0.25	2.2502859799093	2.2436771814	0.0381702282861543
fe_3_eq_cn_ax_cn	0.3	2.21619289833007	2.23216551211	0.0310241436485089
mn_2_eq_ncs_ax_co	0.25	2.18383294961814	2.16118084816	0.0349575170869528
mn_2_eq_ncs_ax_co	0.2	2.18128885123491	2.15874108648	0.0354795728065601
cr_3_eq_en_ax_nh3	0.25	2.14004480925904	2.12973833444	0.030720488502861
fe_2_eq_nh3_ax_nh3	0	2.24832941582569	2.28707291927	0.0331409866978296
cr_3_eq_ncs_ax_cl	0.1	2.06898808078287	2.03684048306	0.0297237678292687
ni_2_eq_bipy_ax_bipy	0	2.13286132757157	2.13357476908	0.0315803472085342
fe_3_eq_co_ax_scn	0.15	2.25919568913697	2.22881188569	0.0369133249332241
ni_2_eq_en_ax_en	0	2.19830042787713	2.20559796764	0.0333804598620896
co_3_eq_h2o_ax_h2o	0	2.03414756659961	2.06998364348	0.028020195947364
mn_3_eq_phen_ax_nh3	0.2	2.07085893167035	2.03446676409	0.0330397949876641
cr_2_eq_scn_ax_pisc	0.15	2.15289152481289	2.07896214155	0.0456855459480387
co_3_eq_ox_ax_ncs	0.05	2.04034563009648	2.04280869567	0.0291956879338778
fe_3_eq_pisc_ax_pisc	0.2	2.20532014940823	2.21329920898	0.0304625003885237
ni_2_eq_pisc_ax_pisc	0.25	2.12287872425516	2.15037779901	0.0333554612728533
cr_3_eq_en_ax_en	0	2.15050764464566	2.16003818517	0.0327371539383873
mn_3_eq_h2o_ax_co	0.25	1.94886272744473	1.91195619081	0.0299362930305467
fe_3_eq_pisc_ax_cl	0.05	2.19563634830827	2.18862368696	0.0279109325578179
cr_2_eq_nh3_ax_cn	0.3	2.12028605922231	2.12753397708	0.0271189594577213
co_2_eq_en_ax_h2o	0	2.15780138037245	2.17291348751	0.0265681864557014
mn_3_eq_ox_ax_ox	0.3	1.98107567602266	1.92889674207	0.0308750449543884
cr_3_eq_tbuc_ax_tbuc	0.25	2.01445243939506	2.00472985269	0.0304077185310581
fe_3_eq_h2o_ax_h2o	0	2.04836954881058	2.0670292526	0.0284215103890074
co_2_eq_en_ax_pisc	0.25	2.17980968932569	2.21263406916	0.0317924729189493
ni_2_eq_bipy_ax_bipy	0.2	2.12653250835472	2.13444564176	0.0318137011822372
mn_3_eq_c2h3ns_ax_c2h3ns	0.05	2.04543888305642	2.02969477713	0.0298539699366899
co_3_eq_tbuc_ax_pisc	0.3	2.05360741605174	2.05159063717	0.0267413611236502
ni_2_eq_acac_ax_acac	0.2	2.05277802122862	2.06291008436	0.030021377597147
cr_2_eq_ncs_ax_pisc	0.1	2.06418565795983	2.04243955279	0.03236992435833
mn_3_eq_h2o_ax_pisc	0.25	2.06983091470378	2.20758576514	0.0396128032858367
ni_2_eq_acac_ax_nh3	0.2	2.07828601108059	2.09500955039	0.0296184885483584
cr_2_eq_nh3_ax_nh3	0.3	2.19589444582533	2.21456317225	0.0298163480222308
ni_2_eq_acac_ax_co	0.05	2.05190402895431	2.09337800734	0.0293815846324881
co_2_eq_cl_ax_pisc	0.2	2.04416887919911	2.06314868744	0.0311949031399035
cr_2_eq_h2o_ax_h2o	0	2.08423923588565	2.08572422242	0.0298567112085005
fe_3_eq_c2h3ns_ax_c2h3ns	0.05	2.1926882458858	2.1998730369	0.0306596743451876
co_2_eq_cl_ax_pisc	0.1	2.03002219511766	2.0033266301	0.0302310400286779
mn_2_eq_co_ax_co	0.25	2.40551264771005	2.43345979896	0.0287487725300816
mn_2_eq_nh3_ax_pisc	0	2.27109480211164	2.28927964853	0.0449363083688157
cr_3_eq_h2o_ax_scn	0.05	1.99916796449213	2.02949200875	0.028011425425922
mn_2_eq_ncs_ax_nh3	0.25	2.19541672299575	2.17944792494	0.0369687373901923
co_2_eq_en_ax_h2o	0.3	2.15564802631924	2.15298369587	0.0260856272736303
mn_3_eq_phen_ax_phen	0	2.07222813467099	2.0583117105	0.0327002414823066
co_2_eq_tbuc_ax_tbuc	0.2	2.1646912491444	2.17413488135	0.0297604123582896
cr_2_eq_pisc_ax_ncs	0.25	2.02150162136619	2.01038048499	0.0307501966181137
ni_2_eq_en_ax_h2o	0.2	2.13633286200536	2.12587478309	0.0266488383506257
fe_3_eq_acac_ax_cl	0.2	2.11152386768576	2.10772389445	0.0296457498529902
cr_2_eq_co_ax_cn	0.05	2.07039688064859	2.04437220587	0.0348019697652785
fe_3_eq_acac_ax_ncs	0.05	1.93437874012407	1.92531037883	0.0269612782108423
co_2_eq_acac_ax_cn	0.15	2.03071200682029	2.04643509594	0.0279284980321362
mn_3_eq_phen_ax_cl	0.05	2.18337692551394	2.11563518518	0.0389471587214545
fe_3_eq_bipy_ax_co	0.25	2.17800950112492	2.22215760278	0.0278067844088877
cr_2_eq_en_ax_co	0.1	2.15939425632144	2.16058252268	0.0274980758924827
fe_2_eq_h2o_ax_h2o	0.05	2.08140091973974	2.11423804235	0.029150804963007
mn_3_eq_bipy_ax_bipy	0.05	2.06002801190007	2.04202040594	0.032013767424573
mn_2_eq_nh3_ax_co	0.25	2.28335914482392	2.29284199551	0.0299227359385314
cr_2_eq_nh3_ax_cn	0.1	2.11675523960959	2.10582952976	0.0280241223277367
co_3_eq_bipy_ax_bipy	0.15	2.14802473399095	2.18547681959	0.0303135820993548
mn_3_eq_acac_ax_acac	0.1	1.95898181394194	1.94113161615	0.0301516596312158
fe_2_eq_ox_ax_pisc	0.15	2.03167078033462	2.07231545233	0.0316583829543415
ni_2_eq_tbuc_ax_tbuc	0.25	2.13632515760636	2.1385874016	0.0289371034673503
fe_2_eq_ncs_ax_ncs	0.2	2.24129621678575	2.24152693963	0.0382097703743711
fe_3_eq_h2o_ax_h2o	0.05	2.04591704252754	2.05947933331	0.0282972888236353
fe_3_eq_pisc_ax_pisc	0.15	2.20162156491974	2.20443101801	0.0305720510930888
fe_2_eq_ox_ax_ox	0.15	2.14727862148609	2.15269877584	0.0306146947906607
ni_2_eq_bipy_ax_nh3	0.05	2.15052442165213	2.16202335086	0.0282167644083885
mn_2_eq_bipy_ax_bipy	0.1	2.26732403178326	2.28005097751	0.0364571881920366
co_3_eq_acac_ax_co	0.3	1.99670405648136	1.98847239723	0.0291875364404048
mn_3_eq_h2o_ax_pisc	0.05	2.10256356009506	2.2280942847	0.0424460119622603
fe_3_eq_h2o_ax_cn	0.3	2.01776980768042	2.02396354593	0.0285225984728175
co_3_eq_co_ax_co	0.05	2.25425277921223	2.27501408575	0.0333738118592696
ni_2_eq_pisc_ax_pisc	0	2.08695554504861	2.110575186	0.0344069733825722
fe_2_eq_c2h3ns_ax_c2h3ns	0.3	2.23402251296391	2.26219594063	0.0338839459119735
fe_2_eq_acac_ax_acac	0.1	2.07604570352083	2.0810389601	0.0296860277248777
cr_3_eq_en_ax_nh3	0.05	2.15247101599364	2.14796260044	0.0298038113796409
cr_2_eq_scn_ax_pisc	0.25	2.1861065995209	2.10369565852	0.0465802122304793
co_3_eq_ox_ax_ncs	0.2	2.02496121180336	2.01746119174	0.0288127806126739
ni_2_eq_acac_ax_co	0.3	2.05513526818061	2.04735455928	0.028388414077801
mn_2_eq_en_ax_h2o	0.3	2.26129355638565	2.27209822853	0.0284843179755836
co_3_eq_h2o_ax_h2o	0.05	2.03033542730634	2.05914739922	0.0279157859078885
fe_3_eq_nh3_ax_nh3	0.1	2.21462074404904	2.24004371262	0.0295674703652672
fe_2_eq_cl_ax_pisc	0.15	2.04923391822536	2.0548573352	0.031513753907078
cr_2_eq_h2o_ax_h2o	0.2	2.08218520204751	2.09108852984	0.0300216281771981
ni_2_eq_nh3_ax_nh3	0.15	2.1968295566299	2.20537178592	0.0303019003969151
fe_2_eq_ox_ax_ox	0.2	2.1467844915662	2.15172100227	0.030430211440582
cr_3_eq_h2o_ax_co	0.2	1.98211582328775	1.98975150833	0.0278585671882399
mn_2_eq_nh3_ax_co	0	2.28209299705718	2.30389733624	0.0311669300492122
cr_2_eq_bipy_ax_bipy	0.2	2.12227835115858	2.13150027245	0.0317690678793541
co_3_eq_cn_ax_cn	0.25	2.18999614893846	2.19442124895	0.0306917642429722
fe_3_eq_ncs_ax_ncs	0.2	2.11909491988355	2.09539797766	0.0313319798499274
co_3_eq_phen_ax_phen	0.25	2.17029517457962	2.19255353483	0.0316236775252146
cr_3_eq_cl_ax_cl	0.2	2.48660839204771	2.50198237311	0.0288875776144335
fe_2_eq_nh3_ax_nh3	0.15	2.24451354914967	2.28391731327	0.0323134622499428
mn_3_eq_phen_ax_cl	0.1	2.19564741057651	2.23789407979	0.0396801528720455
ni_2_eq_c2h3ns_ax_c2h3ns	0.05	2.13625269521644	2.13240610193	0.0322948414804705
fe_2_eq_ncs_ax_h2o	0	2.0852898688378	2.04459502229	0.0294296822575422
mn_3_eq_phen_ax_cl	0	2.17237930211202	2.11868540746	0.0381072343515851
fe_3_eq_phen_ax_phen	0.05	2.15104090527177	2.16438415541	0.0326278949352226
co_2_eq_nh3_ax_h2o	0.25	2.17494256192794	2.19749206634	0.0294315151212148
ni_2_eq_acac_ax_nh3	0.25	2.07800866718914	2.09154874031	0.0296231275200364
co_3_eq_nh3_ax_nh3	0.15	2.21415523907104	2.21520389641	0.0322993008864906
fe_3_eq_ncs_ax_cl	0.2	2.13705799887013	2.10028507376	0.0302433050655107
cr_3_eq_ox_ax_cl	0	1.99289955033621	1.9988311736	0.0273828357468815
mn_3_eq_nh3_ax_co	0.2	2.10480209076226	2.09075154013	0.0346058710583935
cr_3_eq_h2o_ax_scn	0	2.00119598631746	2.03552304793	0.0280403210734693
mn_3_eq_phen_ax_nh3	0.25	2.07227096817505	2.03207784119	0.03319129451066
fe_2_eq_ox_ax_ox	0.3	2.14583539750681	2.15265899609	0.0300748964884
co_2_eq_nh3_ax_nh3	0.1	2.23387832845122	2.24624374005	0.0305770223322905
co_2_eq_acac_ax_cn	0.2	2.03362483432454	2.05704356009	0.0276727328970556
cr_2_eq_co_ax_co	0.2	2.18897365196956	2.2012945562	0.0321208689772896
cr_3_eq_co_ax_co	0.1	2.18001503128517	2.17341300434	0.0317817594906178
cr_3_eq_acac_ax_acac	0.05	1.99110112010661	1.9693193488	0.0269947848533726
fe_3_eq_tbuc_ax_tbuc	0.15	2.08097553167362	2.06496728323	0.0316664967860227
co_3_eq_acac_ax_nh3	0.25	2.01960529789496	2.02260850395	0.032028117539082
fe_3_eq_nh3_ax_scn	0.05	2.2294746125899	2.22777402674	0.0311335337182593
cr_2_eq_tbuc_ax_tbuc	0.05	2.07290404741239	2.04656168738	0.0306084151236356
mn_2_eq_phen_ax_phen	0.2	2.28111848689211	2.2929882994	0.0371093480425696
fe_2_eq_acac_ax_acac	0.15	2.07837800025746	2.08396703107	0.0295374179701777
co_3_eq_h2o_ax_h2o	0.25	2.02004999888764	2.01982064357	0.0278335047021289
fe_3_eq_pisc_ax_pisc	0	2.18040003243318	2.17241225504	0.0311658332209107
cr_3_eq_ncs_ax_cl	0.25	2.08878410694147	2.04013850943	0.0301836963798679
mn_3_eq_h2o_ax_co	0.3	1.94815036043181	1.91018517983	0.0299199466182537
co_2_eq_phen_ax_phen	0.1	2.15887481010974	2.1636789241	0.0326121861252528
mn_2_eq_cn_ax_nh3	0.1	2.27146742075328	2.27819246521	0.0413111976314012
fe_2_eq_phen_ax_phen	0	2.19084128513164	2.20042056172	0.0351320277600047
co_3_eq_en_ax_en	0.25	2.2203984883989	2.19958192283	0.0333258876421648
cr_2_eq_phen_ax_scn	0	2.13641158651558	2.1272414252	0.0295446460643301
cr_3_eq_h2o_ax_co	0.1	1.98771572430853	1.9972115296	0.027855668235568
fe_2_eq_en_ax_co	0	2.19746069831474	2.24100972875	0.027752114994346
cr_2_eq_co_ax_cn	0	2.06649939805963	2.01700686515	0.0348325916370412
fe_3_eq_bipy_ax_co	0.15	2.17988798198568	2.23019998087	0.0277840345151544
cr_2_eq_c2h3ns_ax_c2h3ns	0.3	2.14370306957797	2.15819282245	0.0336693095082063
ni_2_eq_en_ax_en	0.2	2.18131994893656	2.1937024826	0.0315604415314978
cr_2_eq_nh3_ax_nh3	0	2.20266712525043	2.20779387103	0.0313724755836883
co_2_eq_cn_ax_h2o	0.05	2.02146756442244	2.00724711562	0.0300997404191083
co_2_eq_h2o_ax_h2o	0	2.08923867262084	2.13141334601	0.0295998069893495
fe_3_eq_cn_ax_cn	0.2	2.22797492110789	2.2390379537	0.0314990450698148
mn_3_eq_cn_ax_cn	0.1	2.10821791176533	2.07728758421	0.0342136659680135
fe_3_eq_en_ax_en	0.2	2.20209985017585	2.22585617494	0.0329409250050942
mn_2_eq_h2o_ax_h2o	0.2	2.15842468174893	2.18192013946	0.0372656217156348
cr_3_eq_tbuc_ax_pisc	0.05	1.96466410241794	1.97630113093	0.0279968126517046
mn_2_eq_ncs_ax_nh3	0.05	2.18975243283218	2.1701979529	0.0396014886908726
cr_2_eq_phen_ax_phen	0.25	2.14452501712141	2.14369415274	0.0318238770441605
mn_2_eq_co_ax_co	0.15	2.39764824515099	2.43053065452	0.0294396407415176
co_2_eq_en_ax_h2o	0.1	2.15562027987257	2.16830020524	0.0263603496775842
fe_3_eq_ox_ax_ncs	0	2.01923270643266	2.03499557029	0.029390122938163
fe_3_eq_ox_ax_ox	0.3	2.01959230848923	2.01111231141	0.029924768270985
ni_2_eq_acac_ax_nh3	0.05	2.07778823765767	2.10038027052	0.0299099596650608
ni_2_eq_co_ax_co	0	2.16703823798316	2.17052865451	0.0332739991901683
cr_2_eq_co_ax_co	0.15	2.18192481453139	2.18695700541	0.0322035554499744
mn_3_eq_nh3_ax_co	0.1	2.10999069208716	2.10026162743	0.0347751275370557
mn_3_eq_en_ax_co	0.25	2.08850455289694	2.07513107483	0.0331389943510446
co_3_eq_tbuc_ax_pisc	0.2	2.04226734000941	2.10950572189	0.0275503480207627
fe_3_eq_en_ax_en	0.15	2.207008654385	2.23310955353	0.0332072626543556
fe_3_eq_nh3_ax_nh3	0.2	2.20896250611865	2.22382508078	0.0291650286713479
cr_2_eq_nh3_ax_scn	0.25	2.17789276664223	2.16287866292	0.0303928612729498
co_2_eq_tbuc_ax_tbuc	0.25	2.16118364165988	2.16661917738	0.029750155168392
fe_3_eq_en_ax_en	0.25	2.19771745856551	2.21677189941	0.0327005295540501
fe_3_eq_co_ax_co	0.05	2.2838221681521	2.31200446776	0.0330559540638994
fe_2_eq_cn_ax_cn	0.3	2.39737999407449	2.45959829683	0.0303390903839386
co_3_eq_tbuc_ax_pisc	0.1	2.02414204141574	2.03632161677	0.0284456374715674
ni_2_eq_en_ax_en	0.3	2.17395666001589	2.19076883899	0.0311738634735018
co_2_eq_cn_ax_h2o	0.3	2.05251544182311	2.06053372779	0.0313873382920268
fe_3_eq_bipy_ax_bipy	0.3	2.12738112565314	2.12933132413	0.0318749418257976
co_2_eq_bipy_ax_bipy	0.25	2.12598597938069	1.99458316214	0.031931557712956
co_2_eq_co_ax_co	0.05	2.24224372336416	2.24900965523	0.0315286433626821
fe_3_eq_cn_ax_cn	0	2.24373764219938	2.25412739661	0.0337081596870598
co_3_eq_acac_ax_acac	0.25	2.01017412324565	2.00933621334	0.0268899761710245
mn_3_eq_co_ax_co	0	2.12693850675828	2.1179260246	0.0327565909635947
mn_3_eq_cn_ax_cn	0.05	2.10701802230719	2.07564437809	0.0343977248683171
mn_2_eq_en_ax_h2o	0.1	2.25875784883367	2.2748813815	0.0286724457448846
fe_3_eq_cl_ax_cl	0.05	2.51323418059032	2.57436033674	0.0261224132241372
cr_2_eq_acac_ax_acac	0.1	2.0508029486412	2.05261680707	0.030142013026825
fe_2_eq_ox_ax_ox	0.05	2.14837492027838	2.15534533006	0.0309642799743635
fe_2_eq_cn_ax_cn	0.25	2.39466351415057	2.45034210707	0.0306177526282729
mn_2_eq_en_ax_co	0.15	2.26301525573525	2.27221056579	0.02919837145014
co_2_eq_tbuc_ax_tbuc	0.1	2.17045213569505	2.17865487614	0.029880605049821
mn_2_eq_nh3_ax_nh3	0.1	2.31537623663397	2.3450589826	0.0328282717126266
ni_2_eq_tbuc_ax_tbuc	0.2	2.1392611409271	2.14419168026	0.0287796874220458
mn_3_eq_nh3_ax_nh3	0.05	2.11955223774426	2.11961972054	0.0364758347738236
co_3_eq_co_ax_co	0	2.25393065241991	2.28625495465	0.0334724942366007
cr_2_eq_acac_ax_acac	0.3	2.05157808046235	2.05973428675	0.0302844213947712
co_3_eq_bipy_ax_bipy	0	2.14661548899216	2.13676599303	0.030372119036304
mn_3_eq_h2o_ax_pisc	0.2	2.07983604008842	2.21216146656	0.0404422199378322
fe_3_eq_pisc_ax_ncs	0.15	2.04388913257344	1.95330520429	0.0290548410047058
mn_2_eq_en_ax_co	0.3	2.2640942637444	2.27137590938	0.0290060079020046
mn_2_eq_en_ax_en	0.3	2.32956681898027	2.34175043152	0.0329226418459235
cr_2_eq_nh3_ax_scn	0	2.1737644288375	2.15593862506	0.0311476763163455
cr_2_eq_tbuc_ax_tbuc	0.15	2.07124914661549	2.05282686739	0.0306683222294509
cr_2_eq_pisc_ax_pisc	0.3	2.1467888160106	2.17129271993	0.0324964452788137
mn_3_eq_c2h3ns_ax_c2h3ns	0	2.04368508631127	2.02573717062	0.0299787986856993
fe_2_eq_ox_ax_pisc	0.1	2.02564366727621	2.0720079197	0.0313585999723989
ni_2_eq_ox_ax_ox	0.15	2.11668772651871	2.1162425711	0.0286706243199042
cr_2_eq_tbuc_ax_tbuc	0.25	2.07085111031974	2.05863330905	0.030942338445013
co_3_eq_ncs_ax_ncs	0.25	2.13873532686677	2.17336270423	0.0315538236318319
co_2_eq_bipy_ax_bipy	0.1	2.14230914997603	2.18184099209	0.0323935945215854
mn_2_eq_co_ax_co	0.1	2.39257941404257	2.42894021626	0.0299583265947782
mn_3_eq_nh3_ax_scn	0.2	1.99504348891307	1.92102330013	0.0361621596768637
cr_2_eq_phen_ax_phen	0	2.13608715258837	2.12163564826	0.0322042711184817
mn_3_eq_nh3_ax_nh3	0.2	2.11248034777593	2.10643275562	0.03673472494421
co_2_eq_phen_ax_phen	0.25	2.14538202227313	2.17914290429	0.0319419803895176
cr_3_eq_h2o_ax_co	0.15	1.98471926792916	1.99282937848	0.0278500780863995
co_2_eq_bipy_ax_bipy	0.05	2.14776884502847	2.18048137591	0.0326224751240323
co_3_eq_tbuc_ax_tbuc	0.1	2.08889621279491	2.07756983015	0.0306195482263222
co_3_eq_cn_ax_cn	0.15	2.19692605230807	2.21123493828	0.0312351884701789
fe_2_eq_h2o_ax_h2o	0.1	2.08265916358467	2.11260875795	0.02907051331574
cr_2_eq_nh3_ax_cn	0.2	2.11784974010114	2.11910026703	0.0274187308419465
ni_2_eq_pisc_ax_pisc	0.3	2.13136708405374	2.15681096548	0.0330247659403392
fe_2_eq_acac_ax_cn	0.15	2.0716808841883	2.08613650997	0.0274124644394216
co_2_eq_ox_ax_ox	0.25	2.13185308708478	2.15112026135	0.0286594664054298
mn_3_eq_pisc_ax_pisc	0.25	2.03589700213365	2.04194334603	0.0346170510347032
cr_3_eq_co_ax_co	0.15	2.18102866200948	2.1750685479	0.0317853327698589
mn_2_eq_en_ax_en	0.2	2.34257184685025	2.34501513366	0.0322005961214646
ni_2_eq_acac_ax_cn	0.1	2.01470623709653	2.01659036738	0.0289460055233249
fe_3_eq_ncs_ax_ncs	0.15	2.11975175756516	2.10148443424	0.0316106428493199
ni_2_eq_en_ax_en	0.15	2.18544888609322	2.19568971116	0.0318777718696669
mn_2_eq_ox_ax_ox	0.15	2.17837641639407	2.2294721167	0.0296135863160694
co_3_eq_co_ax_nh3	0.15	2.23710782963754	2.25997499108	0.0344582125986825
co_2_eq_ncs_ax_ncs	0.05	2.19990155649643	2.21944937056	0.0349345565693447
cr_2_eq_c2h3ns_ax_c2h3ns	0	2.10812234962256	2.10383598359	0.0327992625288084
mn_2_eq_ncs_ax_co	0.15	2.17910882303688	2.15694589074	0.0360665928862154
mn_2_eq_h2o_ax_h2o	0.1	2.15975033955063	2.18263630418	0.0374694626448677
fe_3_eq_co_ax_co	0.15	2.28098302763876	2.30165730608	0.0324219937522027
fe_2_eq_c2h3ns_ax_c2h3ns	0.25	2.23010033915248	2.25595865032	0.0342462563879907
fe_3_eq_ncs_ax_cn	0.3	2.11918895303595	2.10723092352	0.0294801817247037
cr_2_eq_cn_ax_nh3	0.15	2.12342554479572	2.14809931416	0.0336719736118704
fe_3_eq_pisc_ax_h2o	0.15	2.15519619996788	2.18139222158	0.0275756105562068
ni_2_eq_tbuc_ax_tbuc	0.15	2.14189376655471	2.14484797303	0.0287618198803929
cr_3_eq_scn_ax_scn	0.15	2.50919763727754	2.52165433622	0.0268511565043811
cr_2_eq_nh3_ax_cn	0.25	2.11889324188931	2.12553818624	0.0272374772526109
co_2_eq_nh3_ax_h2o	0.2	2.17593191452047	2.19831027706	0.0297081636588588
mn_2_eq_phen_ax_phen	0.15	2.28418377430051	2.29456084662	0.0365129400302281
co_3_eq_ox_ax_ox	0.2	2.03471833417164	1.99582609252	0.0291169746894638
fe_2_eq_ncs_ax_pisc	0.1	2.11284980253264	2.10246521378	0.0313108514170324
cr_3_eq_ox_ax_cl	0.05	1.99422668693726	1.99434254684	0.0276975250599088
fe_3_eq_porphyrin_ax_h2o	0	2.05937281908639	2.0513844719	0.0291078829202933
co_2_eq_h2o_ax_ncs	0.1	1.99663231829922	1.98490976858	0.0279636399924244
ni_2_eq_acac_ax_cn	0.05	2.01332910910519	2.01462083545	0.0292690488090237
co_2_eq_h2o_ax_ncs	0.3	2.00512256386834	2.00891586732	0.0281039707332638
fe_2_eq_acac_ax_cn	0.2	2.07535076470028	2.08340786975	0.0273358723077476
mn_3_eq_h2o_ax_h2o	0.15	1.97412322391196	1.95949399362	0.0323988041644267
co_2_eq_cl_ax_pisc	0	2.02249787828856	1.94375607135	0.0298331776596559
cr_3_eq_cn_ax_ncs	0.2	2.0651455833046	2.060656365	0.0326918100354599
cr_3_eq_h2o_ax_scn	0.1	1.99715835151141	2.02538209733	0.0280037932485986
cr_3_eq_ox_ax_cl	0.1	1.99553659833505	1.98998355567	0.0280409511102148
mn_3_eq_nh3_ax_scn	0.25	1.99809085827351	1.92988654532	0.0368570521635733
fe_3_eq_cn_ax_cn	0.25	2.22212242376572	2.231114679	0.0311857054224123
ni_2_eq_en_ax_h2o	0.3	2.13715792525738	2.12350740014	0.0264883572140089
mn_2_eq_acac_ax_acac	0.15	2.15443317070387	2.17618495288	0.0354523023785568
co_3_eq_ox_ax_ox	0.25	2.03268690496612	2.00357749759	0.0292230078898706
cr_3_eq_bipy_ax_bipy	0.2	2.08544040051191	2.07275528569	0.0323128492785473
mn_2_eq_ox_ax_ox	0.2	2.17374311548146	2.2289612635	0.0295424952890732
cr_2_eq_cn_ax_nh3	0	2.11714281029963	2.119523431	0.0340878097354411
mn_2_eq_nh3_ax_co	0.1	2.28298965311327	2.29740252723	0.0305210227368571
co_2_eq_h2o_ax_ncs	0.05	1.99570300381378	1.98093984706	0.0279367476099608
mn_3_eq_acac_ax_acac	0	1.96680653792407	1.94753575005	0.0305186404460947
co_2_eq_acac_ax_acac	0.05	2.07636094439004	2.07719968226	0.0298026996722049
cr_2_eq_acac_ax_acac	0	2.05077717151143	2.03914664961	0.0301226196134312
fe_3_eq_acac_ax_ncs	0.3	1.95397443571109	1.93164717174	0.0264061265115636
mn_2_eq_en_ax_en	0.05	2.35187230164987	2.35446613043	0.0319289177885958
fe_3_eq_pisc_ax_cl	0	2.19445490389503	2.18155190763	0.0278474652744208
fe_3_eq_c2h3ns_ax_c2h3ns	0.15	2.18973316089143	2.19530284682	0.0302072423365859
fe_3_eq_pisc_ax_pisc	0.25	2.2073702501412	2.2484792367	0.0303942427665457
cr_2_eq_nh3_ax_nh3	0.2	2.19879286048799	2.21538744506	0.0304168140798996
co_3_eq_phen_ax_phen	0.2	2.16764570256941	2.1898126288	0.031244773477803
ni_2_eq_bipy_ax_bipy	0.3	2.12449278736386	2.13438552126	0.032163439047725
mn_3_eq_c2h3ns_ax_c2h3ns	0.25	2.05909922802607	2.03846458213	0.0301850045641063
mn_3_eq_h2o_ax_co	0.1	1.95345563546078	1.91550730295	0.0302681093513442
mn_3_eq_acac_ax_acac	0.2	1.95431040251078	1.93499826991	0.0300154051636397
fe_2_eq_acac_ax_cn	0.05	2.06253694358323	2.07099028193	0.027890303707975
mn_3_eq_h2o_ax_pisc	0.15	2.0886627431698	2.21694261381	0.0411901239210767
co_3_eq_cn_ax_cn	0.2	2.19363864580259	2.20528962617	0.0309118821556872
cr_2_eq_bipy_ax_h2o	0	2.13624483042858	2.12030822525	0.026547038640029
co_3_eq_acac_ax_acac	0.05	2.02210860125312	2.04378900888	0.0270139750306564
fe_3_eq_ox_ax_ox	0.05	2.03497709875944	2.03614200541	0.0296326753817128
cr_3_eq_cl_ax_cl	0.3	2.48695847830923	2.49218184519	0.0283584567745073
fe_3_eq_ncs_ax_cn	0.25	2.1203632199294	2.11335852493	0.0295001201523372
fe_3_eq_pisc_ax_h2o	0.1	2.15490846066407	2.19109914941	0.0277575277369675
cr_3_eq_cn_ax_cn	0.15	2.14628639448894	2.12685230191	0.031432434758603
cr_3_eq_ox_ax_pisc	0.25	1.94522969612383	1.9450375443	0.0280799045959617
mn_3_eq_en_ax_en	0	2.11680323435009	2.10394686919	0.0374045476489096
cr_2_eq_h2o_ax_ncs	0.1	1.99624082714915	1.98918825786	0.0287040546856526
fe_3_eq_acac_ax_cl	0.3	2.11354178696468	2.10159591227	0.029987073619073
fe_2_eq_en_ax_co	0.25	2.1982058589184	2.21102038217	0.0275943957352247
cr_2_eq_ox_ax_ox	0.25	2.07501737515009	2.08104284477	0.0299485520291756
mn_2_eq_en_ax_cn	0.2	2.19887145312603	2.19583355125	0.0315498921167402
fe_3_eq_en_ax_en	0.1	2.21234232565745	2.24269296799	0.0335187044709681
cr_3_eq_ncs_ax_ncs	0	2.03250848283407	2.01868656048	0.0331072131939432
fe_3_eq_bipy_ax_bipy	0.25	2.12824072707199	2.1288923697	0.0318261047474095
mn_2_eq_nh3_ax_pisc	0.15	2.29150413653964	2.32088923508	0.0401414968310675
cr_2_eq_co_ax_co	0.1	2.17522553628549	2.18502715741	0.0323289969242694
fe_2_eq_h2o_ax_ncs	0.25	1.99710400780689	2.00766772968	0.0287314852923542
ni_2_eq_c2h3ns_ax_c2h3ns	0.15	2.14353502209896	2.14806243332	0.0326554010035612
fe_2_eq_phen_ax_phen	0.25	2.14734920495313	2.02371788835	0.0326896114710288
ni_2_eq_bipy_ax_bipy	0.25	2.12543074724716	2.13446330673	0.0319610652831882
fe_2_eq_acac_ax_acac	0.2	2.08082086372109	2.08558073822	0.0294001925140512
cr_3_eq_acac_ax_acac	0.2	1.98688669765409	1.96240745324	0.0271243547824918
mn_3_eq_co_ax_co	0.25	2.12785876807205	2.1221980705	0.0339659624137079
cr_3_eq_tbuc_ax_tbuc	0.15	2.01582587324239	2.01221463583	0.0302021908188931
fe_3_eq_acac_ax_acac	0.15	2.02034028476612	2.03934272173	0.0269983331867662
co_2_eq_cl_ax_pisc	0.25	2.05543710705602	2.08891221786	0.0320969685794953
fe_3_eq_pisc_ax_ncs	0.3	2.04572391873932	2.10503855732	0.0290312092251068
ni_2_eq_acac_ax_acac	0.25	2.05168967483048	2.06169009092	0.0300764602185888
ni_2_eq_ncs_ax_ncs	0.05	2.17159367736859	2.1705882296	0.0361930998158101
ni_2_eq_pisc_ax_pisc	0.05	2.09283331707386	2.11905715116	0.0342376614828592
cr_2_eq_h2o_ax_ncs	0.25	2.00235616461558	2.00472016786	0.0290692670674855
cr_2_eq_phen_ax_scn	0.05	2.14018706798687	2.13670972214	0.0291323584764132
fe_2_eq_scn_ax_h2o	0	2.30874452062621	2.33198657025	0.0388492069390963
fe_2_eq_acac_ax_acac	0.25	2.08324437483261	2.08786805645	0.0292856815840538
cr_3_eq_bipy_ax_bipy	0.15	2.08688434021899	2.07664309395	0.0320492020224337
fe_2_eq_pisc_ax_cl	0.3	2.23768469540565	2.24877306936	0.029485393312234
co_3_eq_acac_ax_co	0.2	2.00161899065669	1.99372420187	0.0289720478638499
co_3_eq_ox_ax_ox	0.05	2.04445720485018	2.03171733239	0.0290840745674042
co_3_eq_pisc_ax_pisc	0.3	2.17705442891832	2.2090651901	0.0321076290665476
co_3_eq_phen_ax_phen	0.15	2.16501802836848	2.18519111661	0.0309439123750375
cr_2_eq_ox_ax_h2o	0.15	2.00909880723732	2.01095956672	0.0307914877522394
cr_3_eq_scn_ax_scn	0.25	2.50825328155729	2.51932173459	0.0268463920678343
co_2_eq_tbuc_ax_tbuc	0.05	2.1724464930595	2.1804429017	0.0299879264362235
fe_3_eq_cl_ax_cl	0	2.51154695959637	2.58388185904	0.0261105059419307
fe_3_eq_porphyrin_ax_h2o	0.1	2.0552038931733	2.05451827812	0.029262152298322
cr_3_eq_c2h3ns_ax_c2h3ns	0.3	2.11097249672204	2.1072082083	0.0315747950947922
cr_2_eq_ox_ax_h2o	0.2	2.01224640415034	2.01136638879	0.0306706655559307
fe_2_eq_h2o_ax_ncs	0	1.98987028280455	1.95912379156	0.0281951849437614
fe_2_eq_cn_ax_cn	0.05	2.36959335376208	2.44775588682	0.033218617936314
fe_3_eq_pisc_ax_cl	0.2	2.19993424561944	2.21393769694	0.0285735494343644
ni_2_eq_ox_ax_ox	0.2	2.11504558646414	2.11401484249	0.0286962912524108
mn_2_eq_co_ax_co	0	2.37973098155408	2.41400653966	0.031444789884025
co_2_eq_cl_ax_pisc	0.05	2.025680520926	1.97256162834	0.0299873188604653
mn_3_eq_bipy_ax_bipy	0.3	2.05683125915096	2.03589923405	0.0348183516366989
co_3_eq_tbuc_ax_tbuc	0	2.09210519669718	2.09407233296	0.0305065011743754
mn_3_eq_acac_ax_acac	0.3	1.95188101891815	1.92848073561	0.0300621039695777
co_3_eq_acac_ax_ncs	0.2	1.93517078239829	1.96129502459	0.0263840245588599
fe_3_eq_pisc_ax_cl	0.25	2.20120291600103	2.20725073383	0.0288404640765177
fe_2_eq_tbuc_ax_tbuc	0.15	2.19193742475456	2.19719176169	0.0324620280941397
fe_3_eq_porphyrin_ax_cn	0.15	2.1029934127381	2.0896279787	0.0324092270476522
fe_3_eq_phen_ax_phen	0.25	2.15061179548032	2.13616330219	0.033181738878005
cr_3_eq_cl_ax_cl	0	2.46660041974361	2.52274843733	0.0317811398187366
fe_3_eq_nh3_ax_nh3	0.3	2.20352394232405	2.20846402295	0.0289401502942611
fe_2_eq_nh3_ax_nh3	0.05	2.24756339388589	2.28681049914	0.0328656538417669
co_3_eq_h2o_ax_h2o	0.2	2.02215384170505	2.0285235442	0.0278167551845467
co_2_eq_phen_ax_phen	0.3	2.14214631813501	2.18073889653	0.0318319223424685
fe_2_eq_ncs_ax_co	0.25	2.11093956429982	2.08884827537	0.028985337405443
fe_3_eq_acac_ax_cl	0	2.11143582211992	2.13697527182	0.0299411257442422
fe_3_eq_bipy_ax_co	0.3	2.17682758042178	2.21847462559	0.0278436466937198
co_2_eq_h2o_ax_ncs	0.25	2.00205633204984	2.00577059685	0.0280607274371899
ni_2_eq_tbuc_ax_tbuc	0.3	2.13325326412639	2.13931648874	0.0292365922381735
cr_3_eq_tbuc_ax_pisc	0	1.96579899411773	1.98056323692	0.0279961374949145
fe_3_eq_ox_ax_ox	0.1	2.03004632411135	2.03041121772	0.0295784549488298
co_2_eq_nh3_ax_nh3	0.2	2.23095981812338	2.24395928586	0.0304245670054495
cr_3_eq_cn_ax_cn	0.05	2.14339667181437	2.1231373278	0.0321292266711176
cr_2_eq_en_ax_en	0.3	2.18016593270696	2.20243887904	0.0304718209301932
co_3_eq_pisc_ax_pisc	0	2.1358711480635	2.12839284746	0.0314713384826152
mn_3_eq_phen_ax_nh3	0.05	2.07102787929912	2.03434648191	0.032927987027787
co_2_eq_tbuc_ax_tbuc	0.15	2.16782892604303	2.17215205352	0.0298039377985091
cr_2_eq_tbuc_ax_nh3	0.3	1.98793823122732	1.99687186687	0.0311522116401324
fe_3_eq_ncs_ax_ncs	0.1	2.11947574079069	2.10817408349	0.0320966788892938
cr_2_eq_bipy_ax_h2o	0.2	2.1336506020744	2.13683848224	0.0262483076264173
mn_2_eq_bipy_ax_h2o	0.25	2.24708051653774	2.25199685893	0.0285908499886323
mn_2_eq_ncs_ax_nh3	0.15	2.19218412808393	2.16700533903	0.0381756058157676
mn_2_eq_ncs_ax_nh3	0	2.18867511681384	2.15929204314	0.0403653536803915
mn_2_eq_ncs_ax_co	0	2.1737549346839	2.15465073567	0.0381111325627057
fe_3_eq_pisc_ax_ncs	0.05	2.04543306125275	1.9699305067	0.0295779360256349
cr_2_eq_h2o_ax_h2o	0.3	2.08114246581485	2.08948432029	0.0301117951938354
cr_3_eq_scn_ax_scn	0.1	2.50923248760055	2.52782241726	0.0268644729505143
fe_3_eq_ncs_ax_ncs	0.25	2.11756901947954	2.08985569921	0.0312362549844967
co_3_eq_acac_ax_acac	0	2.0263909827087	2.04715683059	0.0271998836477163
fe_3_eq_ncs_ax_cl	0.1	2.13732709078024	2.10853075062	0.0298670207930065
cr_2_eq_h2o_ax_cl	0.05	2.06000564439417	2.05069579837	0.029021466373221
fe_2_eq_pisc_ax_ncs	0.1	2.05900987714553	2.04296753536	0.0303685851597368
cr_2_eq_tbuc_ax_tbuc	0.1	2.07188749914151	2.04990115975	0.0306181232657085
mn_3_eq_en_ax_co	0.2	2.08768145911301	2.07817515876	0.0329594551820149
mn_2_eq_acac_ax_acac	0.05	2.15586905104438	2.17950840008	0.0356345843118348
co_3_eq_ox_ax_ncs	0	2.0433682220716	2.04882967799	0.0293266589140716
cr_3_eq_acac_ax_acac	0.15	1.98826009269235	1.96490703653	0.0270716192881298
fe_2_eq_co_ax_co	0.15	2.29638902163993	2.31340024922	0.0317214938590838
cr_2_eq_tbuc_ax_nh3	0.05	1.99157546481274	1.99309368949	0.0321401597231725
cr_3_eq_h2o_ax_h2o	0.1	1.99913383173708	1.99774873943	0.0275888575473023
