# Supplementary material for: Predicting electronic structure properties of transition metal complexes with neural networks
Source: Chem Sci. 2017 May 17;8(7):5137–52. doi: 10.1039/c7sc01247k (PMC6100542; doi:10.1039/c7sc01247k)
Supplement: Supplementary file 1 [file SC-008-C7SC01247K-s001.zip › data/raw_data/HS/raw_data.csv]

metal	ox	alpha	axlig	eqlig	axlig_charge	eqlig_charge	axlig_dent	eqlig_dent	axlig_connect	eqlig_connect	mdelen	maxmd	hs_min_dist	axlig_bo	eqlig_bo	axlig_ki	eqlig_ki
mn	2	0	nh3	nh3	0	0	1	1	N	N	5.04	0.84	2.34231440566	2	2	0	0
cr	3	0.2	ox	ox	-2	-2	2	2	O	O	5.34	0.89	1.99394580405	1	1	2.22	2.22
mn	3	0.15	phen	phen	0	0	2	2	N	N	2.94	0.49	2.0516797457	2	2	3.868	3.868
ni	2	0.1	acac	acac	0	0	2	2	O	O	5.34	0.89	2.06980697415	0	0	3.1	3.1
cr	2	0	h2o	cn	0	-1	1	1	O	C	0.52	1.24	2.14147200664	1	3	0	0
fe	2	0	en	en	0	0	2	2	N	N	5.04	0.84	2.26844774784	2	2	3	3
mn	2	0.15	bipy	bipy	0	0	2	2	N	N	2.94	0.49	2.27985067693	2	2	4.297	4.297
fe	2	0.3	pisc	ox	0	-2	1	2	C	O	2.58	0.89	2.07961609559	1	1	2.25	2.22
co	3	0.25	co	co	0	0	1	1	C	C	-5.34	-0.89	2.25514643753	3	3	0	0
co	2	0.15	h2o	h2o	0	0	1	1	O	O	7.44	1.24	2.11944654077	1	1	0	0
ni	2	0.2	cn	acac	-1	0	1	2	C	O	2.58	0.89	2.02409461045	3	0	0	3.1
co	2	0	en	en	0	0	2	2	N	N	5.04	0.84	2.24878761584	2	2	3	3
cr	2	0.2	phen	phen	0	0	2	2	N	N	2.94	0.49	2.14055133436	2	2	3.868	3.868
co	2	0.05	h2o	h2o	0	0	1	1	O	O	7.44	1.24	2.12764109254	1	1	0	0
fe	2	0.2	tbuc	tbuc	-2	-2	2	2	O	O	5.34	0.89	2.19532761605	2	2	2.52	2.52
mn	3	0.3	nh3	nh3	0	0	1	1	N	N	5.04	0.84	2.09754192744	2	2	0	0
fe	3	0	cn	porphyrin	-1	-2	1	4	C	N	0.98	0.49	2.09233167854	3	2	0	6.9575
fe	2	0.05	c2h3ns	c2h3ns	0	0	1	1	C	C	-2.94	-0.49	2.22251663785	3	3	2	2
co	2	0.3	co	co	0	0	1	1	C	C	-5.34	-0.89	2.28597467271	3	3	0	0
cr	3	0.05	c2h3ns	c2h3ns	0	0	1	1	C	C	-2.94	-0.49	2.09038112326	3	3	2	2
fe	2	0.3	pisc	cl	0	-1	1	1	C	Cl	-0.98	0	2.14631993218	1	3	2.25	0
mn	2	0.3	h2o	bipy	0	0	1	2	O	N	4.44	1.24	2.25157761407	1	2	0	4.297
mn	2	0.05	nh3	cn	0	-1	1	1	N	C	-0.28	0.84	2.26506158148	2	3	0	0
mn	3	0.2	co	co	0	0	1	1	C	C	-5.34	-0.89	2.1207626425	3	3	0	0
fe	2	0.1	ncs	ncs	-1	-1	1	1	N	N	2.94	0.49	2.24084102892	2	2	2	2
mn	2	0.3	co	nh3	0	0	1	1	C	N	1.58	0.84	2.2933729376	3	2	0	0
fe	3	0	ncs	ncs	-1	-1	1	1	N	N	2.94	0.49	2.12223812487	2	2	2	2
cr	2	0.05	bipy	bipy	0	0	2	2	N	N	2.94	0.49	2.1150384862	2	2	4.297	4.297
cr	2	0.05	ncs	pisc	-1	0	1	1	N	C	-0.98	0.49	1.98900517826	2	1	2	2.25
mn	2	0	cn	en	-1	0	1	2	C	N	2.38	0.84	2.16002300825	3	2	0	3
co	2	0.25	h2o	h2o	0	0	1	1	O	O	7.44	1.24	2.11232381052	1	1	0	0
fe	3	0.05	cn	porphyrin	-1	-2	1	4	C	N	0.98	0.49	2.09374328013	3	2	0	6.9575
fe	2	0	h2o	h2o	0	0	1	1	O	O	7.44	1.24	2.11201479871	1	1	0	0
fe	3	0.25	h2o	pisc	0	0	1	1	O	C	0.52	1.24	2.20649927522	1	1	0	2.25
cr	2	0.1	cl	h2o	-1	0	1	1	Cl	O	4.96	1.24	2.04955687757	3	1	0	0
co	2	0.3	h2o	nh3	0	0	1	1	O	N	5.84	1.24	2.19711630254	1	2	0	0
co	3	0.2	en	en	0	0	2	2	N	N	5.04	0.84	2.21055937167	2	2	3	3
fe	3	0.25	acac	acac	0	0	2	2	O	O	5.34	0.89	2.02461645401	0	0	3.1	3.1
fe	2	0.3	phen	phen	0	0	2	2	N	N	2.94	0.49	2.03265798297	2	2	3.868	3.868
fe	2	0.15	cn	pisc	-1	0	1	1	C	C	-2.94	-0.49	2.13999741933	3	1	0	2.25
cr	3	0.25	h2o	h2o	0	0	1	1	O	O	7.44	1.24	1.99031039015	1	1	0	0
mn	3	0.2	cl	phen	-1	0	1	2	Cl	N	1.96	0.49	2.23881738269	3	2	0	3.868
ni	2	0.3	cn	cn	-1	-1	1	1	C	C	-2.94	-0.49	2.34728922615	3	3	0	0
fe	3	0.1	ncs	ox	-1	-2	1	2	N	O	4.54	0.89	2.01466178856	2	1	2	2.22
fe	3	0.15	cl	pisc	-1	0	1	1	Cl	C	-1.96	0	2.20731491356	3	1	0	2.25
cr	3	0.2	h2o	h2o	0	0	1	1	O	O	7.44	1.24	1.99238450686	1	1	0	0
mn	3	0.25	cl	ncs	-1	-1	1	1	Cl	N	1.96	0.49	2.16720590329	3	2	0	2
fe	3	0.15	h2o	porphyrin	0	-2	1	4	O	N	4.44	1.24	2.05221749955	1	2	0	6.9575
fe	2	0.15	h2o	scn	0	-1	1	1	O	S	2.6	1.24	2.28001270242	1	1	0	2
fe	2	0.25	ox	ox	-2	-2	2	2	O	O	5.34	0.89	2.15225718488	1	1	2.22	2.22
co	2	0.3	pisc	cl	0	-1	1	1	C	Cl	-0.98	0	2.11179713399	1	3	2.25	0
cr	2	0.15	nh3	porphyrin	0	-2	1	4	N	N	3.64	0.84	2.0693119207	2	2	0	6.9575
co	2	0.15	ox	ox	-2	-2	2	2	O	O	5.34	0.89	2.15173517257	1	1	2.22	2.22
ni	2	0.1	ox	ox	-2	-2	2	2	O	O	5.34	0.89	2.1205687715	1	1	2.22	2.22
co	2	0.2	ox	ox	-2	-2	2	2	O	O	5.34	0.89	2.15125315864	1	1	2.22	2.22
fe	3	0.2	phen	phen	0	0	2	2	N	N	2.94	0.49	2.14485083837	2	2	3.868	3.868
fe	2	0.1	cn	pisc	-1	0	1	1	C	C	-2.94	-0.49	2.1381321374	3	1	0	2.25
co	2	0.15	phen	phen	0	0	2	2	N	N	2.94	0.49	2.17644404256	2	2	3.868	3.868
co	2	0.05	ox	ox	-2	-2	2	2	O	O	5.34	0.89	2.11811887348	1	1	2.22	2.22
mn	2	0	h2o	en	0	0	1	2	O	N	5.84	1.24	2.27286925048	1	2	0	3
mn	3	0.15	co	h2o	0	0	1	1	C	O	3.18	1.24	1.91733800492	3	1	0	0
co	2	0.1	acac	acac	0	0	2	2	O	O	5.34	0.89	2.07726084699	0	0	3.1	3.1
fe	3	0	cn	h2o	-1	0	1	1	C	O	3.98	1.24	2.01972181518	3	1	0	0
cr	2	0	en	en	0	0	2	2	N	N	5.04	0.84	2.19657573893	2	2	3	3
fe	2	0.3	ncs	ncs	-1	-1	1	1	N	N	2.94	0.49	2.24584079933	2	2	2	2
fe	3	0.2	cn	h2o	-1	0	1	1	C	O	3.98	1.24	2.02449535017	3	1	0	0
cr	2	0.2	cl	h2o	-1	0	1	1	Cl	O	4.96	1.24	2.04677310159	3	1	0	0
cr	2	0.15	h2o	cn	0	-1	1	1	O	C	0.52	1.24	2.17090525302	1	3	0	0
fe	3	0.15	nh3	nh3	0	0	1	1	N	N	5.04	0.84	2.23181044912	2	2	0	0
fe	2	0.3	ncs	pisc	-1	0	1	1	N	C	-0.98	0.49	2.03408202904	2	1	2	2.25
mn	2	0.1	phen	phen	0	0	2	2	N	N	2.94	0.49	2.29560142542	2	2	3.868	3.868
fe	3	0.15	bipy	bipy	0	0	2	2	N	N	2.94	0.49	2.13652765538	2	2	4.297	4.297
cr	2	0.25	pisc	ncs	0	-1	1	1	C	N	0.98	0.49	2.06181362621	1	2	2.25	2
fe	3	0.1	ncs	pisc	-1	0	1	1	N	C	-0.98	0.49	1.96147048435	2	1	2	2.25
co	3	0.1	acac	acac	0	0	2	2	O	O	5.34	0.89	2.03645454929	0	0	3.1	3.1
fe	2	0	cn	pisc	-1	0	1	1	C	C	-2.94	-0.49	2.13519176194	3	1	0	2.25
mn	3	0.25	nh3	nh3	0	0	1	1	N	N	5.04	0.84	2.10222205426	2	2	0	0
fe	2	0.2	en	en	0	0	2	2	N	N	5.04	0.84	2.2685538123	2	2	3	3
fe	2	0.1	co	tbuc	0	-2	1	2	C	O	1.78	0.89	1.97261238134	3	2	0	2.52
co	2	0.15	h2o	cn	0	-1	1	1	O	C	0.52	1.24	2.03324079855	1	3	0	0
cr	2	0.15	pisc	ncs	0	-1	1	1	C	N	0.98	0.49	2.04988261875	1	2	2.25	2
ni	2	0.2	pisc	pisc	0	0	1	1	C	C	-2.94	-0.49	2.14336145569	1	1	2.25	2.25
fe	2	0.3	en	en	0	0	2	2	N	N	5.04	0.84	2.26882702445	2	2	3	3
cr	2	0	nh3	tbuc	0	-2	1	2	N	O	5.24	0.89	1.99466617456	2	2	0	2.52
co	3	0.05	ncs	ncs	-1	-1	1	1	N	N	2.94	0.49	2.11031523728	2	2	2	2
co	2	0.15	co	co	0	0	1	1	C	C	-5.34	-0.89	2.27256356362	3	3	0	0
mn	2	0.25	cn	en	-1	0	1	2	C	N	2.38	0.84	2.20104666756	3	2	0	3
ni	2	0.15	bipy	bipy	0	0	2	2	N	N	2.94	0.49	2.13422785918	2	2	4.297	4.297
co	3	0	ncs	acac	-1	0	1	2	N	O	4.54	0.89	1.89441579019	2	0	2	3.1
fe	2	0.1	co	en	0	0	1	2	C	N	1.58	0.84	2.22434934409	3	2	0	3
cr	3	0	co	h2o	0	0	1	1	C	O	3.18	1.24	2.00308674612	3	1	0	0
co	2	0.2	c2h3ns	c2h3ns	0	0	1	1	C	C	-2.94	-0.49	2.21451533687	3	3	2	2
mn	2	0.05	c2h3ns	c2h3ns	0	0	1	1	C	C	-2.94	-0.49	2.33834085822	3	3	2	2
cr	3	0	cn	cn	-1	-1	1	1	C	C	-2.94	-0.49	2.11760270072	3	3	0	0
co	2	0.2	phen	phen	0	0	2	2	N	N	2.94	0.49	2.17869142756	2	2	3.868	3.868
cr	3	0.2	co	co	0	0	1	1	C	C	-5.34	-0.89	2.17661281318	3	3	0	0
fe	2	0.2	cl	pisc	-1	0	1	1	Cl	C	-1.96	0	2.22971379331	3	1	0	2.25
co	2	0.05	c2h3ns	c2h3ns	0	0	1	1	C	C	-2.94	-0.49	2.19432116921	3	3	2	2
ni	2	0.15	nh3	acac	0	0	1	2	N	O	5.24	0.89	2.09632876991	2	0	0	3.1
cr	2	0.15	ncs	pisc	-1	0	1	1	N	C	-0.98	0.49	2.00089456527	2	1	2	2.25
fe	3	0.2	ox	ox	-2	-2	2	2	O	O	5.34	0.89	2.0199698551	1	1	2.22	2.22
mn	3	0.2	cn	cn	-1	-1	1	1	C	C	-2.94	-0.49	2.07994849701	3	3	0	0
co	2	0.3	nh3	nh3	0	0	1	1	N	N	5.04	0.84	2.24414383695	2	2	0	0
cr	2	0.25	co	co	0	0	1	1	C	C	-5.34	-0.89	2.2147637866	3	3	0	0
cr	3	0.25	c2h3ns	c2h3ns	0	0	1	1	C	C	-2.94	-0.49	2.10430144354	3	3	2	2
fe	2	0	pisc	ox	0	-2	1	2	C	O	2.58	0.89	2.07505564873	1	1	2.25	2.22
cr	3	0.3	acac	acac	0	0	2	2	O	O	5.34	0.89	1.97376965659	0	0	3.1	3.1
mn	2	0.05	h2o	en	0	0	1	2	O	N	5.84	1.24	2.27547332064	1	2	0	3
fe	2	0.1	cn	cn	-1	-1	1	1	C	C	-2.94	-0.49	2.44915760233	3	3	0	0
mn	2	0.25	co	en	0	0	1	2	C	N	1.58	0.84	2.27234645326	3	2	0	3
mn	3	0.3	phen	phen	0	0	2	2	N	N	2.94	0.49	2.04420547376	2	2	3.868	3.868
cr	2	0.15	cn	nh3	-1	0	1	1	C	N	2.38	0.84	2.11124843828	3	2	0	0
fe	3	0.25	nh3	nh3	0	0	1	1	N	N	5.04	0.84	2.21613633797	2	2	0	0
co	2	0.1	pisc	en	0	0	1	2	C	N	2.38	0.84	2.18983586766	1	2	2.25	3
fe	3	0	phen	phen	0	0	2	2	N	N	2.94	0.49	2.17157250183	2	2	3.868	3.868
cr	3	0.25	co	co	0	0	1	1	C	C	-5.34	-0.89	2.1775672249	3	3	0	0
fe	3	0.3	pisc	pisc	0	0	1	1	C	C	-2.94	-0.49	2.23278254877	1	1	2.25	2.25
cr	2	0.1	ox	ox	-2	-2	2	2	O	O	5.34	0.89	2.07248344925	1	1	2.22	2.22
cr	3	0.15	cl	cl	-1	-1	1	1	Cl	Cl	0	0	2.50697767484	3	3	0	0
fe	2	0.2	c2h3ns	c2h3ns	0	0	1	1	C	C	-2.94	-0.49	2.25214657991	3	3	2	2
fe	3	0.1	cn	cn	-1	-1	1	1	C	C	-2.94	-0.49	2.24625474402	3	3	0	0
co	3	0.05	nh3	co	0	0	1	1	N	C	-1.88	0.84	2.25600353219	2	3	0	0
co	3	0.15	ncs	ox	-1	-2	1	2	N	O	4.54	0.89	2.01931789295	2	1	2	2.22
ni	2	0.25	ox	ox	-2	-2	2	2	O	O	5.34	0.89	2.11119744364	1	1	2.22	2.22
mn	3	0.1	en	en	0	0	2	2	N	N	5.04	0.84	2.09724788314	2	2	3	3
cr	2	0.25	cn	co	-1	0	1	1	C	C	-4.54	-0.49	2.0641379604	3	3	0	0
fe	2	0.25	en	en	0	0	2	2	N	N	5.04	0.84	2.26840037964	2	2	3	3
cr	3	0.25	ncs	ncs	-1	-1	1	1	N	N	2.94	0.49	2.02203188138	2	2	2	2
co	3	0.05	c2h3ns	c2h3ns	0	0	1	1	C	C	-2.94	-0.49	2.15744369879	3	3	2	2
mn	2	0.3	nh3	cn	0	-1	1	1	N	C	-0.28	0.84	2.30902439159	2	3	0	0
ni	2	0.1	en	en	0	0	2	2	N	N	5.04	0.84	2.19790197815	2	2	3	3
ni	2	0.2	ncs	ncs	-1	-1	1	1	N	N	2.94	0.49	2.17243802014	2	2	2	2
cr	3	0.15	c2h3ns	c2h3ns	0	0	1	1	C	C	-2.94	-0.49	2.09786863301	3	3	2	2
mn	3	0.1	nh3	cn	0	-1	1	1	N	C	-0.28	0.84	2.03907747333	2	3	0	0
cr	3	0.05	pisc	ox	0	-2	1	2	C	O	2.58	0.89	1.96393798233	1	1	2.25	2.22
mn	2	0.2	co	nh3	0	0	1	1	C	N	1.58	0.84	2.2942802617	3	2	0	0
fe	3	0.25	cl	acac	-1	0	1	2	Cl	O	3.56	0.89	2.11016956925	3	0	0	3.1
co	3	0.3	phen	phen	0	0	2	2	N	N	2.94	0.49	2.18537932124	2	2	3.868	3.868
co	2	0.15	en	en	0	0	2	2	N	N	5.04	0.84	2.24246212731	2	2	3	3
mn	2	0.1	cn	en	-1	0	1	2	C	N	2.38	0.84	2.18183241539	3	2	0	3
mn	2	0.15	nh3	acac	0	0	1	2	N	O	5.24	0.89	2.17145184933	2	0	0	3.1
co	3	0.1	ncs	acac	-1	0	1	2	N	O	4.54	0.89	1.89982152826	2	0	2	3.1
mn	3	0.3	nh3	cn	0	-1	1	1	N	C	-0.28	0.84	2.04450878852	2	3	0	0
cr	2	0.05	h2o	h2o	0	0	1	1	O	O	7.44	1.24	2.09145423402	1	1	0	0
mn	3	0.3	nh3	phen	0	0	1	2	N	N	3.64	0.84	2.0310845789	2	2	0	3.868
ni	2	0	acac	acac	0	0	2	2	O	O	5.34	0.89	2.04763561172	0	0	3.1	3.1
ni	2	0	tbuc	tbuc	-2	-2	2	2	O	O	5.34	0.89	2.16116997779	2	2	2.52	2.52
co	3	0.05	pisc	tbuc	0	-2	1	2	C	O	2.58	0.89	2.0022452893	1	2	2.25	2.52
fe	2	0.2	co	ncs	0	-1	1	1	C	N	0.18	0.49	2.08901474383	3	2	0	2
fe	3	0.05	co	bipy	0	0	1	2	C	N	0.18	0.49	2.14738742051	3	2	0	4.297
cr	2	0.15	ox	ox	-2	-2	2	2	O	O	5.34	0.89	2.07765583938	1	1	2.22	2.22
ni	2	0.1	c2h3ns	c2h3ns	0	0	1	1	C	C	-2.94	-0.49	2.14351345166	3	3	2	2
co	3	0.1	co	co	0	0	1	1	C	C	-5.34	-0.89	2.27650720765	3	3	0	0
cr	2	0.25	cl	h2o	-1	0	1	1	Cl	O	4.96	1.24	2.04948276546	3	1	0	0
co	3	0.15	pisc	pisc	0	0	1	1	C	C	-2.94	-0.49	2.18531973712	1	1	2.25	2.25
fe	3	0.15	ncs	ox	-1	-2	1	2	N	O	4.54	0.89	2.00707123093	2	1	2	2.22
fe	2	0.3	h2o	h2o	0	0	1	1	O	O	7.44	1.24	2.11333376866	1	1	0	0
cr	2	0.05	en	en	0	0	2	2	N	N	5.04	0.84	2.19812089241	2	2	3	3
cr	2	0.2	pisc	ncs	0	-1	1	1	C	N	0.98	0.49	2.05601455091	1	2	2.25	2
fe	3	0.1	cn	ncs	-1	-1	1	1	C	N	0.98	0.49	2.12872399737	3	2	0	2
cr	3	0.3	pisc	ox	0	-2	1	2	C	O	2.58	0.89	1.94176101579	1	1	2.25	2.22
mn	3	0.25	nh3	cn	0	-1	1	1	N	C	-0.28	0.84	2.04279373222	2	3	0	0
mn	2	0.2	nh3	acac	0	0	1	2	N	O	5.24	0.89	2.17838871831	2	0	0	3.1
ni	2	0.1	tbuc	tbuc	-2	-2	2	2	O	O	5.34	0.89	2.15205239919	2	2	2.52	2.52
cr	2	0.2	acac	acac	0	0	2	2	O	O	5.34	0.89	2.05818718106	0	0	3.1	3.1
mn	2	0	ox	ox	-2	-2	2	2	O	O	5.34	0.89	2.23119276866	1	1	2.22	2.22
ni	2	0.1	ncs	ncs	-1	-1	1	1	N	N	2.94	0.49	2.1732281274	2	2	2	2
cr	3	0	h2o	h2o	0	0	1	1	O	O	7.44	1.24	2.00342146355	1	1	0	0
co	2	0.25	bipy	bipy	0	0	2	2	N	N	2.94	0.49	1.99458316214	2	2	4.297	4.297
mn	2	0.2	pisc	nh3	0	0	1	1	C	N	2.38	0.84	2.32874611882	1	2	2.25	0
mn	3	0.1	ox	ox	-2	-2	2	2	O	O	5.34	0.89	1.9434441822	1	1	2.22	2.22
fe	2	0.05	en	en	0	0	2	2	N	N	5.04	0.84	2.27350386688	2	2	3	3
fe	3	0.1	co	co	0	0	1	1	C	C	-5.34	-0.89	2.31356565929	3	3	0	0
ni	2	0.3	nh3	nh3	0	0	1	1	N	N	5.04	0.84	2.19559901261	2	2	0	0
fe	3	0.1	cl	pisc	-1	0	1	1	Cl	C	-1.96	0	2.20052656786	3	1	0	2.25
fe	3	0.05	tbuc	tbuc	-2	-2	2	2	O	O	5.34	0.89	2.07996414264	2	2	2.52	2.52
mn	3	0.1	c2h3ns	c2h3ns	0	0	1	1	C	C	-2.94	-0.49	2.03345768624	3	3	2	2
co	2	0	tbuc	tbuc	-2	-2	2	2	O	O	5.34	0.89	2.17499923244	2	2	2.52	2.52
mn	2	0.1	pisc	nh3	0	0	1	1	C	N	2.38	0.84	2.31189752624	1	2	2.25	0
mn	2	0.05	co	nh3	0	0	1	1	C	N	1.58	0.84	2.29771126376	3	2	0	0
fe	2	0.25	cl	pisc	-1	0	1	1	Cl	C	-1.96	0	2.2400659213	3	1	0	2.25
cr	2	0.1	cn	co	-1	0	1	1	C	C	-4.54	-0.49	2.04953072561	3	3	0	0
cr	3	0.2	cl	ncs	-1	-1	1	1	Cl	N	1.96	0.49	2.03934508152	3	2	0	2
ni	2	0.2	nh3	bipy	0	0	1	2	N	N	3.64	0.84	2.16138370832	2	2	0	4.297
cr	3	0.3	ncs	cn	-1	-1	1	1	N	C	-0.98	0.49	2.06534543386	2	3	2	0
fe	2	0.1	tbuc	tbuc	-2	-2	2	2	O	O	5.34	0.89	2.19926311702	2	2	2.52	2.52
cr	2	0.2	ncs	h2o	-1	0	1	1	N	O	5.94	1.24	2.0003214854	2	1	2	0
fe	2	0.1	phen	phen	0	0	2	2	N	N	2.94	0.49	2.1998971002	2	2	3.868	3.868
mn	2	0.25	nh3	acac	0	0	1	2	N	O	5.24	0.89	2.17949963043	2	0	0	3.1
mn	2	0.3	phen	phen	0	0	2	2	N	N	2.94	0.49	2.28977662512	2	2	3.868	3.868
cr	2	0.3	h2o	bipy	0	0	1	2	O	N	4.44	1.24	2.14287357852	1	2	0	4.297
cr	2	0.3	tbuc	tbuc	-2	-2	2	2	O	O	5.34	0.89	2.06081833558	2	2	2.52	2.52
cr	3	0.3	co	co	0	0	1	1	C	C	-5.34	-0.89	2.1790222381	3	3	0	0
cr	3	0.15	ncs	cn	-1	-1	1	1	N	C	-0.98	0.49	2.05814700893	2	3	2	0
cr	2	0	pisc	scn	0	-1	1	1	C	S	-0.86	0.03	2.04077007436	1	1	2.25	2
cr	2	0.2	pisc	pisc	0	0	1	1	C	C	-2.94	-0.49	2.15259926411	1	1	2.25	2.25
mn	3	0	co	en	0	0	1	2	C	N	1.58	0.84	2.09347431226	3	2	0	3
cr	2	0.1	pisc	scn	0	-1	1	1	C	S	-0.86	0.03	2.06728643556	1	1	2.25	2
co	3	0	ox	ox	-2	-2	2	2	O	O	5.34	0.89	2.0398549853	1	1	2.22	2.22
fe	3	0.3	co	co	0	0	1	1	C	C	-5.34	-0.89	2.29387849002	3	3	0	0
fe	3	0.2	ncs	pisc	-1	0	1	1	N	C	-0.98	0.49	2.10206190962	2	1	2	2.25
fe	3	0.3	h2o	pisc	0	0	1	1	O	C	0.52	1.24	2.1962176155	1	1	0	2.25
fe	2	0.1	h2o	scn	0	-1	1	1	O	S	2.6	1.24	2.29604146522	1	1	0	2
mn	2	0.3	nh3	ncs	0	-1	1	1	N	N	3.64	0.84	2.18318283731	2	2	0	2
fe	3	0.3	en	en	0	0	2	2	N	N	5.04	0.84	2.20817433049	2	2	3	3
mn	2	0.3	c2h3ns	c2h3ns	0	0	1	1	C	C	-2.94	-0.49	2.35689501413	3	3	2	2
cr	3	0	c2h3ns	c2h3ns	0	0	1	1	C	C	-2.94	-0.49	2.08603127577	3	3	2	2
co	2	0	acac	acac	0	0	2	2	O	O	5.34	0.89	2.07390841747	0	0	3.1	3.1
co	2	0.25	en	en	0	0	2	2	N	N	5.04	0.84	2.23961231376	2	2	3	3
mn	2	0.25	h2o	h2o	0	0	1	1	O	O	7.44	1.24	2.18391669477	1	1	0	0
fe	2	0.15	h2o	h2o	0	0	1	1	O	O	7.44	1.24	2.10870913857	1	1	0	0
fe	2	0.15	c2h3ns	c2h3ns	0	0	1	1	C	C	-2.94	-0.49	2.24834612992	3	3	2	2
ni	2	0.25	nh3	nh3	0	0	1	1	N	N	5.04	0.84	2.2022297421	2	2	0	0
cr	2	0.2	scn	nh3	-1	0	1	1	S	N	3.42	0.84	2.16279632101	1	2	2	0
mn	3	0.1	nh3	phen	0	0	1	2	N	N	3.64	0.84	2.03507038868	2	2	0	3.868
mn	2	0.2	h2o	en	0	0	1	2	O	N	5.84	1.24	2.27418147087	1	2	0	3
mn	3	0.25	bipy	bipy	0	0	2	2	N	N	2.94	0.49	2.03702642429	2	2	4.297	4.297
fe	2	0.1	pisc	cl	0	-1	1	1	C	Cl	-0.98	0	2.03762095396	1	3	2.25	0
mn	3	0.1	bipy	bipy	0	0	2	2	N	N	2.94	0.49	2.04016430605	2	2	4.297	4.297
co	3	0.15	pisc	tbuc	0	-2	1	2	C	O	2.58	0.89	2.0815047397	1	2	2.25	2.52
cr	2	0.3	scn	phen	-1	0	1	2	S	N	2.02	0.49	2.15034238363	1	2	2	3.868
mn	2	0.15	h2o	h2o	0	0	1	1	O	O	7.44	1.24	2.18285424449	1	1	0	0
mn	2	0.05	nh3	acac	0	0	1	2	N	O	5.24	0.89	2.17116440113	2	0	0	3.1
cr	3	0	nh3	en	0	0	1	2	N	N	5.04	0.84	2.15111925524	2	2	0	3
fe	3	0.05	cl	acac	-1	0	1	2	Cl	O	3.56	0.89	2.1276179271	3	0	0	3.1
mn	2	0.05	pisc	nh3	0	0	1	1	C	N	2.38	0.84	2.30136803256	1	2	2.25	0
fe	3	0.3	h2o	h2o	0	0	1	1	O	O	7.44	1.24	2.03160693447	1	1	0	0
fe	2	0	acac	acac	0	0	2	2	O	O	5.34	0.89	2.07211068327	0	0	3.1	3.1
cr	2	0.3	co	co	0	0	1	1	C	C	-5.34	-0.89	2.21632741541	3	3	0	0
cr	2	0	pisc	ncs	0	-1	1	1	C	N	0.98	0.49	2.02113518252	1	2	2.25	2
fe	2	0.15	ncs	h2o	-1	0	1	1	N	O	5.94	1.24	1.98807368039	2	1	2	0
fe	3	0	co	co	0	0	1	1	C	C	-5.34	-0.89	2.32456064089	3	3	0	0
mn	2	0.1	acac	acac	0	0	2	2	O	O	5.34	0.89	2.17784232859	0	0	3.1	3.1
cr	2	0.3	ox	ox	-2	-2	2	2	O	O	5.34	0.89	2.08041291333	1	1	2.22	2.22
cr	3	0.05	co	co	0	0	1	1	C	C	-5.34	-0.89	2.17163820294	3	3	0	0
mn	3	0.15	co	co	0	0	1	1	C	C	-5.34	-0.89	2.1232816503	3	3	0	0
fe	3	0.2	pisc	cl	0	-1	1	1	C	Cl	-0.98	0	2.17861011505	1	3	2.25	0
fe	2	0.05	co	en	0	0	1	2	C	N	1.58	0.84	2.22975420576	3	2	0	3
ni	2	0.15	cn	cn	-1	-1	1	1	C	C	-2.94	-0.49	2.34323388975	3	3	0	0
cr	2	0.25	co	en	0	0	1	2	C	N	1.58	0.84	2.16075273575	3	2	0	3
mn	2	0.3	ncs	ncs	-1	-1	1	1	N	N	2.94	0.49	2.33468564412	2	2	2	2
co	3	0.3	ncs	acac	-1	0	1	2	N	O	4.54	0.89	1.99832952311	2	0	2	3.1
fe	2	0.2	cn	cn	-1	-1	1	1	C	C	-2.94	-0.49	2.45209604913	3	3	0	0
cr	2	0.1	nh3	nh3	0	0	1	1	N	N	5.04	0.84	2.20953131007	2	2	0	0
mn	3	0	nh3	cn	0	-1	1	1	N	C	-0.28	0.84	2.02464209226	2	3	0	0
cr	2	0.1	nh3	tbuc	0	-2	1	2	N	O	5.24	0.89	1.99591526825	2	2	0	2.52
mn	3	0.05	co	en	0	0	1	2	C	N	1.58	0.84	2.09106728344	3	2	0	3
fe	2	0.15	co	tbuc	0	-2	1	2	C	O	1.78	0.89	2.05431444096	3	2	0	2.52
mn	2	0.2	co	co	0	0	1	1	C	C	-5.34	-0.89	2.43202916833	3	3	0	0
mn	3	0	nh3	phen	0	0	1	2	N	N	3.64	0.84	2.03657080137	2	2	0	3.868
mn	3	0.2	bipy	bipy	0	0	2	2	N	N	2.94	0.49	2.03844321274	2	2	4.297	4.297
cr	3	0.1	ox	ox	-2	-2	2	2	O	O	5.34	0.89	2.00169402676	1	1	2.22	2.22
co	2	0.25	nh3	nh3	0	0	1	1	N	N	5.04	0.84	2.24374882868	2	2	0	0
ni	2	0	co	acac	0	0	1	2	C	O	1.78	0.89	2.07634031224	3	0	0	3.1
co	3	0.1	nh3	co	0	0	1	1	N	C	-1.88	0.84	2.26163339326	2	3	0	0
ni	2	0.1	nh3	acac	0	0	1	2	N	O	5.24	0.89	2.09743917888	2	0	0	3.1
fe	2	0.2	ncs	h2o	-1	0	1	1	N	O	5.94	1.24	2.00252727176	2	1	2	0
cr	2	0.15	bipy	bipy	0	0	2	2	N	N	2.94	0.49	2.12509430162	2	2	4.297	4.297
co	2	0.15	ncs	ncs	-1	-1	1	1	N	N	2.94	0.49	2.21907863922	2	2	2	2
co	2	0.2	h2o	phen	0	0	1	2	O	N	4.44	1.24	2.17199883305	1	2	0	3.868
co	3	0.1	phen	phen	0	0	2	2	N	N	2.94	0.49	2.17899370844	2	2	3.868	3.868
ni	2	0.05	h2o	en	0	0	1	2	O	N	5.84	1.24	2.13250143372	1	2	0	3
fe	3	0.3	c2h3ns	c2h3ns	0	0	1	1	C	C	-2.94	-0.49	2.1956477696	3	3	2	2
cr	3	0.1	pisc	tbuc	0	-2	1	2	C	O	2.58	0.89	1.97078999483	1	2	2.25	2.52
cr	3	0	scn	scn	-1	-1	1	1	S	S	0.18	0.03	2.5304771423	1	1	2	2
fe	2	0.3	co	co	0	0	1	1	C	C	-5.34	-0.89	2.32732650935	3	3	0	0
co	2	0.1	ox	ox	-2	-2	2	2	O	O	5.34	0.89	2.15500082509	1	1	2.22	2.22
cr	3	0.2	tbuc	tbuc	-2	-2	2	2	O	O	5.34	0.89	2.00836996635	2	2	2.52	2.52
cr	3	0.25	cn	cn	-1	-1	1	1	C	C	-2.94	-0.49	2.12997759941	3	3	0	0
co	2	0.05	h2o	nh3	0	0	1	1	O	N	5.84	1.24	2.19981208612	1	2	0	0
cr	2	0.05	h2o	bipy	0	0	1	2	O	N	4.44	1.24	2.12518026415	1	2	0	4.297
co	2	0.2	h2o	cn	0	-1	1	1	O	C	0.52	1.24	2.04435901251	1	3	0	0
fe	3	0.1	scn	nh3	-1	0	1	1	S	N	3.42	0.84	2.22577903068	1	2	2	0
cr	2	0.2	c2h3ns	c2h3ns	0	0	1	1	C	C	-2.94	-0.49	2.13976651001	3	3	2	2
mn	3	0	pisc	pisc	0	0	1	1	C	C	-2.94	-0.49	2.00614530276	1	1	2.25	2.25
fe	3	0.05	pisc	pisc	0	0	1	1	C	C	-2.94	-0.49	2.1852712653	1	1	2.25	2.25
cr	2	0.05	nh3	porphyrin	0	-2	1	4	N	N	3.64	0.84	2.06843671942	2	2	0	6.9575
fe	2	0.25	co	tbuc	0	-2	1	2	C	O	1.78	0.89	2.0472385918	3	2	0	2.52
fe	3	0.25	ncs	acac	-1	0	1	2	N	O	4.54	0.89	1.92542592638	2	0	2	3.1
mn	2	0.15	h2o	bipy	0	0	1	2	O	N	4.44	1.24	2.25066212991	1	2	0	4.297
cr	2	0.25	h2o	bipy	0	0	1	2	O	N	4.44	1.24	2.13991797029	1	2	0	4.297
ni	2	0.05	bipy	bipy	0	0	2	2	N	N	2.94	0.49	2.13409174903	2	2	4.297	4.297
cr	3	0.05	ncs	ncs	-1	-1	1	1	N	N	2.94	0.49	2.0213668167	2	2	2	2
mn	2	0.15	nh3	nh3	0	0	1	1	N	N	5.04	0.84	2.34175667833	2	2	0	0
mn	2	0.3	cn	en	-1	0	1	2	C	N	2.38	0.84	2.20402745403	3	2	0	3
cr	2	0.2	tbuc	tbuc	-2	-2	2	2	O	O	5.34	0.89	2.05558966385	2	2	2.52	2.52
cr	3	0.15	cl	ox	-1	-2	1	2	Cl	O	3.56	0.89	1.98562911311	3	1	0	2.22
co	3	0.05	phen	phen	0	0	2	2	N	N	2.94	0.49	2.16098694456	2	2	3.868	3.868
co	2	0.2	ncs	h2o	-1	0	1	1	N	O	5.94	1.24	2.00131343755	2	1	2	0
ni	2	0.1	h2o	en	0	0	1	2	O	N	5.84	1.24	2.12758000277	1	2	0	3
co	3	0.2	nh3	acac	0	0	1	2	N	O	5.24	0.89	2.03354078158	2	0	0	3.1
fe	3	0.1	scn	co	-1	0	1	1	S	C	-3.5	0.03	2.20723749814	1	3	2	0
mn	2	0.25	nh3	cn	0	-1	1	1	N	C	-0.28	0.84	2.30095756167	2	3	0	0
cr	2	0	co	co	0	0	1	1	C	C	-5.34	-0.89	2.14922608526	3	3	0	0
fe	3	0.2	tbuc	tbuc	-2	-2	2	2	O	O	5.34	0.89	2.05810673715	2	2	2.52	2.52
cr	2	0.25	scn	phen	-1	0	1	2	S	N	2.02	0.49	2.14916444253	1	2	2	3.868
cr	3	0.1	tbuc	tbuc	-2	-2	2	2	O	O	5.34	0.89	2.01616255593	2	2	2.52	2.52
co	3	0.15	ncs	acac	-1	0	1	2	N	O	4.54	0.89	1.93150349817	2	0	2	3.1
cr	3	0.1	ncs	cn	-1	-1	1	1	N	C	-0.98	0.49	2.05531155355	2	3	2	0
fe	2	0.1	co	ncs	0	-1	1	1	C	N	0.18	0.49	2.11316780741	3	2	0	2
fe	3	0.3	cn	porphyrin	-1	-2	1	4	C	N	0.98	0.49	2.07996430829	3	2	0	6.9575
fe	2	0.3	ncs	h2o	-1	0	1	1	N	O	5.94	1.24	2.00912245	2	1	2	0
mn	3	0.1	pisc	h2o	0	0	1	1	C	O	3.98	1.24	2.22215518624	1	1	2.25	0
cr	2	0.15	co	en	0	0	1	2	C	N	1.58	0.84	2.16050055557	3	2	0	3
cr	3	0.25	cl	ox	-1	-2	1	2	Cl	O	3.56	0.89	1.97755935522	3	1	0	2.22
cr	3	0.3	cn	cn	-1	-1	1	1	C	C	-2.94	-0.49	2.13127989321	3	3	0	0
fe	2	0.05	ncs	ncs	-1	-1	1	1	N	N	2.94	0.49	2.23798784205	2	2	2	2
mn	2	0	ncs	ncs	-1	-1	1	1	N	N	2.94	0.49	2.33315210649	2	2	2	2
ni	2	0.3	co	co	0	0	1	1	C	C	-5.34	-0.89	2.22072568493	3	3	0	0
fe	3	0.2	cn	ncs	-1	-1	1	1	C	N	0.98	0.49	2.11795109114	3	2	0	2
cr	3	0.3	en	en	0	0	2	2	N	N	5.04	0.84	2.13158074454	2	2	3	3
co	3	0.1	bipy	bipy	0	0	2	2	N	N	2.94	0.49	2.17993943183	2	2	4.297	4.297
ni	2	0.2	co	co	0	0	1	1	C	C	-5.34	-0.89	2.21209670927	3	3	0	0
co	3	0.2	nh3	co	0	0	1	1	N	C	-1.88	0.84	2.25248019528	2	3	0	0
co	3	0.1	c2h3ns	c2h3ns	0	0	1	1	C	C	-2.94	-0.49	2.15628857072	3	3	2	2
cr	2	0.15	ncs	h2o	-1	0	1	1	N	O	5.94	1.24	1.99502567338	2	1	2	0
co	2	0.3	en	en	0	0	2	2	N	N	5.04	0.84	2.23856862268	2	2	3	3
fe	3	0.25	co	co	0	0	1	1	C	C	-5.34	-0.89	2.2927159684	3	3	0	0
co	3	0.25	nh3	nh3	0	0	1	1	N	N	5.04	0.84	2.19670935749	2	2	0	0
cr	3	0.05	co	h2o	0	0	1	1	C	O	3.18	1.24	1.99912973166	3	1	0	0
fe	2	0	cn	acac	-1	0	1	2	C	O	2.58	0.89	2.06301486007	3	0	0	3.1
co	3	0	nh3	nh3	0	0	1	1	N	N	5.04	0.84	2.24308930477	2	2	0	0
mn	3	0.3	cn	cn	-1	-1	1	1	C	C	-2.94	-0.49	2.05086531	3	3	0	0
cr	2	0.15	h2o	bipy	0	0	1	2	O	N	4.44	1.24	2.1335285716	1	2	0	4.297
fe	3	0.2	h2o	h2o	0	0	1	1	O	O	7.44	1.24	2.04123546208	1	1	0	0
mn	3	0.1	cl	ncs	-1	-1	1	1	Cl	N	1.96	0.49	2.17188155137	3	2	0	2
fe	3	0.15	pisc	cl	0	-1	1	1	C	Cl	-0.98	0	2.18618340004	1	3	2.25	0
co	3	0.1	co	acac	0	0	1	2	C	O	1.78	0.89	1.99957439703	3	0	0	3.1
cr	2	0.2	ox	ox	-2	-2	2	2	O	O	5.34	0.89	2.07714145194	1	1	2.22	2.22
fe	2	0.2	co	tbuc	0	-2	1	2	C	O	1.78	0.89	2.05267795868	3	2	0	2.52
cr	3	0.25	ox	ox	-2	-2	2	2	O	O	5.34	0.89	1.99021017304	1	1	2.22	2.22
cr	2	0.05	co	en	0	0	1	2	C	N	1.58	0.84	2.16038325825	3	2	0	3
ni	2	0.05	co	co	0	0	1	1	C	C	-5.34	-0.89	2.18777082874	3	3	0	0
ni	2	0	h2o	en	0	0	1	2	O	N	5.84	1.24	2.13441249161	1	2	0	3
mn	2	0.2	acac	acac	0	0	2	2	O	O	5.34	0.89	2.17445341831	0	0	3.1	3.1
mn	2	0.15	en	en	0	0	2	2	N	N	5.04	0.84	2.34701596085	2	2	3	3
co	3	0.15	co	acac	0	0	1	2	C	O	1.78	0.89	1.99722817503	3	0	0	3.1
co	2	0.1	en	en	0	0	2	2	N	N	5.04	0.84	2.24444259804	2	2	3	3
mn	3	0.15	nh3	phen	0	0	1	2	N	N	3.64	0.84	2.03458809711	2	2	0	3.868
cr	2	0.3	nh3	cn	0	-1	1	1	N	C	-0.28	0.84	2.20218340438	2	3	0	0
fe	2	0.05	ncs	pisc	-1	0	1	1	N	C	-0.98	0.49	2.04492938947	2	1	2	2.25
fe	2	0.05	h2o	ncs	0	-1	1	1	O	N	4.44	1.24	2.04737333894	1	2	0	2
cr	2	0.05	nh3	nh3	0	0	1	1	N	N	5.04	0.84	2.2086763726	2	2	0	0
fe	3	0.25	cl	cl	-1	-1	1	1	Cl	Cl	0	0	2.54485977948	3	3	0	0
fe	3	0.05	ncs	ox	-1	-2	1	2	N	O	4.54	0.89	2.02440134088	2	1	2	2.22
mn	3	0.15	c2h3ns	c2h3ns	0	0	1	1	C	C	-2.94	-0.49	2.036617269	3	3	2	2
ni	2	0.05	ox	ox	-2	-2	2	2	O	O	5.34	0.89	2.12540167225	1	1	2.22	2.22
fe	2	0.2	h2o	ncs	0	-1	1	1	O	N	4.44	1.24	2.13173510307	1	2	0	2
cr	3	0.1	pisc	ox	0	-2	1	2	C	O	2.58	0.89	1.95908427908	1	1	2.25	2.22
co	2	0.1	h2o	nh3	0	0	1	1	O	N	5.84	1.24	2.19925014085	1	2	0	0
mn	3	0.05	phen	phen	0	0	2	2	N	N	2.94	0.49	2.05844688751	2	2	3.868	3.868
fe	2	0.1	cn	acac	-1	0	1	2	C	O	2.58	0.89	2.07945416394	3	0	0	3.1
cr	3	0.1	c2h3ns	c2h3ns	0	0	1	1	C	C	-2.94	-0.49	2.09427357015	3	3	2	2
fe	3	0.15	phen	phen	0	0	2	2	N	N	2.94	0.49	2.15068608289	2	2	3.868	3.868
fe	3	0.3	cl	pisc	-1	0	1	1	Cl	C	-1.96	0	2.2123697063	3	1	0	2.25
fe	2	0.15	pisc	ncs	0	-1	1	1	C	N	0.98	0.49	2.1395742692	1	2	2.25	2
co	2	0.15	h2o	nh3	0	0	1	1	O	N	5.84	1.24	2.19885165644	1	2	0	0
fe	2	0.05	phen	phen	0	0	2	2	N	N	2.94	0.49	2.20043635148	2	2	3.868	3.868
fe	2	0.1	h2o	ncs	0	-1	1	1	O	N	4.44	1.24	2.05113553124	1	2	0	2
cr	3	0	pisc	ox	0	-2	1	2	C	O	2.58	0.89	1.96771132113	1	1	2.25	2.22
fe	3	0.15	scn	nh3	-1	0	1	1	S	N	3.42	0.84	2.21838868121	1	2	2	0
fe	3	0.1	cl	acac	-1	0	1	2	Cl	O	3.56	0.89	2.117270154	3	0	0	3.1
mn	2	0	nh3	acac	0	0	1	2	N	O	5.24	0.89	2.17066046251	2	0	0	3.1
fe	2	0	cl	pisc	-1	0	1	1	Cl	C	-1.96	0	2.16878761159	3	1	0	2.25
cr	3	0.15	pisc	ox	0	-2	1	2	C	O	2.58	0.89	1.9539212868	1	1	2.25	2.22
mn	2	0.1	ncs	ncs	-1	-1	1	1	N	N	2.94	0.49	2.33148739878	2	2	2	2
mn	2	0.05	co	co	0	0	1	1	C	C	-5.34	-0.89	2.41573220662	3	3	0	0
co	2	0.1	h2o	phen	0	0	1	2	O	N	4.44	1.24	2.1552476886	1	2	0	3.868
mn	3	0.05	co	co	0	0	1	1	C	C	-5.34	-0.89	2.1197982828	3	3	0	0
cr	2	0	bipy	bipy	0	0	2	2	N	N	2.94	0.49	2.09554954184	2	2	4.297	4.297
co	3	0.15	acac	acac	0	0	2	2	O	O	5.34	0.89	2.02665775216	0	0	3.1	3.1
fe	3	0.1	pisc	pisc	0	0	1	1	C	C	-2.94	-0.49	2.19331266414	1	1	2.25	2.25
mn	2	0.05	h2o	h2o	0	0	1	1	O	O	7.44	1.24	2.18235357465	1	1	0	0
mn	3	0.05	acac	acac	0	0	2	2	O	O	5.34	0.89	1.94424129379	0	0	3.1	3.1
co	3	0	phen	phen	0	0	2	2	N	N	2.94	0.49	2.15969616493	2	2	3.868	3.868
co	2	0.1	cn	acac	-1	0	1	2	C	O	2.58	0.89	2.04283909981	3	0	0	3.1
mn	3	0	cn	cn	-1	-1	1	1	C	C	-2.94	-0.49	2.07385114324	3	3	0	0
mn	2	0	bipy	bipy	0	0	2	2	N	N	2.94	0.49	2.27984667887	2	2	4.297	4.297
fe	3	0.15	cl	ncs	-1	-1	1	1	Cl	N	1.96	0.49	2.10436270782	3	2	0	2
ni	2	0.15	nh3	bipy	0	0	1	2	N	N	3.64	0.84	2.16018261444	2	2	0	4.297
cr	2	0	h2o	ox	0	-2	1	2	O	O	6.04	1.24	2.01070393801	1	1	0	2.22
fe	2	0	co	ncs	0	-1	1	1	C	N	0.18	0.49	2.12702409763	3	2	0	2
fe	2	0.1	nh3	nh3	0	0	1	1	N	N	5.04	0.84	2.28312526536	2	2	0	0
co	3	0.25	bipy	bipy	0	0	2	2	N	N	2.94	0.49	2.18492419228	2	2	4.297	4.297
co	2	0.15	acac	acac	0	0	2	2	O	O	5.34	0.89	2.07763891485	0	0	3.1	3.1
fe	3	0.15	cn	h2o	-1	0	1	1	C	O	3.98	1.24	2.02409908739	3	1	0	0
co	2	0.2	en	en	0	0	2	2	N	N	5.04	0.84	2.24080148592	2	2	3	3
co	2	0	bipy	bipy	0	0	2	2	N	N	2.94	0.49	2.17906079755	2	2	4.297	4.297
mn	2	0.05	phen	phen	0	0	2	2	N	N	2.94	0.49	2.29666616776	2	2	3.868	3.868
mn	3	0.15	scn	nh3	-1	0	1	1	S	N	3.42	0.84	1.91699098383	1	2	2	0
fe	2	0.25	cn	acac	-1	0	1	2	C	O	2.58	0.89	2.09650258949	3	0	0	3.1
cr	2	0	cn	nh3	-1	0	1	1	C	N	2.38	0.84	2.09360142093	3	2	0	0
cr	3	0.25	co	h2o	0	0	1	1	C	O	3.18	1.24	1.98750372573	3	1	0	0
fe	2	0	cn	cn	-1	-1	1	1	C	C	-2.94	-0.49	2.44356359854	3	3	0	0
cr	3	0.05	en	en	0	0	2	2	N	N	5.04	0.84	2.15253176379	2	2	3	3
co	3	0.25	ncs	ox	-1	-2	1	2	N	O	4.54	0.89	2.01866155213	2	1	2	2.22
cr	3	0.1	cn	cn	-1	-1	1	1	C	C	-2.94	-0.49	2.12488472081	3	3	0	0
fe	3	0.2	bipy	bipy	0	0	2	2	N	N	2.94	0.49	2.13741676091	2	2	4.297	4.297
fe	2	0.25	h2o	ncs	0	-1	1	1	O	N	4.44	1.24	2.13357804981	1	2	0	2
fe	3	0.15	cn	cn	-1	-1	1	1	C	C	-2.94	-0.49	2.23791729134	3	3	0	0
fe	3	0.3	cl	ncs	-1	-1	1	1	Cl	N	1.96	0.49	2.0944670584	3	2	0	2
fe	2	0.3	pisc	ncs	0	-1	1	1	C	N	0.98	0.49	2.12359986278	1	2	2.25	2
cr	3	0.3	ncs	ncs	-1	-1	1	1	N	N	2.94	0.49	2.02379179005	2	2	2	2
co	2	0	h2o	cn	0	-1	1	1	O	C	0.52	1.24	1.9895872534	1	3	0	0
fe	2	0.1	c2h3ns	c2h3ns	0	0	1	1	C	C	-2.94	-0.49	2.23385455318	3	3	2	2
fe	2	0.15	cl	pisc	-1	0	1	1	Cl	C	-1.96	0	2.21363417468	3	1	0	2.25
fe	3	0	en	en	0	0	2	2	N	N	5.04	0.84	2.26163276459	2	2	3	3
cr	3	0.3	cl	ncs	-1	-1	1	1	Cl	N	1.96	0.49	2.04119128215	3	2	0	2
fe	3	0.1	cn	porphyrin	-1	-2	1	4	C	N	0.98	0.49	2.09169559799	3	2	0	6.9575
ni	2	0.25	cn	acac	-1	0	1	2	C	O	2.58	0.89	2.02725411169	3	0	0	3.1
ni	2	0.05	acac	acac	0	0	2	2	O	O	5.34	0.89	2.04549589407	0	0	3.1	3.1
fe	3	0.25	pisc	cl	0	-1	1	1	C	Cl	-0.98	0	2.1851678035	1	3	2.25	0
mn	3	0.2	pisc	pisc	0	0	1	1	C	C	-2.94	-0.49	2.03768221958	1	1	2.25	2.25
fe	3	0.2	acac	acac	0	0	2	2	O	O	5.34	0.89	2.03194166432	0	0	3.1	3.1
mn	3	0	ox	ox	-2	-2	2	2	O	O	5.34	0.89	1.9518415779	1	1	2.22	2.22
co	3	0.15	nh3	acac	0	0	1	2	N	O	5.24	0.89	2.04151002926	2	0	0	3.1
fe	3	0.2	c2h3ns	c2h3ns	0	0	1	1	C	C	-2.94	-0.49	2.19759353199	3	3	2	2
fe	3	0.1	phen	phen	0	0	2	2	N	N	2.94	0.49	2.15233954009	2	2	3.868	3.868
co	3	0	ncs	ncs	-1	-1	1	1	N	N	2.94	0.49	2.11316300429	2	2	2	2
co	3	0.1	h2o	h2o	0	0	1	1	O	O	7.44	1.24	2.04866488064	1	1	0	0
cr	3	0	acac	acac	0	0	2	2	O	O	5.34	0.89	1.97103586387	0	0	3.1	3.1
fe	2	0.2	cn	pisc	-1	0	1	1	C	C	-2.94	-0.49	2.12288517274	3	1	0	2.25
co	2	0.3	ox	ox	-2	-2	2	2	O	O	5.34	0.89	2.14820617269	1	1	2.22	2.22
fe	3	0.3	phen	phen	0	0	2	2	N	N	2.94	0.49	2.13446819094	2	2	3.868	3.868
mn	2	0.05	cn	en	-1	0	1	2	C	N	2.38	0.84	2.17376410714	3	2	0	3
cr	2	0.15	pisc	pisc	0	0	1	1	C	C	-2.94	-0.49	2.14229448951	1	1	2.25	2.25
co	2	0	nh3	nh3	0	0	1	1	N	N	5.04	0.84	2.24852846552	2	2	0	0
co	2	0.1	ncs	ncs	-1	-1	1	1	N	N	2.94	0.49	2.21678733185	2	2	2	2
fe	2	0.1	ox	ox	-2	-2	2	2	O	O	5.34	0.89	2.15572276195	1	1	2.22	2.22
cr	2	0.2	h2o	cn	0	-1	1	1	O	C	0.52	1.24	2.17277048962	1	3	0	0
fe	3	0.05	h2o	porphyrin	0	-2	1	4	O	N	4.44	1.24	2.04850272682	1	2	0	6.9575
ni	2	0.1	pisc	pisc	0	0	1	1	C	C	-2.94	-0.49	2.12755122198	1	1	2.25	2.25
fe	2	0	ox	ox	-2	-2	2	2	O	O	5.34	0.89	2.15809838646	1	1	2.22	2.22
mn	3	0.15	cn	cn	-1	-1	1	1	C	C	-2.94	-0.49	2.07861104612	3	3	0	0
fe	3	0.05	cn	h2o	-1	0	1	1	C	O	3.98	1.24	2.02042844666	3	1	0	0
ni	2	0.25	ncs	ncs	-1	-1	1	1	N	N	2.94	0.49	2.17454657902	2	2	2	2
co	2	0.25	cn	acac	-1	0	1	2	C	O	2.58	0.89	2.05544344339	3	0	0	3.1
fe	3	0.2	h2o	porphyrin	0	-2	1	4	O	N	4.44	1.24	2.04895140876	1	2	0	6.9575
mn	3	0.15	ox	ox	-2	-2	2	2	O	O	5.34	0.89	1.93979363238	1	1	2.22	2.22
fe	2	0.2	ncs	pisc	-1	0	1	1	N	C	-0.98	0.49	2.02914544396	2	1	2	2.25
co	3	0.1	ncs	ox	-1	-2	1	2	N	O	4.54	0.89	2.02326582204	2	1	2	2.22
cr	3	0.3	nh3	en	0	0	1	2	N	N	5.04	0.84	2.12625238863	2	2	0	3
fe	3	0.2	co	bipy	0	0	1	2	C	N	0.18	0.49	2.22572051272	3	2	0	4.297
co	2	0.05	pisc	en	0	0	1	2	C	N	2.38	0.84	2.16386038986	1	2	2.25	3
mn	3	0.2	h2o	h2o	0	0	1	1	O	O	7.44	1.24	1.95642739741	1	1	0	0
cr	2	0	ncs	h2o	-1	0	1	1	N	O	5.94	1.24	1.97810150861	2	1	2	0
mn	3	0.15	pisc	pisc	0	0	1	1	C	C	-2.94	-0.49	2.0332772001	1	1	2.25	2.25
cr	2	0.25	nh3	tbuc	0	-2	1	2	N	O	5.24	0.89	1.99483004107	2	2	0	2.52
co	2	0.15	nh3	nh3	0	0	1	1	N	N	5.04	0.84	2.24455994756	2	2	0	0
co	2	0.2	acac	acac	0	0	2	2	O	O	5.34	0.89	2.07886936281	0	0	3.1	3.1
fe	3	0	ncs	acac	-1	0	1	2	N	O	4.54	0.89	1.92315654888	2	0	2	3.1
co	2	0.25	h2o	cn	0	-1	1	1	O	C	0.52	1.24	2.05456345565	1	3	0	0
ni	2	0.25	cn	cn	-1	-1	1	1	C	C	-2.94	-0.49	2.34602462847	3	3	0	0
ni	2	0	ox	ox	-2	-2	2	2	O	O	5.34	0.89	2.13001965947	1	1	2.22	2.22
fe	2	0.3	cn	pisc	-1	0	1	1	C	C	-2.94	-0.49	2.14089074212	3	1	0	2.25
co	2	0.3	h2o	phen	0	0	1	2	O	N	4.44	1.24	2.15335840261	1	2	0	3.868
cr	3	0.15	ox	ox	-2	-2	2	2	O	O	5.34	0.89	1.99788293822	1	1	2.22	2.22
cr	2	0.2	nh3	tbuc	0	-2	1	2	N	O	5.24	0.89	1.99569034841	2	2	0	2.52
co	3	0.25	ncs	acac	-1	0	1	2	N	O	4.54	0.89	1.98389438255	2	0	2	3.1
co	2	0.05	h2o	en	0	0	1	2	O	N	5.84	1.24	2.16757826152	1	2	0	3
co	2	0.2	ncs	ncs	-1	-1	1	1	N	N	2.94	0.49	2.22126173337	2	2	2	2
co	3	0	nh3	acac	0	0	1	2	N	O	5.24	0.89	2.0642807061	2	0	0	3.1
ni	2	0.25	co	acac	0	0	1	2	C	O	1.78	0.89	2.04897443664	3	0	0	3.1
cr	3	0.3	h2o	h2o	0	0	1	1	O	O	7.44	1.24	1.98818862619	1	1	0	0
co	2	0	h2o	phen	0	0	1	2	O	N	4.44	1.24	2.15708240269	1	2	0	3.868
fe	3	0.25	tbuc	tbuc	-2	-2	2	2	O	O	5.34	0.89	2.05180874904	2	2	2.52	2.52
mn	2	0.15	cn	en	-1	0	1	2	C	N	2.38	0.84	2.18518989397	3	2	0	3
cr	2	0.25	en	en	0	0	2	2	N	N	5.04	0.84	2.20169422617	2	2	3	3
cr	2	0.25	nh3	nh3	0	0	1	1	N	N	5.04	0.84	2.21465033686	2	2	0	0
ni	2	0.1	bipy	bipy	0	0	2	2	N	N	2.94	0.49	2.13422352973	2	2	4.297	4.297
fe	3	0.25	cn	h2o	-1	0	1	1	C	O	3.98	1.24	2.02467763408	3	1	0	0
mn	3	0.05	h2o	h2o	0	0	1	1	O	O	7.44	1.24	1.96604617297	1	1	0	0
fe	2	0.25	tbuc	tbuc	-2	-2	2	2	O	O	5.34	0.89	2.19387465076	2	2	2.52	2.52
cr	3	0.25	bipy	bipy	0	0	2	2	N	N	2.94	0.49	2.07179738017	2	2	4.297	4.297
co	3	0.1	pisc	pisc	0	0	1	1	C	C	-2.94	-0.49	2.17131989988	1	1	2.25	2.25
fe	3	0	nh3	nh3	0	0	1	1	N	N	5.04	0.84	2.25880156052	2	2	0	0
mn	3	0.05	ox	ox	-2	-2	2	2	O	O	5.34	0.89	1.94723666423	1	1	2.22	2.22
fe	2	0.2	co	co	0	0	1	1	C	C	-5.34	-0.89	2.31336100793	3	3	0	0
fe	3	0.1	ncs	acac	-1	0	1	2	N	O	4.54	0.89	1.92174202326	2	0	2	3.1
mn	3	0	co	h2o	0	0	1	1	C	O	3.18	1.24	1.93113768193	3	1	0	0
ni	2	0.2	c2h3ns	c2h3ns	0	0	1	1	C	C	-2.94	-0.49	2.15907118984	3	3	2	2
fe	3	0.15	cl	cl	-1	-1	1	1	Cl	Cl	0	0	2.55842017049	3	3	0	0
mn	2	0.05	ncs	ncs	-1	-1	1	1	N	N	2.94	0.49	2.33572249388	2	2	2	2
mn	3	0.3	cl	phen	-1	0	1	2	Cl	N	1.96	0.49	2.2414340087	3	2	0	3.868
cr	2	0.15	nh3	tbuc	0	-2	1	2	N	O	5.24	0.89	1.99414278433	2	2	0	2.52
cr	3	0.1	nh3	en	0	0	1	2	N	N	5.04	0.84	2.14125616571	2	2	0	3
cr	2	0.25	bipy	bipy	0	0	2	2	N	N	2.94	0.49	2.13459126188	2	2	4.297	4.297
cr	2	0.2	ncs	pisc	-1	0	1	1	N	C	-0.98	0.49	2.00602837483	2	1	2	2.25
fe	3	0.3	h2o	porphyrin	0	-2	1	4	O	N	4.44	1.24	2.0316978472	1	2	0	6.9575
mn	3	0.15	co	nh3	0	0	1	1	C	N	1.58	0.84	2.0977845685	3	2	0	0
co	3	0.05	tbuc	tbuc	-2	-2	2	2	O	O	5.34	0.89	2.08808146711	2	2	2.52	2.52
ni	2	0.3	nh3	bipy	0	0	1	2	N	N	3.64	0.84	2.16125551902	2	2	0	4.297
mn	3	0.3	co	nh3	0	0	1	1	C	N	1.58	0.84	2.08549205772	3	2	0	0
ni	2	0.3	ox	ox	-2	-2	2	2	O	O	5.34	0.89	2.10941075981	1	1	2.22	2.22
mn	2	0.15	co	nh3	0	0	1	1	C	N	1.58	0.84	2.29750305241	3	2	0	0
fe	2	0.3	cn	acac	-1	0	1	2	C	O	2.58	0.89	2.09848056889	3	0	0	3.1
fe	2	0.25	pisc	cl	0	-1	1	1	C	Cl	-0.98	0	2.13285401527	1	3	2.25	0
fe	3	0.1	acac	acac	0	0	2	2	O	O	5.34	0.89	2.04618543505	0	0	3.1	3.1
cr	2	0.05	ox	ox	-2	-2	2	2	O	O	5.34	0.89	2.07246255803	1	1	2.22	2.22
fe	2	0	co	tbuc	0	-2	1	2	C	O	1.78	0.89	1.91421268768	3	2	0	2.52
cr	3	0.05	cl	cl	-1	-1	1	1	Cl	Cl	0	0	2.51725736512	3	3	0	0
ni	2	0.1	nh3	nh3	0	0	1	1	N	N	5.04	0.84	2.20777035126	2	2	0	0
mn	3	0.15	en	en	0	0	2	2	N	N	5.04	0.84	2.09403411343	2	2	3	3
mn	3	0.05	cl	ncs	-1	-1	1	1	Cl	N	1.96	0.49	2.169599221	3	2	0	2
mn	2	0.25	pisc	nh3	0	0	1	1	C	N	2.38	0.84	2.33772260217	1	2	2.25	0
co	3	0.3	acac	acac	0	0	2	2	O	O	5.34	0.89	2.00163524541	0	0	3.1	3.1
fe	3	0.2	scn	nh3	-1	0	1	1	S	N	3.42	0.84	2.21538938318	1	2	2	0
fe	3	0.2	cl	cl	-1	-1	1	1	Cl	Cl	0	0	2.55138576148	3	3	0	0
cr	2	0.3	h2o	cn	0	-1	1	1	O	C	0.52	1.24	2.18723305035	1	3	0	0
co	2	0.3	c2h3ns	c2h3ns	0	0	1	1	C	C	-2.94	-0.49	2.22239461416	3	3	2	2
ni	2	0.25	en	en	0	0	2	2	N	N	5.04	0.84	2.19217350865	2	2	3	3
mn	3	0.25	phen	phen	0	0	2	2	N	N	2.94	0.49	2.04526321253	2	2	3.868	3.868
co	2	0.15	ncs	h2o	-1	0	1	1	N	O	5.94	1.24	1.99327362342	2	1	2	0
co	3	0.3	ncs	ncs	-1	-1	1	1	N	N	2.94	0.49	2.17143010417	2	2	2	2
co	2	0	h2o	nh3	0	0	1	1	O	N	5.84	1.24	2.20385672999	1	2	0	0
co	3	0	cn	cn	-1	-1	1	1	C	C	-2.94	-0.49	2.22039129599	3	3	0	0
co	3	0.3	en	en	0	0	2	2	N	N	5.04	0.84	2.18913403825	2	2	3	3
fe	2	0.05	pisc	ox	0	-2	1	2	C	O	2.58	0.89	2.07355192336	1	1	2.25	2.22
mn	3	0.2	nh3	cn	0	-1	1	1	N	C	-0.28	0.84	2.042058886	2	3	0	0
mn	3	0.1	phen	phen	0	0	2	2	N	N	2.94	0.49	2.05238651538	2	2	3.868	3.868
cr	2	0.25	pisc	pisc	0	0	1	1	C	C	-2.94	-0.49	2.16224277515	1	1	2.25	2.25
fe	3	0.05	pisc	cl	0	-1	1	1	C	Cl	-0.98	0	2.16971430791	1	3	2.25	0
co	2	0.25	c2h3ns	c2h3ns	0	0	1	1	C	C	-2.94	-0.49	2.21870645496	3	3	2	2
ni	2	0.1	co	co	0	0	1	1	C	C	-5.34	-0.89	2.18966520571	3	3	0	0
fe	2	0.1	cl	pisc	-1	0	1	1	Cl	C	-1.96	0	2.19190322107	3	1	0	2.25
co	3	0.3	cn	cn	-1	-1	1	1	C	C	-2.94	-0.49	2.19536620177	3	3	0	0
co	3	0.05	bipy	bipy	0	0	2	2	N	N	2.94	0.49	2.14102930607	2	2	4.297	4.297
mn	3	0.15	nh3	nh3	0	0	1	1	N	N	5.04	0.84	2.11065435283	2	2	0	0
co	2	0	c2h3ns	c2h3ns	0	0	1	1	C	C	-2.94	-0.49	2.1757430707	3	3	2	2
mn	3	0.3	en	en	0	0	2	2	N	N	5.04	0.84	2.08444754218	2	2	3	3
mn	3	0.1	h2o	h2o	0	0	1	1	O	O	7.44	1.24	1.96223207607	1	1	0	0
ni	2	0.2	nh3	nh3	0	0	1	1	N	N	5.04	0.84	2.20379217039	2	2	0	0
fe	2	0.25	h2o	h2o	0	0	1	1	O	O	7.44	1.24	2.11304977661	1	1	0	0
mn	3	0.3	c2h3ns	c2h3ns	0	0	1	1	C	C	-2.94	-0.49	2.04149376985	3	3	2	2
mn	2	0.1	en	en	0	0	2	2	N	N	5.04	0.84	2.34692954142	2	2	3	3
mn	2	0.2	c2h3ns	c2h3ns	0	0	1	1	C	C	-2.94	-0.49	2.35026939488	3	3	2	2
fe	2	0.05	pisc	ncs	0	-1	1	1	C	N	0.98	0.49	2.10316466244	1	2	2.25	2
fe	3	0.15	ncs	acac	-1	0	1	2	N	O	4.54	0.89	1.91755559095	2	0	2	3.1
fe	2	0.3	acac	acac	0	0	2	2	O	O	5.34	0.89	2.11153163079	0	0	3.1	3.1
cr	2	0	pisc	pisc	0	0	1	1	C	C	-2.94	-0.49	2.10610593553	1	1	2.25	2.25
fe	2	0.1	ncs	h2o	-1	0	1	1	N	O	5.94	1.24	1.97727661776	2	1	2	0
mn	2	0.25	phen	phen	0	0	2	2	N	N	2.94	0.49	2.29151891702	2	2	3.868	3.868
cr	2	0.3	h2o	ox	0	-2	1	2	O	O	6.04	1.24	2.01126361361	1	1	0	2.22
co	2	0.2	h2o	en	0	0	1	2	O	N	5.84	1.24	2.16455462127	1	2	0	3
mn	3	0	h2o	h2o	0	0	1	1	O	O	7.44	1.24	1.97030619439	1	1	0	0
cr	2	0.05	ncs	h2o	-1	0	1	1	N	O	5.94	1.24	1.98426782446	2	1	2	0
cr	2	0.3	phen	phen	0	0	2	2	N	N	2.94	0.49	2.14591062111	2	2	3.868	3.868
mn	2	0.25	c2h3ns	c2h3ns	0	0	1	1	C	C	-2.94	-0.49	2.35382075793	3	3	2	2
cr	3	0.05	bipy	bipy	0	0	2	2	N	N	2.94	0.49	2.07623097166	2	2	4.297	4.297
co	3	0.2	tbuc	tbuc	-2	-2	2	2	O	O	5.34	0.89	2.09513085556	2	2	2.52	2.52
cr	2	0.15	c2h3ns	c2h3ns	0	0	1	1	C	C	-2.94	-0.49	2.13511438336	3	3	2	2
cr	2	0.25	h2o	ox	0	-2	1	2	O	O	6.04	1.24	2.01148586921	1	1	0	2.22
fe	3	0.15	ox	ox	-2	-2	2	2	O	O	5.34	0.89	2.02502997986	1	1	2.22	2.22
cr	2	0.3	nh3	porphyrin	0	-2	1	4	N	N	3.64	0.84	2.03306885391	2	2	0	6.9575
co	2	0	pisc	en	0	0	1	2	C	N	2.38	0.84	2.10992754554	1	2	2.25	3
co	3	0.3	co	co	0	0	1	1	C	C	-5.34	-0.89	2.25047834468	3	3	0	0
fe	3	0	acac	acac	0	0	2	2	O	O	5.34	0.89	2.06241955797	0	0	3.1	3.1
cr	3	0.25	pisc	tbuc	0	-2	1	2	C	O	2.58	0.89	1.95354292724	1	2	2.25	2.52
mn	2	0.2	bipy	bipy	0	0	2	2	N	N	2.94	0.49	2.27971009993	2	2	4.297	4.297
co	3	0.15	h2o	h2o	0	0	1	1	O	O	7.44	1.24	2.03811821499	1	1	0	0
mn	2	0.1	h2o	bipy	0	0	1	2	O	N	4.44	1.24	2.25032803234	1	2	0	4.297
co	2	0.1	c2h3ns	c2h3ns	0	0	1	1	C	C	-2.94	-0.49	2.19905021995	3	3	2	2
mn	3	0.2	ox	ox	-2	-2	2	2	O	O	5.34	0.89	1.93616455172	1	1	2.22	2.22
cr	3	0.3	tbuc	tbuc	-2	-2	2	2	O	O	5.34	0.89	2.00138821754	2	2	2.52	2.52
cr	3	0	ox	ox	-2	-2	2	2	O	O	5.34	0.89	2.00918645593	1	1	2.22	2.22
mn	2	0	acac	acac	0	0	2	2	O	O	5.34	0.89	2.18306365572	0	0	3.1	3.1
cr	2	0.25	nh3	porphyrin	0	-2	1	4	N	N	3.64	0.84	2.04896738809	2	2	0	6.9575
co	2	0.25	h2o	en	0	0	1	2	O	N	5.84	1.24	2.16318694994	1	2	0	3
cr	3	0.1	bipy	bipy	0	0	2	2	N	N	2.94	0.49	2.07620602247	2	2	4.297	4.297
mn	3	0.25	cn	cn	-1	-1	1	1	C	C	-2.94	-0.49	2.0496420476	3	3	0	0
co	3	0.15	co	co	0	0	1	1	C	C	-5.34	-0.89	2.26890490413	3	3	0	0
co	2	0.25	ncs	ncs	-1	-1	1	1	N	N	2.94	0.49	2.22337179732	2	2	2	2
cr	3	0.25	acac	acac	0	0	2	2	O	O	5.34	0.89	1.96014081088	0	0	3.1	3.1
cr	2	0.1	pisc	pisc	0	0	1	1	C	C	-2.94	-0.49	2.13115860641	1	1	2.25	2.25
co	3	0.15	c2h3ns	c2h3ns	0	0	1	1	C	C	-2.94	-0.49	2.15929123783	3	3	2	2
ni	2	0.15	ncs	ncs	-1	-1	1	1	N	N	2.94	0.49	2.17034828014	2	2	2	2
fe	2	0.2	phen	phen	0	0	2	2	N	N	2.94	0.49	2.2179755545	2	2	3.868	3.868
co	3	0.15	ox	ox	-2	-2	2	2	O	O	5.34	0.89	2.01609147789	1	1	2.22	2.22
mn	3	0.1	pisc	pisc	0	0	1	1	C	C	-2.94	-0.49	2.02388891759	1	1	2.25	2.25
cr	2	0.1	en	en	0	0	2	2	N	N	5.04	0.84	2.19819959557	2	2	3	3
cr	3	0.2	scn	scn	-1	-1	1	1	S	S	0.18	0.03	2.52535790516	1	1	2	2
co	2	0.15	h2o	phen	0	0	1	2	O	N	4.44	1.24	2.15188112585	1	2	0	3.868
fe	3	0.2	co	co	0	0	1	1	C	C	-5.34	-0.89	2.30302745781	3	3	0	0
co	2	0.3	ncs	ncs	-1	-1	1	1	N	N	2.94	0.49	2.22555620963	2	2	2	2
mn	2	0.1	ox	ox	-2	-2	2	2	O	O	5.34	0.89	2.22960533474	1	1	2.22	2.22
mn	3	0.1	co	co	0	0	1	1	C	C	-5.34	-0.89	2.1215633312	3	3	0	0
fe	2	0.05	co	ncs	0	-1	1	1	C	N	0.18	0.49	2.12184960678	3	2	0	2
cr	2	0.3	bipy	bipy	0	0	2	2	N	N	2.94	0.49	2.13811164623	2	2	4.297	4.297
mn	2	0.05	co	en	0	0	1	2	C	N	1.58	0.84	2.27702389188	3	2	0	3
fe	2	0.2	nh3	nh3	0	0	1	1	N	N	5.04	0.84	2.28269267698	2	2	0	0
fe	2	0.3	co	ncs	0	-1	1	1	C	N	0.18	0.49	2.09145941497	3	2	0	2
mn	2	0.2	h2o	bipy	0	0	1	2	O	N	4.44	1.24	2.25184196302	1	2	0	4.297
cr	3	0.2	pisc	ox	0	-2	1	2	C	O	2.58	0.89	1.94939930999	1	1	2.25	2.22
fe	3	0.1	h2o	h2o	0	0	1	1	O	O	7.44	1.24	2.05290710499	1	1	0	0
cr	3	0.3	pisc	tbuc	0	-2	1	2	C	O	2.58	0.89	1.94983621463	1	2	2.25	2.52
cr	3	0.2	en	en	0	0	2	2	N	N	5.04	0.84	2.14050335544	2	2	3	3
cr	2	0.1	phen	phen	0	0	2	2	N	N	2.94	0.49	2.1327057743	2	2	3.868	3.868
mn	2	0.3	co	ncs	0	-1	1	1	C	N	0.18	0.49	2.1637520999	3	2	0	2
co	3	0.05	co	acac	0	0	1	2	C	O	1.78	0.89	2.00717532773	3	0	0	3.1
co	3	0.05	pisc	pisc	0	0	1	1	C	C	-2.94	-0.49	2.15304145268	1	1	2.25	2.25
mn	2	0	en	en	0	0	2	2	N	N	5.04	0.84	2.35490380204	2	2	3	3
mn	2	0.3	pisc	nh3	0	0	1	1	C	N	2.38	0.84	2.33730494134	1	2	2.25	0
co	3	0.1	nh3	acac	0	0	1	2	N	O	5.24	0.89	2.05198310752	2	0	0	3.1
ni	2	0	c2h3ns	c2h3ns	0	0	1	1	C	C	-2.94	-0.49	2.12653163798	3	3	2	2
co	2	0.15	h2o	en	0	0	1	2	O	N	5.84	1.24	2.16723722678	1	2	0	3
mn	3	0	cl	ncs	-1	-1	1	1	Cl	N	1.96	0.49	2.17164370895	3	2	0	2
co	3	0.1	ox	ox	-2	-2	2	2	O	O	5.34	0.89	2.02408649972	1	1	2.22	2.22
mn	2	0.15	nh3	cn	0	-1	1	1	N	C	-0.28	0.84	2.28726553734	2	3	0	0
cr	3	0.05	ncs	cn	-1	-1	1	1	N	C	-0.98	0.49	2.05216264938	2	3	2	0
fe	3	0.25	h2o	porphyrin	0	-2	1	4	O	N	4.44	1.24	2.03510200082	1	2	0	6.9575
ni	2	0	nh3	acac	0	0	1	2	N	O	5.24	0.89	2.10417791757	2	0	0	3.1
cr	3	0.15	en	en	0	0	2	2	N	N	5.04	0.84	2.14337352889	2	2	3	3
mn	2	0.15	h2o	en	0	0	1	2	O	N	5.84	1.24	2.27442572239	1	2	0	3
cr	2	0.15	cn	co	-1	0	1	1	C	C	-4.54	-0.49	2.05445143474	3	3	0	0
fe	3	0	ox	ox	-2	-2	2	2	O	O	5.34	0.89	2.04221517307	1	1	2.22	2.22
co	3	0.05	ncs	acac	-1	0	1	2	N	O	4.54	0.89	1.89561162029	2	0	2	3.1
cr	3	0.25	cl	cl	-1	-1	1	1	Cl	Cl	0	0	2.49704987419	3	3	0	0
cr	3	0.3	scn	h2o	-1	0	1	1	S	O	5.02	1.24	2.01453993923	1	1	2	0
cr	2	0.05	scn	nh3	-1	0	1	1	S	N	3.42	0.84	2.15614215364	1	2	2	0
cr	3	0.25	en	en	0	0	2	2	N	N	5.04	0.84	2.13489651515	2	2	3	3
mn	3	0.1	co	en	0	0	1	2	C	N	1.58	0.84	2.08498448856	3	2	0	3
fe	2	0.25	h2o	scn	0	-1	1	1	O	S	2.6	1.24	2.2923075451	1	1	0	2
mn	2	0.25	en	en	0	0	2	2	N	N	5.04	0.84	2.34347157467	2	2	3	3
co	2	0.3	h2o	h2o	0	0	1	1	O	O	7.44	1.24	2.10947206966	1	1	0	0
fe	3	0	co	bipy	0	0	1	2	C	N	0.18	0.49	2.15496519703	3	2	0	4.297
fe	2	0.25	cn	pisc	-1	0	1	1	C	C	-2.94	-0.49	2.13838817381	3	1	0	2.25
cr	3	0	bipy	bipy	0	0	2	2	N	N	2.94	0.49	2.07687182899	2	2	4.297	4.297
fe	2	0.05	co	tbuc	0	-2	1	2	C	O	1.78	0.89	1.94097928655	3	2	0	2.52
fe	2	0.05	co	co	0	0	1	1	C	C	-5.34	-0.89	2.2944429489	3	3	0	0
mn	3	0.2	en	en	0	0	2	2	N	N	5.04	0.84	2.09084126306	2	2	3	3
fe	3	0.1	tbuc	tbuc	-2	-2	2	2	O	O	5.34	0.89	2.07235459221	2	2	2.52	2.52
co	3	0.3	ox	ox	-2	-2	2	2	O	O	5.34	0.89	1.99620686777	1	1	2.22	2.22
fe	2	0.15	cn	cn	-1	-1	1	1	C	C	-2.94	-0.49	2.44931939552	3	3	0	0
mn	3	0	pisc	h2o	0	0	1	1	C	O	3.98	1.24	2.23430572181	1	1	2.25	0
co	3	0.1	cn	cn	-1	-1	1	1	C	C	-2.94	-0.49	2.20997994771	3	3	0	0
fe	2	0.15	ncs	pisc	-1	0	1	1	N	C	-0.98	0.49	2.04408011126	2	1	2	2.25
co	2	0.2	h2o	h2o	0	0	1	1	O	O	7.44	1.24	2.11264662691	1	1	0	0
cr	2	0.15	en	en	0	0	2	2	N	N	5.04	0.84	2.1989564132	2	2	3	3
fe	3	0.15	h2o	h2o	0	0	1	1	O	O	7.44	1.24	2.04668974664	1	1	0	0
fe	2	0	co	co	0	0	1	1	C	C	-5.34	-0.89	2.26567503999	3	3	0	0
cr	3	0.05	scn	scn	-1	-1	1	1	S	S	0.18	0.03	2.52723337813	1	1	2	2
mn	3	0.05	en	en	0	0	2	2	N	N	5.04	0.84	2.1005901047	2	2	3	3
cr	2	0.15	acac	acac	0	0	2	2	O	O	5.34	0.89	2.05762741758	0	0	3.1	3.1
ni	2	0	cn	acac	-1	0	1	2	C	O	2.58	0.89	2.010482291	3	0	0	3.1
fe	3	0.3	scn	co	-1	0	1	1	S	C	-3.5	0.03	2.28771092361	1	3	2	0
cr	2	0.3	pisc	scn	0	-1	1	1	C	S	-0.86	0.03	2.11323373856	1	1	2.25	2
cr	2	0.1	scn	nh3	-1	0	1	1	S	N	3.42	0.84	2.15979743055	1	2	2	0
mn	2	0.05	bipy	bipy	0	0	2	2	N	N	2.94	0.49	2.27992484064	2	2	4.297	4.297
fe	2	0.2	pisc	cl	0	-1	1	1	C	Cl	-0.98	0	2.07679986469	1	3	2.25	0
fe	3	0.05	bipy	bipy	0	0	2	2	N	N	2.94	0.49	2.13981688153	2	2	4.297	4.297
cr	3	0.2	c2h3ns	c2h3ns	0	0	1	1	C	C	-2.94	-0.49	2.10127932058	3	3	2	2
co	3	0.25	c2h3ns	c2h3ns	0	0	1	1	C	C	-2.94	-0.49	2.15811259387	3	3	2	2
co	3	0.15	en	en	0	0	2	2	N	N	5.04	0.84	2.21801398748	2	2	3	3
ni	2	0.05	en	en	0	0	2	2	N	N	5.04	0.84	2.204382353	2	2	3	3
co	2	0.1	h2o	h2o	0	0	1	1	O	O	7.44	1.24	2.12161575508	1	1	0	0
mn	3	0.1	scn	nh3	-1	0	1	1	S	N	3.42	0.84	1.90645684142	1	2	2	0
cr	2	0.2	nh3	cn	0	-1	1	1	N	C	-0.28	0.84	2.15603089652	2	3	0	0
fe	2	0.25	co	co	0	0	1	1	C	C	-5.34	-0.89	2.32584953472	3	3	0	0
cr	2	0.2	nh3	porphyrin	0	-2	1	4	N	N	3.64	0.84	2.05186853571	2	2	0	6.9575
cr	2	0.3	scn	nh3	-1	0	1	1	S	N	3.42	0.84	2.16432727912	1	2	2	0
co	3	0.05	nh3	nh3	0	0	1	1	N	N	5.04	0.84	2.23128142031	2	2	0	0
mn	2	0.1	nh3	acac	0	0	1	2	N	O	5.24	0.89	2.17140718242	2	0	0	3.1
ni	2	0.15	co	co	0	0	1	1	C	C	-5.34	-0.89	2.19825529361	3	3	0	0
cr	3	0.05	h2o	h2o	0	0	1	1	O	O	7.44	1.24	2.00048221004	1	1	0	0
cr	3	0.3	co	h2o	0	0	1	1	C	O	3.18	1.24	1.98541344831	3	1	0	0
cr	3	0.15	nh3	en	0	0	1	2	N	N	5.04	0.84	2.13845278046	2	2	0	3
cr	2	0	tbuc	tbuc	-2	-2	2	2	O	O	5.34	0.89	2.04265802414	2	2	2.52	2.52
mn	3	0.05	pisc	pisc	0	0	1	1	C	C	-2.94	-0.49	2.01559736915	1	1	2.25	2.25
fe	3	0.15	cl	acac	-1	0	1	2	Cl	O	3.56	0.89	2.11115446483	3	0	0	3.1
co	2	0.25	co	co	0	0	1	1	C	C	-5.34	-0.89	2.28455747147	3	3	0	0
fe	3	0.05	cn	cn	-1	-1	1	1	C	C	-2.94	-0.49	2.25107881642	3	3	0	0
co	3	0.15	ncs	ncs	-1	-1	1	1	N	N	2.94	0.49	2.11976415244	2	2	2	2
fe	2	0	pisc	ncs	0	-1	1	1	C	N	0.98	0.49	2.11928907599	1	2	2.25	2
ni	2	0.15	co	acac	0	0	1	2	C	O	1.78	0.89	2.0666797545	3	0	0	3.1
cr	2	0.1	bipy	bipy	0	0	2	2	N	N	2.94	0.49	2.12038548435	2	2	4.297	4.297
cr	2	0.1	ncs	pisc	-1	0	1	1	N	C	-0.98	0.49	1.99551647179	2	1	2	2.25
mn	2	0.1	c2h3ns	c2h3ns	0	0	1	1	C	C	-2.94	-0.49	2.34279686622	3	3	2	2
fe	3	0.05	ncs	ncs	-1	-1	1	1	N	N	2.94	0.49	2.11501621245	2	2	2	2
co	2	0	ncs	h2o	-1	0	1	1	N	O	5.94	1.24	1.9702381924	2	1	2	0
co	3	0.3	tbuc	tbuc	-2	-2	2	2	O	O	5.34	0.89	2.1099817803	2	2	2.52	2.52
mn	2	0.05	h2o	bipy	0	0	1	2	O	N	4.44	1.24	2.24835277682	1	2	0	4.297
fe	3	0.25	ncs	ox	-1	-2	1	2	N	O	4.54	0.89	1.99245454397	2	1	2	2.22
cr	3	0.2	scn	h2o	-1	0	1	1	S	O	5.02	1.24	2.01848742095	1	1	2	0
ni	2	0.25	co	co	0	0	1	1	C	C	-5.34	-0.89	2.21367093405	3	3	0	0
mn	2	0	h2o	bipy	0	0	1	2	O	N	4.44	1.24	2.24600271718	1	2	0	4.297
mn	2	0.05	nh3	nh3	0	0	1	1	N	N	5.04	0.84	2.34353570725	2	2	0	0
fe	2	0.25	pisc	ox	0	-2	1	2	C	O	2.58	0.89	2.07826561311	1	1	2.25	2.22
fe	2	0	ncs	pisc	-1	0	1	1	N	C	-0.98	0.49	2.04656544008	2	1	2	2.25
mn	2	0.05	co	ncs	0	-1	1	1	C	N	0.18	0.49	2.156858968	3	2	0	2
fe	2	0.25	ncs	pisc	-1	0	1	1	N	C	-0.98	0.49	2.03141295186	2	1	2	2.25
co	2	0.1	h2o	cn	0	-1	1	1	O	C	0.52	1.24	2.02067070187	1	3	0	0
fe	3	0.1	c2h3ns	c2h3ns	0	0	1	1	C	C	-2.94	-0.49	2.19939602604	3	3	2	2
cr	3	0.15	pisc	tbuc	0	-2	1	2	C	O	2.58	0.89	1.96516977596	1	2	2.25	2.52
mn	3	0.15	nh3	cn	0	-1	1	1	N	C	-0.28	0.84	2.04041443086	2	3	0	0
fe	3	0.3	acac	acac	0	0	2	2	O	O	5.34	0.89	2.01962724429	0	0	3.1	3.1
co	2	0.05	en	en	0	0	2	2	N	N	5.04	0.84	2.24643950478	2	2	3	3
co	3	0	en	en	0	0	2	2	N	N	5.04	0.84	2.25153613554	2	2	3	3
co	3	0.2	acac	acac	0	0	2	2	O	O	5.34	0.89	2.01815796744	0	0	3.1	3.1
ni	2	0.1	co	acac	0	0	1	2	C	O	1.78	0.89	2.07664610041	3	0	0	3.1
fe	3	0.05	h2o	pisc	0	0	1	1	O	C	0.52	1.24	2.16400852549	1	1	0	2.25
mn	2	0.3	co	co	0	0	1	1	C	C	-5.34	-0.89	2.43480582019	3	3	0	0
fe	3	0.3	pisc	cl	0	-1	1	1	C	Cl	-0.98	0	2.19178668307	1	3	2.25	0
cr	2	0.1	h2o	h2o	0	0	1	1	O	O	7.44	1.24	2.09157263683	1	1	0	0
fe	3	0.2	ncs	ox	-1	-2	1	2	N	O	4.54	0.89	1.99971166411	2	1	2	2.22
mn	2	0.1	co	en	0	0	1	2	C	N	1.58	0.84	2.27511988116	3	2	0	3
fe	3	0.25	cl	ncs	-1	-1	1	1	Cl	N	1.96	0.49	2.09676113286	3	2	0	2
fe	2	0.05	cn	pisc	-1	0	1	1	C	C	-2.94	-0.49	2.14067309319	3	1	0	2.25
co	2	0.15	bipy	bipy	0	0	2	2	N	N	2.94	0.49	2.17251062917	2	2	4.297	4.297
mn	3	0.05	co	nh3	0	0	1	1	C	N	1.58	0.84	2.10696015325	3	2	0	0
mn	3	0.2	cl	ncs	-1	-1	1	1	Cl	N	1.96	0.49	2.16928156129	3	2	0	2
cr	2	0.3	cn	co	-1	0	1	1	C	C	-4.54	-0.49	2.06784896942	3	3	0	0
co	3	0.25	tbuc	tbuc	-2	-2	2	2	O	O	5.34	0.89	2.10601972418	2	2	2.52	2.52
ni	2	0.05	nh3	nh3	0	0	1	1	N	N	5.04	0.84	2.2097379713	2	2	0	0
co	3	0.2	nh3	nh3	0	0	1	1	N	N	5.04	0.84	2.20621126489	2	2	0	0
co	2	0.25	h2o	phen	0	0	1	2	O	N	4.44	1.24	2.16911744996	1	2	0	3.868
fe	2	0.15	en	en	0	0	2	2	N	N	5.04	0.84	2.26925980971	2	2	3	3
cr	2	0.2	cn	co	-1	0	1	1	C	C	-4.54	-0.49	2.05963051093	3	3	0	0
cr	3	0.2	cl	ox	-1	-2	1	2	Cl	O	3.56	0.89	1.98158228737	3	1	0	2.22
fe	2	0.2	pisc	ncs	0	-1	1	1	C	N	0.98	0.49	2.12007975913	1	2	2.25	2
fe	3	0	h2o	pisc	0	0	1	1	O	C	0.52	1.24	2.15849435051	1	1	0	2.25
cr	3	0.2	ncs	ncs	-1	-1	1	1	N	N	2.94	0.49	2.02337055315	2	2	2	2
co	3	0.1	nh3	nh3	0	0	1	1	N	N	5.04	0.84	2.2252438949	2	2	0	0
fe	2	0.3	h2o	scn	0	-1	1	1	O	S	2.6	1.24	2.28311052767	1	1	0	2
cr	2	0.15	scn	nh3	-1	0	1	1	S	N	3.42	0.84	2.15993441172	1	2	2	0
co	3	0.3	ncs	ox	-1	-2	1	2	N	O	4.54	0.89	2.01600802534	2	1	2	2.22
mn	2	0.3	nh3	acac	0	0	1	2	N	O	5.24	0.89	2.17936895648	2	0	0	3.1
cr	2	0.05	acac	acac	0	0	2	2	O	O	5.34	0.89	2.04560282801	0	0	3.1	3.1
cr	2	0.25	h2o	h2o	0	0	1	1	O	O	7.44	1.24	2.08886005292	1	1	0	0
fe	3	0	cn	ncs	-1	-1	1	1	C	N	0.98	0.49	2.14407402216	3	2	0	2
cr	2	0.1	h2o	ox	0	-2	1	2	O	O	6.04	1.24	2.01095925718	1	1	0	2.22
cr	2	0	nh3	porphyrin	0	-2	1	4	N	N	3.64	0.84	2.06792558899	2	2	0	6.9575
cr	3	0.15	scn	h2o	-1	0	1	1	S	O	5.02	1.24	2.02181009007	1	1	2	0
cr	2	0.05	pisc	ncs	0	-1	1	1	C	N	0.98	0.49	2.03858730426	1	2	2.25	2
cr	3	0.05	cl	ncs	-1	-1	1	1	Cl	N	1.96	0.49	2.0349699794	3	2	0	2
co	3	0.1	en	en	0	0	2	2	N	N	5.04	0.84	2.23045164395	2	2	3	3
mn	2	0.15	ncs	ncs	-1	-1	1	1	N	N	2.94	0.49	2.33374240519	2	2	2	2
cr	2	0.3	cl	h2o	-1	0	1	1	Cl	O	4.96	1.24	2.04834531238	3	1	0	0
fe	3	0.25	ox	ox	-2	-2	2	2	O	O	5.34	0.89	2.01538306944	1	1	2.22	2.22
mn	2	0.3	bipy	bipy	0	0	2	2	N	N	2.94	0.49	2.28041379835	2	2	4.297	4.297
ni	2	0.3	acac	acac	0	0	2	2	O	O	5.34	0.89	2.05944838582	0	0	3.1	3.1
co	3	0.3	nh3	co	0	0	1	1	N	C	-1.88	0.84	2.24026466316	2	3	0	0
fe	2	0.05	ncs	h2o	-1	0	1	1	N	O	5.94	1.24	1.96807305719	2	1	2	0
fe	3	0	bipy	bipy	0	0	2	2	N	N	2.94	0.49	2.13575742104	2	2	4.297	4.297
cr	2	0.05	h2o	ox	0	-2	1	2	O	O	6.04	1.24	2.01100616022	1	1	0	2.22
co	3	0	pisc	tbuc	0	-2	1	2	C	O	2.58	0.89	1.97585986597	1	2	2.25	2.52
ni	2	0.3	c2h3ns	c2h3ns	0	0	1	1	C	C	-2.94	-0.49	2.16721019085	3	3	2	2
mn	2	0.3	h2o	h2o	0	0	1	1	O	O	7.44	1.24	2.18105676106	1	1	0	0
fe	3	0.2	ncs	acac	-1	0	1	2	N	O	4.54	0.89	1.9193884407	2	0	2	3.1
cr	2	0.3	co	en	0	0	1	2	C	N	1.58	0.84	2.16072570418	3	2	0	3
cr	2	0.15	scn	phen	-1	0	1	2	S	N	2.02	0.49	2.1423956141	1	2	2	3.868
co	3	0.05	nh3	acac	0	0	1	2	N	O	5.24	0.89	2.06137059858	2	0	0	3.1
mn	3	0.2	phen	phen	0	0	2	2	N	N	2.94	0.49	2.05164139893	2	2	3.868	3.868
co	3	0.2	c2h3ns	c2h3ns	0	0	1	1	C	C	-2.94	-0.49	2.1585071155	3	3	2	2
mn	2	0.2	co	en	0	0	1	2	C	N	1.58	0.84	2.27318711221	3	2	0	3
mn	2	0.1	co	ncs	0	-1	1	1	C	N	0.18	0.49	2.15997308504	3	2	0	2
co	2	0	co	co	0	0	1	1	C	C	-5.34	-0.89	2.23498987058	3	3	0	0
ni	2	0.15	cn	acac	-1	0	1	2	C	O	2.58	0.89	2.02032110382	3	0	0	3.1
mn	3	0	scn	nh3	-1	0	1	1	S	N	3.42	0.84	1.88824561763	1	2	2	0
co	2	0.3	pisc	en	0	0	1	2	C	N	2.38	0.84	2.21021701454	1	2	2.25	3
cr	3	0.1	acac	acac	0	0	2	2	O	O	5.34	0.89	1.9671984964	0	0	3.1	3.1
cr	2	0.1	h2o	cn	0	-1	1	1	O	C	0.52	1.24	2.15807650886	1	3	0	0
mn	3	0.25	acac	acac	0	0	2	2	O	O	5.34	0.89	1.93215929369	0	0	3.1	3.1
fe	2	0.05	acac	acac	0	0	2	2	O	O	5.34	0.89	2.07583931252	0	0	3.1	3.1
fe	3	0.3	ncs	ox	-1	-2	1	2	N	O	4.54	0.89	1.9864601158	2	1	2	2.22
fe	3	0	tbuc	tbuc	-2	-2	2	2	O	O	5.34	0.89	2.08841270676	2	2	2.52	2.52
cr	3	0.3	cl	ox	-1	-2	1	2	Cl	O	3.56	0.89	1.97414047688	3	1	0	2.22
co	3	0	co	acac	0	0	1	2	C	O	1.78	0.89	2.01808544801	3	0	0	3.1
fe	3	0.25	scn	co	-1	0	1	1	S	C	-3.5	0.03	2.27045761797	1	3	2	0
co	3	0.05	cn	cn	-1	-1	1	1	C	C	-2.94	-0.49	2.21931783466	3	3	0	0
co	3	0.1	ncs	ncs	-1	-1	1	1	N	N	2.94	0.49	2.1071756148	2	2	2	2
cr	3	0.25	scn	h2o	-1	0	1	1	S	O	5.02	1.24	2.01679031166	1	1	2	0
co	2	0.15	pisc	cl	0	-1	1	1	C	Cl	-0.98	0	2.0343056922	1	3	2.25	0
mn	3	0.25	h2o	h2o	0	0	1	1	O	O	7.44	1.24	1.95342208009	1	1	0	0
mn	2	0.2	nh3	ncs	0	-1	1	1	N	N	3.64	0.84	2.17057686587	2	2	0	2
ni	2	0.1	nh3	bipy	0	0	1	2	N	N	3.64	0.84	2.16088798839	2	2	0	4.297
cr	2	0.3	ncs	h2o	-1	0	1	1	N	O	5.94	1.24	2.00888162514	2	1	2	0
co	2	0.05	h2o	phen	0	0	1	2	O	N	4.44	1.24	2.15845668499	1	2	0	3.868
co	2	0.3	tbuc	tbuc	-2	-2	2	2	O	O	5.34	0.89	2.16650893992	2	2	2.52	2.52
mn	3	0.3	h2o	h2o	0	0	1	1	O	O	7.44	1.24	1.95012127209	1	1	0	0
mn	3	0.3	scn	nh3	-1	0	1	1	S	N	3.42	0.84	1.9396782468	1	2	2	0
co	3	0.05	en	en	0	0	2	2	N	N	5.04	0.84	2.23843109797	2	2	3	3
mn	3	0.25	cl	phen	-1	0	1	2	Cl	N	1.96	0.49	2.24008023867	3	2	0	3.868
ni	2	0.2	cn	cn	-1	-1	1	1	C	C	-2.94	-0.49	2.34468218463	3	3	0	0
cr	2	0.05	co	co	0	0	1	1	C	C	-5.34	-0.89	2.16470276635	3	3	0	0
fe	3	0.2	cn	porphyrin	-1	-2	1	4	C	N	0.98	0.49	2.0867649942	3	2	0	6.9575
co	3	0.25	pisc	tbuc	0	-2	1	2	C	O	2.58	0.89	2.10016884822	1	2	2.25	2.52
cr	2	0.3	ncs	pisc	-1	0	1	1	N	C	-0.98	0.49	2.01498831503	2	1	2	2.25
fe	2	0	tbuc	tbuc	-2	-2	2	2	O	O	5.34	0.89	2.19781640611	2	2	2.52	2.52
mn	2	0	co	en	0	0	1	2	C	N	1.58	0.84	2.27896409803	3	2	0	3
ni	2	0.05	tbuc	tbuc	-2	-2	2	2	O	O	5.34	0.89	2.1567828588	2	2	2.52	2.52
fe	3	0.1	pisc	cl	0	-1	1	1	C	Cl	-0.98	0	2.17824991505	1	3	2.25	0
fe	3	0.05	en	en	0	0	2	2	N	N	5.04	0.84	2.25125377501	2	2	3	3
fe	2	0.3	co	tbuc	0	-2	1	2	C	O	1.78	0.89	2.06207960727	3	2	0	2.52
mn	2	0	c2h3ns	c2h3ns	0	0	1	1	C	C	-2.94	-0.49	2.33301574551	3	3	2	2
mn	2	0.25	bipy	bipy	0	0	2	2	N	N	2.94	0.49	2.27967002178	2	2	4.297	4.297
fe	2	0.3	co	en	0	0	1	2	C	N	1.58	0.84	2.21063813184	3	2	0	3
ni	2	0.2	co	acac	0	0	1	2	C	O	1.78	0.89	2.0576714967	3	0	0	3.1
mn	2	0.25	nh3	nh3	0	0	1	1	N	N	5.04	0.84	2.3397853161	2	2	0	0
co	3	0.3	nh3	acac	0	0	1	2	N	O	5.24	0.89	2.01432102901	2	0	0	3.1
fe	2	0.1	co	co	0	0	1	1	C	C	-5.34	-0.89	2.29580845915	3	3	0	0
fe	2	0.05	cl	pisc	-1	0	1	1	Cl	C	-1.96	0	2.18166389761	3	1	0	2.25
fe	3	0.3	tbuc	tbuc	-2	-2	2	2	O	O	5.34	0.89	2.04612388175	2	2	2.52	2.52
mn	3	0.25	co	nh3	0	0	1	1	C	N	1.58	0.84	2.08770574793	3	2	0	0
cr	3	0.15	cl	ncs	-1	-1	1	1	Cl	N	1.96	0.49	2.03839763337	3	2	0	2
mn	2	0	h2o	h2o	0	0	1	1	O	O	7.44	1.24	2.18179244505	1	1	0	0
mn	2	0	phen	phen	0	0	2	2	N	N	2.94	0.49	2.29743395903	2	2	3.868	3.868
ni	2	0	ncs	ncs	-1	-1	1	1	N	N	2.94	0.49	2.16795476712	2	2	2	2
cr	3	0.2	pisc	tbuc	0	-2	1	2	C	O	2.58	0.89	1.96008459601	1	2	2.25	2.52
co	2	0.15	c2h3ns	c2h3ns	0	0	1	1	C	C	-2.94	-0.49	2.20357660607	3	3	2	2
fe	3	0.25	cn	porphyrin	-1	-2	1	4	C	N	0.98	0.49	2.08355729038	3	2	0	6.9575
fe	2	0.3	nh3	nh3	0	0	1	1	N	N	5.04	0.84	2.27706951449	2	2	0	0
cr	3	0	ncs	cn	-1	-1	1	1	N	C	-0.98	0.49	2.04862266649	2	3	2	0
fe	2	0.2	h2o	scn	0	-1	1	1	O	S	2.6	1.24	2.27111524204	1	1	0	2
fe	3	0.05	acac	acac	0	0	2	2	O	O	5.34	0.89	2.05428867548	0	0	3.1	3.1
co	2	0.05	phen	phen	0	0	2	2	N	N	2.94	0.49	2.15675618395	2	2	3.868	3.868
co	3	0.2	ncs	ncs	-1	-1	1	1	N	N	2.94	0.49	2.17096521371	2	2	2	2
co	2	0	cn	acac	-1	0	1	2	C	O	2.58	0.89	2.026754861	3	0	0	3.1
cr	3	0.3	ox	ox	-2	-2	2	2	O	O	5.34	0.89	1.98627514	1	1	2.22	2.22
cr	2	0.1	nh3	porphyrin	0	-2	1	4	N	N	3.64	0.84	2.06886852224	2	2	0	6.9575
fe	3	0	cl	ncs	-1	-1	1	1	Cl	N	1.96	0.49	2.11864444276	3	2	0	2
mn	3	0.15	acac	acac	0	0	2	2	O	O	5.34	0.89	1.93876347826	0	0	3.1	3.1
cr	3	0.3	scn	scn	-1	-1	1	1	S	S	0.18	0.03	2.5194814515	1	1	2	2
co	2	0.05	cn	acac	-1	0	1	2	C	O	2.58	0.89	2.03427772033	3	0	0	3.1
fe	3	0.05	cl	ncs	-1	-1	1	1	Cl	N	1.96	0.49	2.11355702028	3	2	0	2
co	3	0.15	tbuc	tbuc	-2	-2	2	2	O	O	5.34	0.89	2.07315624705	2	2	2.52	2.52
co	3	0.25	co	acac	0	0	1	2	C	O	1.78	0.89	1.9926807708	3	0	0	3.1
fe	2	0.15	co	en	0	0	1	2	C	N	1.58	0.84	2.21890437803	3	2	0	3
fe	2	0.15	co	ncs	0	-1	1	1	C	N	0.18	0.49	2.09561369721	3	2	0	2
co	2	0.3	cn	acac	-1	0	1	2	C	O	2.58	0.89	2.06359963371	3	0	0	3.1
fe	3	0.1	cn	h2o	-1	0	1	1	C	O	3.98	1.24	2.02002764791	3	1	0	0
fe	2	0.2	h2o	h2o	0	0	1	1	O	O	7.44	1.24	2.11184565707	1	1	0	0
fe	2	0.05	h2o	scn	0	-1	1	1	O	S	2.6	1.24	2.3147992054	1	1	0	2
cr	3	0.05	ox	ox	-2	-2	2	2	O	O	5.34	0.89	2.00554465471	1	1	2.22	2.22
ni	2	0	nh3	nh3	0	0	1	1	N	N	5.04	0.84	2.21165505311	2	2	0	0
fe	2	0.05	tbuc	tbuc	-2	-2	2	2	O	O	5.34	0.89	2.20123478523	2	2	2.52	2.52
cr	2	0.05	pisc	scn	0	-1	1	1	C	S	-0.86	0.03	2.05329959686	1	1	2.25	2
fe	2	0.15	ncs	ncs	-1	-1	1	1	N	N	2.94	0.49	2.24363418598	2	2	2	2
cr	3	0	cl	ncs	-1	-1	1	1	Cl	N	1.96	0.49	2.03256949461	3	2	0	2
cr	2	0.15	cl	h2o	-1	0	1	1	Cl	O	4.96	1.24	2.04923090507	3	1	0	0
fe	2	0.1	en	en	0	0	2	2	N	N	5.04	0.84	2.27476433651	2	2	3	3
fe	3	0.25	h2o	h2o	0	0	1	1	O	O	7.44	1.24	2.03643101118	1	1	0	0
cr	2	0.25	c2h3ns	c2h3ns	0	0	1	1	C	C	-2.94	-0.49	2.15367340219	3	3	2	2
mn	3	0	nh3	nh3	0	0	1	1	N	N	5.04	0.84	2.12255535662	2	2	0	0
mn	3	0.15	bipy	bipy	0	0	2	2	N	N	2.94	0.49	2.03945470424	2	2	4.297	4.297
ni	2	0.3	ncs	ncs	-1	-1	1	1	N	N	2.94	0.49	2.17667202655	2	2	2	2
mn	3	0.25	en	en	0	0	2	2	N	N	5.04	0.84	2.08729183791	2	2	3	3
ni	2	0.25	c2h3ns	c2h3ns	0	0	1	1	C	C	-2.94	-0.49	2.16345166331	3	3	2	2
fe	3	0.25	ncs	pisc	-1	0	1	1	N	C	-0.98	0.49	2.10342105012	2	1	2	2.25
co	2	0.25	acac	acac	0	0	2	2	O	O	5.34	0.89	2.0959021014	0	0	3.1	3.1
co	2	0.05	nh3	nh3	0	0	1	1	N	N	5.04	0.84	2.25045651823	2	2	0	0
fe	2	0.2	co	en	0	0	1	2	C	N	1.58	0.84	2.21555781466	3	2	0	3
co	2	0.2	bipy	bipy	0	0	2	2	N	N	2.94	0.49	1.96805769572	2	2	4.297	4.297
mn	3	0.05	nh3	cn	0	-1	1	1	N	C	-0.28	0.84	2.03685874468	2	3	0	0
co	2	0.2	pisc	en	0	0	1	2	C	N	2.38	0.84	2.21556052467	1	2	2.25	3
mn	3	0	bipy	bipy	0	0	2	2	N	N	2.94	0.49	2.04249464835	2	2	4.297	4.297
co	3	0.25	nh3	co	0	0	1	1	N	C	-1.88	0.84	2.24817111223	2	3	0	0
cr	2	0.1	c2h3ns	c2h3ns	0	0	1	1	C	C	-2.94	-0.49	2.12972506194	3	3	2	2
fe	3	0.1	cl	cl	-1	-1	1	1	Cl	Cl	0	0	2.56583372509	3	3	0	0
mn	2	0.1	nh3	ncs	0	-1	1	1	N	N	3.64	0.84	2.17581402926	2	2	0	2
cr	2	0.05	cn	nh3	-1	0	1	1	C	N	2.38	0.84	2.10192136875	3	2	0	0
cr	2	0.2	en	en	0	0	2	2	N	N	5.04	0.84	2.19933775372	2	2	3	3
fe	2	0	pisc	cl	0	-1	1	1	C	Cl	-0.98	0	2.01495876734	1	3	2.25	0
mn	3	0	co	nh3	0	0	1	1	C	N	1.58	0.84	2.11237014099	3	2	0	0
fe	2	0.3	h2o	ncs	0	-1	1	1	O	N	4.44	1.24	2.13584734897	1	2	0	2
mn	3	0.15	cl	ncs	-1	-1	1	1	Cl	N	1.96	0.49	2.16967786399	3	2	0	2
mn	3	0.1	nh3	nh3	0	0	1	1	N	N	5.04	0.84	2.11517510427	2	2	0	0
cr	3	0.25	ncs	cn	-1	-1	1	1	N	C	-0.98	0.49	2.06305432818	2	3	2	0
fe	3	0.15	cn	ncs	-1	-1	1	1	C	N	0.98	0.49	2.12280796011	3	2	0	2
mn	3	0.3	cl	ncs	-1	-1	1	1	Cl	N	1.96	0.49	2.16269971587	3	2	0	2
fe	3	0	pisc	cl	0	-1	1	1	C	Cl	-0.98	0	2.15994511504	1	3	2.25	0
co	2	0.2	co	co	0	0	1	1	C	C	-5.34	-0.89	2.27418779761	3	3	0	0
mn	2	0.25	h2o	en	0	0	1	2	O	N	5.84	1.24	2.27316629414	1	2	0	3
fe	3	0.1	co	bipy	0	0	1	2	C	N	0.18	0.49	2.17048707511	3	2	0	4.297
ni	2	0.15	h2o	en	0	0	1	2	O	N	5.84	1.24	2.12533482919	1	2	0	3
cr	3	0.1	ncs	ncs	-1	-1	1	1	N	N	2.94	0.49	2.02237305982	2	2	2	2
co	3	0.3	c2h3ns	c2h3ns	0	0	1	1	C	C	-2.94	-0.49	2.16011674459	3	3	2	2
cr	2	0.1	h2o	bipy	0	0	1	2	O	N	4.44	1.24	2.12936728475	1	2	0	4.297
cr	3	0.2	nh3	en	0	0	1	2	N	N	5.04	0.84	2.13250702315	2	2	0	3
fe	2	0.05	pisc	cl	0	-1	1	1	C	Cl	-0.98	0	2.02436450324	1	3	2.25	0
mn	2	0	nh3	cn	0	-1	1	1	N	C	-0.28	0.84	2.17384337232	2	3	0	0
fe	3	0	scn	nh3	-1	0	1	1	S	N	3.42	0.84	2.23113012942	1	2	2	0
mn	3	0.15	co	en	0	0	1	2	C	N	1.58	0.84	2.08144787195	3	2	0	3
ni	2	0	nh3	bipy	0	0	1	2	N	N	3.64	0.84	2.16100396043	2	2	0	4.297
fe	3	0.2	h2o	pisc	0	0	1	1	O	C	0.52	1.24	2.20970894152	1	1	0	2.25
cr	3	0.2	cn	cn	-1	-1	1	1	C	C	-2.94	-0.49	2.12859917036	3	3	0	0
mn	3	0.2	c2h3ns	c2h3ns	0	0	1	1	C	C	-2.94	-0.49	2.035747013	3	3	2	2
co	3	0.25	pisc	pisc	0	0	1	1	C	C	-2.94	-0.49	2.20403028252	1	1	2.25	2.25
cr	2	0.05	nh3	cn	0	-1	1	1	N	C	-0.28	0.84	2.12926575075	2	3	0	0
fe	2	0	ncs	ncs	-1	-1	1	1	N	N	2.94	0.49	2.23477784079	2	2	2	2
co	2	0.3	acac	acac	0	0	2	2	O	O	5.34	0.89	2.09592191837	0	0	3.1	3.1
mn	3	0.2	co	h2o	0	0	1	1	C	O	3.18	1.24	1.91303536474	3	1	0	0
mn	3	0.05	co	h2o	0	0	1	1	C	O	3.18	1.24	1.92109963189	3	1	0	0
co	3	0.2	bipy	bipy	0	0	2	2	N	N	2.94	0.49	2.18355636084	2	2	4.297	4.297
cr	2	0.05	h2o	cn	0	-1	1	1	O	C	0.52	1.24	2.14973630961	1	3	0	0
fe	3	0	ncs	pisc	-1	0	1	1	N	C	-0.98	0.49	1.99775712534	2	1	2	2.25
fe	3	0.05	nh3	nh3	0	0	1	1	N	N	5.04	0.84	2.24906398916	2	2	0	0
cr	2	0.15	nh3	nh3	0	0	1	1	N	N	5.04	0.84	2.21407667998	2	2	0	0
fe	2	0	c2h3ns	c2h3ns	0	0	1	1	C	C	-2.94	-0.49	2.21699134814	3	3	2	2
cr	2	0.1	scn	phen	-1	0	1	2	S	N	2.02	0.49	2.14006593459	1	2	2	3.868
fe	3	0.25	scn	nh3	-1	0	1	1	S	N	3.42	0.84	2.20469354969	1	2	2	0
cr	3	0.3	bipy	bipy	0	0	2	2	N	N	2.94	0.49	2.0711878243	2	2	4.297	4.297
co	3	0.3	h2o	h2o	0	0	1	1	O	O	7.44	1.24	2.01203129045	1	1	0	0
fe	2	0.2	pisc	ox	0	-2	1	2	C	O	2.58	0.89	2.07445612273	1	1	2.25	2.22
mn	2	0.25	ncs	ncs	-1	-1	1	1	N	N	2.94	0.49	2.33273930845	2	2	2	2
cr	2	0.2	pisc	scn	0	-1	1	1	C	S	-0.86	0.03	2.09225021266	1	1	2.25	2
cr	2	0	co	en	0	0	1	2	C	N	1.58	0.84	2.16039749221	3	2	0	3
mn	2	0.2	nh3	cn	0	-1	1	1	N	C	-0.28	0.84	2.29438213539	2	3	0	0
mn	3	0.15	cl	phen	-1	0	1	2	Cl	N	1.96	0.49	2.23866716157	3	2	0	3.868
mn	3	0.3	pisc	pisc	0	0	1	1	C	C	-2.94	-0.49	2.0435498569	1	1	2.25	2.25
mn	2	0.2	ncs	ncs	-1	-1	1	1	N	N	2.94	0.49	2.33596942962	2	2	2	2
mn	2	0.05	ox	ox	-2	-2	2	2	O	O	5.34	0.89	2.23040890742	1	1	2.22	2.22
cr	2	0.2	scn	phen	-1	0	1	2	S	N	2.02	0.49	2.14386055024	1	2	2	3.868
co	3	0.2	pisc	pisc	0	0	1	1	C	C	-2.94	-0.49	2.19632177115	1	1	2.25	2.25
ni	2	0.15	acac	acac	0	0	2	2	O	O	5.34	0.89	2.06859887405	0	0	3.1	3.1
co	2	0	phen	phen	0	0	2	2	N	N	2.94	0.49	2.15335849808	2	2	3.868	3.868
fe	3	0.1	bipy	bipy	0	0	2	2	N	N	2.94	0.49	2.14245672715	2	2	4.297	4.297
co	3	0.3	nh3	nh3	0	0	1	1	N	N	5.04	0.84	2.18796703005	2	2	0	0
fe	2	0.15	phen	phen	0	0	2	2	N	N	2.94	0.49	2.20024034278	2	2	3.868	3.868
cr	3	0.1	en	en	0	0	2	2	N	N	5.04	0.84	2.15028771421	2	2	3	3
fe	3	0.25	c2h3ns	c2h3ns	0	0	1	1	C	C	-2.94	-0.49	2.19352098383	3	3	2	2
cr	2	0.05	pisc	pisc	0	0	1	1	C	C	-2.94	-0.49	2.11902703471	1	1	2.25	2.25
cr	2	0	cl	h2o	-1	0	1	1	Cl	O	4.96	1.24	2.05072326363	3	1	0	0
cr	2	0.3	pisc	ncs	0	-1	1	1	C	N	0.98	0.49	2.06610272188	1	2	2.25	2
cr	2	0.05	c2h3ns	c2h3ns	0	0	1	1	C	C	-2.94	-0.49	2.10927142022	3	3	2	2
ni	2	0.3	cn	acac	-1	0	1	2	C	O	2.58	0.89	2.03033007678	3	0	0	3.1
ni	2	0.1	cn	cn	-1	-1	1	1	C	C	-2.94	-0.49	2.34166316837	3	3	0	0
cr	2	0.25	acac	acac	0	0	2	2	O	O	5.34	0.89	2.05868685596	0	0	3.1	3.1
cr	2	0.15	phen	phen	0	0	2	2	N	N	2.94	0.49	2.13703472998	2	2	3.868	3.868
mn	3	0.25	ox	ox	-2	-2	2	2	O	O	5.34	0.89	1.93267286068	1	1	2.22	2.22
co	3	0.3	bipy	bipy	0	0	2	2	N	N	2.94	0.49	2.18378188825	2	2	4.297	4.297
mn	3	0.3	co	co	0	0	1	1	C	C	-5.34	-0.89	2.1235918596	3	3	0	0
cr	2	0.25	nh3	cn	0	-1	1	1	N	C	-0.28	0.84	2.19403428635	2	3	0	0
mn	2	0.3	nh3	nh3	0	0	1	1	N	N	5.04	0.84	2.34078984563	2	2	0	0
cr	2	0.15	h2o	h2o	0	0	1	1	O	O	7.44	1.24	2.09061083948	1	1	0	0
co	3	0.2	co	co	0	0	1	1	C	C	-5.34	-0.89	2.26318704236	3	3	0	0
co	2	0.15	pisc	en	0	0	1	2	C	N	2.38	0.84	2.20924571868	1	2	2.25	3
co	3	0	c2h3ns	c2h3ns	0	0	1	1	C	C	-2.94	-0.49	2.15404709893	3	3	2	2
mn	3	0.05	scn	nh3	-1	0	1	1	S	N	3.42	0.84	1.89120881435	1	2	2	0
cr	2	0.05	phen	phen	0	0	2	2	N	N	2.94	0.49	2.12677010629	2	2	3.868	3.868
fe	2	0.15	h2o	ncs	0	-1	1	1	O	N	4.44	1.24	2.12893580715	1	2	0	2
mn	2	0.3	acac	acac	0	0	2	2	O	O	5.34	0.89	2.17310536023	0	0	3.1	3.1
mn	2	0.25	acac	acac	0	0	2	2	O	O	5.34	0.89	2.17288129033	0	0	3.1	3.1
ni	2	0.25	nh3	bipy	0	0	1	2	N	N	3.64	0.84	2.16130941239	2	2	0	4.297
co	2	0.1	co	co	0	0	1	1	C	C	-5.34	-0.89	2.26152748522	3	3	0	0
fe	2	0.25	nh3	nh3	0	0	1	1	N	N	5.04	0.84	2.28286134887	2	2	0	0
fe	3	0.3	scn	nh3	-1	0	1	1	S	N	3.42	0.84	2.19439973788	1	2	2	0
cr	3	0.1	cl	cl	-1	-1	1	1	Cl	Cl	0	0	2.51213149089	3	3	0	0
fe	3	0.05	cn	ncs	-1	-1	1	1	C	N	0.98	0.49	2.13554058379	3	2	0	2
ni	2	0.25	h2o	en	0	0	1	2	O	N	5.84	1.24	2.12461170349	1	2	0	3
mn	3	0.3	co	en	0	0	1	2	C	N	1.58	0.84	2.07251116195	3	2	0	3
cr	2	0	ox	ox	-2	-2	2	2	O	O	5.34	0.89	2.07076344282	1	1	2.22	2.22
co	2	0	ncs	ncs	-1	-1	1	1	N	N	2.94	0.49	2.21637520452	2	2	2	2
cr	3	0.15	ncs	ncs	-1	-1	1	1	N	N	2.94	0.49	2.02130962483	2	2	2	2
fe	3	0.3	cl	cl	-1	-1	1	1	Cl	Cl	0	0	2.53862660922	3	3	0	0
ni	2	0.15	pisc	pisc	0	0	1	1	C	C	-2.94	-0.49	2.13562286528	1	1	2.25	2.25
fe	3	0.2	scn	co	-1	0	1	1	S	C	-3.5	0.03	2.24979496262	1	3	2	0
cr	3	0	co	co	0	0	1	1	C	C	-5.34	-0.89	2.16969273183	3	3	0	0
mn	2	0.15	c2h3ns	c2h3ns	0	0	1	1	C	C	-2.94	-0.49	2.34682401496	3	3	2	2
fe	3	0.3	ncs	ncs	-1	-1	1	1	N	N	2.94	0.49	2.08499502014	2	2	2	2
cr	2	0.1	nh3	cn	0	-1	1	1	N	C	-0.28	0.84	2.13765917086	2	3	0	0
mn	2	0.2	nh3	nh3	0	0	1	1	N	N	5.04	0.84	2.34294329242	2	2	0	0
ni	2	0.3	nh3	acac	0	0	1	2	N	O	5.24	0.89	2.09050412471	2	0	0	3.1
cr	2	0.2	co	en	0	0	1	2	C	N	1.58	0.84	2.16060461875	3	2	0	3
cr	3	0.15	h2o	h2o	0	0	1	1	O	O	7.44	1.24	1.99517587607	1	1	0	0
co	2	0	ox	ox	-2	-2	2	2	O	O	5.34	0.89	2.15390196753	1	1	2.22	2.22
cr	2	0.25	h2o	cn	0	-1	1	1	O	C	0.52	1.24	2.18144666523	1	3	0	0
fe	3	0	c2h3ns	c2h3ns	0	0	1	1	C	C	-2.94	-0.49	2.19697025606	3	3	2	2
fe	2	0.25	ncs	ncs	-1	-1	1	1	N	N	2.94	0.49	2.2436771814	2	2	2	2
fe	3	0.3	cn	cn	-1	-1	1	1	C	C	-2.94	-0.49	2.23216551211	3	3	0	0
mn	2	0.25	co	ncs	0	-1	1	1	C	N	0.18	0.49	2.16118084816	3	2	0	2
mn	2	0.2	co	ncs	0	-1	1	1	C	N	0.18	0.49	2.15874108648	3	2	0	2
cr	3	0.25	nh3	en	0	0	1	2	N	N	5.04	0.84	2.12973833444	2	2	0	3
fe	2	0	nh3	nh3	0	0	1	1	N	N	5.04	0.84	2.28707291927	2	2	0	0
cr	3	0.1	cl	ncs	-1	-1	1	1	Cl	N	1.96	0.49	2.03684048306	3	2	0	2
ni	2	0	bipy	bipy	0	0	2	2	N	N	2.94	0.49	2.13357476908	2	2	4.297	4.297
fe	3	0.15	scn	co	-1	0	1	1	S	C	-3.5	0.03	2.22881188569	1	3	2	0
ni	2	0	en	en	0	0	2	2	N	N	5.04	0.84	2.20559796764	2	2	3	3
co	3	0	h2o	h2o	0	0	1	1	O	O	7.44	1.24	2.06998364348	1	1	0	0
mn	3	0.2	nh3	phen	0	0	1	2	N	N	3.64	0.84	2.03446676409	2	2	0	3.868
cr	2	0.15	pisc	scn	0	-1	1	1	C	S	-0.86	0.03	2.07896214155	1	1	2.25	2
co	3	0.05	ncs	ox	-1	-2	1	2	N	O	4.54	0.89	2.04280869567	2	1	2	2.22
fe	3	0.2	pisc	pisc	0	0	1	1	C	C	-2.94	-0.49	2.21329920898	1	1	2.25	2.25
ni	2	0.25	pisc	pisc	0	0	1	1	C	C	-2.94	-0.49	2.15037779901	1	1	2.25	2.25
cr	3	0	en	en	0	0	2	2	N	N	5.04	0.84	2.16003818517	2	2	3	3
mn	3	0.25	co	h2o	0	0	1	1	C	O	3.18	1.24	1.91195619081	3	1	0	0
fe	3	0.05	cl	pisc	-1	0	1	1	Cl	C	-1.96	0	2.18862368696	3	1	0	2.25
cr	2	0.3	cn	nh3	-1	0	1	1	C	N	2.38	0.84	2.12753397708	3	2	0	0
co	2	0	h2o	en	0	0	1	2	O	N	5.84	1.24	2.17291348751	1	2	0	3
mn	3	0.3	ox	ox	-2	-2	2	2	O	O	5.34	0.89	1.92889674207	1	1	2.22	2.22
cr	3	0.25	tbuc	tbuc	-2	-2	2	2	O	O	5.34	0.89	2.00472985269	2	2	2.52	2.52
fe	3	0	h2o	h2o	0	0	1	1	O	O	7.44	1.24	2.0670292526	1	1	0	0
co	2	0.25	pisc	en	0	0	1	2	C	N	2.38	0.84	2.21263406916	1	2	2.25	3
ni	2	0.2	bipy	bipy	0	0	2	2	N	N	2.94	0.49	2.13444564176	2	2	4.297	4.297
mn	3	0.05	c2h3ns	c2h3ns	0	0	1	1	C	C	-2.94	-0.49	2.02969477713	3	3	2	2
co	3	0.3	pisc	tbuc	0	-2	1	2	C	O	2.58	0.89	2.05159063717	1	2	2.25	2.52
ni	2	0.2	acac	acac	0	0	2	2	O	O	5.34	0.89	2.06291008436	0	0	3.1	3.1
cr	2	0.1	pisc	ncs	0	-1	1	1	C	N	0.98	0.49	2.04243955279	1	2	2.25	2
mn	3	0.25	pisc	h2o	0	0	1	1	C	O	3.98	1.24	2.20758576514	1	1	2.25	0
ni	2	0.2	nh3	acac	0	0	1	2	N	O	5.24	0.89	2.09500955039	2	0	0	3.1
cr	2	0.3	nh3	nh3	0	0	1	1	N	N	5.04	0.84	2.21456317225	2	2	0	0
ni	2	0.05	co	acac	0	0	1	2	C	O	1.78	0.89	2.09337800734	3	0	0	3.1
co	2	0.2	pisc	cl	0	-1	1	1	C	Cl	-0.98	0	2.06314868744	1	3	2.25	0
cr	2	0	h2o	h2o	0	0	1	1	O	O	7.44	1.24	2.08572422242	1	1	0	0
fe	3	0.05	c2h3ns	c2h3ns	0	0	1	1	C	C	-2.94	-0.49	2.1998730369	3	3	2	2
co	2	0.1	pisc	cl	0	-1	1	1	C	Cl	-0.98	0	2.0033266301	1	3	2.25	0
mn	2	0.25	co	co	0	0	1	1	C	C	-5.34	-0.89	2.43345979896	3	3	0	0
mn	2	0	pisc	nh3	0	0	1	1	C	N	2.38	0.84	2.28927964853	1	2	2.25	0
cr	3	0.05	scn	h2o	-1	0	1	1	S	O	5.02	1.24	2.02949200875	1	1	2	0
mn	2	0.25	nh3	ncs	0	-1	1	1	N	N	3.64	0.84	2.17944792494	2	2	0	2
co	2	0.3	h2o	en	0	0	1	2	O	N	5.84	1.24	2.15298369587	1	2	0	3
mn	3	0	phen	phen	0	0	2	2	N	N	2.94	0.49	2.0583117105	2	2	3.868	3.868
co	2	0.2	tbuc	tbuc	-2	-2	2	2	O	O	5.34	0.89	2.17413488135	2	2	2.52	2.52
cr	2	0.25	ncs	pisc	-1	0	1	1	N	C	-0.98	0.49	2.01038048499	2	1	2	2.25
ni	2	0.2	h2o	en	0	0	1	2	O	N	5.84	1.24	2.12587478309	1	2	0	3
fe	3	0.2	cl	acac	-1	0	1	2	Cl	O	3.56	0.89	2.10772389445	3	0	0	3.1
cr	2	0.05	cn	co	-1	0	1	1	C	C	-4.54	-0.49	2.04437220587	3	3	0	0
fe	3	0.05	ncs	acac	-1	0	1	2	N	O	4.54	0.89	1.92531037883	2	0	2	3.1
co	2	0.15	cn	acac	-1	0	1	2	C	O	2.58	0.89	2.04643509594	3	0	0	3.1
mn	3	0.05	cl	phen	-1	0	1	2	Cl	N	1.96	0.49	2.11563518518	3	2	0	3.868
fe	3	0.25	co	bipy	0	0	1	2	C	N	0.18	0.49	2.22215760278	3	2	0	4.297
cr	2	0.1	co	en	0	0	1	2	C	N	1.58	0.84	2.16058252268	3	2	0	3
fe	2	0.05	h2o	h2o	0	0	1	1	O	O	7.44	1.24	2.11423804235	1	1	0	0
mn	3	0.05	bipy	bipy	0	0	2	2	N	N	2.94	0.49	2.04202040594	2	2	4.297	4.297
mn	2	0.25	co	nh3	0	0	1	1	C	N	1.58	0.84	2.29284199551	3	2	0	0
cr	2	0.1	cn	nh3	-1	0	1	1	C	N	2.38	0.84	2.10582952976	3	2	0	0
co	3	0.15	bipy	bipy	0	0	2	2	N	N	2.94	0.49	2.18547681959	2	2	4.297	4.297
mn	3	0.1	acac	acac	0	0	2	2	O	O	5.34	0.89	1.94113161615	0	0	3.1	3.1
fe	2	0.15	pisc	ox	0	-2	1	2	C	O	2.58	0.89	2.07231545233	1	1	2.25	2.22
ni	2	0.25	tbuc	tbuc	-2	-2	2	2	O	O	5.34	0.89	2.1385874016	2	2	2.52	2.52
fe	2	0.2	ncs	ncs	-1	-1	1	1	N	N	2.94	0.49	2.24152693963	2	2	2	2
fe	3	0.05	h2o	h2o	0	0	1	1	O	O	7.44	1.24	2.05947933331	1	1	0	0
fe	3	0.15	pisc	pisc	0	0	1	1	C	C	-2.94	-0.49	2.20443101801	1	1	2.25	2.25
fe	2	0.15	ox	ox	-2	-2	2	2	O	O	5.34	0.89	2.15269877584	1	1	2.22	2.22
ni	2	0.05	nh3	bipy	0	0	1	2	N	N	3.64	0.84	2.16202335086	2	2	0	4.297
mn	2	0.1	bipy	bipy	0	0	2	2	N	N	2.94	0.49	2.28005097751	2	2	4.297	4.297
co	3	0.3	co	acac	0	0	1	2	C	O	1.78	0.89	1.98847239723	3	0	0	3.1
mn	3	0.05	pisc	h2o	0	0	1	1	C	O	3.98	1.24	2.2280942847	1	1	2.25	0
fe	3	0.3	cn	h2o	-1	0	1	1	C	O	3.98	1.24	2.02396354593	3	1	0	0
co	3	0.05	co	co	0	0	1	1	C	C	-5.34	-0.89	2.27501408575	3	3	0	0
ni	2	0	pisc	pisc	0	0	1	1	C	C	-2.94	-0.49	2.110575186	1	1	2.25	2.25
fe	2	0.3	c2h3ns	c2h3ns	0	0	1	1	C	C	-2.94	-0.49	2.26219594063	3	3	2	2
fe	2	0.1	acac	acac	0	0	2	2	O	O	5.34	0.89	2.0810389601	0	0	3.1	3.1
cr	3	0.05	nh3	en	0	0	1	2	N	N	5.04	0.84	2.14796260044	2	2	0	3
cr	2	0.25	pisc	scn	0	-1	1	1	C	S	-0.86	0.03	2.10369565852	1	1	2.25	2
co	3	0.2	ncs	ox	-1	-2	1	2	N	O	4.54	0.89	2.01746119174	2	1	2	2.22
ni	2	0.3	co	acac	0	0	1	2	C	O	1.78	0.89	2.04735455928	3	0	0	3.1
mn	2	0.3	h2o	en	0	0	1	2	O	N	5.84	1.24	2.27209822853	1	2	0	3
co	3	0.05	h2o	h2o	0	0	1	1	O	O	7.44	1.24	2.05914739922	1	1	0	0
fe	3	0.1	nh3	nh3	0	0	1	1	N	N	5.04	0.84	2.24004371262	2	2	0	0
fe	2	0.15	pisc	cl	0	-1	1	1	C	Cl	-0.98	0	2.0548573352	1	3	2.25	0
cr	2	0.2	h2o	h2o	0	0	1	1	O	O	7.44	1.24	2.09108852984	1	1	0	0
ni	2	0.15	nh3	nh3	0	0	1	1	N	N	5.04	0.84	2.20537178592	2	2	0	0
fe	2	0.2	ox	ox	-2	-2	2	2	O	O	5.34	0.89	2.15172100227	1	1	2.22	2.22
cr	3	0.2	co	h2o	0	0	1	1	C	O	3.18	1.24	1.98975150833	3	1	0	0
mn	2	0	co	nh3	0	0	1	1	C	N	1.58	0.84	2.30389733624	3	2	0	0
cr	2	0.2	bipy	bipy	0	0	2	2	N	N	2.94	0.49	2.13150027245	2	2	4.297	4.297
co	3	0.25	cn	cn	-1	-1	1	1	C	C	-2.94	-0.49	2.19442124895	3	3	0	0
fe	3	0.2	ncs	ncs	-1	-1	1	1	N	N	2.94	0.49	2.09539797766	2	2	2	2
co	3	0.25	phen	phen	0	0	2	2	N	N	2.94	0.49	2.19255353483	2	2	3.868	3.868
cr	3	0.2	cl	cl	-1	-1	1	1	Cl	Cl	0	0	2.50198237311	3	3	0	0
fe	2	0.15	nh3	nh3	0	0	1	1	N	N	5.04	0.84	2.28391731327	2	2	0	0
mn	3	0.1	cl	phen	-1	0	1	2	Cl	N	1.96	0.49	2.23789407979	3	2	0	3.868
ni	2	0.05	c2h3ns	c2h3ns	0	0	1	1	C	C	-2.94	-0.49	2.13240610193	3	3	2	2
fe	2	0	h2o	ncs	0	-1	1	1	O	N	4.44	1.24	2.04459502229	1	2	0	2
mn	3	0	cl	phen	-1	0	1	2	Cl	N	1.96	0.49	2.11868540746	3	2	0	3.868
fe	3	0.05	phen	phen	0	0	2	2	N	N	2.94	0.49	2.16438415541	2	2	3.868	3.868
co	2	0.25	h2o	nh3	0	0	1	1	O	N	5.84	1.24	2.19749206634	1	2	0	0
ni	2	0.25	nh3	acac	0	0	1	2	N	O	5.24	0.89	2.09154874031	2	0	0	3.1
co	3	0.15	nh3	nh3	0	0	1	1	N	N	5.04	0.84	2.21520389641	2	2	0	0
fe	3	0.2	cl	ncs	-1	-1	1	1	Cl	N	1.96	0.49	2.10028507376	3	2	0	2
cr	3	0	cl	ox	-1	-2	1	2	Cl	O	3.56	0.89	1.9988311736	3	1	0	2.22
mn	3	0.2	co	nh3	0	0	1	1	C	N	1.58	0.84	2.09075154013	3	2	0	0
cr	3	0	scn	h2o	-1	0	1	1	S	O	5.02	1.24	2.03552304793	1	1	2	0
mn	3	0.25	nh3	phen	0	0	1	2	N	N	3.64	0.84	2.03207784119	2	2	0	3.868
fe	2	0.3	ox	ox	-2	-2	2	2	O	O	5.34	0.89	2.15265899609	1	1	2.22	2.22
co	2	0.1	nh3	nh3	0	0	1	1	N	N	5.04	0.84	2.24624374005	2	2	0	0
co	2	0.2	cn	acac	-1	0	1	2	C	O	2.58	0.89	2.05704356009	3	0	0	3.1
cr	2	0.2	co	co	0	0	1	1	C	C	-5.34	-0.89	2.2012945562	3	3	0	0
cr	3	0.1	co	co	0	0	1	1	C	C	-5.34	-0.89	2.17341300434	3	3	0	0
cr	3	0.05	acac	acac	0	0	2	2	O	O	5.34	0.89	1.9693193488	0	0	3.1	3.1
fe	3	0.15	tbuc	tbuc	-2	-2	2	2	O	O	5.34	0.89	2.06496728323	2	2	2.52	2.52
co	3	0.25	nh3	acac	0	0	1	2	N	O	5.24	0.89	2.02260850395	2	0	0	3.1
fe	3	0.05	scn	nh3	-1	0	1	1	S	N	3.42	0.84	2.22777402674	1	2	2	0
cr	2	0.05	tbuc	tbuc	-2	-2	2	2	O	O	5.34	0.89	2.04656168738	2	2	2.52	2.52
mn	2	0.2	phen	phen	0	0	2	2	N	N	2.94	0.49	2.2929882994	2	2	3.868	3.868
fe	2	0.15	acac	acac	0	0	2	2	O	O	5.34	0.89	2.08396703107	0	0	3.1	3.1
co	3	0.25	h2o	h2o	0	0	1	1	O	O	7.44	1.24	2.01982064357	1	1	0	0
fe	3	0	pisc	pisc	0	0	1	1	C	C	-2.94	-0.49	2.17241225504	1	1	2.25	2.25
cr	3	0.25	cl	ncs	-1	-1	1	1	Cl	N	1.96	0.49	2.04013850943	3	2	0	2
mn	3	0.3	co	h2o	0	0	1	1	C	O	3.18	1.24	1.91018517983	3	1	0	0
co	2	0.1	phen	phen	0	0	2	2	N	N	2.94	0.49	2.1636789241	2	2	3.868	3.868
mn	2	0.1	nh3	cn	0	-1	1	1	N	C	-0.28	0.84	2.27819246521	2	3	0	0
fe	2	0	phen	phen	0	0	2	2	N	N	2.94	0.49	2.20042056172	2	2	3.868	3.868
co	3	0.25	en	en	0	0	2	2	N	N	5.04	0.84	2.19958192283	2	2	3	3
cr	2	0	scn	phen	-1	0	1	2	S	N	2.02	0.49	2.1272414252	1	2	2	3.868
cr	3	0.1	co	h2o	0	0	1	1	C	O	3.18	1.24	1.9972115296	3	1	0	0
fe	2	0	co	en	0	0	1	2	C	N	1.58	0.84	2.24100972875	3	2	0	3
cr	2	0	cn	co	-1	0	1	1	C	C	-4.54	-0.49	2.01700686515	3	3	0	0
fe	3	0.15	co	bipy	0	0	1	2	C	N	0.18	0.49	2.23019998087	3	2	0	4.297
cr	2	0.3	c2h3ns	c2h3ns	0	0	1	1	C	C	-2.94	-0.49	2.15819282245	3	3	2	2
ni	2	0.2	en	en	0	0	2	2	N	N	5.04	0.84	2.1937024826	2	2	3	3
cr	2	0	nh3	nh3	0	0	1	1	N	N	5.04	0.84	2.20779387103	2	2	0	0
co	2	0.05	h2o	cn	0	-1	1	1	O	C	0.52	1.24	2.00724711562	1	3	0	0
co	2	0	h2o	h2o	0	0	1	1	O	O	7.44	1.24	2.13141334601	1	1	0	0
fe	3	0.2	cn	cn	-1	-1	1	1	C	C	-2.94	-0.49	2.2390379537	3	3	0	0
mn	3	0.1	cn	cn	-1	-1	1	1	C	C	-2.94	-0.49	2.07728758421	3	3	0	0
fe	3	0.2	en	en	0	0	2	2	N	N	5.04	0.84	2.22585617494	2	2	3	3
mn	2	0.2	h2o	h2o	0	0	1	1	O	O	7.44	1.24	2.18192013946	1	1	0	0
cr	3	0.05	pisc	tbuc	0	-2	1	2	C	O	2.58	0.89	1.97630113093	1	2	2.25	2.52
mn	2	0.05	nh3	ncs	0	-1	1	1	N	N	3.64	0.84	2.1701979529	2	2	0	2
cr	2	0.25	phen	phen	0	0	2	2	N	N	2.94	0.49	2.14369415274	2	2	3.868	3.868
mn	2	0.15	co	co	0	0	1	1	C	C	-5.34	-0.89	2.43053065452	3	3	0	0
co	2	0.1	h2o	en	0	0	1	2	O	N	5.84	1.24	2.16830020524	1	2	0	3
fe	3	0	ncs	ox	-1	-2	1	2	N	O	4.54	0.89	2.03499557029	2	1	2	2.22
fe	3	0.3	ox	ox	-2	-2	2	2	O	O	5.34	0.89	2.01111231141	1	1	2.22	2.22
ni	2	0.05	nh3	acac	0	0	1	2	N	O	5.24	0.89	2.10038027052	2	0	0	3.1
ni	2	0	co	co	0	0	1	1	C	C	-5.34	-0.89	2.17052865451	3	3	0	0
cr	2	0.15	co	co	0	0	1	1	C	C	-5.34	-0.89	2.18695700541	3	3	0	0
mn	3	0.1	co	nh3	0	0	1	1	C	N	1.58	0.84	2.10026162743	3	2	0	0
mn	3	0.25	co	en	0	0	1	2	C	N	1.58	0.84	2.07513107483	3	2	0	3
co	3	0.2	pisc	tbuc	0	-2	1	2	C	O	2.58	0.89	2.10950572189	1	2	2.25	2.52
fe	3	0.15	en	en	0	0	2	2	N	N	5.04	0.84	2.23310955353	2	2	3	3
fe	3	0.2	nh3	nh3	0	0	1	1	N	N	5.04	0.84	2.22382508078	2	2	0	0
cr	2	0.25	scn	nh3	-1	0	1	1	S	N	3.42	0.84	2.16287866292	1	2	2	0
co	2	0.25	tbuc	tbuc	-2	-2	2	2	O	O	5.34	0.89	2.16661917738	2	2	2.52	2.52
fe	3	0.25	en	en	0	0	2	2	N	N	5.04	0.84	2.21677189941	2	2	3	3
fe	3	0.05	co	co	0	0	1	1	C	C	-5.34	-0.89	2.31200446776	3	3	0	0
fe	2	0.3	cn	cn	-1	-1	1	1	C	C	-2.94	-0.49	2.45959829683	3	3	0	0
co	3	0.1	pisc	tbuc	0	-2	1	2	C	O	2.58	0.89	2.03632161677	1	2	2.25	2.52
ni	2	0.3	en	en	0	0	2	2	N	N	5.04	0.84	2.19076883899	2	2	3	3
co	2	0.3	h2o	cn	0	-1	1	1	O	C	0.52	1.24	2.06053372779	1	3	0	0
fe	3	0.3	bipy	bipy	0	0	2	2	N	N	2.94	0.49	2.12933132413	2	2	4.297	4.297
co	2	0.3	bipy	bipy	0	0	2	2	N	N	2.94	0.49	1.99458316214	2	2	4.297	4.297
co	2	0.05	co	co	0	0	1	1	C	C	-5.34	-0.89	2.24900965523	3	3	0	0
fe	3	0	cn	cn	-1	-1	1	1	C	C	-2.94	-0.49	2.25412739661	3	3	0	0
co	3	0.25	acac	acac	0	0	2	2	O	O	5.34	0.89	2.00933621334	0	0	3.1	3.1
mn	3	0	co	co	0	0	1	1	C	C	-5.34	-0.89	2.1179260246	3	3	0	0
mn	3	0.05	cn	cn	-1	-1	1	1	C	C	-2.94	-0.49	2.07564437809	3	3	0	0
mn	2	0.1	h2o	en	0	0	1	2	O	N	5.84	1.24	2.2748813815	1	2	0	3
fe	3	0.05	cl	cl	-1	-1	1	1	Cl	Cl	0	0	2.57436033674	3	3	0	0
cr	2	0.1	acac	acac	0	0	2	2	O	O	5.34	0.89	2.05261680707	0	0	3.1	3.1
fe	2	0.05	ox	ox	-2	-2	2	2	O	O	5.34	0.89	2.15534533006	1	1	2.22	2.22
fe	2	0.25	cn	cn	-1	-1	1	1	C	C	-2.94	-0.49	2.45034210707	3	3	0	0
mn	2	0.15	co	en	0	0	1	2	C	N	1.58	0.84	2.27221056579	3	2	0	3
co	2	0.1	tbuc	tbuc	-2	-2	2	2	O	O	5.34	0.89	2.17865487614	2	2	2.52	2.52
mn	2	0.1	nh3	nh3	0	0	1	1	N	N	5.04	0.84	2.3450589826	2	2	0	0
ni	2	0.2	tbuc	tbuc	-2	-2	2	2	O	O	5.34	0.89	2.14419168026	2	2	2.52	2.52
mn	3	0.05	nh3	nh3	0	0	1	1	N	N	5.04	0.84	2.11961972054	2	2	0	0
co	3	0	co	co	0	0	1	1	C	C	-5.34	-0.89	2.28625495465	3	3	0	0
cr	2	0.3	acac	acac	0	0	2	2	O	O	5.34	0.89	2.05973428675	0	0	3.1	3.1
co	3	0	bipy	bipy	0	0	2	2	N	N	2.94	0.49	2.13676599303	2	2	4.297	4.297
mn	3	0.2	pisc	h2o	0	0	1	1	C	O	3.98	1.24	2.21216146656	1	1	2.25	0
fe	3	0.15	ncs	pisc	-1	0	1	1	N	C	-0.98	0.49	1.95330520429	2	1	2	2.25
mn	2	0.3	co	en	0	0	1	2	C	N	1.58	0.84	2.27137590938	3	2	0	3
mn	2	0.3	en	en	0	0	2	2	N	N	5.04	0.84	2.34175043152	2	2	3	3
cr	2	0	scn	nh3	-1	0	1	1	S	N	3.42	0.84	2.15593862506	1	2	2	0
cr	2	0.15	tbuc	tbuc	-2	-2	2	2	O	O	5.34	0.89	2.05282686739	2	2	2.52	2.52
cr	2	0.3	pisc	pisc	0	0	1	1	C	C	-2.94	-0.49	2.17129271993	1	1	2.25	2.25
mn	3	0	c2h3ns	c2h3ns	0	0	1	1	C	C	-2.94	-0.49	2.02573717062	3	3	2	2
fe	2	0.1	pisc	ox	0	-2	1	2	C	O	2.58	0.89	2.0720079197	1	1	2.25	2.22
ni	2	0.15	ox	ox	-2	-2	2	2	O	O	5.34	0.89	2.1162425711	1	1	2.22	2.22
cr	2	0.25	tbuc	tbuc	-2	-2	2	2	O	O	5.34	0.89	2.05863330905	2	2	2.52	2.52
co	3	0.25	ncs	ncs	-1	-1	1	1	N	N	2.94	0.49	2.17336270423	2	2	2	2
co	2	0.1	bipy	bipy	0	0	2	2	N	N	2.94	0.49	2.18184099209	2	2	4.297	4.297
mn	2	0.1	co	co	0	0	1	1	C	C	-5.34	-0.89	2.42894021626	3	3	0	0
mn	3	0.2	scn	nh3	-1	0	1	1	S	N	3.42	0.84	1.92102330013	1	2	2	0
cr	2	0	phen	phen	0	0	2	2	N	N	2.94	0.49	2.12163564826	2	2	3.868	3.868
mn	3	0.2	nh3	nh3	0	0	1	1	N	N	5.04	0.84	2.10643275562	2	2	0	0
co	2	0.25	phen	phen	0	0	2	2	N	N	2.94	0.49	2.17914290429	2	2	3.868	3.868
cr	3	0.15	co	h2o	0	0	1	1	C	O	3.18	1.24	1.99282937848	3	1	0	0
co	2	0.05	bipy	bipy	0	0	2	2	N	N	2.94	0.49	2.18048137591	2	2	4.297	4.297
co	3	0.1	tbuc	tbuc	-2	-2	2	2	O	O	5.34	0.89	2.07756983015	2	2	2.52	2.52
co	3	0.15	cn	cn	-1	-1	1	1	C	C	-2.94	-0.49	2.21123493828	3	3	0	0
fe	2	0.1	h2o	h2o	0	0	1	1	O	O	7.44	1.24	2.11260875795	1	1	0	0
cr	2	0.2	cn	nh3	-1	0	1	1	C	N	2.38	0.84	2.11910026703	3	2	0	0
ni	2	0.3	pisc	pisc	0	0	1	1	C	C	-2.94	-0.49	2.15681096548	1	1	2.25	2.25
fe	2	0.15	cn	acac	-1	0	1	2	C	O	2.58	0.89	2.08613650997	3	0	0	3.1
co	2	0.25	ox	ox	-2	-2	2	2	O	O	5.34	0.89	2.15112026135	1	1	2.22	2.22
mn	3	0.25	pisc	pisc	0	0	1	1	C	C	-2.94	-0.49	2.04194334603	1	1	2.25	2.25
cr	3	0.15	co	co	0	0	1	1	C	C	-5.34	-0.89	2.1750685479	3	3	0	0
mn	2	0.2	en	en	0	0	2	2	N	N	5.04	0.84	2.34501513366	2	2	3	3
ni	2	0.1	cn	acac	-1	0	1	2	C	O	2.58	0.89	2.01659036738	3	0	0	3.1
fe	3	0.15	ncs	ncs	-1	-1	1	1	N	N	2.94	0.49	2.10148443424	2	2	2	2
ni	2	0.15	en	en	0	0	2	2	N	N	5.04	0.84	2.19568971116	2	2	3	3
mn	2	0.15	ox	ox	-2	-2	2	2	O	O	5.34	0.89	2.2294721167	1	1	2.22	2.22
co	3	0.15	nh3	co	0	0	1	1	N	C	-1.88	0.84	2.25997499108	2	3	0	0
co	2	0.05	ncs	ncs	-1	-1	1	1	N	N	2.94	0.49	2.21944937056	2	2	2	2
cr	2	0	c2h3ns	c2h3ns	0	0	1	1	C	C	-2.94	-0.49	2.10383598359	3	3	2	2
mn	2	0.15	co	ncs	0	-1	1	1	C	N	0.18	0.49	2.15694589074	3	2	0	2
mn	2	0.1	h2o	h2o	0	0	1	1	O	O	7.44	1.24	2.18263630418	1	1	0	0
fe	3	0.15	co	co	0	0	1	1	C	C	-5.34	-0.89	2.30165730608	3	3	0	0
fe	2	0.25	c2h3ns	c2h3ns	0	0	1	1	C	C	-2.94	-0.49	2.25595865032	3	3	2	2
fe	3	0.3	cn	ncs	-1	-1	1	1	C	N	0.98	0.49	2.10723092352	3	2	0	2
cr	2	0.15	nh3	cn	0	-1	1	1	N	C	-0.28	0.84	2.14809931416	2	3	0	0
fe	3	0.15	h2o	pisc	0	0	1	1	O	C	0.52	1.24	2.18139222158	1	1	0	2.25
ni	2	0.15	tbuc	tbuc	-2	-2	2	2	O	O	5.34	0.89	2.14484797303	2	2	2.52	2.52
cr	3	0.15	scn	scn	-1	-1	1	1	S	S	0.18	0.03	2.52165433622	1	1	2	2
cr	2	0.25	cn	nh3	-1	0	1	1	C	N	2.38	0.84	2.12553818624	3	2	0	0
co	2	0.2	h2o	nh3	0	0	1	1	O	N	5.84	1.24	2.19831027706	1	2	0	0
mn	2	0.15	phen	phen	0	0	2	2	N	N	2.94	0.49	2.29456084662	2	2	3.868	3.868
co	3	0.2	ox	ox	-2	-2	2	2	O	O	5.34	0.89	1.99582609252	1	1	2.22	2.22
fe	2	0.1	pisc	ncs	0	-1	1	1	C	N	0.98	0.49	2.10246521378	1	2	2.25	2
cr	3	0.05	cl	ox	-1	-2	1	2	Cl	O	3.56	0.89	1.99434254684	3	1	0	2.22
fe	3	0	h2o	porphyrin	0	-2	1	4	O	N	4.44	1.24	2.0513844719	1	2	0	6.9575
co	2	0.1	ncs	h2o	-1	0	1	1	N	O	5.94	1.24	1.98490976858	2	1	2	0
ni	2	0.05	cn	acac	-1	0	1	2	C	O	2.58	0.89	2.01462083545	3	0	0	3.1
co	2	0.3	ncs	h2o	-1	0	1	1	N	O	5.94	1.24	2.00891586732	2	1	2	0
fe	2	0.2	cn	acac	-1	0	1	2	C	O	2.58	0.89	2.08340786975	3	0	0	3.1
mn	3	0.15	h2o	h2o	0	0	1	1	O	O	7.44	1.24	1.95949399362	1	1	0	0
co	2	0	pisc	cl	0	-1	1	1	C	Cl	-0.98	0	1.94375607135	1	3	2.25	0
cr	3	0.2	ncs	cn	-1	-1	1	1	N	C	-0.98	0.49	2.060656365	2	3	2	0
cr	3	0.1	scn	h2o	-1	0	1	1	S	O	5.02	1.24	2.02538209733	1	1	2	0
cr	3	0.1	cl	ox	-1	-2	1	2	Cl	O	3.56	0.89	1.98998355567	3	1	0	2.22
mn	3	0.25	scn	nh3	-1	0	1	1	S	N	3.42	0.84	1.92988654532	1	2	2	0
fe	3	0.25	cn	cn	-1	-1	1	1	C	C	-2.94	-0.49	2.231114679	3	3	0	0
ni	2	0.3	h2o	en	0	0	1	2	O	N	5.84	1.24	2.12350740014	1	2	0	3
mn	2	0.15	acac	acac	0	0	2	2	O	O	5.34	0.89	2.17618495288	0	0	3.1	3.1
co	3	0.25	ox	ox	-2	-2	2	2	O	O	5.34	0.89	2.00357749759	1	1	2.22	2.22
cr	3	0.2	bipy	bipy	0	0	2	2	N	N	2.94	0.49	2.07275528569	2	2	4.297	4.297
mn	2	0.2	ox	ox	-2	-2	2	2	O	O	5.34	0.89	2.2289612635	1	1	2.22	2.22
cr	2	0	nh3	cn	0	-1	1	1	N	C	-0.28	0.84	2.119523431	2	3	0	0
mn	2	0.1	co	nh3	0	0	1	1	C	N	1.58	0.84	2.29740252723	3	2	0	0
co	2	0.05	ncs	h2o	-1	0	1	1	N	O	5.94	1.24	1.98093984706	2	1	2	0
mn	3	0	acac	acac	0	0	2	2	O	O	5.34	0.89	1.94753575005	0	0	3.1	3.1
co	2	0.05	acac	acac	0	0	2	2	O	O	5.34	0.89	2.07719968226	0	0	3.1	3.1
cr	2	0	acac	acac	0	0	2	2	O	O	5.34	0.89	2.03914664961	0	0	3.1	3.1
fe	3	0.3	ncs	acac	-1	0	1	2	N	O	4.54	0.89	1.93164717174	2	0	2	3.1
mn	2	0.05	en	en	0	0	2	2	N	N	5.04	0.84	2.35446613043	2	2	3	3
fe	3	0	cl	pisc	-1	0	1	1	Cl	C	-1.96	0	2.18155190763	3	1	0	2.25
fe	3	0.15	c2h3ns	c2h3ns	0	0	1	1	C	C	-2.94	-0.49	2.19530284682	3	3	2	2
fe	3	0.25	pisc	pisc	0	0	1	1	C	C	-2.94	-0.49	2.2484792367	1	1	2.25	2.25
cr	2	0.2	nh3	nh3	0	0	1	1	N	N	5.04	0.84	2.21538744506	2	2	0	0
co	3	0.2	phen	phen	0	0	2	2	N	N	2.94	0.49	2.1898126288	2	2	3.868	3.868
ni	2	0.3	bipy	bipy	0	0	2	2	N	N	2.94	0.49	2.13438552126	2	2	4.297	4.297
mn	3	0.25	c2h3ns	c2h3ns	0	0	1	1	C	C	-2.94	-0.49	2.03846458213	3	3	2	2
mn	3	0.1	co	h2o	0	0	1	1	C	O	3.18	1.24	1.91550730295	3	1	0	0
mn	3	0.2	acac	acac	0	0	2	2	O	O	5.34	0.89	1.93499826991	0	0	3.1	3.1
fe	2	0.05	cn	acac	-1	0	1	2	C	O	2.58	0.89	2.07099028193	3	0	0	3.1
mn	3	0.15	pisc	h2o	0	0	1	1	C	O	3.98	1.24	2.21694261381	1	1	2.25	0
co	3	0.2	cn	cn	-1	-1	1	1	C	C	-2.94	-0.49	2.20528962617	3	3	0	0
cr	2	0	h2o	bipy	0	0	1	2	O	N	4.44	1.24	2.12030822525	1	2	0	4.297
co	3	0.05	acac	acac	0	0	2	2	O	O	5.34	0.89	2.04378900888	0	0	3.1	3.1
fe	3	0.05	ox	ox	-2	-2	2	2	O	O	5.34	0.89	2.03614200541	1	1	2.22	2.22
cr	3	0.3	cl	cl	-1	-1	1	1	Cl	Cl	0	0	2.49218184519	3	3	0	0
fe	3	0.25	cn	ncs	-1	-1	1	1	C	N	0.98	0.49	2.11335852493	3	2	0	2
fe	3	0.1	h2o	pisc	0	0	1	1	O	C	0.52	1.24	2.19109914941	1	1	0	2.25
cr	3	0.15	cn	cn	-1	-1	1	1	C	C	-2.94	-0.49	2.12685230191	3	3	0	0
cr	3	0.25	pisc	ox	0	-2	1	2	C	O	2.58	0.89	1.9450375443	1	1	2.25	2.22
mn	3	0	en	en	0	0	2	2	N	N	5.04	0.84	2.10394686919	2	2	3	3
cr	2	0.1	ncs	h2o	-1	0	1	1	N	O	5.94	1.24	1.98918825786	2	1	2	0
fe	3	0.3	cl	acac	-1	0	1	2	Cl	O	3.56	0.89	2.10159591227	3	0	0	3.1
fe	2	0.25	co	en	0	0	1	2	C	N	1.58	0.84	2.21102038217	3	2	0	3
cr	2	0.25	ox	ox	-2	-2	2	2	O	O	5.34	0.89	2.08104284477	1	1	2.22	2.22
mn	2	0.2	cn	en	-1	0	1	2	C	N	2.38	0.84	2.19583355125	3	2	0	3
fe	3	0.1	en	en	0	0	2	2	N	N	5.04	0.84	2.24269296799	2	2	3	3
cr	3	0	ncs	ncs	-1	-1	1	1	N	N	2.94	0.49	2.01868656048	2	2	2	2
fe	3	0.25	bipy	bipy	0	0	2	2	N	N	2.94	0.49	2.1288923697	2	2	4.297	4.297
mn	2	0.15	pisc	nh3	0	0	1	1	C	N	2.38	0.84	2.32088923508	1	2	2.25	0
cr	2	0.1	co	co	0	0	1	1	C	C	-5.34	-0.89	2.18502715741	3	3	0	0
fe	2	0.25	ncs	h2o	-1	0	1	1	N	O	5.94	1.24	2.00766772968	2	1	2	0
ni	2	0.15	c2h3ns	c2h3ns	0	0	1	1	C	C	-2.94	-0.49	2.14806243332	3	3	2	2
fe	2	0.25	phen	phen	0	0	2	2	N	N	2.94	0.49	2.02371788835	2	2	3.868	3.868
ni	2	0.25	bipy	bipy	0	0	2	2	N	N	2.94	0.49	2.13446330673	2	2	4.297	4.297
fe	2	0.2	acac	acac	0	0	2	2	O	O	5.34	0.89	2.08558073822	0	0	3.1	3.1
cr	3	0.2	acac	acac	0	0	2	2	O	O	5.34	0.89	1.96240745324	0	0	3.1	3.1
mn	3	0.25	co	co	0	0	1	1	C	C	-5.34	-0.89	2.1221980705	3	3	0	0
cr	3	0.15	tbuc	tbuc	-2	-2	2	2	O	O	5.34	0.89	2.01221463583	2	2	2.52	2.52
fe	3	0.15	acac	acac	0	0	2	2	O	O	5.34	0.89	2.03934272173	0	0	3.1	3.1
co	2	0.25	pisc	cl	0	-1	1	1	C	Cl	-0.98	0	2.08891221786	1	3	2.25	0
fe	3	0.3	ncs	pisc	-1	0	1	1	N	C	-0.98	0.49	2.10503855732	2	1	2	2.25
ni	2	0.25	acac	acac	0	0	2	2	O	O	5.34	0.89	2.06169009092	0	0	3.1	3.1
ni	2	0.05	ncs	ncs	-1	-1	1	1	N	N	2.94	0.49	2.1705882296	2	2	2	2
ni	2	0.05	pisc	pisc	0	0	1	1	C	C	-2.94	-0.49	2.11905715116	1	1	2.25	2.25
cr	2	0.25	ncs	h2o	-1	0	1	1	N	O	5.94	1.24	2.00472016786	2	1	2	0
cr	2	0.05	scn	phen	-1	0	1	2	S	N	2.02	0.49	2.13670972214	1	2	2	3.868
fe	2	0	h2o	scn	0	-1	1	1	O	S	2.6	1.24	2.33198657025	1	1	0	2
fe	2	0.25	acac	acac	0	0	2	2	O	O	5.34	0.89	2.08786805645	0	0	3.1	3.1
cr	3	0.15	bipy	bipy	0	0	2	2	N	N	2.94	0.49	2.07664309395	2	2	4.297	4.297
fe	2	0.3	cl	pisc	-1	0	1	1	Cl	C	-1.96	0	2.24877306936	3	1	0	2.25
co	3	0.2	co	acac	0	0	1	2	C	O	1.78	0.89	1.99372420187	3	0	0	3.1
co	3	0.05	ox	ox	-2	-2	2	2	O	O	5.34	0.89	2.03171733239	1	1	2.22	2.22
co	3	0.3	pisc	pisc	0	0	1	1	C	C	-2.94	-0.49	2.2090651901	1	1	2.25	2.25
co	3	0.15	phen	phen	0	0	2	2	N	N	2.94	0.49	2.18519111661	2	2	3.868	3.868
cr	2	0.15	h2o	ox	0	-2	1	2	O	O	6.04	1.24	2.01095956672	1	1	0	2.22
cr	3	0.25	scn	scn	-1	-1	1	1	S	S	0.18	0.03	2.51932173459	1	1	2	2
co	2	0.05	tbuc	tbuc	-2	-2	2	2	O	O	5.34	0.89	2.1804429017	2	2	2.52	2.52
fe	3	0	cl	cl	-1	-1	1	1	Cl	Cl	0	0	2.58388185904	3	3	0	0
fe	3	0.1	h2o	porphyrin	0	-2	1	4	O	N	4.44	1.24	2.05451827812	1	2	0	6.9575
cr	3	0.3	c2h3ns	c2h3ns	0	0	1	1	C	C	-2.94	-0.49	2.1072082083	3	3	2	2
cr	2	0.2	h2o	ox	0	-2	1	2	O	O	6.04	1.24	2.01136638879	1	1	0	2.22
fe	2	0	ncs	h2o	-1	0	1	1	N	O	5.94	1.24	1.95912379156	2	1	2	0
fe	2	0.05	cn	cn	-1	-1	1	1	C	C	-2.94	-0.49	2.44775588682	3	3	0	0
fe	3	0.2	cl	pisc	-1	0	1	1	Cl	C	-1.96	0	2.21393769694	3	1	0	2.25
ni	2	0.2	ox	ox	-2	-2	2	2	O	O	5.34	0.89	2.11401484249	1	1	2.22	2.22
mn	2	0	co	co	0	0	1	1	C	C	-5.34	-0.89	2.41400653966	3	3	0	0
co	2	0.05	pisc	cl	0	-1	1	1	C	Cl	-0.98	0	1.97256162834	1	3	2.25	0
mn	3	0.3	bipy	bipy	0	0	2	2	N	N	2.94	0.49	2.03589923405	2	2	4.297	4.297
co	3	0	tbuc	tbuc	-2	-2	2	2	O	O	5.34	0.89	2.09407233296	2	2	2.52	2.52
mn	3	0.3	acac	acac	0	0	2	2	O	O	5.34	0.89	1.92848073561	0	0	3.1	3.1
co	3	0.2	ncs	acac	-1	0	1	2	N	O	4.54	0.89	1.96129502459	2	0	2	3.1
fe	3	0.25	cl	pisc	-1	0	1	1	Cl	C	-1.96	0	2.20725073383	3	1	0	2.25
fe	2	0.15	tbuc	tbuc	-2	-2	2	2	O	O	5.34	0.89	2.19719176169	2	2	2.52	2.52
fe	3	0.15	cn	porphyrin	-1	-2	1	4	C	N	0.98	0.49	2.0896279787	3	2	0	6.9575
fe	3	0.25	phen	phen	0	0	2	2	N	N	2.94	0.49	2.13616330219	2	2	3.868	3.868
cr	3	0	cl	cl	-1	-1	1	1	Cl	Cl	0	0	2.52274843733	3	3	0	0
fe	3	0.3	nh3	nh3	0	0	1	1	N	N	5.04	0.84	2.20846402295	2	2	0	0
fe	2	0.05	nh3	nh3	0	0	1	1	N	N	5.04	0.84	2.28681049914	2	2	0	0
co	3	0.2	h2o	h2o	0	0	1	1	O	O	7.44	1.24	2.0285235442	1	1	0	0
co	2	0.3	phen	phen	0	0	2	2	N	N	2.94	0.49	2.18073889653	2	2	3.868	3.868
fe	2	0.25	co	ncs	0	-1	1	1	C	N	0.18	0.49	2.08884827537	3	2	0	2
fe	3	0	cl	acac	-1	0	1	2	Cl	O	3.56	0.89	2.13697527182	3	0	0	3.1
fe	3	0.3	co	bipy	0	0	1	2	C	N	0.18	0.49	2.21847462559	3	2	0	4.297
co	2	0.25	ncs	h2o	-1	0	1	1	N	O	5.94	1.24	2.00577059685	2	1	2	0
ni	2	0.3	tbuc	tbuc	-2	-2	2	2	O	O	5.34	0.89	2.13931648874	2	2	2.52	2.52
cr	3	0	pisc	tbuc	0	-2	1	2	C	O	2.58	0.89	1.98056323692	1	2	2.25	2.52
fe	3	0.1	ox	ox	-2	-2	2	2	O	O	5.34	0.89	2.03041121772	1	1	2.22	2.22
co	2	0.2	nh3	nh3	0	0	1	1	N	N	5.04	0.84	2.24395928586	2	2	0	0
cr	3	0.05	cn	cn	-1	-1	1	1	C	C	-2.94	-0.49	2.1231373278	3	3	0	0
cr	2	0.3	en	en	0	0	2	2	N	N	5.04	0.84	2.20243887904	2	2	3	3
co	3	0	pisc	pisc	0	0	1	1	C	C	-2.94	-0.49	2.12839284746	1	1	2.25	2.25
mn	3	0.05	nh3	phen	0	0	1	2	N	N	3.64	0.84	2.03434648191	2	2	0	3.868
co	2	0.15	tbuc	tbuc	-2	-2	2	2	O	O	5.34	0.89	2.17215205352	2	2	2.52	2.52
cr	2	0.3	nh3	tbuc	0	-2	1	2	N	O	5.24	0.89	1.99687186687	2	2	0	2.52
fe	3	0.1	ncs	ncs	-1	-1	1	1	N	N	2.94	0.49	2.10817408349	2	2	2	2
cr	2	0.2	h2o	bipy	0	0	1	2	O	N	4.44	1.24	2.13683848224	1	2	0	4.297
mn	2	0.25	h2o	bipy	0	0	1	2	O	N	4.44	1.24	2.25199685893	1	2	0	4.297
mn	2	0.15	nh3	ncs	0	-1	1	1	N	N	3.64	0.84	2.16700533903	2	2	0	2
mn	2	0	nh3	ncs	0	-1	1	1	N	N	3.64	0.84	2.15929204314	2	2	0	2
mn	2	0	co	ncs	0	-1	1	1	C	N	0.18	0.49	2.15465073567	3	2	0	2
fe	3	0.05	ncs	pisc	-1	0	1	1	N	C	-0.98	0.49	1.9699305067	2	1	2	2.25
cr	2	0.3	h2o	h2o	0	0	1	1	O	O	7.44	1.24	2.08948432029	1	1	0	0
cr	3	0.1	scn	scn	-1	-1	1	1	S	S	0.18	0.03	2.52782241726	1	1	2	2
fe	3	0.25	ncs	ncs	-1	-1	1	1	N	N	2.94	0.49	2.08985569921	2	2	2	2
co	3	0	acac	acac	0	0	2	2	O	O	5.34	0.89	2.04715683059	0	0	3.1	3.1
fe	3	0.1	cl	ncs	-1	-1	1	1	Cl	N	1.96	0.49	2.10853075062	3	2	0	2
cr	2	0.05	cl	h2o	-1	0	1	1	Cl	O	4.96	1.24	2.05069579837	3	1	0	0
fe	2	0.1	ncs	pisc	-1	0	1	1	N	C	-0.98	0.49	2.04296753536	2	1	2	2.25
cr	2	0.1	tbuc	tbuc	-2	-2	2	2	O	O	5.34	0.89	2.04990115975	2	2	2.52	2.52
mn	3	0.2	co	en	0	0	1	2	C	N	1.58	0.84	2.07817515876	3	2	0	3
mn	2	0.05	acac	acac	0	0	2	2	O	O	5.34	0.89	2.17950840008	0	0	3.1	3.1
co	3	0	ncs	ox	-1	-2	1	2	N	O	4.54	0.89	2.04882967799	2	1	2	2.22
cr	3	0.15	acac	acac	0	0	2	2	O	O	5.34	0.89	1.96490703653	0	0	3.1	3.1
fe	2	0.15	co	co	0	0	1	1	C	C	-5.34	-0.89	2.31340024922	3	3	0	0
cr	2	0.05	nh3	tbuc	0	-2	1	2	N	O	5.24	0.89	1.99309368949	2	2	0	2.52
cr	3	0.1	h2o	h2o	0	0	1	1	O	O	7.44	1.24	1.99774873943	1	1	0	0
