# Supplementary material for: Predicting electronic structure properties of transition metal complexes with neural networks
Source: Chem Sci. 2017 May 17;8(7):5137–52. doi: 10.1039/c7sc01247k (PMC6100542; doi:10.1039/c7sc01247k)
Supplement: Supplementary file 1 [file SC-008-C7SC01247K-s001.zip › data/raw_data/HS/test_results.csv]

metal	ox	axlig	eqlig	alpha	error	pred	act	abs_error	var
cr	3	pisc	tbuc	0.2	-0.00197297043081734	1.95811162557918	1.96008459601	0.00197297043081734	0.0262534320981591
co	2	c2h3ns	c2h3ns	0.15	-0.0151600297671872	2.18841657630281	2.20357660607	0.0151600297671872	0.0323970416770904
fe	3	cn	porphyrin	0.25	0.0146132924468256	2.09817058282683	2.08355729038	0.0146132924468256	0.0316939589998335
fe	2	nh3	nh3	0.3	-0.0385810400030371	2.23848847448696	2.27706951449	0.0385810400030371	0.0317180155958541
cr	3	ncs	cn	0	-0.0112895924218179	2.03733307406818	2.04862266649	0.0112895924218179	0.0303773577418852
fe	2	h2o	scn	0.2	0.0410816561008818	2.31219689814088	2.27111524204	0.0410816561008818	0.0330929769555803
fe	3	acac	acac	0.05	-0.027079378262489	2.02720929721751	2.05428867548	0.027079378262489	0.0262232490322998
co	2	phen	phen	0.05	0.00620624543330406	2.1629624293833	2.15675618395	0.00620624543330406	0.0301377603277992
co	3	ncs	ncs	0.2	-0.0369113651990935	2.13405384851091	2.17096521371	0.0369113651990935	0.0288778836879372
co	2	cn	acac	0	-0.00676827154938309	2.01998658945062	2.026754861	0.00676827154938309	0.0272461173830015
cr	3	ox	ox	0.3	-0.00577634533157223	1.98049879466843	1.98627514	0.00577634533157223	0.028174220994709
cr	2	nh3	porphyrin	0.1	-0.00724718261524693	2.06162133962475	2.06886852224	0.00724718261524693	0.0283297949380545
fe	3	cl	ncs	0	0.0198154958942509	2.13845993865425	2.11864444276	0.0198154958942509	0.0304733278783898
mn	3	acac	acac	0.15	0.0169236192502296	1.95568709751023	1.93876347826	0.0169236192502296	0.0299128273956644
cr	3	scn	scn	0.3	-0.0105339245465021	2.5089475269535	2.5194814515	0.0105339245465021	0.0283949333164501
co	2	cn	acac	0.05	-0.0107400680231353	2.02353765230686	2.03427772033	0.0107400680231353	0.0273284693098148
fe	3	cl	ncs	0.05	0.0227680174768792	2.13632503775688	2.11355702028	0.0227680174768792	0.0307317314512598
co	3	tbuc	tbuc	0.15	0.00549944652495249	2.07865569357495	2.07315624705	0.00549944652495249	0.0305194987102404
co	3	co	acac	0.25	0.00511367452491629	1.99779444532492	1.9926807708	0.00511367452491629	0.0309678913027991
fe	2	co	en	0.15	-0.0180262641217768	2.20087811390822	2.21890437803	0.0180262641217768	0.0287155361506304
fe	2	co	ncs	0.15	0.0123802044183901	2.10799390162839	2.09561369721	0.0123802044183901	0.0292032573635974
co	2	cn	acac	0.3	-0.0252347364927856	2.03836489721721	2.06359963371	0.0252347364927856	0.02829827556419
fe	3	cn	h2o	0.1	-0.00400636230966978	2.01602128560033	2.02002764791	0.00400636230966978	0.0280368557789919
fe	2	h2o	h2o	0.2	-0.0283244723819149	2.08352118468809	2.11184565707	0.0283244723819149	0.0295356359244038
fe	2	h2o	scn	0.05	-0.00472617053077418	2.31007303486923	2.3147992054	0.00472617053077418	0.0347298983994089
cr	3	ox	ox	0.05	-0.0149891200698742	1.99055553464013	2.00554465471	0.0149891200698742	0.028561566635817
ni	2	nh3	nh3	0	-0.00937681125456136	2.20227824185544	2.21165505311	0.00937681125456136	0.0301829012670012
fe	2	tbuc	tbuc	0.05	-0.0178277936482867	2.18340699158171	2.20123478523	0.0178277936482867	0.0340926936258125
cr	2	pisc	scn	0.05	0.0786548986495545	2.13195449550955	2.05329959686	0.0786548986495545	0.0445049008127609
fe	2	ncs	ncs	0.15	-0.0181020790857449	2.22553210689426	2.24363418598	0.0181020790857449	0.0307066173005765
cr	3	cl	ncs	0	0.0251860809041662	2.05775557551417	2.03256949461	0.0251860809041662	0.030558787227923
cr	2	cl	h2o	0.15	0.00908974464115841	2.05832064971116	2.04923090507	0.00908974464115841	0.0297995130818755
fe	2	en	en	0.1	-0.0328133456309794	2.24195099087902	2.27476433651	0.0328133456309794	0.0327827262879818
fe	3	h2o	h2o	0.25	-0.00140670640093932	2.03502430477906	2.03643101118	0.00140670640093932	0.0281044577266147
cr	2	c2h3ns	c2h3ns	0.25	-0.0151129224213786	2.13856047976862	2.15367340219	0.0151129224213786	0.0298549517644663
mn	3	nh3	nh3	0	0.00641525788996011	2.12897061450996	2.12255535662	0.00641525788996011	0.0327932905967459
mn	3	bipy	bipy	0.15	0.0185151599603852	2.05796986420039	2.03945470424	0.0185151599603852	0.0329803634843048
ni	2	ncs	ncs	0.3	-0.0097789583242931	2.16689306822571	2.17667202655	0.0097789583242931	0.033882847399313
mn	3	en	en	0.25	0.0183791433217388	2.10567098123174	2.08729183791	0.0183791433217388	0.037372071204994
ni	2	c2h3ns	c2h3ns	0.25	-0.00988854610243584	2.15356311720756	2.16345166331	0.00988854610243584	0.0315320384357288
fe	3	ncs	pisc	0.25	-0.0617687483159433	2.04165230180406	2.10342105012	0.0617687483159433	0.0317067725772077
co	2	acac	acac	0.25	-0.0159940234557356	2.07990807794426	2.0959021014	0.0159940234557356	0.0290326302897111
co	2	nh3	nh3	0.05	-0.014113533241181	2.23634298498882	2.25045651823	0.014113533241181	0.0304033231865278
fe	2	co	en	0.2	-0.0148386632133439	2.20071915144666	2.21555781466	0.0148386632133439	0.0288761234571089
co	2	bipy	bipy	0.2	0.163137562811466	2.13119525853147	1.96805769572	0.163137562811466	0.0301221077583991
mn	3	nh3	cn	0.05	0.0201702826713186	2.05702902735132	2.03685874468	0.0201702826713186	0.0367851524609704
co	2	pisc	en	0.2	-0.0406070885708378	2.17495343609916	2.21556052467	0.0406070885708378	0.031331898914045
mn	3	bipy	bipy	0	0.0203021017475398	2.06279675009754	2.04249464835	0.0203021017475398	0.0325365298675234
co	3	nh3	co	0.25	-0.00849431198978534	2.23967680024021	2.24817111223	0.00849431198978534	0.0315317837721509
cr	2	c2h3ns	c2h3ns	0.1	-0.0096387442590431	2.12008631768096	2.12972506194	0.0096387442590431	0.0279881927981875
fe	3	cl	cl	0.1	-0.0490873494109287	2.51674637567907	2.56583372509	0.0490873494109287	0.0283356455938733
mn	2	nh3	ncs	0.1	0.0205993860854257	2.19641341534543	2.17581402926	0.0205993860854257	0.0344423252585296
cr	2	cn	nh3	0.05	0.0153739414784111	2.11729531022841	2.10192136875	0.0153739414784111	0.0285083203363103
cr	2	en	en	0.2	-0.0151169574639529	2.18422079625605	2.19933775372	0.0151169574639529	0.0299423944111656
fe	2	pisc	cl	0	0.013841713232122	2.02880048057212	2.01495876734	0.013841713232122	0.0303213092701641
mn	3	co	nh3	0	0.00904754148854092	2.12141768247854	2.11237014099	0.00904754148854092	0.0319102732707276
fe	2	h2o	ncs	0.3	-0.0181692020909097	2.11767814687909	2.13584734897	0.0181692020909097	0.0292119265488561
mn	3	cl	ncs	0.15	0.020798385523054	2.19047624951305	2.16967786399	0.020798385523054	0.0361780909283231
mn	3	nh3	nh3	0.1	0.00809488765090771	2.12326999192091	2.11517510427	0.00809488765090771	0.0328605300041619
cr	3	ncs	cn	0.25	0.0046664716992777	2.06772079987928	2.06305432818	0.0046664716992777	0.0274977025750576
fe	3	cn	ncs	0.15	-0.00264949736522757	2.12015846274477	2.12280796011	0.00264949736522757	0.0292123965430893
mn	3	cl	ncs	0.3	0.0474791112973709	2.21017882716737	2.16269971587	0.0474791112973709	0.0373654518267525
fe	3	pisc	cl	0	-0.025473314324763	2.13447180071524	2.15994511504	0.025473314324763	0.0389217920052394
co	2	co	co	0.2	-0.00759234190102065	2.26659545570898	2.27418779761	0.00759234190102065	0.0343227912255615
mn	2	h2o	en	0.25	-0.00650115428968645	2.26666513985031	2.27316629414	0.00650115428968645	0.030452895003917
fe	3	co	bipy	0.1	0.0119160883424025	2.1824031634524	2.17048707511	0.0119160883424025	0.0299676691098848
ni	2	h2o	en	0.15	0.0103561635133631	2.13569099270336	2.12533482919	0.0103561635133631	0.0293517022276134
cr	3	ncs	ncs	0.1	0.0091261698686842	2.03149922968868	2.02237305982	0.0091261698686842	0.0320193236662099
co	3	c2h3ns	c2h3ns	0.3	-0.00433203260399218	2.15578471198601	2.16011674459	0.00433203260399218	0.0303462500683799
cr	2	h2o	bipy	0.1	0.00595166700450056	2.1353189517545	2.12936728475	0.00595166700450056	0.027784940273353
cr	3	nh3	en	0.2	0.0130284656777695	2.14553548882777	2.13250702315	0.0130284656777695	0.0307511750533094
fe	2	pisc	cl	0.05	0.00874953663686195	2.03311403987686	2.02436450324	0.00874953663686195	0.0308390259251841
mn	2	nh3	cn	0	0.0894370075923949	2.26328037991239	2.17384337232	0.0894370075923949	0.0413760806991947
fe	3	scn	nh3	0	0.00328350176260983	2.23441363118261	2.23113012942	0.00328350176260983	0.0303338755085476
mn	3	co	en	0.15	0.010516487621794	2.09196435957179	2.08144787195	0.010516487621794	0.0301847627335292
ni	2	nh3	bipy	0	-0.00933619332611313	2.15166776710389	2.16100396043	0.00933619332611313	0.0296971818834248
fe	3	h2o	pisc	0.2	-0.0547742870589225	2.15493465446108	2.20970894152	0.0547742870589225	0.0285049109983657
cr	3	cn	cn	0.2	0.0149772570413451	2.14357642740134	2.12859917036	0.0149772570413451	0.0306037618845772
mn	3	c2h3ns	c2h3ns	0.2	0.0235239161554666	2.05927092915547	2.035747013	0.0235239161554666	0.0293497712848802
co	3	pisc	pisc	0.25	-0.0336433829110101	2.17038689960899	2.20403028252	0.0336433829110101	0.0326373242323263
cr	2	nh3	cn	0.05	-0.0105291412461259	2.11873660950387	2.12926575075	0.0105291412461259	0.0296316507623069
fe	2	ncs	ncs	0	-0.0358618004779481	2.19891604031205	2.23477784079	0.0358618004779481	0.0318130206000841
co	2	acac	acac	0.3	-0.0138105269097943	2.08211139146021	2.09592191837	0.0138105269097943	0.0289555000594157
mn	3	co	h2o	0.2	0.0369262960285131	1.94996166076851	1.91303536474	0.0369262960285131	0.0320884641404496
mn	3	co	h2o	0.05	0.0348525498253041	1.9559521817153	1.92109963189	0.0348525498253041	0.0324806412830926
co	3	bipy	bipy	0.2	-0.0381228214696532	2.14543353937035	2.18355636084	0.0381228214696532	0.0306622972461953
cr	2	h2o	cn	0.05	-0.0249960957046191	2.12474021390538	2.14973630961	0.0249960957046191	0.0327885818709783
fe	3	ncs	pisc	0	0.0467647076968303	2.04452183303683	1.99775712534	0.0467647076968303	0.0324033000350929
fe	3	nh3	nh3	0.05	-0.0285383058448083	2.22052568331519	2.24906398916	0.0285383058448083	0.0284431731305053
cr	2	nh3	nh3	0.15	-0.00960116639588149	2.20447551358412	2.21407667998	0.00960116639588149	0.0300174333785754
fe	2	c2h3ns	c2h3ns	0	-0.00750210509978011	2.20948924304022	2.21699134814	0.00750210509978011	0.0323404989067795
cr	2	scn	phen	0.1	0.00483174498215533	2.14489767957216	2.14006593459	0.00483174498215533	0.0291663365904136
fe	3	scn	nh3	0.25	0.00219788664983467	2.20689143633983	2.20469354969	0.00219788664983467	0.0302393788162167
cr	3	bipy	bipy	0.3	0.0115060315143922	2.08269385581439	2.0711878243	0.0115060315143922	0.0304042507328397
co	3	h2o	h2o	0.3	0.00476910641534234	2.01680039686534	2.01203129045	0.00476910641534234	0.0289139715934637
fe	2	pisc	ox	0.2	-0.0411664225898183	2.03328970014018	2.07445612273	0.0411664225898183	0.0310498370605244
mn	2	ncs	ncs	0.25	-0.0107898878762143	2.32194942057379	2.33273930845	0.0107898878762143	0.0306470063875838
cr	2	pisc	scn	0.2	0.0777557811235492	2.17000599378355	2.09225021266	0.0777557811235492	0.0470471918764966
cr	2	co	en	0	0.000649412702283581	2.16104690491228	2.16039749221	0.000649412702283581	0.0290168316858081
mn	2	nh3	cn	0.2	-0.00477460548592212	2.28960752990408	2.29438213539	0.00477460548592212	0.03884771472475
mn	3	cl	phen	0.15	-0.0227243761491023	2.2159427854209	2.23866716157	0.0227243761491023	0.0405050316143006
mn	3	pisc	pisc	0.3	-0.00332002082494087	2.04022983607506	2.0435498569	0.00332002082494087	0.0306909815338374
mn	2	ncs	ncs	0.2	-0.0119000020977689	2.32406942752223	2.33596942962	0.0119000020977689	0.0308390629378463
mn	2	ox	ox	0.05	-0.0503128955991503	2.18009601182085	2.23040890742	0.0503128955991503	0.0335912583408145
cr	2	scn	phen	0.2	0.0100163715621546	2.15387692180215	2.14386055024	0.0100163715621546	0.029571022395587
co	3	pisc	pisc	0.2	-0.0313249270245639	2.16499684412544	2.19632177115	0.0313249270245639	0.0324089983742024
ni	2	acac	acac	0.15	-0.017667534629509	2.05093133942049	2.06859887405	0.017667534629509	0.0291229738775593
co	2	phen	phen	0	0.0146542890694175	2.16801278714942	2.15335849808	0.0146542890694175	0.0301670924537793
fe	3	bipy	bipy	0.1	-0.0124292235247077	2.13002750362529	2.14245672715	0.0124292235247077	0.0332703048782106
co	3	nh3	nh3	0.3	0.0213052792456598	2.20927230929566	2.18796703005	0.0213052792456598	0.0292125241379968
fe	2	phen	phen	0.15	-0.0381326505043238	2.16210769227568	2.20024034278	0.0381326505043238	0.0313477294699013
cr	3	en	en	0.1	-0.00641647939591072	2.14387123481409	2.15028771421	0.00641647939591072	0.032570568615138
fe	3	c2h3ns	c2h3ns	0.25	-0.00830518848004536	2.18521579534995	2.19352098383	0.00830518848004536	0.0320908528691265
cr	2	pisc	pisc	0.05	-0.00464500651759403	2.11438202819241	2.11902703471	0.00464500651759403	0.0306327362503707
cr	2	cl	h2o	0	0.0136877694873347	2.06441103311733	2.05072326363	0.0136877694873347	0.0294904648651937
cr	2	pisc	ncs	0.3	0.00871463463826183	2.07481735651826	2.06610272188	0.00871463463826183	0.0294300892736126
cr	2	c2h3ns	c2h3ns	0.05	0.00517326011583341	2.11444468033583	2.10927142022	0.00517326011583341	0.0275410524896903
ni	2	cn	acac	0.3	-0.00620941432094657	2.02412066245905	2.03033007678	0.00620941432094657	0.0282065629663401
ni	2	cn	cn	0.1	-0.0182105232873271	2.32345264508267	2.34166316837	0.0182105232873271	0.0338638688074274
cr	2	acac	acac	0.25	-0.0103898780908898	2.04829697786911	2.05868685596	0.0103898780908898	0.029543907293084
cr	2	phen	phen	0.15	0.00266486634776353	2.13969959632776	2.13703472998	0.00266486634776353	0.0286173294806371
mn	3	ox	ox	0.25	0.0431675606223614	1.97584042130236	1.93267286068	0.0431675606223614	0.0305685185299353
co	3	bipy	bipy	0.3	-0.0371693929237171	2.14661249532628	2.18378188825	0.0371693929237171	0.0307451650140098
mn	3	co	co	0.3	0.0157251472636593	2.13931700686366	2.1235918596	0.0157251472636593	0.0340411744937772
cr	2	nh3	cn	0.25	-0.0633892655057848	2.13064502084422	2.19403428635	0.0633892655057848	0.0301720461593978
mn	2	nh3	nh3	0.3	-0.0252367083002198	2.31555313732978	2.34078984563	0.0252367083002198	0.0318834713091057
cr	2	h2o	h2o	0.15	-0.00921192984430741	2.08139890963569	2.09061083948	0.00921192984430741	0.0310074696764045
co	3	co	co	0.2	-0.0152173880071471	2.24796965435285	2.26318704236	0.0152173880071471	0.032145636638778
co	2	pisc	en	0.15	-0.038921276913038	2.17032444176696	2.20924571868	0.038921276913038	0.0313540072226816
co	3	c2h3ns	c2h3ns	0	0.00338197617908476	2.15742907510908	2.15404709893	0.00338197617908476	0.0296785583254755
mn	3	scn	nh3	0.05	0.107970635255197	1.9991794496052	1.89120881435	0.107970635255197	0.031165854508816
cr	2	phen	phen	0.05	0.00928675101675847	2.13605685730676	2.12677010629	0.00928675101675847	0.0288937048974838
fe	2	h2o	ncs	0.15	-0.0302428334109996	2.098692973739	2.12893580715	0.0302428334109996	0.0289532998331474
mn	2	acac	acac	0.3	-0.0252152994138086	2.14789006081619	2.17310536023	0.0252152994138086	0.0347392835915437
mn	2	acac	acac	0.25	-0.0223892047718222	2.15049208555818	2.17288129033	0.0223892047718222	0.0348993820197907
ni	2	nh3	bipy	0.25	-0.017547642304546	2.14376177008545	2.16130941239	0.017547642304546	0.0307216520819459
co	2	co	co	0.1	-0.0101881571547269	2.25133932806527	2.26152748522	0.0101881571547269	0.0334740166165628
fe	2	nh3	nh3	0.25	-0.0414809120416821	2.24138043682832	2.28286134887	0.0414809120416821	0.0315298462493131
fe	3	scn	nh3	0.3	0.00905517842064008	2.20345491630064	2.19439973788	0.00905517842064008	0.0301891312390352
cr	3	cl	cl	0.1	-0.0303831406017085	2.48174835028829	2.51213149089	0.0303831406017085	0.03350652305734
fe	3	cn	ncs	0.05	-0.0161566558024133	2.11938392798759	2.13554058379	0.0161566558024133	0.0289232831935803
ni	2	h2o	en	0.25	0.0118274931774573	2.13643919666746	2.12461170349	0.0118274931774573	0.0294869407073938
mn	3	co	en	0.3	0.0219759514805111	2.09448711343051	2.07251116195	0.0219759514805111	0.0311841312503545
cr	2	ox	ox	0	-0.00691572876120627	2.06384771405879	2.07076344282	0.00691572876120627	0.029498933014271
co	2	ncs	ncs	0	-0.0270303924463482	2.18934481207365	2.21637520452	0.0270303924463482	0.0302944591070359
cr	3	ncs	ncs	0.15	0.0107391594629762	2.03204878429298	2.02130962483	0.0107391594629762	0.031400753824902
fe	3	cl	cl	0.3	-0.0208391642252455	2.51778744499475	2.53862660922	0.0208391642252455	0.0280985259575603
ni	2	pisc	pisc	0.15	-0.031360287122129	2.10426257815787	2.13562286528	0.031360287122129	0.0312141714196478
fe	3	scn	co	0.2	0.0108455793488904	2.26064054196889	2.24979496262	0.0108455793488904	0.0373669019466039
cr	3	co	co	0	0.012150978307726	2.18184371013773	2.16969273183	0.012150978307726	0.0311393101577239
mn	2	c2h3ns	c2h3ns	0.15	-0.0104839276955264	2.33634008726447	2.34682401496	0.0104839276955264	0.0340298365279171
fe	3	ncs	ncs	0.3	0.0265957715183167	2.11159079165832	2.08499502014	0.0265957715183167	0.029881538934107
cr	2	nh3	cn	0.1	-0.0166573078910766	2.12100186296892	2.13765917086	0.0166573078910766	0.0297179148834123
mn	2	nh3	nh3	0.2	-0.0238918016910419	2.31905149072896	2.34294329242	0.0238918016910419	0.032064050549314
ni	2	nh3	acac	0.3	-0.0140341198450606	2.07647000486494	2.09050412471	0.0140341198450606	0.0335959817661253
cr	2	co	en	0.2	0.00209379212919769	2.1626984108792	2.16060461875	0.00209379212919769	0.0294919237079879
cr	3	h2o	h2o	0.15	0.000655797235324274	1.99583167330532	1.99517587607	0.000655797235324274	0.0274645222725025
co	2	ox	ox	0	-0.0300816263650856	2.12382034116491	2.15390196753	0.0300816263650856	0.0313313639554872
cr	2	h2o	cn	0.25	-0.0410353676223321	2.14041129760767	2.18144666523	0.0410353676223321	0.0330136190173653
fe	3	c2h3ns	c2h3ns	0	-0.0044873712036928	2.19248288485631	2.19697025606	0.0044873712036928	0.0309645833242029
fe	2	ncs	ncs	0.25	-0.00071021446410402	2.2429669669359	2.2436771814	0.00071021446410402	0.0311948145612438
fe	3	cn	cn	0.3	-0.0194244879109053	2.21274102419909	2.23216551211	0.0194244879109053	0.0314718791577934
mn	2	co	ncs	0.25	0.027800316577328	2.18898116473733	2.16118084816	0.027800316577328	0.0343416436727526
mn	2	co	ncs	0.2	0.0280317651487456	2.18677285162875	2.15874108648	0.0280317651487456	0.0342805527135353
cr	3	nh3	en	0.25	0.0122755031350081	2.14201383757501	2.12973833444	0.0122755031350081	0.0309388052617746
fe	2	nh3	nh3	0	-0.0363395122134524	2.25073340705655	2.28707291927	0.0363395122134524	0.0314504346771257
cr	3	cl	ncs	0.1	0.0296649121129278	2.06650539517293	2.03684048306	0.0296649121129278	0.0298246280044153
ni	2	bipy	bipy	0	-0.00341162027220543	2.13016314880779	2.13357476908	0.00341162027220543	0.0292224841891074
fe	3	scn	co	0.15	0.0256246658511925	2.25443655154119	2.22881188569	0.0256246658511925	0.0374501235675498
ni	2	en	en	0	-0.00908878364312571	2.19650918399687	2.20559796764	0.00908878364312571	0.0306729944467785
co	3	h2o	h2o	0	-0.0370143489881389	2.03296929449186	2.06998364348	0.0370143489881389	0.028112950418976
mn	3	nh3	phen	0.2	0.0389533634407742	2.07342012753077	2.03446676409	0.0389533634407742	0.0304118734457622
cr	2	pisc	scn	0.15	0.0759272755602796	2.15488941711028	2.07896214155	0.0759272755602796	0.0462925949466315
co	3	ncs	ox	0.05	-0.00979664744902564	2.03301204822097	2.04280869567	0.00979664744902564	0.0291950816695978
fe	3	pisc	pisc	0.2	-0.0101269702730278	2.20317223870697	2.21329920898	0.0101269702730278	0.0302938019627458
ni	2	pisc	pisc	0.25	-0.0292679244762781	2.12110987453372	2.15037779901	0.0292679244762781	0.0316602693412191
cr	3	en	en	0	-0.00941857275555691	2.15061961241444	2.16003818517	0.00941857275555691	0.0328443902280155
mn	3	co	h2o	0.25	0.0369898431480729	1.94894603395807	1.91195619081	0.0369898431480729	0.0320347088605383
fe	3	cl	pisc	0.05	0.00859575135704871	2.19721943831705	2.18862368696	0.00859575135704871	0.0292780138216205
cr	2	cn	nh3	0.3	-0.00634187063722713	2.12119210644277	2.12753397708	0.00634187063722713	0.0299581109208675
co	2	h2o	en	0	-0.0143542354750368	2.15855925203496	2.17291348751	0.0143542354750368	0.0284813222373201
mn	3	ox	ox	0.3	0.0480448550923696	1.97694159716237	1.92889674207	0.0480448550923696	0.0308517050429747
cr	3	tbuc	tbuc	0.25	0.00325552231126869	2.00798537500127	2.00472985269	0.00325552231126869	0.0300454285298583
fe	3	h2o	h2o	0	-0.0199938387628293	2.04703541383717	2.0670292526	0.0199938387628293	0.0273649464985965
co	2	pisc	en	0.25	-0.0338315821399786	2.17880248702002	2.21263406916	0.0338315821399786	0.0313272518418604
ni	2	bipy	bipy	0.2	-0.0106346969975446	2.12381094476246	2.13444564176	0.0106346969975446	0.0291136475167629
mn	3	c2h3ns	c2h3ns	0.05	0.020250520615114	2.04994529774511	2.02969477713	0.020250520615114	0.0288830782163043
co	3	pisc	tbuc	0.3	-0.00571124072934914	2.04587939644065	2.05159063717	0.00571124072934914	0.0284775728579959
ni	2	acac	acac	0.2	-0.0137264489023385	2.04918363545766	2.06291008436	0.0137264489023385	0.0290615937464582
cr	2	pisc	ncs	0.1	0.0186803029396474	2.06111985572965	2.04243955279	0.0186803029396474	0.0303215652177751
mn	3	pisc	h2o	0.25	-0.13657120151642	2.07101456362358	2.20758576514	0.13657120151642	0.0357642519117879
ni	2	nh3	acac	0.2	-0.0181841379314984	2.0768254124585	2.09500955039	0.0181841379314984	0.0332161311782561
cr	2	nh3	nh3	0.3	-0.0146200879387131	2.19994308431129	2.21456317225	0.0146200879387131	0.029771864186414
ni	2	co	acac	0.05	-0.0432970121161804	2.05008099522382	2.09337800734	0.0432970121161804	0.030438210106428
co	2	pisc	cl	0.2	-0.0221083357082845	2.04104035173172	2.06314868744	0.0221083357082845	0.0321967269609875
cr	2	h2o	h2o	0	-0.00295438627513711	2.08276983614486	2.08572422242	0.00295438627513711	0.0308026351033063
fe	3	c2h3ns	c2h3ns	0.05	-0.00935194825285768	2.19052108864714	2.1998730369	0.00935194825285768	0.0312960697110483
co	2	pisc	cl	0.1	0.023311026178368	2.02663765627837	2.0033266301	0.023311026178368	0.0304981333071963
mn	2	co	co	0.25	-0.0225341297190815	2.41092566924092	2.43345979896	0.0225341297190815	0.0299298637298962
mn	2	pisc	nh3	0	-0.0146899173738615	2.27458973115614	2.28927964853	0.0146899173738615	0.042951740505573
cr	3	scn	h2o	0.05	-0.0327015106748947	1.99679049807511	2.02949200875	0.0327015106748947	0.0279875196030639
mn	2	nh3	ncs	0.25	0.0202668292975767	2.19971475423758	2.17944792494	0.0202668292975767	0.0339310518974445
co	2	h2o	en	0.3	0.00352758062754033	2.15651127649754	2.15298369587	0.00352758062754033	0.029284839189553
mn	3	phen	phen	0	0.0150783298617068	2.07339004036171	2.0583117105	0.0150783298617068	0.0332836263378525
co	2	tbuc	tbuc	0.2	-0.0193105595581504	2.15482432179185	2.17413488135	0.0193105595581504	0.0324672806383266
cr	2	ncs	pisc	0.25	0.0106933150838358	2.02107380007384	2.01038048499	0.0106933150838358	0.0297924884073583
ni	2	h2o	en	0.2	0.0101319846325212	2.13600676772252	2.12587478309	0.0101319846325212	0.0294254019446585
fe	3	cl	acac	0.2	0.00219411433845718	2.10991800878846	2.10772389445	0.00219411433845718	0.0305002721990468
cr	2	cn	co	0.05	0.0282784566422478	2.07265066251225	2.04437220587	0.0282784566422478	0.0283803423417694
fe	3	ncs	acac	0.05	0.00475456182941869	1.93006494065942	1.92531037883	0.00475456182941869	0.0284061694990586
co	2	cn	acac	0.15	-0.016263971034602	2.0301711249054	2.04643509594	0.016263971034602	0.0276110824220696
mn	3	cl	phen	0.05	0.0744923914624303	2.19012757664243	2.11563518518	0.0744923914624303	0.0405382768827414
fe	3	co	bipy	0.25	-0.0418512093608427	2.18030639341916	2.22215760278	0.0418512093608427	0.030300844411888
cr	2	co	en	0.1	0.00116616788855683	2.16174869056856	2.16058252268	0.00116616788855683	0.0292475212925026
fe	2	h2o	h2o	0.05	-0.0350517694800061	2.07918627286999	2.11423804235	0.0350517694800061	0.0297905292391498
mn	3	bipy	bipy	0.05	0.0189173994241392	2.06093780536414	2.04202040594	0.0189173994241392	0.0326380330263825
mn	2	co	nh3	0.25	-0.00223502556034205	2.29060696994966	2.29284199551	0.00223502556034205	0.0304547607456864
cr	2	cn	nh3	0.1	0.0117408164529906	2.11757034621299	2.10582952976	0.0117408164529906	0.0287343664328455
co	3	bipy	bipy	0.15	-0.0406778909738512	2.14479892861615	2.18547681959	0.0406778909738512	0.0306696807223467
mn	3	acac	acac	0.1	0.0171967143183371	1.95832833046834	1.94113161615	0.0171967143183371	0.0299719218448417
fe	2	pisc	ox	0.15	-0.0462282164118251	2.02608723591817	2.07231545233	0.0462282164118251	0.0305819172412179
ni	2	tbuc	tbuc	0.25	-0.0117956444724379	2.12679175712756	2.1385874016	0.0117956444724379	0.0313472530706342
fe	2	ncs	ncs	0.2	-0.00692890093928167	2.23459803869072	2.24152693963	0.00692890093928167	0.0308177889846484
fe	3	h2o	h2o	0.05	-0.0148554054495635	2.04462392786044	2.05947933331	0.0148554054495635	0.0274388648793619
fe	3	pisc	pisc	0.15	-0.00529436157732466	2.19913665643268	2.20443101801	0.00529436157732466	0.0305879749481601
fe	2	ox	ox	0.15	-0.0151209630443794	2.13757781279562	2.15269877584	0.0151209630443794	0.0326240042958671
ni	2	nh3	bipy	0.05	-0.0113436977589219	2.15067965310108	2.16202335086	0.0113436977589219	0.0298509474802702
mn	2	bipy	bipy	0.1	-0.0117380130121094	2.26831296449789	2.28005097751	0.0117380130121094	0.0374145346039932
co	3	co	acac	0.3	0.00733029710633382	1.99580269433633	1.98847239723	0.00733029710633382	0.0313180563250649
mn	3	pisc	h2o	0.05	-0.124335546617305	2.10375873808269	2.2280942847	0.124335546617305	0.0389383459974727
fe	3	cn	h2o	0.3	-0.00852267149435981	2.01544087443564	2.02396354593	0.00852267149435981	0.0281169003463497
co	3	co	co	0.05	-0.0214627471048789	2.25355133864512	2.27501408575	0.0214627471048789	0.0324444090692785
ni	2	pisc	pisc	0	-0.0270485646415168	2.08352662135848	2.110575186	0.0270485646415168	0.0307169033482504
fe	2	c2h3ns	c2h3ns	0.3	-0.0267857703400125	2.23541017028999	2.26219594063	0.0267857703400125	0.0343058713604983
fe	2	acac	acac	0.1	-0.00853229225908647	2.07250666784091	2.0810389601	0.00853229225908647	0.0290109925349488
cr	3	nh3	en	0.05	0.00586662974464636	2.15382923018465	2.14796260044	0.00586662974464636	0.0303454295903571
cr	2	pisc	scn	0.25	0.0839405851004802	2.18763624362048	2.10369565852	0.0839405851004802	0.0476057537570694
co	3	ncs	ox	0.2	0.000125669768350267	2.01758686150835	2.01746119174	0.000125669768350267	0.0285796715046341
ni	2	co	acac	0.3	0.00675237244817595	2.05410693172818	2.04735455928	0.00675237244817595	0.0311025415701384
mn	2	h2o	en	0.3	-0.0052151372575131	2.26688309127249	2.27209822853	0.0052151372575131	0.0305071477932115
co	3	h2o	h2o	0.05	-0.0299791636457716	2.02916823557423	2.05914739922	0.0299791636457716	0.0281863607502694
fe	3	nh3	nh3	0.1	-0.0222374273754515	2.21780628524455	2.24004371262	0.0222374273754515	0.0283853990993948
fe	2	pisc	cl	0.15	-0.00735935195974768	2.04749798324025	2.0548573352	0.00735935195974768	0.0326291537106067
cr	2	h2o	h2o	0.2	-0.0100889862658744	2.08099954357413	2.09108852984	0.0100889862658744	0.0310706621341387
ni	2	nh3	nh3	0.15	-0.00814040923753057	2.19723137668247	2.20537178592	0.00814040923753057	0.0304429804224884
fe	2	ox	ox	0.2	-0.0146386706238384	2.13708233164616	2.15172100227	0.0146386706238384	0.0325599161045966
cr	3	co	h2o	0.2	-0.00844195979367424	1.98130954853633	1.98975150833	0.00844195979367424	0.0288833900018881
mn	2	co	nh3	0	-0.0134728895110463	2.29042444672895	2.30389733624	0.0134728895110463	0.0307144253470333
cr	2	bipy	bipy	0.2	-0.0110207056487659	2.12047956680123	2.13150027245	0.0110207056487659	0.028749862900073
co	3	cn	cn	0.25	-0.00830292200588945	2.18611832694411	2.19442124895	0.00830292200588945	0.0303595919286208
fe	3	ncs	ncs	0.2	0.0200179016266642	2.11541587928666	2.09539797766	0.0200179016266642	0.0294680193171353
co	3	phen	phen	0.25	-0.0248728427362419	2.16768069209376	2.19255353483	0.0248728427362419	0.0320230472197589
cr	3	cl	cl	0.2	-0.0145513053776813	2.48743106773232	2.50198237311	0.0145513053776813	0.0322933650238647
fe	2	nh3	nh3	0.15	-0.0374111703442845	2.24650614292572	2.28391731327	0.0374111703442845	0.0313168391441765
mn	3	cl	phen	0.1	-0.0353397125184967	2.2025543672715	2.23789407979	0.0353397125184967	0.0406414884242381
ni	2	c2h3ns	c2h3ns	0.05	0.00334272310887584	2.13574882503888	2.13240610193	0.00334272310887584	0.0299978621679472
fe	2	h2o	ncs	0	0.0380840887251632	2.08267911101516	2.04459502229	0.0380840887251632	0.0281182771031827
mn	3	cl	phen	0	0.0602223509383113	2.17890775839831	2.11868540746	0.0602223509383113	0.0402637030483498
fe	3	phen	phen	0.05	-0.0178682363671423	2.14651591904286	2.16438415541	0.0178682363671423	0.0335441711062186
co	2	h2o	nh3	0.25	-0.0229404307885575	2.17455163555144	2.19749206634	0.0229404307885575	0.0313087207431578
ni	2	nh3	acac	0.25	-0.0148226662083495	2.07672607410165	2.09154874031	0.0148226662083495	0.0334084025232028
co	3	nh3	nh3	0.15	0.00173115613655073	2.21693505254655	2.21520389641	0.00173115613655073	0.0294469898832045
fe	3	cl	ncs	0.2	0.0340501977268337	2.13433527148683	2.10028507376	0.0340501977268337	0.0314415916759388
cr	3	cl	ox	0	-0.00949958317392552	1.98933159042607	1.9988311736	0.00949958317392552	0.0288801543822576
mn	3	co	nh3	0.2	0.0200488078710332	2.11080034800103	2.09075154013	0.0200488078710332	0.0317055212892383
cr	3	scn	h2o	0	-0.0366566296450728	1.99886641828493	2.03552304793	0.0366566296450728	0.0277854579926497
mn	3	nh3	phen	0.25	0.042794760655513	2.07487260184551	2.03207784119	0.042794760655513	0.0307132174535184
fe	2	ox	ox	0.3	-0.0165434206615553	2.13611557542844	2.15265899609	0.0165434206615553	0.0324646519496664
co	2	nh3	nh3	0.1	-0.0114684781203462	2.23477526192965	2.24624374005	0.0114684781203462	0.0305036291106829
co	2	cn	acac	0.2	-0.0238101876130274	2.03323337247697	2.05704356009	0.0238101876130274	0.0278080725674289
cr	2	co	co	0.2	-0.00872315954921943	2.19257139665078	2.2012945562	0.00872315954921943	0.0292783415393973
cr	3	co	co	0.1	0.00976237860805185	2.18317538294805	2.17341300434	0.00976237860805185	0.0312749383737937
cr	3	acac	acac	0.05	0.02033567860001	1.98965502740001	1.9693193488	0.02033567860001	0.026437802850839
fe	3	tbuc	tbuc	0.15	0.0082399268790625	2.07320721010906	2.06496728323	0.0082399268790625	0.0318251315286284
co	3	nh3	acac	0.25	-0.00351104230772936	2.01909746164227	2.02260850395	0.00351104230772936	0.0330327323928774
fe	3	scn	nh3	0.05	0.000451266585146382	2.22822529332515	2.22777402674	0.000451266585146382	0.0302447277065058
cr	2	tbuc	tbuc	0.05	0.0193695242738272	2.06593121165383	2.04656168738	0.0193695242738272	0.0303530671797416
mn	2	phen	phen	0.2	-0.0101927738801986	2.2827955255198	2.2929882994	0.0101927738801986	0.0375881031343576
fe	2	acac	acac	0.15	-0.00918119131186357	2.07478583975814	2.08396703107	0.00918119131186357	0.0289027043616513
co	3	h2o	h2o	0.25	-0.00103250817126765	2.01878813539873	2.01982064357	0.00103250817126765	0.0287312759853637
fe	3	pisc	pisc	0	0.00437934178093435	2.17679159682093	2.17241225504	0.00437934178093435	0.0317819408968485
cr	3	cl	ncs	0.25	0.0461873623633431	2.08632587179334	2.04013850943	0.0461873623633431	0.0298627131865477
mn	3	co	h2o	0.3	0.0381002800814165	1.94828545991142	1.91018517983	0.0381002800814165	0.032002359543923
co	2	phen	phen	0.1	-0.0057535859441451	2.15792533815585	2.1636789241	0.0057535859441451	0.0301199157255646
mn	2	nh3	cn	0.1	-0.00191234293276832	2.27628012227723	2.27819246521	0.00191234293276832	0.0400138202941271
fe	2	phen	phen	0	-0.0119682663804244	2.18845229533958	2.20042056172	0.0119682663804244	0.032179844065115
co	3	en	en	0.25	0.0193386566946065	2.21892057952461	2.19958192283	0.0193386566946065	0.0323720247377726
cr	2	scn	phen	0	0.00947855497160521	2.13671998017161	2.1272414252	0.00947855497160521	0.0287808318905543
cr	3	co	h2o	0.1	-0.0104137472344001	1.9867977823656	1.9972115296	0.0104137472344001	0.0285602847905302
fe	2	co	en	0	-0.0411067870760169	2.19990294167398	2.24100972875	0.0411067870760169	0.0283846129323137
cr	2	cn	co	0	0.0515286915327899	2.06853555668279	2.01700686515	0.0515286915327899	0.0282567576790395
fe	3	co	bipy	0.15	-0.0483763106102821	2.18182367025972	2.23019998087	0.0483763106102821	0.0300839443538383
cr	2	c2h3ns	c2h3ns	0.3	-0.0128738810910103	2.14531894135899	2.15819282245	0.0128738810910103	0.0305844297180106
ni	2	en	en	0.2	-0.0140385610270708	2.17966392157293	2.1937024826	0.0140385610270708	0.02959059329304
cr	2	nh3	nh3	0	-0.000264941175944777	2.20752892985406	2.20779387103	0.000264941175944777	0.0302109563274658
co	2	h2o	cn	0.05	0.0092149422751846	2.01646205789518	2.00724711562	0.0092149422751846	0.0286166200074961
co	2	h2o	h2o	0	-0.0452322273359087	2.08618111867409	2.13141334601	0.0452322273359087	0.0301475579602963
fe	3	cn	cn	0.2	-0.0147886772901864	2.22424927640981	2.2390379537	0.0147886772901864	0.0314583706112314
mn	3	cn	cn	0.1	0.0341072993877662	2.11139488359777	2.07728758421	0.0341072993877662	0.0323339645227415
fe	3	en	en	0.2	-0.0251968301806387	2.20065934475936	2.22585617494	0.0251968301806387	0.0334280588605166
mn	2	h2o	h2o	0.2	-0.020603554196077	2.16131658526392	2.18192013946	0.020603554196077	0.034349958478905
cr	3	pisc	tbuc	0.05	-0.0147444116363131	1.96155671929369	1.97630113093	0.0147444116363131	0.0261923717882685
mn	2	nh3	ncs	0.05	0.0255231156476805	2.19572106854768	2.1701979529	0.0255231156476805	0.0347605371643678
cr	2	phen	phen	0.25	-0.0000905298497553275	2.14360362289024	2.14369415274	0.0000905298497553275	0.0286787869240558
mn	2	co	co	0.15	-0.0272649425723515	2.40326571194765	2.43053065452	0.0272649425723515	0.0310723850464966
co	2	h2o	en	0.1	-0.0118826568366912	2.15641754840331	2.16830020524	0.0118826568366912	0.0286933830291958
fe	3	ncs	ox	0	-0.0222083506594317	2.01278721963057	2.03499557029	0.0222083506594317	0.0293759872423302
fe	3	ox	ox	0.3	0.000735332656453203	2.01184764406645	2.01111231141	0.000735332656453203	0.0299892174050185
ni	2	nh3	acac	0.05	-0.0246972375599537	2.07568303296005	2.10038027052	0.0246972375599537	0.0326221263326618
ni	2	co	co	0	-0.00256305312462546	2.16796560138537	2.17052865451	0.00256305312462546	0.0314270229959328
cr	2	co	co	0.15	-0.0014502153247018	2.1855067900853	2.18695700541	0.0014502153247018	0.0291196009338816
mn	3	co	nh3	0.1	0.0159355469199807	2.11619717434998	2.10026162743	0.0159355469199807	0.0318395910405274
mn	3	co	en	0.25	0.0177137192675088	2.09284479409751	2.07513107483	0.0177137192675088	0.0307918264718774
co	3	pisc	tbuc	0.2	-0.0745894591185694	2.03491626277143	2.10950572189	0.0745894591185694	0.0287193157447406
fe	3	en	en	0.15	-0.0276328642637869	2.20547668926621	2.23310955353	0.0276328642637869	0.0331771993780349
fe	3	nh3	nh3	0.2	-0.0119359156367724	2.21188916514323	2.22382508078	0.0119359156367724	0.0283660766790762
cr	2	scn	nh3	0.25	0.016411144948091	2.17928980786809	2.16287866292	0.016411144948091	0.0306903022753753
co	2	tbuc	tbuc	0.25	-0.0154463482461353	2.15117282913386	2.16661917738	0.0154463482461353	0.0326433032248819
fe	3	en	en	0.25	-0.0203626728444499	2.19640922656555	2.21677189941	0.0203626728444499	0.0336024917278226
fe	3	co	co	0.05	-0.0269515668410905	2.28505290091891	2.31200446776	0.0269515668410905	0.0308879706108014
fe	2	cn	cn	0.3	-0.0637303027502121	2.39586799407979	2.45959829683	0.0637303027502121	0.0330839765914355
co	3	pisc	tbuc	0.1	-0.018736739980028	2.01758487678997	2.03632161677	0.018736739980028	0.0284772619292915
ni	2	en	en	0.3	-0.0184326347886716	2.17233620420133	2.19076883899	0.0184326347886716	0.0296911234378691
co	2	h2o	cn	0.3	-0.0117858335937813	2.04874789419622	2.06053372779	0.0117858335937813	0.0312108925121984
fe	3	bipy	bipy	0.3	-0.00643584516848517	2.12289547896151	2.12933132413	0.00643584516848517	0.0336942233520548
co	2	bipy	bipy	0.25	0.129779560318139	2.12436272245814	1.99458316214	0.129779560318139	0.0302179494016971
co	2	co	co	0.05	-0.00493300186526069	2.24407665336474	2.24900965523	0.00493300186526069	0.032996938767746
fe	3	cn	cn	0	-0.0146704177938783	2.23945697881612	2.25412739661	0.0146704177938783	0.0322033886014357
co	3	acac	acac	0.25	-0.00254201038802027	2.00679420295198	2.00933621334	0.00254201038802027	0.0269061614834333
mn	3	co	co	0	0.0171683731459336	2.13509439774593	2.1179260246	0.0171683731459336	0.0337396442637639
mn	3	cn	cn	0.05	0.0344751021463794	2.11011948023638	2.07564437809	0.0344751021463794	0.0325485427711105
mn	2	h2o	en	0.1	-0.010514227137127	2.26436715436287	2.2748813815	0.010514227137127	0.0304672130149768
fe	3	cl	cl	0.05	-0.0588098471511564	2.51555048958884	2.57436033674	0.0588098471511564	0.0284035118933873
cr	2	acac	acac	0.1	-0.00491086791340489	2.0477059391566	2.05261680707	0.00491086791340489	0.0293780400377704
fe	2	ox	ox	0.05	-0.0166760500854344	2.13866927997457	2.15534533006	0.0166760500854344	0.0327581470247205
fe	2	cn	cn	0.25	-0.0573015151669689	2.39304059190303	2.45034210707	0.0573015151669689	0.0333680796676451
mn	2	co	en	0.15	-0.00310479922974283	2.26910576656026	2.27221056579	0.00310479922974283	0.03046972132101
co	2	tbuc	tbuc	0.1	-0.0176633215134223	2.16099155462658	2.17865487614	0.0176633215134223	0.0321557967679095
mn	2	nh3	nh3	0.1	-0.0236593373258245	2.32139964527418	2.3450589826	0.0236593373258245	0.0324102743168589
ni	2	tbuc	tbuc	0.2	-0.0142355434985504	2.12995613676145	2.14419168026	0.0142355434985504	0.0312685966404318
mn	3	nh3	nh3	0.05	0.00639267446382696	2.12601239500383	2.11961972054	0.00639267446382696	0.0328367225609706
co	3	co	co	0	-0.0329474309502391	2.25330752369976	2.28625495465	0.0329474309502391	0.0325874175191659
cr	2	acac	acac	0.3	-0.0111275763238248	2.04860671042618	2.05973428675	0.0111275763238248	0.0296119885293676
co	3	bipy	bipy	0	0.00625674110691765	2.14302273413692	2.13676599303	0.00625674110691765	0.0308344541211471
mn	3	pisc	h2o	0.2	-0.131137531367706	2.08102393519229	2.21216146656	0.131137531367706	0.036704767580514
fe	3	ncs	pisc	0.15	0.0879777856358854	2.04128298992589	1.95330520429	0.0879777856358854	0.0320982516192636
mn	2	co	en	0.3	-0.00130952387888739	2.27006638550111	2.27137590938	0.00130952387888739	0.0305188406345378
mn	2	en	en	0.3	-0.00965656954868832	2.33209386197131	2.34175043152	0.00965656954868832	0.0342481044948679
cr	2	scn	nh3	0	0.02005510347735	2.17599372853735	2.15593862506	0.02005510347735	0.0296051303838935
cr	2	tbuc	tbuc	0.15	0.011023942163142	2.06385080955314	2.05282686739	0.011023942163142	0.0305055074089156
cr	2	pisc	pisc	0.3	-0.0241126148340638	2.14718010509594	2.17129271993	0.0241126148340638	0.0298955067018525
mn	3	c2h3ns	c2h3ns	0	0.0224258137277582	2.04816298434776	2.02573717062	0.0224258137277582	0.0289444517607104
fe	2	pisc	ox	0.1	-0.0516922983463868	2.02031562135361	2.0720079197	0.0516922983463868	0.0301920992170344
ni	2	ox	ox	0.15	-0.00860183560126648	2.10764073549873	2.1162425711	0.00860183560126648	0.0304319043672264
cr	2	tbuc	tbuc	0.25	0.00431854612006299	2.06295185517006	2.05863330905	0.00431854612006299	0.0307664448613508
co	3	ncs	ncs	0.25	-0.0382174431273516	2.13514526110265	2.17336270423	0.0382174431273516	0.0288296641446433
co	2	bipy	bipy	0.1	-0.0410431834538851	2.14079780863612	2.18184099209	0.0410431834538851	0.0300460530388527
mn	2	co	co	0.1	-0.0305538260139979	2.398386390246	2.42894021626	0.0305538260139979	0.0318394185461376
mn	3	scn	nh3	0.2	0.0739952811520792	1.99501858128208	1.92102330013	0.0739952811520792	0.0319631974077147
cr	2	phen	phen	0	0.0130225302848572	2.13465817854486	2.12163564826	0.0130225302848572	0.0290885742456639
mn	3	nh3	nh3	0.2	0.012278336053738	2.11871109167374	2.10643275562	0.012278336053738	0.0328973649199374
co	2	phen	phen	0.25	-0.034715361036108	2.14442754325389	2.17914290429	0.034715361036108	0.0300736528466517
cr	3	co	h2o	0.15	-0.00898208602179573	1.9838472924582	1.99282937848	0.00898208602179573	0.0287184183977603
co	2	bipy	bipy	0.05	-0.0342057158853377	2.14627566002466	2.18048137591	0.0342057158853377	0.0300179317101598
co	3	tbuc	tbuc	0.1	0.00326913467581447	2.08083896482581	2.07756983015	0.00326913467581447	0.0304359905162148
co	3	cn	cn	0.15	-0.0186083383190394	2.19262659996096	2.21123493828	0.0186083383190394	0.0306011261428682
fe	2	h2o	h2o	0.1	-0.0321495454297405	2.08045921252026	2.11260875795	0.0321495454297405	0.0296899349563844
cr	2	cn	nh3	0.2	-0.00037984786593448	2.11872041916407	2.11910026703	0.00037984786593448	0.0293031336561009
ni	2	pisc	pisc	0.3	-0.0269965370794383	2.12981442840056	2.15681096548	0.0269965370794383	0.0317719294939313
fe	2	cn	acac	0.15	-0.015364589529105	2.0707719204409	2.08613650997	0.015364589529105	0.0287446271618923
co	2	ox	ox	0.25	-0.0286504472622289	2.12246981408777	2.15112026135	0.0286504472622289	0.0314923441749718
mn	3	pisc	pisc	0.25	-0.00433721491871664	2.03760613111128	2.04194334603	0.00433721491871664	0.0301274851939755
cr	3	co	co	0.15	0.0090801386388768	2.18414868653888	2.1750685479	0.0090801386388768	0.0313934587736264
mn	2	en	en	0.2	0.0000272922477440041	2.34504242590774	2.34501513366	0.0000272922477440041	0.0341447391239429
ni	2	cn	acac	0.1	-0.00345602488334329	2.01313434249666	2.01659036738	0.00345602488334329	0.027702893223025
fe	3	ncs	ncs	0.15	0.014819702736486	2.11630413697649	2.10148443424	0.014819702736486	0.0293247564297745
ni	2	en	en	0.15	-0.0119196163396875	2.18377009482031	2.19568971116	0.0119196163396875	0.0297104360587951
mn	2	ox	ox	0.15	-0.0564878422629587	2.17298427443704	2.2294721167	0.0564878422629587	0.0331390640906996
co	3	nh3	co	0.15	-0.0214956531503634	2.23847933792964	2.25997499108	0.0214956531503634	0.0318954855371391
co	2	ncs	ncs	0.05	-0.0238728512611881	2.19557651929881	2.21944937056	0.0238728512611881	0.0297837841018253
cr	2	c2h3ns	c2h3ns	0	0.00529696096906873	2.10913294455907	2.10383598359	0.00529696096906873	0.0272054790778573
mn	2	co	ncs	0.15	0.0280533690899216	2.18499925982992	2.15694589074	0.0280533690899216	0.0342828275088529
mn	2	h2o	h2o	0.1	-0.0200926922431131	2.16254361193689	2.18263630418	0.0200926922431131	0.0346726299593277
fe	3	co	co	0.15	-0.0196307739108201	2.28202653216918	2.30165730608	0.0196307739108201	0.0303346118215962
fe	2	c2h3ns	c2h3ns	0.25	-0.0243348367562946	2.23162381356371	2.25595865032	0.0243348367562946	0.0339763582988601
fe	3	cn	ncs	0.3	0.00927195898538891	2.11650288250539	2.10723092352	0.00927195898538891	0.0298970268181633
cr	2	nh3	cn	0.15	-0.0243557377093038	2.1237435764507	2.14809931416	0.0243557377093038	0.0298337202393683
fe	3	h2o	pisc	0.15	-0.0262985808812952	2.1550936406987	2.18139222158	0.0262985808812952	0.0284131541346515
ni	2	tbuc	tbuc	0.15	-0.012020678966687	2.13282729406331	2.14484797303	0.012020678966687	0.0312662070322147
cr	3	scn	scn	0.15	-0.0108464725399724	2.51080786368003	2.52165433622	0.0108464725399724	0.0284510119361463
cr	2	cn	nh3	0.25	-0.00575585898607356	2.11978232725393	2.12553818624	0.00575585898607356	0.0296230645142739
co	2	h2o	nh3	0.2	-0.0228616968478601	2.17544858021214	2.19831027706	0.0228616968478601	0.0312307805900928
mn	2	phen	phen	0.15	-0.00867115448757216	2.28588969213243	2.29456084662	0.00867115448757216	0.0373259059938582
co	3	ox	ox	0.2	0.0295596971890337	2.02538578970903	1.99582609252	0.0295596971890337	0.0293334342453455
fe	2	pisc	ncs	0.1	0.00620169453205754	2.10866690831206	2.10246521378	0.00620169453205754	0.0305792487684312
cr	3	cl	ox	0.05	-0.00365202268649512	1.9906905241535	1.99434254684	0.00365202268649512	0.0292051336270412
fe	3	h2o	porphyrin	0	0.00554685035397018	2.05693132225397	2.0513844719	0.00554685035397018	0.0303570177438423
co	2	ncs	h2o	0.1	0.0065177583521745	1.99142752693217	1.98490976858	0.0065177583521745	0.0272094850534136
ni	2	cn	acac	0.05	-0.00318406490323264	2.01143677054677	2.01462083545	0.00318406490323264	0.0277247477300772
co	2	ncs	h2o	0.3	-0.00888860036647854	2.00002726695352	2.00891586732	0.00888860036647854	0.0276489199802837
fe	2	cn	acac	0.2	-0.00870009084672319	2.07470777890328	2.08340786975	0.00870009084672319	0.0293065406781344
mn	3	h2o	h2o	0.15	0.0152855159993608	1.97477950961936	1.95949399362	0.0152855159993608	0.0326979001437737
co	2	pisc	cl	0	0.0751048356521926	2.01886090700219	1.94375607135	0.0751048356521926	0.0296426653349192
cr	3	ncs	cn	0.2	0.00161737465279765	2.0622737396528	2.060656365	0.00161737465279765	0.0278094166637538
cr	3	scn	h2o	0.1	-0.0306440648784521	1.99473803245155	2.02538209733	0.0306440648784521	0.0282581306983632
cr	3	cl	ox	0.1	0.00201502713739843	1.9919985828074	1.98998355567	0.00201502713739843	0.0295611335689865
mn	3	scn	nh3	0.25	0.0682370735216027	1.9981236188416	1.92988654532	0.0682370735216027	0.032567822451457
fe	3	cn	cn	0.25	-0.0125797867502144	2.21853489224979	2.231114679	0.0125797867502144	0.0314155866232847
ni	2	h2o	en	0.3	0.0135003132835347	2.13700771342353	2.12350740014	0.0135003132835347	0.0295399125660651
mn	2	acac	acac	0.15	-0.0222268344206018	2.1539581184594	2.17618495288	0.0222268344206018	0.0353224300441479
co	3	ox	ox	0.25	0.0196499355659774	2.02322743315598	2.00357749759	0.0196499355659774	0.0294146195751606
cr	3	bipy	bipy	0.2	0.0116797956548131	2.08443508134481	2.07275528569	0.0116797956548131	0.0301244892849021
mn	2	ox	ox	0.2	-0.0605053016333561	2.16845596186664	2.2289612635	0.0605053016333561	0.0328721196628586
cr	2	nh3	cn	0	-0.00261055884491057	2.11691287215509	2.119523431	0.00261055884491057	0.0295682618785664
mn	2	co	nh3	0.1	-0.00654352984961282	2.29085899738039	2.29740252723	0.00654352984961282	0.0304482777412649
co	2	ncs	h2o	0.05	0.009567495344039	1.99050734240404	1.98093984706	0.009567495344039	0.0271675206246061
mn	3	acac	acac	0	0.0185713036656188	1.96610705371562	1.94753575005	0.0185713036656188	0.0300974742095053
co	2	acac	acac	0.05	-0.00449136542775053	2.07270831683225	2.07719968226	0.00449136542775053	0.0293145510482
cr	2	acac	acac	0	0.00844345854830664	2.04759010815831	2.03914664961	0.00844345854830664	0.0292984771123975
fe	3	ncs	acac	0.3	0.0184809629473344	1.95012813468733	1.93164717174	0.0184809629473344	0.0284452702358237
mn	2	en	en	0.05	-0.000216145297645465	2.35424998513235	2.35446613043	0.000216145297645465	0.0343126926801744
fe	3	cl	pisc	0	0.0142972185535331	2.19584912618353	2.18155190763	0.0142972185535331	0.0294682386093517
fe	3	c2h3ns	c2h3ns	0.15	-0.00801216293100637	2.18729068388899	2.19530284682	0.00801216293100637	0.0318277377148428
fe	3	pisc	pisc	0.25	-0.0429917015110313	2.20548753518897	2.2484792367	0.0429917015110313	0.0301404633066629
cr	2	nh3	nh3	0.2	-0.0121333447363772	2.20325410032362	2.21538744506	0.0121333447363772	0.0299403674695924
co	3	phen	phen	0.2	-0.0248764920477562	2.16493613675224	2.1898126288	0.0248764920477562	0.031812324075861
ni	2	bipy	bipy	0.3	-0.0126140879037426	2.12177143335626	2.13438552126	0.0126140879037426	0.0292977533841789
mn	3	c2h3ns	c2h3ns	0.25	0.0252570298193953	2.0637216119494	2.03846458213	0.0252570298193953	0.0297143100839348
mn	3	co	h2o	0.1	0.0378650707598962	1.9533723737099	1.91550730295	0.0378650707598962	0.0323008191593281
mn	3	acac	acac	0.2	0.0186913203071222	1.95368959021712	1.93499826991	0.0186913203071222	0.0298604722909216
fe	2	cn	acac	0.05	-0.00996846617375668	2.06102181575624	2.07099028193	0.00996846617375668	0.0277291983364442
mn	3	pisc	h2o	0.15	-0.127092272822068	2.08985034098793	2.21694261381	0.127092272822068	0.0375594185444399
co	3	cn	cn	0.2	-0.0157248897702855	2.18956473639971	2.20528962617	0.0157248897702855	0.0304530073028396
cr	2	h2o	bipy	0	0.0163293291091313	2.13663755435913	2.12030822525	0.0163293291091313	0.0275647038943067
co	3	acac	acac	0.05	-0.0251592505072264	2.01862975837277	2.04378900888	0.0251592505072264	0.0268166792233837
fe	3	ox	ox	0.05	-0.00928432932886203	2.02685767608114	2.03614200541	0.00928432932886203	0.0298568039092267
cr	3	cl	cl	0.3	-0.00428569637626586	2.48789614881373	2.49218184519	0.00428569637626586	0.0317961372486535
fe	3	cn	ncs	0.25	0.00450718569832453	2.11786571062832	2.11335852493	0.00450718569832453	0.0296957030791322
fe	3	h2o	pisc	0.1	-0.0366210761968673	2.15447807321313	2.19109914941	0.0366210761968673	0.0284138748487465
cr	3	cn	cn	0.15	0.0171058073376731	2.14395810924767	2.12685230191	0.0171058073376731	0.030767201974798
cr	3	pisc	ox	0.25	-0.00291495041778855	1.94212259388221	1.9450375443	0.00291495041778855	0.0266377959839601
mn	3	en	en	0	0.0165659619808354	2.12051283117084	2.10394686919	0.0165659619808354	0.0366190446823103
cr	2	ncs	h2o	0.1	0.00262350223561247	1.99181176009561	1.98918825786	0.00262350223561247	0.0278191407660024
fe	3	cl	acac	0.3	0.0103173704350716	2.11191328270507	2.10159591227	0.0103173704350716	0.0305512277238299
fe	2	co	en	0.25	-0.0105033218395532	2.20051706033045	2.21102038217	0.0105033218395532	0.0290564444161767
cr	2	ox	ox	0.25	-0.0132631313262523	2.06777971344375	2.08104284477	0.0132631313262523	0.0296667721500524
mn	2	cn	en	0.2	0.00818078287280954	2.20401433412281	2.19583355125	0.00818078287280954	0.0343986817178265
fe	3	en	en	0.1	-0.0319351803245937	2.21075778766541	2.24269296799	0.0319351803245937	0.0328745887553484
cr	3	ncs	ncs	0	0.0116632551495623	2.03034981562956	2.01868656048	0.0116632551495623	0.0330190728257341
fe	3	bipy	bipy	0.25	-0.00521539055676312	2.12367697914324	2.1288923697	0.00521539055676312	0.0336284637638583
mn	2	pisc	nh3	0.15	-0.0259994829589205	2.29488975212108	2.32088923508	0.0259994829589205	0.0394181254366924
cr	2	co	co	0.1	-0.00623391417036823	2.17879324323963	2.18502715741	0.00623391417036823	0.0290296451626345
fe	2	ncs	h2o	0.25	-0.0156524489651406	1.99201528071486	2.00766772968	0.0156524489651406	0.028388437414768
ni	2	c2h3ns	c2h3ns	0.15	-0.00499668483084603	2.14306574848915	2.14806243332	0.00499668483084603	0.0307476949807223
fe	2	phen	phen	0.25	0.120533672436088	2.14425156078609	2.02371788835	0.120533672436088	0.0308343601359696
ni	2	bipy	bipy	0.25	-0.0117595037913616	2.12270380293864	2.13446330673	0.0117595037913616	0.0291748197652494
fe	2	acac	acac	0.2	-0.00842369111257701	2.07715704710742	2.08558073822	0.00842369111257701	0.0288160309151179
cr	3	acac	acac	0.2	0.0231151199426742	1.98552257318267	1.96240745324	0.0231151199426742	0.0265019535710796
mn	3	co	co	0.25	0.0136627996374377	2.13586087013744	2.1221980705	0.0136627996374377	0.0339702695509149
cr	3	tbuc	tbuc	0.15	-0.00285372871182865	2.00936090711817	2.01221463583	0.00285372871182865	0.0300294714421269
fe	3	acac	acac	0.15	-0.0219244699811783	2.01741825174882	2.03934272173	0.0219244699811783	0.0263570967195973
co	2	pisc	cl	0.25	-0.0365526503675611	2.05235956749244	2.08891221786	0.0365526503675611	0.0335981509059282
fe	3	ncs	pisc	0.3	-0.0623454214239536	2.04269313589605	2.10503855732	0.0623454214239536	0.0314477820211121
ni	2	acac	acac	0.25	-0.0136542290670132	2.04803586185299	2.06169009092	0.0136542290670132	0.0290358327275034
ni	2	ncs	ncs	0.05	-0.00501118236633058	2.16557704723367	2.1705882296	0.00501118236633058	0.0317286494400661
ni	2	pisc	pisc	0.05	-0.0293320336503946	2.08972511750961	2.11905715116	0.0293320336503946	0.0308146144324622
cr	2	ncs	h2o	0.25	-0.00622771069802575	1.99849245716197	2.00472016786	0.00622771069802575	0.0281882403121449
cr	2	scn	phen	0.05	0.00401619834691003	2.14072592048691	2.13670972214	0.00401619834691003	0.0289638752741362
fe	2	h2o	scn	0	-0.0229283571944769	2.30905821305552	2.33198657025	0.0229283571944769	0.035353297515959
fe	2	acac	acac	0.25	-0.00837319354826871	2.07949486290173	2.08786805645	0.00837319354826871	0.0287598291113667
cr	3	bipy	bipy	0.15	0.00903844721092639	2.08568154116093	2.07664309395	0.00903844721092639	0.0301189320821025
fe	2	cl	pisc	0.3	-0.0101700065987949	2.23860306276121	2.24877306936	0.0101700065987949	0.0331005728808016
co	3	co	acac	0.2	0.00672603799708771	2.00045023986709	1.99372420187	0.00672603799708771	0.0306016147282832
co	3	ox	ox	0.05	0.00366821998103539	2.03538555237104	2.03171733239	0.00366821998103539	0.0294643082402799
co	3	pisc	pisc	0.3	-0.0343980997133473	2.17466709038665	2.2090651901	0.0343980997133473	0.0328047776379491
co	3	phen	phen	0.15	-0.0229849834855793	2.16220613312442	2.18519111661	0.0229849834855793	0.031597928729363
cr	2	h2o	ox	0.15	-0.00378911850547325	2.00717044821453	2.01095956672	0.00378911850547325	0.0295476692250503
cr	3	scn	scn	0.25	-0.00944835593549609	2.5098733786545	2.51932173459	0.00944835593549609	0.0283990498501803
co	2	tbuc	tbuc	0.05	-0.0172145996994373	2.16322830200056	2.1804429017	0.0172145996994373	0.0320553187218434
fe	3	cl	cl	0	-0.0700435645018258	2.51383829453817	2.58388185904	0.0700435645018258	0.0284837656493849
fe	3	h2o	porphyrin	0.1	-0.00158517710716444	2.05293310101284	2.05451827812	0.00158517710716444	0.0316575263267591
cr	3	c2h3ns	c2h3ns	0.3	0.00592066811186331	2.11312887641186	2.1072082083	0.00592066811186331	0.0304600721024705
cr	2	h2o	ox	0.2	-0.000920496992658837	2.01044589179734	2.01136638879	0.000920496992658837	0.029527522560418
fe	2	ncs	h2o	0	0.0255783445649724	1.98470213612497	1.95912379156	0.0255783445649724	0.027413975613421
fe	2	cn	cn	0.05	-0.0805047128948257	2.36725117392517	2.44775588682	0.0805047128948257	0.0351664865119753
fe	3	cl	pisc	0.2	-0.012082243246871	2.20185545369313	2.21393769694	0.012082243246871	0.0287588432860049
ni	2	ox	ox	0.2	-0.00808959385431285	2.10592524863569	2.11401484249	0.00808959385431285	0.0304092432909897
mn	2	co	co	0	-0.0278330921368628	2.38617344752314	2.41400653966	0.0278330921368628	0.0338035780496386
co	2	pisc	cl	0.05	0.0495998951955487	2.02216152353555	1.97256162834	0.0495998951955487	0.02999943516951
mn	3	bipy	bipy	0.3	0.0218357656120198	2.05773499966202	2.03589923405	0.0218357656120198	0.0338756857875213
co	3	tbuc	tbuc	0	-0.00964987847202448	2.08442245448798	2.09407233296	0.00964987847202448	0.030338112225127
mn	3	acac	acac	0.3	0.0227805847350195	1.95126132034502	1.92848073561	0.0227805847350195	0.0297807269727987
co	3	ncs	acac	0.2	-0.029480513843952	1.93181451074605	1.96129502459	0.029480513843952	0.0280970006098788
fe	3	cl	pisc	0.25	-0.00408403757158116	2.20316669625842	2.20725073383	0.00408403757158116	0.0286061802242631
fe	2	tbuc	tbuc	0.15	-0.0153034193908663	2.18188834229913	2.19719176169	0.0153034193908663	0.0341742578627291
fe	3	cn	porphyrin	0.15	0.00877223883266032	2.09840021753266	2.0896279787	0.00877223883266032	0.0315611460855394
fe	3	phen	phen	0.25	0.0100652529774745	2.14622855516747	2.13616330219	0.0100652529774745	0.0345029050394628
cr	3	cl	cl	0	-0.0547991442175357	2.46794929311246	2.52274843733	0.0547991442175357	0.0357447214923827
fe	3	nh3	nh3	0.3	-0.00224660825235024	2.20621741469765	2.20846402295	0.00224660825235024	0.028469556795793
fe	2	nh3	nh3	0.05	-0.0369767612400493	2.24983373789995	2.28681049914	0.0369767612400493	0.0313536721682158
co	3	h2o	h2o	0.2	-0.00760266838039136	2.02092087581961	2.0285235442	0.00760266838039136	0.0285638231315118
co	2	phen	phen	0.3	-0.0395343752819728	2.14120452124803	2.18073889653	0.0395343752819728	0.0300806665986126
fe	2	co	ncs	0.25	0.0213624224874978	2.1102106978575	2.08884827537	0.0213624224874978	0.0299439446006973
fe	3	cl	acac	0	-0.0275083422067404	2.10946692961326	2.13697527182	0.0275083422067404	0.0305668949640154
fe	3	co	bipy	0.3	-0.0391533198176721	2.17932130577233	2.21847462559	0.0391533198176721	0.0303778038686903
co	2	ncs	h2o	0.25	-0.00887119722149121	1.99689939962851	2.00577059685	0.00887119722149121	0.0274870851795209
ni	2	tbuc	tbuc	0.3	-0.0158022686212038	2.1235142201188	2.13931648874	0.0158022686212038	0.0315001425623164
cr	3	pisc	tbuc	0	-0.0178540852322739	1.96270915168773	1.98056323692	0.0178540852322739	0.0261718840452432
fe	3	ox	ox	0.1	-0.00834002052313565	2.02207119719686	2.03041121772	0.00834002052313565	0.0297161154997404
co	2	nh3	nh3	0.2	-0.0122209011843157	2.23173838467568	2.24395928586	0.0122209011843157	0.0308167389984322
cr	3	cn	cn	0.05	0.0180395674639446	2.14117689526394	2.1231373278	0.0180395674639446	0.0311070726223213
cr	2	en	en	0.3	-0.0221331674715346	2.18030571156847	2.20243887904	0.0221331674715346	0.0301163654069185
co	3	pisc	pisc	0	0.00417227991222058	2.13256512737222	2.12839284746	0.00417227991222058	0.031259500048106
mn	3	nh3	phen	0.05	0.0392942319787846	2.07364071388878	2.03434648191	0.0392942319787846	0.0298237561568514
co	2	tbuc	tbuc	0.15	-0.0140039337167446	2.15814811980326	2.17215205352	0.0140039337167446	0.0322983499062384
cr	2	nh3	tbuc	0.3	-0.0103062669175038	1.9865655999525	1.99687186687	0.0103062669175038	0.028285757961411
fe	3	ncs	ncs	0.1	0.00814407257522598	2.11631815606523	2.10817408349	0.00814407257522598	0.029343432389727
cr	2	h2o	bipy	0.2	-0.00251690054072329	2.13432158169928	2.13683848224	0.00251690054072329	0.0280340253007361
mn	2	h2o	bipy	0.25	0.000631057083918307	2.25262791601392	2.25199685893	0.000631057083918307	0.0303932498016411
mn	2	nh3	ncs	0.15	0.0302441411864489	2.19724948021645	2.16700533903	0.0302441411864489	0.034203517657117
mn	2	nh3	ncs	0	0.0358080791260731	2.19510012226607	2.15929204314	0.0358080791260731	0.0351576250077603
mn	2	co	ncs	0	0.0263874636154764	2.18103819928548	2.15465073567	0.0263874636154764	0.0346467652035495
fe	3	ncs	pisc	0.05	0.073027771798555	2.04295827849855	1.9699305067	0.073027771798555	0.0323353963320884
cr	2	h2o	h2o	0.3	-0.0093672629291266	2.08011705736087	2.08948432029	0.0093672629291266	0.0311684664031468
cr	3	scn	scn	0.1	-0.0169981353812436	2.51082428187876	2.52782241726	0.0169981353812436	0.028501805307354
fe	3	ncs	ncs	0.25	0.0238922274962281	2.11374792670623	2.08985569921	0.0238922274962281	0.0296839611233857
co	3	acac	acac	0	-0.0243360668334294	2.02282076375657	2.04715683059	0.0243360668334294	0.0269294275454974
fe	3	cl	ncs	0.1	0.0263479633816806	2.13487871400168	2.10853075062	0.0263479633816806	0.0309922053782611
cr	2	cl	h2o	0.05	0.0107813884782488	2.06147718684825	2.05069579837	0.0107813884782488	0.0295564764799853
fe	2	ncs	pisc	0.1	0.0124612720121022	2.0554288073721	2.04296753536	0.0124612720121022	0.0301187533797233
cr	2	tbuc	tbuc	0.1	0.0148120547882629	2.06471321453826	2.04990115975	0.0148120547882629	0.0304146364805558
mn	3	co	en	0.2	0.013789743167258	2.09196490192726	2.07817515876	0.013789743167258	0.0304549956717661
mn	2	acac	acac	0.05	-0.0241559772754871	2.15535242280451	2.17950840008	0.0241559772754871	0.0357550409625223
co	3	ncs	ox	0	-0.0127377421482975	2.0360919358417	2.04882967799	0.0127377421482975	0.029436327609621
cr	3	acac	acac	0.15	0.0219667680016418	1.98687380453164	1.96490703653	0.0219667680016418	0.0264615245800075
fe	2	co	co	0.15	-0.0141680676151088	2.29923218160489	2.31340024922	0.0141680676151088	0.0325643671050014
cr	2	nh3	tbuc	0.05	-0.00287353098943743	1.99022015850056	1.99309368949	0.00287353098943743	0.0285312150825522
cr	3	h2o	h2o	0.1	0.000736341176210686	1.99848508060621	1.99774873943	0.000736341176210686	0.0274773090661391
