# Supplementary material for: Predicting electronic structure properties of transition metal complexes with neural networks
Source: Chem Sci. 2017 May 17;8(7):5137–52. doi: 10.1039/c7sc01247k (PMC6100542; doi:10.1039/c7sc01247k)
Supplement: Supplementary file 1 [file SC-008-C7SC01247K-s001.zip › data/raw_data/LS/all_results.csv]

name(metal/ox/ax_ligs/eq_ligs)	aHF	ANN_predict	data	ANN_std_dev
fe_3_eq_porphyrin_ax_h2o	0.2	2.00650201374091	2.02739214688	0.0294787175701219
cr_3_eq_cl_ax_cl	0.1	2.43650043374603	2.48122882353	0.0285760576916526
fe_2_eq_acac_ax_cn	0.15	1.95991138261418	1.96389261945	0.0303135917049936
co_2_eq_h2o_ax_h2o	0.05	2.02477840253458	2.00763964826	0.0296312445911745
fe_3_eq_phen_ax_phen	0.05	2.00327630492788	2.01126297338	0.0289098077787651
fe_3_eq_phen_ax_phen	0	2.00234854165773	2.01106301014	0.0289808803850633
fe_3_eq_cl_ax_pisc	0.25	1.89809466090294	1.91678102153	0.0300524910321431
co_2_eq_nh3_ax_nh3	0.25	2.05155676201427	2.05937456234	0.027213726588925
co_2_eq_h2o_ax_h2o	0.1	2.0259411146481	2.01412139551	0.0295112051410885
cr_3_eq_c2h3ns_ax_c2h3ns	0.1	2.07039966051289	2.07807060578	0.0278398139573478
fe_3_eq_co_ax_scn	0.1	1.91509292297907	1.88366257364	0.0264155591920996
mn_3_eq_phen_ax_nh3	0.3	2.04763291010362	2.03527333211	0.0303076000902038
co_2_eq_ox_ax_ox	0	2.02199118164261	2.021411949	0.0299362703068345
cr_2_eq_scn_ax_pisc	0	1.98411896629737	1.96470051214	0.0262147003519547
cr_2_eq_scn_ax_pisc	0.2	2.00235601813161	1.98799610224	0.0257729754757517
mn_2_eq_acac_ax_ncs	0.2	1.93400502929865	1.95734769779	0.0275966784804598
fe_3_eq_nh3_ax_scn	0.25	2.04625574874564	2.0423047911	0.0277807484927813
co_2_eq_en_ax_en	0.2	2.04687131322613	2.03984795457	0.0271560703755485
mn_3_eq_en_ax_en	0.3	2.09566289953947	2.07569425523	0.0309607167185182
co_2_eq_ncs_ax_ncs	0.25	1.98185136422576	2.01359525321	0.028326377452292
fe_2_eq_pisc_ax_cl	0.05	1.91710295000781	1.8684357146	0.0272245771754694
mn_3_eq_en_ax_co	0.2	2.04264583425656	2.06159558296	0.0293702235853055
cr_2_eq_ncs_ax_pisc	0.1	1.99688001983555	1.99627310071	0.0316613405284609
fe_3_eq_cl_ax_cl	0.1	2.41572777226404	2.45490937151	0.038773089431686
cr_3_eq_cn_ax_ncs	0.05	2.03526810477008	2.03176822868	0.0301405710582343
cr_2_eq_acac_ax_cn	0.25	1.9946285910224	1.98986113283	0.0299813309420156
fe_3_eq_h2o_ax_h2o	0	1.97261326226431	1.94431787606	0.0312707256857452
cr_2_eq_c2h3ns_ax_c2h3ns	0.15	2.0800696131176	2.05713430644	0.028169724314826
fe_3_eq_ncs_ax_cl	0.15	1.9654036989922	1.95163754285	0.0240864777026847
cr_2_eq_bipy_ax_bipy	0	2.03868973949164	2.03666913878	0.0292044775734133
co_3_eq_ncs_ax_ncs	0.2	1.93246346038309	1.92255487123	0.0317952013029867
fe_2_eq_cn_ax_cn	0	1.96605818667411	1.99784548392	0.0232579157885473
mn_3_eq_cn_ax_cn	0.1	2.05113013964538	2.04013605279	0.0300627099566358
mn_2_eq_acac_ax_nh3	0.3	1.98980936310871	2.02012318107	0.027032656091591
fe_2_eq_pisc_ax_cn	0.25	1.92504485983902	1.88269491227	0.0265753779196708
fe_2_eq_co_ax_co	0.25	1.97431597840284	1.9523269	0.0265160842837483
cr_3_eq_c2h3ns_ax_c2h3ns	0.25	2.07258291279686	2.09001024638	0.027867753311144
mn_3_eq_nh3_ax_nh3	0.3	2.08821686608706	2.08008256958	0.0298843185836251
fe_2_eq_en_ax_co	0.25	1.90634969184718	1.90597400239	0.0282902444558422
cr_3_eq_cn_ax_cn	0.25	2.11106604290961	2.11485731411	0.0337024079460412
mn_3_eq_nh3_ax_nh3	0.05	2.08164898460892	2.10096149602	0.0306523801099789
mn_2_eq_cn_ax_nh3	0.1	2.02672869414487	2.03006936838	0.0300344323852813
mn_3_eq_cn_ax_nh3	0.2	2.0178208293415	2.01542322391	0.0295857183070372
co_2_eq_h2o_ax_ncs	0.3	1.93368668069662	1.93186940643	0.0279881111329287
fe_2_eq_en_ax_co	0.1	1.89052929974709	1.86515535619	0.0306898874755906
cr_3_eq_cl_ax_cl	0	2.4364977868302	2.49503562463	0.0285760834507631
mn_3_eq_cl_ax_ncs	0.1	2.00705908836904	1.99004113912	0.0320760610601518
fe_3_eq_h2o_ax_h2o	0.15	1.97270485312274	1.93564064997	0.0305762618485577
fe_3_eq_cn_ax_cn	0.1	2.00146442658104	1.98724840125	0.0294187060803809
fe_2_eq_cn_ax_cn	0.1	1.97947735564717	2.01056761259	0.0232650730367419
cr_3_eq_ncs_ax_ncs	0.15	2.02806736081905	2.01346289928	0.0287367701009343
fe_3_eq_co_ax_co	0.2	2.02653322039111	2.02558830274	0.0302374657121919
mn_2_eq_ncs_ax_co	0.15	1.9147583891379	1.87904594962	0.02823689670524
co_3_eq_tbuc_ax_pisc	0.1	1.90030950903323	1.88548201421	0.0330833560866277
fe_3_eq_pisc_ax_pisc	0.2	1.90473126223909	1.92205541094	0.0303063781442507
cr_3_eq_bipy_ax_bipy	0.1	2.03401361286436	2.06754293962	0.0316983794041841
cr_3_eq_h2o_ax_nh3	0.1	2.00704114334641	1.99333254461	0.0295919178943178
ni_2_eq_co_ax_co	0.15	1.92359548572673	1.898506218	0.0257485876913531
fe_2_eq_pisc_ax_ncs	0.2	1.9080667816128	1.90986467091	0.027307794480094
cr_3_eq_h2o_ax_nh3	0.2	2.01585477809877	1.99219626896	0.0305367637552912
cr_3_eq_scn_ax_scn	0.15	2.43646376751028	2.49736473318	0.0285632026969758
fe_3_eq_nh3_ax_nh3	0.05	2.05795690390746	2.07108251181	0.0288736943524305
ni_2_eq_acac_ax_acac	0.15	1.93661937419908	1.89321462116	0.0276437211131525
co_3_eq_cn_ax_cn	0.2	1.98698412559708	1.9540545462	0.0233676909220824
mn_3_eq_h2o_ax_co	0.15	1.95650300529475	1.93616660942	0.0301353323785754
mn_2_eq_en_ax_h2o	0	2.07615686388935	2.09161925505	0.0291160002000115
fe_3_eq_co_ax_scn	0.25	1.91581472426823	1.90340800699	0.0265270127380865
fe_2_eq_pisc_ax_ncs	0.25	1.9119423968913	1.91908713285	0.0272059067559525
cr_2_eq_co_ax_cn	0	2.0250354663941	1.97446801528	0.0238586371786599
fe_2_eq_pisc_ax_ncs	0.3	1.91522795501546	1.92863614931	0.0273096676328198
mn_2_eq_co_ax_co	0.15	2.01606508000097	2.00221373389	0.0298984790249039
fe_3_eq_cl_ax_pisc	0	1.88471559217153	1.86332551873	0.0276233767180923
fe_3_eq_h2o_ax_cn	0.1	1.9515769903746	1.94656252557	0.0298113477764846
cr_2_eq_c2h3ns_ax_c2h3ns	0.2	2.08145480332262	2.06151057953	0.0280185896479743
ni_2_eq_acac_ax_acac	0.1	1.93623882231567	1.89212682281	0.0276364152595604
mn_3_eq_bipy_ax_bipy	0.15	2.01882167109064	2.02034535447	0.0288833592063182
co_2_eq_acac_ax_cn	0.25	1.95752290723338	1.9528002632	0.0304017628197313
cr_3_eq_cn_ax_cn	0.1	2.10320537723841	2.10787009766	0.0333612729030691
fe_3_eq_pisc_ax_cl	0.05	1.94215803860534	1.92550712153	0.0265606566548633
fe_2_eq_en_ax_co	0.05	1.8855699822262	1.85542281219	0.0316823608246279
cr_2_eq_en_ax_en	0.25	2.15609224642497	2.19407898532	0.0318473708758737
fe_2_eq_nh3_ax_nh3	0.2	2.09120391690243	2.09909350301	0.0298723883814279
mn_2_eq_en_ax_h2o	0.1	2.08036965960416	2.09428355158	0.0294533124002513
fe_3_eq_ncs_ax_cl	0.05	1.96305723899612	1.94797097939	0.0243642954669308
mn_2_eq_nh3_ax_pisc	0.15	1.99691858362222	1.9726313065	0.031210238793146
co_3_eq_h2o_ax_h2o	0.05	1.98200950570772	1.95359373785	0.0316135952524702
ni_2_eq_ncs_ax_ncs	0.2	1.90909479347472	1.89290344904	0.0303476606223013
mn_2_eq_acac_ax_ncs	0.25	1.93455306055539	1.96556910853	0.0276161686950935
cr_3_eq_cn_ax_ncs	0	2.03191420125738	2.02753261379	0.0302897764217494
fe_3_eq_h2o_ax_h2o	0.3	1.97459403251822	1.93002552283	0.0295877874353745
fe_2_eq_h2o_ax_h2o	0.2	2.03672311806095	2.02057144219	0.0293514186071243
ni_2_eq_en_ax_h2o	0.05	1.99237178924021	1.96837307482	0.0268626259487012
ni_2_eq_co_ax_co	0.25	1.93469593031465	1.9183437474	0.0258492200392169
cr_2_eq_pisc_ax_co	0.3	2.00874853575459	2.03411646483	0.0245534055581145
co_2_eq_cn_ax_nh3	0.15	1.9671450047935	1.97038527033	0.0323218717731506
fe_3_eq_ox_ax_ox	0.15	1.98717888686435	1.94252545584	0.0268916397834314
co_2_eq_h2o_ax_h2o	0	2.02363271043658	2.01212302684	0.0297059586815567
co_2_eq_co_ax_co	0	1.94930960971098	1.92127002071	0.0245660381472285
fe_2_eq_c2h3ns_ax_c2h3ns	0.05	1.93518960166891	1.91447936581	0.0354226225953772
fe_3_eq_porphyrin_ax_cn	0	1.97446959514661	1.98042082884	0.0242315121900647
fe_2_eq_co_ax_co	0	1.94940145298604	1.91631870181	0.0264813597412451
mn_2_eq_cn_ax_nh3	0	2.01776263846729	2.01082182524	0.0302921764744727
cr_3_eq_cl_ax_cl	0.2	2.43650176837145	2.48567499389	0.0285757021208094
cr_3_eq_cl_ax_cl	0.25	2.4365021493048	2.48109517801	0.0285754216880179
mn_3_eq_ncs_ax_cl	0	1.98891118032855	1.97843493758	0.0273778106706389
cr_2_eq_en_ax_en	0	2.13810634652443	2.18253118539	0.0331835824564424
fe_3_eq_cn_ax_cn	0.2	2.01013801893828	1.99579415214	0.0301639009821896
ni_2_eq_en_ax_h2o	0.15	1.99383441485294	1.96703171243	0.0268273726787913
fe_3_eq_acac_ax_ncs	0.15	1.91929867632751	1.87841864653	0.0276592770711682
co_2_eq_ox_ax_ox	0.2	2.02852055980277	2.05048030469	0.0286177816452382
fe_3_eq_pisc_ax_ncs	0.3	1.89008224634161	1.88339834361	0.0291567277355824
cr_3_eq_ncs_ax_ncs	0.3	2.03154119269939	2.01633414357	0.0289766127727833
fe_3_eq_ncs_ax_cl	0.2	1.96696836282116	1.95381319989	0.0239254242723633
cr_2_eq_en_ax_en	0.1	2.14773602946965	2.19032528908	0.0324568870090205
fe_2_eq_ncs_ax_pisc	0.3	1.88256808636894	1.9155330557	0.0278571660291466
mn_2_eq_h2o_ax_h2o	0.25	2.05373865849494	2.08590730784	0.028884494122008
cr_2_eq_acac_ax_cn	0.15	1.99193098574729	1.98521180272	0.0298722231859288
co_3_eq_bipy_ax_bipy	0.25	1.97193344235042	1.9703227619	0.0289539737715439
co_2_eq_acac_ax_acac	0.2	1.96988363739717	1.96353321525	0.0298514020117054
fe_2_eq_en_ax_co	0.15	1.89539672984673	1.8771998377	0.0295934453155323
cr_2_eq_nh3_ax_cn	0.1	2.08727398716307	2.07136629195	0.0293284349803361
cr_3_eq_cl_ax_cl	0.05	2.43649933786252	2.4887445186	0.0285761195338322
mn_2_eq_h2o_ax_h2o	0	2.0488184365047	2.05633635419	0.0287029964443985
fe_2_eq_acac_ax_cn	0	1.95569201314344	1.93779146834	0.030329901025584
fe_3_eq_pisc_ax_ncs	0.2	1.8874833572014	1.89173840206	0.0289807632218872
fe_2_eq_nh3_ax_nh3	0.1	2.08860449817463	2.09478075832	0.0297416815841281
cr_3_eq_cn_ax_cn	0	2.09653769283728	2.09875937992	0.0325958385117995
fe_2_eq_acac_ax_acac	0.25	1.97107148811828	1.97470140491	0.0298915627368236
fe_3_eq_nh3_ax_scn	0	2.04258192353048	2.0603787251	0.0274470898739105
mn_2_eq_en_ax_h2o	0.25	2.08490800233835	2.10388849525	0.0303781168774408
cr_3_eq_ncs_ax_ncs	0.2	2.02888697908938	2.01376817062	0.0288669701422835
co_3_eq_cn_ax_cn	0.05	1.97849270735122	1.9488643515	0.0238708610556685
ni_2_eq_acac_ax_cn	0	1.93083300896005	1.89832853974	0.0327533320121052
cr_3_eq_en_ax_nh3	0	2.13653816503117	2.14715322823	0.0330955897505785
cr_2_eq_en_ax_en	0.3	2.15744857217957	2.19543020151	0.0317631980461095
cr_2_eq_c2h3ns_ax_c2h3ns	0.1	2.07830926809016	2.04998036525	0.0283627567106251
cr_3_eq_ox_ax_cl	0.15	1.99418736674624	1.97764881082	0.0298995443705496
mn_2_eq_nh3_ax_nh3	0.15	2.12636707293483	2.15840265252	0.032391886104109
ni_2_eq_acac_ax_nh3	0.05	1.95484153858334	1.94380076331	0.0287837007677598
fe_3_eq_co_ax_co	0.05	2.01226380064545	2.01366525639	0.0310540229570809
ni_2_eq_acac_ax_acac	0.25	1.93794895642788	1.89481901485	0.0277011730939035
cr_2_eq_c2h3ns_ax_c2h3ns	0.25	2.0825541087692	2.07010137206	0.0279388658223573
co_3_eq_co_ax_co	0.3	1.99935084988151	1.9820064613	0.030350840565422
fe_3_eq_pisc_ax_cl	0.3	1.96889545655524	1.95609719898	0.0253235000431738
fe_2_eq_ncs_ax_ncs	0.1	2.01104474945568	2.01361577812	0.0290990266549011
co_3_eq_bipy_ax_bipy	0.2	1.97236632182659	1.97249165385	0.0288484255463072
cr_2_eq_acac_ax_cn	0.1	1.99122241311734	1.98289551737	0.0298327322897473
co_3_eq_acac_ax_nh3	0	1.96210067492699	1.93475139899	0.0283018649533151
fe_2_eq_c2h3ns_ax_c2h3ns	0.25	1.98285678065497	1.93951708936	0.0316198518074298
fe_2_eq_en_ax_en	0.25	2.07933437109318	2.09154237542	0.0284850704838206
fe_2_eq_cl_ax_pisc	0.25	1.87486908031957	1.85897936534	0.0283625557562978
mn_2_eq_acac_ax_acac	0.15	1.97943799337665	1.97437404452	0.0290598303609321
cr_2_eq_ox_ax_ox	0.15	2.03582659400562	1.99646643564	0.0277904228926412
fe_3_eq_cl_ax_cl	0.05	2.405324428399	2.45685269283	0.0439173204801124
fe_2_eq_ncs_ax_co	0.3	1.90807345942609	1.89631337221	0.0287539596279487
co_3_eq_h2o_ax_h2o	0.15	1.98053095767714	1.93766129507	0.0313350598799059
co_2_eq_ncs_ax_ncs	0.15	1.97135264747812	1.98774157863	0.0290932899243668
co_3_eq_ox_ax_ncs	0.25	1.92397198636337	1.91340752701	0.0281382369098207
mn_3_eq_co_ax_co	0.25	2.0680766424098	2.08337644512	0.0277134636538813
cr_2_eq_h2o_ax_cl	0.05	2.09015149608681	2.10216015921	0.0312891179013459
cr_2_eq_en_ax_co	0.05	2.02179532052586	2.00429569971	0.0244954120917758
cr_2_eq_scn_ax_pisc	0.3	2.0212893166453	2.004976447	0.0247585912066466
cr_2_eq_h2o_ax_h2o	0.2	2.07387859230248	2.0910603157	0.0275343296699009
mn_2_eq_cl_ax_nh3	0.2	2.10389440382709	2.07615192062	0.0325904096830676
cr_2_eq_c2h3ns_ax_c2h3ns	0.05	2.07596223660883	2.04533988739	0.0285202607650395
cr_3_eq_h2o_ax_h2o	0.2	2.04237012818248	1.98896632585	0.0290201806800537
cr_3_eq_h2o_ax_nh3	0.05	2.00311311685666	1.99616250091	0.0289770608059087
mn_2_eq_nh3_ax_pisc	0.3	2.01093047415923	2.02215741631	0.0304084721702227
fe_2_eq_co_ax_co	0.1	1.9586882454401	1.92651822441	0.0258624960837656
fe_3_eq_co_ax_scn	0.3	1.91625583734887	1.91201424233	0.0265998179820998
fe_3_eq_c2h3ns_ax_c2h3ns	0.25	2.00041312590859	1.9720325488	0.0281497952174657
fe_3_eq_co_ax_scn	0.2	1.91546786795065	1.89586918527	0.0264739699565411
mn_2_eq_nh3_ax_nh3	0.3	2.13408985036284	2.16289759731	0.0324331447076988
cr_3_eq_h2o_ax_h2o	0.3	2.04082726989791	1.98447418161	0.0287222289187228
cr_2_eq_ncs_ax_pisc	0.3	2.00987714283801	2.02709118011	0.0328251071913624
cr_2_eq_co_ax_co	0.2	2.06360769640953	2.0866375746	0.0290215181382946
fe_3_eq_ncs_ax_ncs	0.3	1.95665532097513	1.94350727539	0.0334229431744488
cr_3_eq_h2o_ax_scn	0.1	2.01589919773848	2.03743964035	0.030478672539929
ni_2_eq_c2h3ns_ax_c2h3ns	0.05	1.89603247842662	1.86718405682	0.0280722969770538
co_2_eq_en_ax_en	0.05	2.0427248009387	2.03925235158	0.0272688833128995
cr_2_eq_ox_ax_ox	0.1	2.03558068038069	2.00051936139	0.0277515771299073
fe_3_eq_ncs_ax_ncs	0	1.93948439641586	1.94091520563	0.0337556466944288
co_3_eq_acac_ax_co	0.05	1.94162978911811	1.93860020712	0.0300329274514258
cr_2_eq_h2o_ax_h2o	0.1	2.07134212693561	2.08981580009	0.0277397031869096
co_2_eq_h2o_ax_ncs	0.05	1.92947974065764	1.92109247356	0.0276931801975238
mn_2_eq_nh3_ax_co	0	1.92859524722492	1.89091748332	0.0288940360520164
mn_3_eq_co_ax_co	0.2	2.06713655612011	2.07481144768	0.0279062365803237
fe_3_eq_cl_ax_cl	0.3	2.42884625314636	2.4602275854	0.0313762278265615
co_2_eq_en_ax_en	0.3	2.04849267344928	2.05786717506	0.0273787834632282
co_2_eq_nh3_ax_h2o	0.1	2.02448170991204	2.01930673901	0.0288958922084756
fe_2_eq_pisc_ax_ncs	0.1	1.89891261890311	1.89280867023	0.027962919976075
co_3_eq_en_ax_en	0.15	2.03095583710213	2.02447818985	0.0291373288737093
co_3_eq_en_ax_en	0.2	2.03305616035036	2.02165808965	0.0289093049165262
fe_2_eq_co_ax_co	0.3	1.98085736182711	1.9637905074	0.026946573458427
co_3_eq_tbuc_ax_pisc	0.2	1.90560755705907	1.90223769903	0.0335416901295823
cr_2_eq_nh3_ax_cn	0.25	2.10365547957427	2.10087257589	0.0317616223172914
cr_2_eq_co_ax_cn	0.2	2.03188983197274	2.00114277942	0.0246229596365288
fe_2_eq_ncs_ax_co	0.15	1.89187562766857	1.8581273606	0.029329579147245
co_3_eq_nh3_ax_nh3	0.1	2.03465514935563	2.03745159813	0.029502412965857
co_3_eq_ox_ax_ncs	0.05	1.92120326293709	1.94145676495	0.0281427817208993
mn_2_eq_ox_ax_ox	0.2	2.03299957952977	2.10731138521	0.0276952153902183
co_3_eq_acac_ax_co	0.1	1.94187459785648	1.94308726635	0.0299515449777081
cr_2_eq_cn_ax_nh3	0.25	2.09185300973793	2.11911237856	0.0351036373219914
cr_2_eq_h2o_ax_ncs	0	1.9964163499842	1.98492354449	0.0282876279259596
cr_3_eq_ox_ax_pisc	0.25	1.98242385298914	1.94229511183	0.0288304833455107
cr_3_eq_ncs_ax_ncs	0.05	2.02676883548256	2.01108497575	0.0286052742738785
co_3_eq_acac_ax_cl	0.3	1.95498057354563	1.90381088161	0.0297105626939775
mn_2_eq_en_ax_co	0.3	1.95591452931272	1.94192882443	0.0255217638632812
fe_3_eq_porphyrin_ax_h2o	0.05	2.00761324818827	1.98831567274	0.0294499712368767
co_3_eq_tbuc_ax_pisc	0	1.89483594964423	1.86819532318	0.0326998628256218
ni_2_eq_en_ax_scn	0.15	1.9538786360704	1.94929329089	0.0264410651008345
fe_3_eq_h2o_ax_cn	0.3	1.95502393946787	1.94866179753	0.0295340634608106
mn_2_eq_nh3_ax_co	0.05	1.93366573218235	1.89875688481	0.0286438889638118
mn_2_eq_ncs_ax_ncs	0.2	2.03686492489509	2.08156503818	0.0301877048960178
fe_3_eq_ncs_ax_cl	0.1	1.96414549687342	1.94973085918	0.0242317076089891
fe_3_eq_ncs_ax_ncs	0.2	1.95170019201007	1.94214073003	0.033647471830308
fe_2_eq_pisc_ax_cn	0.15	1.91623431915885	1.86849372053	0.0268496792228248
co_2_eq_co_ax_co	0.25	1.9643658096237	1.96907831458	0.0232751168608901
co_2_eq_en_ax_en	0	2.04112773686534	2.03630858563	0.0274435375368742
ni_2_eq_en_ax_scn	0.25	1.95820307531253	1.94793719538	0.0264859513893385
fe_3_eq_nh3_ax_nh3	0.3	2.0589028835235	2.05248037661	0.0290683615010934
cr_2_eq_cn_ax_h2o	0.05	2.10947921382826	2.09027095862	0.0287820414393179
mn_3_eq_phen_ax_cl	0	2.07289083266871	2.068814954	0.0326620319036968
mn_2_eq_nh3_ax_co	0.1	1.93968496710141	1.90798609312	0.0288573448574089
ni_2_eq_co_ax_co	0.3	1.93972609307299	1.9266064202	0.0255924174251049
cr_3_eq_scn_ax_scn	0.2	2.43645570776204	2.4983037796	0.0285609679654134
fe_3_eq_bipy_ax_bipy	0.15	2.00409281663402	1.99972221937	0.0283588392383043
cr_2_eq_acac_ax_acac	0.25	1.99552849007919	1.99696729168	0.0276595344278206
mn_2_eq_ncs_ax_co	0.2	1.92107311026951	1.88846816316	0.0279089092642597
cr_2_eq_ox_ax_ox	0.2	2.03613594585501	1.99222150915	0.0278505976183049
mn_3_eq_phen_ax_cl	0.2	2.13798280250159	2.1509035288	0.0373106131601533
cr_3_eq_co_ax_co	0.1	2.13680102276793	2.15573845459	0.0307059586232524
co_2_eq_nh3_ax_nh3	0.1	2.04613242525244	2.04324840921	0.0273984976686291
co_3_eq_en_ax_en	0	2.02565897531933	2.03878771148	0.0294632286578596
cr_2_eq_c2h3ns_ax_c2h3ns	0.3	2.08344091819225	2.08464810185	0.0279234061792188
fe_3_eq_h2o_ax_cn	0.15	1.95276897577146	1.9476701621	0.0297532115839707
cr_2_eq_acac_ax_cn	0.05	1.99079511404492	1.98126259594	0.0297964370621913
mn_3_eq_en_ax_en	0.1	2.09377905379585	2.09143676401	0.0309878310588464
mn_3_eq_bipy_ax_bipy	0.3	2.01877134564365	2.02063187744	0.0288951074552529
fe_2_eq_pisc_ax_cl	0.25	1.92671756058698	1.90061166692	0.0272640000832713
cr_3_eq_ncs_ax_cl	0.15	2.05432354676089	2.03262956461	0.0281359669968707
co_2_eq_c2h3ns_ax_c2h3ns	0.25	1.91425074300425	1.91569831536	0.0295862244544633
fe_2_eq_co_ax_co	0.2	1.96881605542526	1.94219210591	0.0261077510248055
co_3_eq_h2o_ax_h2o	0.1	1.98129858988012	1.94541317621	0.0315045985914514
fe_3_eq_h2o_ax_cn	0	1.94870841869904	1.94104434952	0.0301414877749012
fe_2_eq_c2h3ns_ax_c2h3ns	0.2	1.97082601163485	1.92861779018	0.0334616269165096
mn_2_eq_ncs_ax_co	0	1.90267057783952	1.86176474494	0.028156613742352
ni_2_eq_en_ax_en	0.25	1.98102462295076	1.9779675835	0.0282811011740579
cr_3_eq_h2o_ax_nh3	0.15	2.01157395048597	1.9935917287	0.0302313778928672
co_2_eq_ncs_ax_ncs	0.3	1.98706445252086	2.02374058238	0.0279764747941815
mn_3_eq_nh3_ax_nh3	0.15	2.08275891611415	2.09289307169	0.0304893950860133
fe_2_eq_ncs_ax_co	0.1	1.88701539371942	1.8488110048	0.0295359568302908
co_2_eq_h2o_ax_ncs	0.1	1.93001258352539	1.91464239562	0.0277349614840867
mn_3_eq_ncs_ax_ncs	0.25	2.00157258888433	1.96608043417	0.0307242856065085
fe_3_eq_pisc_ax_h2o	0.1	1.94679089482402	1.93262258903	0.0303035928751396
co_3_eq_acac_ax_acac	0.2	1.94298411454148	1.90974826504	0.0277931141243762
co_3_eq_acac_ax_ncs	0.3	1.9252688201489	1.91167762	0.0280330572895501
co_3_eq_h2o_ax_h2o	0.3	1.97842003401028	1.91793355605	0.0306857265367593
fe_3_eq_cl_ax_cl	0.15	2.42181619077842	2.45114780088	0.0355891079011294
ni_2_eq_bipy_ax_bipy	0.15	1.95307354930019	1.94996936837	0.0300370447773116
co_3_eq_ncs_ax_ncs	0.05	1.92353170360696	1.92490269584	0.0319811707821941
mn_3_eq_nh3_ax_nh3	0.2	2.08401903262115	2.08819923134	0.0303188250917335
fe_3_eq_pisc_ax_pisc	0.3	1.911621913269	1.94002700423	0.0288071599867627
co_2_eq_ox_ax_ox	0.25	2.02957401944082	2.05993183686	0.0283732965900074
mn_2_eq_acac_ax_acac	0	1.96325982004953	1.92574624666	0.0296953787838702
fe_3_eq_co_ax_co	0	2.00893616279891	2.00572724574	0.0313239679017569
co_3_eq_acac_ax_acac	0.15	1.94276852010256	1.91565237195	0.0277528819226883
cr_2_eq_bipy_ax_bipy	0.2	2.04020551262813	2.05401437431	0.0293515218524423
cr_3_eq_co_ax_co	0.05	2.13353631846284	2.14994002182	0.0307680267615891
cr_2_eq_pisc_ax_co	0.1	1.9972135740001	1.98102888153	0.0248385757503325
mn_2_eq_en_ax_cn	0.1	2.02150677956514	2.01849252562	0.02421574454949
cr_2_eq_cn_ax_h2o	0.1	2.11204342361824	2.09810144648	0.0283588017875156
fe_2_eq_ncs_ax_ncs	0.25	2.01523647388207	2.03810972865	0.0288590181191468
fe_3_eq_h2o_ax_cn	0.05	1.95014332217193	1.94446874977	0.0299134452036409
co_3_eq_nh3_ax_nh3	0	2.03312113338676	2.04743568734	0.0295658247704502
cr_2_eq_acac_ax_acac	0.05	1.99460755736732	1.95215678305	0.027660479886383
co_2_eq_acac_ax_cn	0.2	1.95604621416475	1.94579115918	0.0303421175826596
cr_3_eq_co_ax_co	0	2.12962401494441	2.14791100506	0.0308937150978194
ni_2_eq_acac_ax_cn	0.25	1.93813756365324	1.91325079971	0.0320355940543419
cr_2_eq_ox_ax_ox	0.05	2.03539579572955	2.00447553294	0.0277274636631855
mn_3_eq_h2o_ax_co	0.3	1.9583570287018	1.9250855257	0.0300119138139483
fe_3_eq_porphyrin_ax_h2o	0.1	2.00736978267466	1.98481030911	0.0294658724298819
fe_3_eq_nh3_ax_nh3	0.2	2.05852530699255	2.05969812921	0.0289927319602066
mn_2_eq_cn_ax_nh3	0.3	2.03543674608416	2.0761908576	0.0295116244593296
fe_3_eq_pisc_ax_h2o	0.25	1.95130820548125	1.9565468722	0.0299540341595641
ni_2_eq_ncs_ax_ncs	0.15	1.90658564700948	1.88971776251	0.0299482535912554
fe_2_eq_h2o_ax_h2o	0.25	2.03725539159879	2.02029196044	0.0292997851149698
fe_2_eq_h2o_ax_h2o	0.1	2.03546263246314	2.0237106818	0.0294340573259941
cr_2_eq_cn_ax_h2o	0	2.10744341152469	2.08395053487	0.0290874350883671
mn_2_eq_cn_ax_nh3	0.05	2.02242826258877	2.02018587651	0.0302254482623628
fe_3_eq_acac_ax_cl	0.25	1.9612395410017	1.93638095147	0.0310694383492121
mn_2_eq_en_ax_h2o	0.2	2.08343265202981	2.10268202117	0.0300207740628673
ni_2_eq_en_ax_h2o	0.1	1.99301858066081	1.96762576405	0.0268022026278522
ni_2_eq_co_ax_co	0.05	1.913773447111	1.8807466174	0.0271516482470933
co_2_eq_co_ax_co	0.2	1.96110790948173	1.95977743324	0.0233961148787841
cr_3_eq_c2h3ns_ax_c2h3ns	0.05	2.06969121611436	2.07247139415	0.0277849636726084
cr_3_eq_scn_ax_scn	0.05	2.43647746404065	2.49650422094	0.0285670908531525
co_2_eq_en_ax_h2o	0.25	2.03202044102539	2.01219435368	0.0277240038664264
co_3_eq_tbuc_ax_pisc	0.3	1.91082315404214	1.90933699198	0.034089852102466
fe_2_eq_ncs_ax_h2o	0.2	2.0137975867315	1.98444365022	0.0286353710687909
mn_3_eq_bipy_ax_bipy	0.05	2.01874152688487	2.02213347155	0.0288805487629456
mn_2_eq_en_ax_co	0.1	1.92422853104037	1.89308725703	0.0275512727225522
cr_3_eq_bipy_ax_bipy	0	2.03358141998791	2.06718009036	0.032179423100506
ni_2_eq_en_ax_en	0.05	1.96932756249337	1.97873957271	0.0266534370086998
cr_2_eq_pisc_ax_co	0.15	1.99942988322246	1.9940412135	0.0247306557686536
co_3_eq_ox_ax_ncs	0.3	1.92479904552493	1.90697347417	0.028116422235371
cr_3_eq_ncs_ax_ncs	0.25	2.02997844705765	2.01597264182	0.0289862199036423
mn_3_eq_cn_ax_nh3	0.3	2.02057862748024	2.02068884425	0.0291111221714879
cr_2_eq_scn_ax_pisc	0.1	1.99026849351335	1.97442056799	0.0259185338127749
fe_3_eq_pisc_ax_cl	0.1	1.94902430640987	1.92822202003	0.0261737067031317
mn_2_eq_ncs_ax_ncs	0.3	2.03783615610481	2.13855586755	0.0302086205104807
mn_3_eq_ncs_ax_ncs	0.2	1.99976370815839	1.96402636674	0.0308504629264642
mn_3_eq_c2h3ns_ax_c2h3ns	0.1	2.00483136623592	2.00802349297	0.0278325647634038
fe_3_eq_pisc_ax_h2o	0.2	1.94992628660576	1.94971934293	0.0301031949688002
mn_3_eq_nh3_ax_scn	0	2.08567142948502	2.09197855534	0.0294662623207978
cr_2_eq_phen_ax_phen	0.3	2.04588630545931	2.06608638969	0.0299910707801154
co_2_eq_en_ax_h2o	0.15	2.03150347566927	2.01123804257	0.0278354693057353
cr_2_eq_scn_ax_pisc	0.15	1.995215090065	1.98151464334	0.0259194856421793
co_2_eq_phen_ax_h2o	0.2	2.03601798924871	2.0377353108	0.0278249515435507
ni_2_eq_co_ax_co	0	1.90968784462846	1.8730216934	0.0277467459227172
fe_2_eq_scn_ax_h2o	0.05	2.04280865866768	2.04610651664	0.0311531644988184
fe_2_eq_ncs_ax_h2o	0.05	2.00048440352993	1.94021789468	0.0294876236256902
fe_2_eq_ncs_ax_h2o	0.15	2.00878723896872	1.97716709176	0.0293333638733063
fe_3_eq_pisc_ax_ncs	0.05	1.88643170025384	1.8976436302	0.0294108739032901
fe_3_eq_porphyrin_ax_cn	0.15	1.99096544521596	1.98859431341	0.0242422151815987
cr_2_eq_co_ax_cn	0.15	2.02958984291721	1.99293209094	0.0243499618460426
cr_3_eq_en_ax_nh3	0.3	2.14337953213101	2.12029232889	0.033122735575928
fe_3_eq_ox_ax_ncs	0.25	1.9223764686509	1.92457914624	0.0273666259590357
co_2_eq_co_ax_co	0.3	1.96786450691379	1.95351474632	0.0233122726844354
mn_3_eq_ncs_ax_cl	0.15	2.00839616213144	1.99144419536	0.0292128584402293
fe_3_eq_co_ax_co	0.3	2.03610516922895	2.0340978456	0.0303170480342821
fe_2_eq_pisc_ax_cn	0.3	1.93038024956663	1.89103466292	0.0265879859990877
cr_3_eq_scn_ax_scn	0	2.43648308283793	2.50563910555	0.0285687188125129
co_2_eq_acac_ax_acac	0.1	1.96840897403326	1.94073189504	0.0300739300719883
mn_3_eq_cn_ax_cn	0.25	2.05629857236203	2.04686552606	0.0301100522439715
cr_2_eq_bipy_ax_bipy	0.1	2.03942938645484	2.04032576464	0.029265755853204
mn_3_eq_h2o_ax_h2o	0.25	1.99693757401268	1.95199260551	0.0287210412353803
fe_3_eq_ox_ax_ox	0.25	1.98843495207166	1.9341787911	0.0268126775595309
ni_2_eq_acac_ax_cn	0.15	1.93395849256968	1.90625981524	0.0323484464177884
mn_2_eq_en_ax_co	0.25	1.94731603281236	1.92753466613	0.0260514466719555
fe_3_eq_ncs_ax_cn	0.1	1.95641714737228	1.94995835088	0.0288143886824585
co_3_eq_bipy_ax_bipy	0	1.97432662050558	1.98334116049	0.0283954952967697
co_2_eq_en_ax_en	0.15	2.04566884900433	2.03985408434	0.0271220208016693
co_3_eq_acac_ax_nh3	0.05	1.96262667827627	1.93161271253	0.0284007619413915
ni_2_eq_en_ax_scn	0.05	1.94551984206298	1.95179642676	0.0263399290960021
fe_2_eq_cn_ax_cn	0.25	1.99680080172632	2.05283985791	0.0237348769861784
fe_3_eq_co_ax_scn	0.15	1.91522815630003	1.88936154442	0.0264380591429959
co_2_eq_porphyrin_ax_nh3	0.25	1.98143466502967	1.9778176828	0.0259858616731897
mn_3_eq_phen_ax_cl	0.15	2.12355480843202	2.15086662161	0.037510348716063
co_2_eq_en_ax_h2o	0.2	2.031833650152	2.01088740005	0.0277712776365331
fe_2_eq_c2h3ns_ax_c2h3ns	0.15	1.95832092061924	1.92440043531	0.0347732665873427
mn_2_eq_acac_ax_nh3	0.25	1.98918474261743	2.00603577574	0.0270603052233454
mn_2_eq_en_ax_h2o	0.05	2.07847377086616	2.09411964149	0.0292553169510661
fe_3_eq_h2o_ax_cn	0.2	1.95370176357596	1.94847797999	0.0296766253873247
cr_2_eq_phen_ax_phen	0.05	2.04262575428263	2.05495251228	0.0295127244635405
fe_2_eq_acac_ax_acac	0.05	1.97115308720733	1.94027699081	0.0296033104452397
cr_2_eq_cn_ax_nh3	0.1	2.08555193086115	2.08779519346	0.0337264125825967
co_2_eq_nh3_ax_h2o	0.3	2.02336490492887	2.02384360201	0.0288732845877253
ni_2_eq_ncs_ax_ncs	0.25	1.91142856117217	1.8958586137	0.0307178079594257
fe_3_eq_cn_ax_cn	0	1.99371918130673	1.98336603965	0.0285281792028789
co_3_eq_nh3_ax_nh3	0.2	2.03567733449895	2.02790404412	0.029466041594237
mn_2_eq_co_ax_co	0.2	2.02142149548785	2.01352055311	0.0297177203084591
ni_2_eq_acac_ax_cn	0.2	1.93584338016122	1.9098731713	0.0321447656386081
fe_2_eq_c2h3ns_ax_c2h3ns	0	1.92623926217083	1.91067207645	0.0337154326679119
cr_3_eq_cn_ax_cn	0.05	2.09998522699594	2.10597863186	0.0330603096587566
fe_2_eq_ncs_ax_ncs	0.15	2.01278487895148	2.02736851557	0.0289422849595254
co_2_eq_porphyrin_ax_nh3	0.3	1.98534961518429	1.97557706994	0.025869075635778
co_3_eq_acac_ax_cl	0.25	1.95435625238519	1.90570014049	0.029711528169925
mn_2_eq_nh3_ax_pisc	0.25	2.00697855193353	2.00944154926	0.0306593441431078
fe_3_eq_acac_ax_ncs	0	1.91389388550927	1.87789473298	0.0276766017844337
mn_2_eq_co_ax_co	0	1.99485428922886	1.97799836553	0.0307200671386363
ni_2_eq_cn_ax_cn	0.2	1.95914773415813	1.94765368392	0.0235066327107561
fe_2_eq_cl_ax_pisc	0	1.8624649302426	1.81462841966	0.0277562494330988
fe_2_eq_h2o_ax_ncs	0.15	1.93190685129911	1.94466555209	0.0280106955814006
fe_2_eq_scn_ax_h2o	0.25	2.04701108777893	2.04279887185	0.0307362845536517
cr_2_eq_pisc_ax_co	0.05	1.99522394526695	1.96308753994	0.0250288019642908
cr_3_eq_co_ax_co	0.15	2.13940512238518	2.15745277653	0.0306595667338924
cr_2_eq_scn_ax_pisc	0.25	2.01150766378745	1.99639495578	0.0252199672736547
cr_3_eq_cn_ax_ncs	0.15	2.03937226005065	2.0431040617	0.0297257624059626
mn_3_eq_phen_ax_phen	0.2	2.02056469549208	2.02481261217	0.0294563629548362
co_3_eq_cn_ax_cn	0.1	1.98126461267024	1.9504115256	0.0236138662614072
fe_3_eq_porphyrin_ax_h2o	0.15	2.00698277751975	1.98187516208	0.0294772466483752
co_3_eq_acac_ax_ncs	0	1.92457638869457	1.9300275055	0.027840747552716
co_3_eq_co_ax_co	0.25	1.99655154694302	1.980445464	0.030058870715154
mn_3_eq_ox_ax_ox	0.05	1.99274071972881	1.96248255487	0.0270451601301458
fe_3_eq_ncs_ax_cn	0.2	1.96488278463831	1.95589267643	0.0299032089054722
cr_2_eq_h2o_ax_h2o	0.15	2.07255902201032	2.08814538134	0.0276334719027326
fe_3_eq_ncs_ax_cl	0.25	1.9690301577327	1.95497354394	0.0237487956331062
fe_3_eq_nh3_ax_scn	0.05	2.04340461233761	2.055945197	0.0275188953918938
mn_3_eq_phen_ax_cl	0.25	2.14971473206196	2.14817509367	0.0365303893254203
fe_2_eq_tbuc_ax_co	0.2	1.86046481115786	1.84593046252	0.0300178159578338
cr_2_eq_phen_ax_phen	0.15	2.04385550364662	2.06390200434	0.0296755816089889
fe_3_eq_cl_ax_pisc	0.15	1.89311981085542	1.894341017	0.0285903456859418
fe_3_eq_pisc_ax_h2o	0.05	1.94565419088108	1.92339479858	0.0303863103465275
co_2_eq_c2h3ns_ax_c2h3ns	0.15	1.9092658855785	1.898148786	0.0290703862342999
fe_3_eq_acac_ax_ncs	0.1	1.91767757362978	1.87876653242	0.0275826737164517
cr_3_eq_cn_ax_ncs	0.2	2.04098727370385	2.04645560751	0.0294810547172873
mn_2_eq_ncs_ax_co	0.25	1.92840919374608	1.89917666632	0.0273401720036593
fe_3_eq_ncs_ax_cl	0	1.96204525109394	1.94445429055	0.0244841514722625
mn_3_eq_ox_ax_ox	0.25	1.99320072379425	1.94803875132	0.0270915838978997
fe_2_eq_pisc_ax_ncs	0.05	1.89346577697864	1.88572701392	0.0284599350904686
mn_2_eq_acac_ax_nh3	0.15	1.9871219123423	1.95863181702	0.0275336647238915
mn_3_eq_c2h3ns_ax_c2h3ns	0.25	2.00723599786706	2.02019987922	0.0278782240683578
cr_3_eq_scn_ax_scn	0.1	2.43647101841386	2.49923499044	0.0285652463789938
fe_3_eq_acac_ax_cl	0.2	1.95993615257208	1.94308009486	0.0306818816919395
fe_3_eq_ncs_ax_ncs	0.05	1.94246965493757	1.94199063115	0.0337616638047071
co_2_eq_acac_ax_cn	0.05	1.95051250689224	1.93168642082	0.0305141606138494
co_2_eq_porphyrin_ax_nh3	0.2	1.97849549293205	1.9803923209	0.0260507054200654
mn_2_eq_en_ax_co	0.15	1.93134063246858	1.9025648718	0.0270895080271818
fe_2_eq_tbuc_ax_co	0.15	1.85765097891344	1.83632040438	0.0299064742117613
fe_2_eq_acac_ax_cn	0.05	1.95696374299465	1.94387607264	0.0302743538622507
fe_3_eq_acac_ax_cl	0.15	1.95878869526849	1.94180864751	0.0302541134635891
co_3_eq_cn_ax_cn	0	1.97619403016542	1.9469448182	0.0240585578080603
fe_2_eq_cl_ax_pisc	0.3	1.88059193768529	1.87070267977	0.0281905845268463
co_2_eq_ncs_ax_ncs	0	1.95224068618737	1.93366542912	0.0307847339103204
mn_2_eq_en_ax_cn	0.3	2.05169890468144	2.03856558596	0.0280160524579204
co_3_eq_bipy_ax_bipy	0.3	1.97160225552784	1.96869042903	0.0290532164740518
mn_2_eq_co_ax_co	0.3	2.03019984289555	2.03662929582	0.0298293297536177
fe_3_eq_ncs_ax_cn	0.15	1.96070459976882	1.95288880206	0.0293158378489661
mn_3_eq_cn_ax_cn	0.15	2.05301435885713	2.04199563662	0.0300927851060878
ni_2_eq_bipy_ax_bipy	0.2	1.95698874723632	1.95463762497	0.0300021048272297
mn_3_eq_phen_ax_nh3	0.05	2.03948207381892	2.05339211119	0.0302620359462587
cr_3_eq_ncs_ax_cl	0	2.04555946223159	2.01894112183	0.0260564440168036
cr_2_eq_co_ax_co	0	2.05011716172261	2.04814227036	0.0263547532250781
co_2_eq_cn_ax_nh3	0.3	1.98907582725684	1.99550896939	0.0308868742516716
fe_3_eq_en_ax_en	0	2.06569382852043	2.0686411532	0.0296375748183393
mn_3_eq_h2o_ax_h2o	0.15	1.99318558574727	1.95538913841	0.0285649484484971
mn_2_eq_acac_ax_nh3	0.1	1.98573506130741	1.94551737167	0.0278667212092447
fe_3_eq_phen_ax_phen	0.15	2.00459332136411	2.0080452174	0.0288134328627149
co_2_eq_nh3_ax_h2o	0.25	2.02373569883573	2.02339781138	0.0288673693279196
ni_2_eq_en_ax_h2o	0.3	1.99556318833062	1.96277875157	0.0270694088313644
co_3_eq_acac_ax_co	0.25	1.94379985403482	1.91272628363	0.0293925442967027
cr_3_eq_ncs_ax_cl	0.2	2.0586539128457	2.03053047004	0.0288844461065459
cr_2_eq_h2o_ax_h2o	0.05	2.07025524602181	2.09033008939	0.0278159029950473
co_3_eq_acac_ax_nh3	0.3	1.96140438343811	1.90424291964	0.0295504061117541
co_2_eq_phen_ax_h2o	0.1	2.03415742837946	2.02696727005	0.0278730729790225
co_3_eq_co_ax_co	0	1.97383555782979	1.9662912398	0.0295784316502372
co_2_eq_ox_ax_ox	0.3	2.03033121107729	2.05988835795	0.0281883361732904
cr_3_eq_ox_ax_cl	0.05	1.99278207397295	1.98522511896	0.029825919493679
fe_2_eq_tbuc_ax_co	0.1	1.85574866476254	1.82793133228	0.0298527355751063
mn_3_eq_ox_ax_ox	0.15	1.99308344245906	1.95772043863	0.0270739078333178
fe_3_eq_acac_ax_cl	0	1.95509429084538	1.94664968539	0.0299525210040401
co_2_eq_nh3_ax_h2o	0.2	2.02407470121678	2.0189595314	0.0288665122014856
ni_2_eq_en_ax_h2o	0	1.99190702719662	1.97026070388	0.0269471532362307
co_2_eq_h2o_ax_h2o	0.15	2.02716948843114	2.00625658998	0.0293387491250522
cr_2_eq_co_ax_co	0.1	2.05757314004937	2.06512044254	0.0278685793581572
fe_3_eq_acac_ax_ncs	0.3	1.92252738143659	1.8887666504	0.0279572345737004
co_2_eq_acac_ax_acac	0.15	1.96889308049799	1.95801881968	0.0299938539365149
mn_3_eq_cn_ax_nh3	0.05	2.01331971223352	2.00534065806	0.0299957389184608
fe_2_eq_pisc_ax_cn	0.2	1.92026749129744	1.87519768641	0.0266463224749662
mn_2_eq_en_ax_en	0.25	2.09898647292782	2.14665930038	0.0315805677334324
fe_3_eq_c2h3ns_ax_c2h3ns	0.2	1.99986531112037	1.9682727301	0.0282651422266529
fe_2_eq_pisc_ax_ncs	0	1.88753743547575	1.87576502832	0.028796519057673
cr_2_eq_phen_ax_scn	0.25	2.08660840080176	2.07701586951	0.0364436482695239
co_2_eq_c2h3ns_ax_c2h3ns	0.1	1.90712313542051	1.89346159223	0.028748805102921
co_2_eq_phen_ax_nh3	0.2	2.00461885192697	2.00868764657	0.0278266247791097
fe_3_eq_en_ax_scn	0.2	2.03774884151187	2.03369400827	0.0270742875116818
mn_3_eq_nh3_ax_scn	0.15	2.08591588885611	2.08480845229	0.029482973771512
ni_2_eq_acac_ax_nh3	0.3	1.96393073247886	1.93928811642	0.0285972340519916
cr_2_eq_cn_ax_nh3	0.2	2.08964396336856	2.10895630633	0.0345824667649934
mn_3_eq_nh3_ax_scn	0.25	2.08588580341467	2.07873616656	0.0294806454581425
fe_3_eq_ncs_ax_ncs	0.1	1.9456826923831	1.94266649762	0.0337623251836615
mn_2_eq_acac_ax_acac	0.1	1.97533550521859	1.96119809898	0.0291195498525749
ni_2_eq_acac_ax_nh3	0.2	1.96151153405767	1.93950678219	0.0280863974233185
fe_3_eq_ox_ax_ox	0.1	1.98681561924847	1.94682745208	0.0269108056609421
cr_3_eq_co_ax_co	0.25	2.14295513910765	2.16396103364	0.030533559838848
co_3_eq_co_ax_co	0.05	1.97947729996154	1.9682942715	0.0295512412999037
cr_2_eq_en_ax_co	0.2	2.04243151390177	2.03920587404	0.0242989002713053
co_2_eq_phen_ax_h2o	0.3	2.0366089580176	2.05747171371	0.0278238977429674
cr_3_eq_ox_ax_pisc	0.15	1.979656218693	1.94958592051	0.0291083273260299
ni_2_eq_acac_ax_nh3	0	1.95098654240871	1.94627508765	0.0295368080173097
ni_2_eq_en_ax_en	0.3	1.98297959738102	1.97789208129	0.0285031817047802
mn_2_eq_ncs_ax_ncs	0.05	2.03449529835937	2.04199580261	0.0299430439843981
mn_2_eq_ox_ax_ox	0	2.03095237218443	2.03129834527	0.0280756023207963
cr_2_eq_h2o_ax_cl	0	2.08969519303426	2.10628043077	0.0313193687545989
mn_2_eq_en_ax_co	0	1.91210953463244	1.8779935026	0.0290490074485184
cr_2_eq_scn_ax_pisc	0.05	1.98677726133871	1.97316739024	0.0260252964180743
cr_2_eq_bipy_ax_bipy	0.15	2.03981338226329	2.04384881509	0.0293050984344088
cr_3_eq_scn_ax_scn	0.3	2.43643701851787	2.49386624757	0.0285559177784439
fe_3_eq_pisc_ax_cl	0	1.93546089444962	1.91864495237	0.0268481898851391
ni_2_eq_acac_ax_nh3	0.1	1.95772808337452	1.9420545646	0.0283974742993976
co_2_eq_acac_ax_cn	0.3	1.9589250431218	1.96220290833	0.0304420556227805
mn_3_eq_ncs_ax_cl	0.3	2.02981892979355	1.99773170922	0.0310492757073421
ni_2_eq_c2h3ns_ax_c2h3ns	0.25	1.90050048324275	1.89424789735	0.0292014580983891
mn_3_eq_phen_ax_phen	0.25	2.02064624782382	2.02455648064	0.0293612797407254
cr_3_eq_ox_ax_cl	0	1.99250927282335	1.98903795994	0.0297985567964442
cr_2_eq_co_ax_co	0.15	2.06066417220482	2.07551396874	0.0285347352025444
mn_2_eq_en_ax_en	0.1	2.09841873683791	2.13701242239	0.0313650202660515
co_2_eq_phen_ax_nh3	0.3	2.00663627829904	1.99585190944	0.0281464304111573
mn_3_eq_nh3_ax_scn	0.3	2.08587389853636	2.07749067602	0.0294773313703392
ni_2_eq_bipy_ax_bipy	0	1.94111595993724	1.94447118435	0.0299379127618076
co_2_eq_co_ax_co	0.1	1.95523282722621	1.93818515364	0.0238566063077541
ni_2_eq_c2h3ns_ax_c2h3ns	0.2	1.89895753355519	1.88859873785	0.0286681479806405
mn_3_eq_ncs_ax_ncs	0.15	1.99825858563609	1.96640052032	0.0309464852987023
fe_3_eq_en_ax_en	0.25	2.06790695390586	2.0503766749	0.0295912497175262
cr_2_eq_c2h3ns_ax_c2h3ns	0	2.07246923039562	2.03951190794	0.0285886526147018
mn_3_eq_phen_ax_nh3	0.2	2.04396448000731	2.04286011518	0.0301656188016652
co_2_eq_c2h3ns_ax_c2h3ns	0	1.903261680345	1.91015564986	0.0282907825917599
mn_2_eq_ox_ax_ox	0.05	2.03172670922256	2.04940337876	0.0279167191290979
mn_2_eq_cl_ax_nh3	0.25	2.10621182159937	2.10865801232	0.0328052289468349
mn_3_eq_cn_ax_cn	0	2.04631171756609	2.0263626286	0.0299448226762568
fe_3_eq_porphyrin_ax_cn	0.2	1.99467794648996	1.991077532	0.0243744416202019
fe_2_eq_acac_ax_acac	0.15	1.97102283988714	1.9527449759	0.0297694182631653
ni_2_eq_cn_ax_cn	0.15	1.95411595393766	1.94197634044	0.0238841538076053
fe_3_eq_h2o_ax_h2o	0.25	1.97367148740519	1.93344419834	0.0299350708767493
mn_2_eq_nh3_ax_nh3	0.05	2.12086394415636	2.14574868522	0.0324812444825112
fe_3_eq_c2h3ns_ax_c2h3ns	0.15	1.99930346412335	1.96466016349	0.0283678010587473
co_3_eq_ncs_ax_ncs	0.1	1.92570253489057	1.92169547606	0.0319551249151939
ni_2_eq_acac_ax_acac	0.2	1.93716875880373	1.89396537207	0.0276613572895821
mn_3_eq_phen_ax_phen	0.1	2.0204474434911	2.03024180789	0.0296625539595498
mn_2_eq_en_ax_cn	0.2	2.03748278887284	2.0381761972	0.0257237826875287
co_3_eq_cn_ax_cn	0.3	1.99083254079094	1.9570196195	0.0234708078252756
cr_2_eq_h2o_ax_ncs	0.15	2.00532648001468	2.0106163366	0.0296169117089665
cr_3_eq_ncs_ax_cl	0.25	2.06387648925559	2.03062579467	0.0291957784019836
mn_3_eq_h2o_ax_co	0.1	1.95598243050733	1.94082872802	0.0301387509986054
co_2_eq_co_ax_co	0.15	1.95810846218098	1.94883779193	0.023597657434364
mn_2_eq_en_ax_co	0.05	1.91776672063857	1.88495980116	0.0284230201946515
fe_3_eq_acac_ax_ncs	0.2	1.92064997094977	1.87926135573	0.0277729713462367
mn_2_eq_co_ax_co	0.1	2.00983321161879	1.99281534319	0.0304305534249795
cr_2_eq_phen_ax_scn	0.1	2.08027564381941	2.0752004576	0.0357826487631642
co_2_eq_nh3_ax_h2o	0.05	2.02443475493039	2.01850077602	0.0289405578224612
fe_3_eq_en_ax_en	0.3	2.06818737570878	2.04537551553	0.0295766414877778
ni_2_eq_acac_ax_acac	0.3	1.93903900813058	1.89530435706	0.0277816790579673
cr_2_eq_cn_ax_h2o	0.3	2.12303992527612	2.12006608692	0.0280409367685822
fe_2_eq_nh3_ax_nh3	0.15	2.09007280944639	2.09681377544	0.0298041299746495
fe_2_eq_ncs_ax_ncs	0.2	2.01413240423425	2.03108830484	0.0289050092105034
co_2_eq_nh3_ax_nh3	0.2	2.04957580967504	2.04856656404	0.0272112724514244
co_2_eq_co_ax_co	0.05	1.95233273536509	1.92905203684	0.0241889299121318
fe_2_eq_cl_ax_pisc	0.1	1.86509309127779	1.82418266032	0.027946014637637
fe_3_eq_pisc_ax_h2o	0.15	1.94831632283199	1.94067281474	0.0302325329576527
fe_2_eq_acac_ax_cn	0.25	1.96292383831107	1.98739874461	0.0307108602173131
mn_2_eq_nh3_ax_co	0.25	1.9694748187214	1.94570749514	0.0310627742222881
mn_2_eq_nh3_ax_nh3	0	2.1189602880153	2.1457033431	0.0325328752802436
cr_2_eq_phen_ax_phen	0	2.04207425050334	2.0535743463	0.0294832979155868
fe_3_eq_en_ax_en	0.15	2.06721679311602	2.04756731635	0.0296152690926638
mn_2_eq_bipy_ax_bipy	0.3	2.02486247344164	2.06446635827	0.0290460270575292
cr_2_eq_cn_ax_h2o	0.15	2.1149929409259	2.10704816318	0.0279038316954925
co_2_eq_ox_ax_ox	0.05	2.02340186373309	2.02873178528	0.0296745275164612
co_2_eq_h2o_ax_ncs	0.25	1.93239358362775	1.92726202281	0.0278603652554462
fe_3_eq_ox_ax_ncs	0.3	1.92523278274907	1.91965934619	0.027685138366066
co_3_eq_co_ax_co	0.15	1.98932876222258	1.97197847381	0.0294822667129603
mn_3_eq_bipy_ax_bipy	0.25	2.01879406604956	2.01397839202	0.0288908868399438
mn_2_eq_nh3_ax_pisc	0	1.97944023696826	1.93966598096	0.0317126875514094
co_3_eq_co_ax_co	0.2	1.99328788218567	1.9788138299	0.0297236992127874
cr_3_eq_en_ax_nh3	0.25	2.14211219780462	2.12374815987	0.0331155267068288
cr_2_eq_co_ax_co	0.05	2.0541603599076	2.05562205513	0.0271307880130992
mn_3_eq_h2o_ax_h2o	0.1	1.99227907411634	1.95942523199	0.0286421646771673
cr_3_eq_cn_ax_cn	0.2	2.10874422470878	2.113392452	0.0336660842698953
mn_3_eq_cn_ax_nh3	0.1	2.01483118517192	2.0100442346	0.0299592542624032
fe_3_eq_pisc_ax_h2o	0.3	1.9523528171072	1.97046466568	0.0298376251276809
co_2_eq_nh3_ax_nh3	0	2.04169358788573	2.036341846	0.0274066182236186
fe_3_eq_co_ax_co	0.15	2.02121792414199	2.02377991203	0.0304039560547685
mn_2_eq_en_ax_h2o	0.15	2.08197514542047	2.10204932061	0.0297079103184088
ni_2_eq_ncs_ax_ncs	0.3	1.91376623131334	1.89855673738	0.0310562702780258
fe_2_eq_nh3_ax_nh3	0.05	2.08657350982997	2.08896834056	0.029691154871125
cr_2_eq_en_ax_en	0.15	2.15149521219021	2.19166443972	0.0321641456376838
co_2_eq_nh3_ax_h2o	0.15	2.02433940941786	2.01946240722	0.0288742027925565
cr_3_eq_cn_ax_cn	0.15	2.10613351451998	2.10961932068	0.0335538203058461
cr_2_eq_en_ax_co	0	2.01592423702327	1.99552955938	0.0247848099584746
fe_3_eq_porphyrin_ax_h2o	0	2.0076948140084	1.99275802116	0.0294292393564163
mn_3_eq_cl_ax_ncs	0.2	2.01194513000654	1.99627265874	0.0318199634535867
fe_3_eq_pisc_ax_cl	0.25	1.96569743842817	1.94930896287	0.0254258918314394
mn_3_eq_h2o_ax_h2o	0	1.99182427219815	1.9683286671	0.0287481218024406
ni_2_eq_acac_ax_cn	0.1	1.93255305973334	1.90320508206	0.0325207347543849
fe_3_eq_ox_ax_ncs	0.1	1.91500189919085	1.94390122946	0.0281145682287245
mn_3_eq_cl_ax_ncs	0.05	2.00530684497462	1.98423805009	0.032210424511969
co_2_eq_c2h3ns_ax_c2h3ns	0.05	1.90511910066248	1.88510251921	0.0284694681551558
ni_2_eq_acac_ax_co	0.25	1.88988607202451	1.8817169105	0.0347221042227278
co_3_eq_h2o_ax_h2o	0.25	1.97904920986954	1.92420527735	0.0309102062907779
fe_2_eq_tbuc_ax_co	0	1.85394816920711	1.81799641524	0.0297786050547805
co_2_eq_phen_ax_h2o	0	2.0305332686899	2.02135830026	0.0283096774180366
mn_3_eq_en_ax_co	0	2.0274894081415	2.01056168251	0.0309852151978745
cr_2_eq_phen_ax_phen	0.2	2.04449952445016	2.06940752199	0.0297742568311675
cr_2_eq_h2o_ax_ncs	0.2	2.01090068756911	2.01272127103	0.0297327242697762
co_3_eq_acac_ax_cl	0.2	1.95376930886739	1.90824319602	0.0297164224525524
mn_3_eq_en_ax_co	0.15	2.03809985061556	2.05161837588	0.0298454090448567
cr_2_eq_nh3_ax_cn	0.3	2.10968991106663	2.10014963812	0.0330221586106657
mn_2_eq_bipy_ax_bipy	0.15	2.02483079592545	2.04568146967	0.0290617684675183
cr_3_eq_c2h3ns_ax_c2h3ns	0.3	2.07325060904474	2.09321550028	0.0278099357511766
mn_2_eq_ncs_ax_co	0.1	1.9098074864487	1.87182423754	0.0282684078351787
co_2_eq_phen_ax_h2o	0.15	2.03531210307287	2.03362959779	0.0278282764289804
cr_2_eq_ncs_ax_pisc	0	1.98863713844223	1.98708561396	0.0313771071391213
cr_2_eq_en_ax_co	0.25	2.0489884126219	2.05397346243	0.0239986891242559
fe_3_eq_h2o_ax_h2o	0.1	1.97255802079217	1.93933168619	0.0308804020214843
mn_2_eq_en_ax_cn	0	2.0036246460439	1.9963837362	0.0244038362855409
co_3_eq_acac_ax_co	0	1.94148598101627	1.92775614197	0.0300754589634717
co_3_eq_acac_ax_acac	0.05	1.94229081850806	1.92646870883	0.0276624104850508
mn_2_eq_cn_ax_nh3	0.2	2.0324406787797	2.05181254811	0.0297978406646236
mn_3_eq_c2h3ns_ax_c2h3ns	0.05	2.00435280732206	2.00260987213	0.0278907867075836
mn_3_eq_phen_ax_nh3	0.15	2.04225524892554	2.04493186229	0.0301688918338502
co_2_eq_acac_ax_cn	0.1	1.95241253529337	1.93589351969	0.0304036570380907
ni_2_eq_c2h3ns_ax_c2h3ns	0.15	1.89773549478277	1.8766196385	0.0282780159389139
co_2_eq_acac_ax_acac	0.05	1.9682182442042	1.92292250525	0.0301142663513043
cr_3_eq_tbuc_ax_pisc	0.2	1.98742633997029	1.9618509738	0.0278832903550734
cr_3_eq_bipy_ax_bipy	0.25	2.03492925758901	2.06639894758	0.0308919845663952
fe_2_eq_nh3_ax_nh3	0	2.0836002197366	2.08705111219	0.0296723391584512
fe_3_eq_pisc_ax_pisc	0	1.87681140022337	1.9058903049	0.0364771931799219
cr_3_eq_cl_ax_cl	0.15	2.43650121455118	2.49104009312	0.0285759153861192
fe_3_eq_cl_ax_cl	0.15	2.42542200388638	2.45114780088	0.0335463834434765
fe_2_eq_ncs_ax_ncs	0	2.00560884633408	1.99272526848	0.0303258160044391
co_3_eq_ncs_ax_ncs	0.15	1.92867292083141	1.92323349271	0.0319064000141004
mn_3_eq_phen_ax_nh3	0.1	2.04074020080038	2.05061502459	0.0302120223560906
fe_3_eq_bipy_ax_bipy	0.25	2.00516988947152	1.99671292221	0.0283210916830081
ni_2_eq_en_ax_scn	0.1	1.95041700457524	1.95063183584	0.0263840285895336
cr_3_eq_bipy_ax_bipy	0.3	2.03535493264518	2.06605883304	0.0306417345132231
mn_3_eq_cl_ax_ncs	0.3	2.01879768514317	2.00014213884	0.0316230032338619
mn_2_eq_acac_ax_nh3	0.05	1.98442029557849	1.93878231912	0.0281332813005627
fe_2_eq_ncs_ax_co	0.05	1.88278121700454	1.8411736187	0.0297745888457919
mn_2_eq_ncs_ax_co	0.3	1.93659210149738	1.91090542421	0.026994449894872
fe_2_eq_en_ax_co	0.2	1.90061011827413	1.8903243852	0.0287618901490787
co_2_eq_ncs_ax_ncs	0.1	1.96560780796214	1.97221625246	0.0296431603244262
fe_3_eq_ox_ax_ox	0	1.9863495303233	1.9535501217	0.0269112152607738
mn_2_eq_nh3_ax_nh3	0.1	2.12331069874114	2.15680727053	0.0324267421336797
fe_2_eq_pisc_ax_cl	0.1	1.91985163436774	1.87506152834	0.0271919533528122
ni_2_eq_en_ax_en	0.1	1.9730401299872	1.9775807014	0.0271107917468951
fe_3_eq_ncs_ax_cn	0.3	1.97383676132008	1.96100364189	0.0306846263910654
cr_2_eq_h2o_ax_h2o	0.25	2.07531144519189	2.09151100019	0.0274602489527808
mn_3_eq_nh3_ax_nh3	0.1	2.08203127315058	2.09573068695	0.0305970080516104
fe_2_eq_h2o_ax_h2o	0	2.03376896556586	2.02853393526	0.0295006024730564
mn_2_eq_cl_ax_nh3	0	2.08780588050618	2.08765466279	0.0307608499987004
cr_2_eq_cn_ax_h2o	0.2	2.11812934065091	2.10892708377	0.027738109121204
cr_2_eq_cn_ax_h2o	0.25	2.12090167759731	2.11830949916	0.0278193090144285
mn_2_eq_nh3_ax_nh3	0.25	2.13224924908572	2.16148397545	0.032414901999027
fe_3_eq_phen_ax_phen	0.25	2.00552944934014	2.00334364756	0.0287599677237757
fe_3_eq_en_ax_en	0.1	2.06678775444466	2.06127446869	0.029624614250632
mn_2_eq_en_ax_cn	0.15	2.02980042490063	2.02883073947	0.0249665318099302
mn_2_eq_acac_ax_nh3	0.2	1.98830087910235	1.98477009173	0.0272155941085223
cr_2_eq_acac_ax_acac	0.15	1.99502531245871	1.95617420253	0.0276551888137486
cr_3_eq_h2o_ax_nh3	0	2.00037437989711	1.99758281341	0.0287032477150764
cr_3_eq_ox_ax_cl	0.2	1.99565788585029	1.97398664379	0.0299206925457754
co_3_eq_acac_ax_cl	0.1	1.95250975725672	1.91409695359	0.0297643889621197
ni_2_eq_acac_ax_cn	0.3	1.940512142088	1.91730395406	0.0321580236847147
cr_2_eq_acac_ax_acac	0.3	1.99578806918186	2.00941096872	0.0276766511332667
cr_3_eq_tbuc_ax_pisc	0.3	1.99159764001494	1.9510769319	0.0281375439800753
mn_2_eq_ncs_ax_ncs	0.1	2.03544910839947	2.05478662751	0.0300739449596607
mn_3_eq_c2h3ns_ax_c2h3ns	0.15	2.00541710191617	2.01220568673	0.0277839616381872
fe_3_eq_pisc_ax_h2o	0	1.94490115837341	1.91579833467	0.0304643348684591
mn_3_eq_cn_ax_cn	0.05	2.04894433205307	2.03108644733	0.0300134738482662
mn_3_eq_ncs_ax_cl	0.25	2.02232587936584	1.99609111211	0.0302874474695672
ni_2_eq_en_ax_scn	0.2	1.95635170809849	1.94870350194	0.0264748340680734
fe_3_eq_ncs_ax_cl	0.3	1.97176401725415	1.95706529508	0.0235710588036661
cr_3_eq_c2h3ns_ax_c2h3ns	0.2	2.07187254321121	2.08641913925	0.0278941401324487
fe_2_eq_pisc_ax_cl	0	1.91443953485869	1.86635532423	0.0272519762675454
fe_3_eq_co_ax_co	0.1	2.01631305876804	2.01567404952	0.0307102432563535
co_2_eq_h2o_ax_ncs	0.2	1.93135071013685	1.92050003259	0.0277891839938358
cr_2_eq_en_ax_en	0.05	2.1430317053336	2.18861424688	0.0328305694260737
co_3_eq_tbuc_ax_pisc	0.05	1.897599662021	1.87624022761	0.0328760454507426
fe_2_eq_en_ax_en	0.1	2.07701293635681	2.08642048368	0.0287041785813307
cr_2_eq_co_ax_cn	0.25	2.03466872463956	2.00821535194	0.0247743087907895
fe_3_eq_h2o_ax_cn	0.25	1.95443974674943	1.94886903687	0.0296027157496699
mn_3_eq_c2h3ns_ax_c2h3ns	0	2.00392811461613	1.99393310993	0.0279463420328163
fe_3_eq_en_ax_en	0.05	2.06628582563268	2.06636382821	0.0296321009861685
mn_3_eq_co_ax_co	0.1	2.06420363787419	2.06430777247	0.0284167313462862
cr_3_eq_ox_ax_cl	0.3	2.00128727997856	1.96727513941	0.030085694662823
co_3_eq_ox_ax_ncs	0.15	1.92254302477744	1.92922945017	0.0281717811796582
mn_2_eq_bipy_ax_bipy	0	2.02469086503862	2.02223556496	0.0290709271506792
co_2_eq_acac_ax_acac	0.3	1.97386509349124	1.97476310174	0.0293776293050382
fe_3_eq_bipy_ax_bipy	0.1	2.00313103478558	2.00205479341	0.0283979458508849
cr_2_eq_en_ax_co	0.15	2.03571723433252	2.02575843545	0.024325136179922
mn_2_eq_cn_ax_nh3	0.25	2.0340954019718	2.06319526544	0.0296571498173522
cr_2_eq_co_ax_cn	0.05	2.02621140699094	1.97992324034	0.023938522449086
mn_3_eq_en_ax_en	0.2	2.09482937139286	2.08240336325	0.0309707882467412
fe_2_eq_ncs_ax_pisc	0.25	1.87748103962937	1.90432794386	0.0278907315887061
co_3_eq_acac_ax_ncs	0.2	1.92510223789438	1.9183283122	0.0279669503518812
cr_2_eq_h2o_ax_cl	0.25	2.09126289254339	2.10116649133	0.0311691968033572
mn_3_eq_en_ax_co	0.3	2.0505005176032	2.06344623614	0.0282977929309537
co_2_eq_h2o_ax_ncs	0	1.92892174822111	1.91866630203	0.0276463329197411
mn_2_eq_en_ax_co	0.2	1.93894297501448	1.91414178586	0.0267466585710437
co_3_eq_acac_ax_ncs	0.15	1.92501059182422	1.92031459219	0.0279343404140217
co_2_eq_nh3_ax_nh3	0.15	2.04783676755839	2.04419815205	0.0272880940128477
cr_2_eq_phen_ax_scn	0.2	2.08504063061966	2.07424523701	0.0362427713300794
ni_2_eq_cn_ax_cn	0.25	1.9642532001035	1.95505082283	0.0234465197105201
fe_3_eq_c2h3ns_ax_c2h3ns	0.05	1.99818808377848	1.95585872941	0.0286221692361962
co_3_eq_acac_ax_acac	0.3	1.94391125727634	1.89996430722	0.0279212719974033
fe_3_eq_bipy_ax_bipy	0	1.99981814760378	2.0029417381	0.0286033229417887
fe_3_eq_cl_ax_pisc	0.2	1.89556242719264	1.90364507292	0.0292567551117523
mn_3_eq_h2o_ax_co	0	1.95505892453166	1.95238394808	0.030118912212156
fe_2_eq_en_ax_en	0.2	2.07880279501561	2.09030761763	0.0285369826852772
fe_2_eq_h2o_ax_h2o	0.05	2.03468885136407	2.02561076837	0.029468069114666
cr_3_eq_en_ax_nh3	0.15	2.1397976024337	2.13102606791	0.0331076129583057
mn_2_eq_bipy_ax_bipy	0.25	2.02485131927794	2.0607426884	0.0290511077271772
fe_2_eq_pisc_ax_cn	0.05	1.91076896709516	1.86138549751	0.0272876929351165
fe_3_eq_bipy_ax_bipy	0.2	2.00473969968284	1.99808810101	0.0283359766390497
ni_2_eq_acac_ax_co	0.05	1.89289102387835	1.88621390658	0.0357752914237517
co_2_eq_en_ax_h2o	0.3	2.03211574636601	2.01160021257	0.0276865121522058
co_2_eq_phen_ax_h2o	0.25	2.03640953168945	2.05270658573	0.0278265405956154
co_2_eq_h2o_ax_h2o	0.2	2.02850825942366	2.011883615	0.0291223596245116
cr_3_eq_ox_ax_cl	0.25	1.99796212004525	1.97040262213	0.0299423984093184
fe_2_eq_acac_ax_cn	0.1	1.95839163360597	1.95677224304	0.0302389117748656
fe_2_eq_co_ax_co	0.15	1.96393522489753	1.93368842724	0.0258437903567869
co_3_eq_nh3_ax_nh3	0.15	2.03520426645231	2.03258202086	0.0294821185013029
co_3_eq_acac_ax_co	0.15	1.9422879808645	1.93190866077	0.0298093300500037
mn_3_eq_phen_ax_cl	0.1	2.1074468622816	2.15507907011	0.0365709616832521
mn_3_eq_ncs_ax_cl	0.1	2.00153718358002	1.98827832219	0.0288744307084803
fe_3_eq_h2o_ax_h2o	0.05	1.97256006237444	1.94003295814	0.031123662644388
cr_2_eq_h2o_ax_cl	0.1	2.09047842087508	2.10380320453	0.0312636538574829
mn_3_eq_en_ax_co	0.1	2.03371237832989	2.03698438286	0.0303606367329039
mn_2_eq_ox_ax_ox	0.15	2.03269810911136	2.09190304283	0.0277412458523986
co_3_eq_ncs_ax_ncs	0	1.92201793926592	1.92286289405	0.0319994644882913
fe_2_eq_h2o_ax_h2o	0.15	2.03613141850099	2.02329007311	0.0293957444488698
fe_3_eq_cl_ax_cl	0	2.38878538192437	2.46035345439	0.0504198100592813
fe_3_eq_ox_ax_ox	0.05	1.98655460264148	1.95065946495	0.0269159961023528
ni_2_eq_bipy_ax_bipy	0.25	1.96094577924548	1.95604163559	0.0298931676073711
co_3_eq_acac_ax_acac	0.25	1.94331021319464	1.90389746393	0.0278435351196077
mn_3_eq_cn_ax_cn	0.3	2.05785109733668	2.05059824075	0.0301100019288036
cr_2_eq_cn_ax_nh3	0	2.08240622726852	2.07259281021	0.033020154320342
fe_2_eq_c2h3ns_ax_c2h3ns	0.1	1.94567229150665	1.91878312914	0.0359524779913529
co_2_eq_ncs_ax_ncs	0.2	1.97668311664321	2.00154036519	0.0286746066162758
mn_3_eq_h2o_ax_h2o	0.2	1.99473130307172	1.95369626723	0.0285175033715848
ni_2_eq_c2h3ns_ax_c2h3ns	0	1.89541797516618	1.86178923925	0.0281047517997441
co_3_eq_h2o_ax_h2o	0.2	1.97976535669177	1.93044712967	0.0311290905355032
fe_2_eq_pisc_ax_cl	0.3	1.92921971303775	1.91001402716	0.0272540443176207
cr_2_eq_co_ax_cn	0.3	2.03811234691932	2.0177480819	0.0249177826676262
cr_3_eq_ox_ax_cl	0.1	1.99329637357085	1.98147843033	0.0298621737404012
cr_2_eq_co_ax_co	0.25	2.06650076450991	2.09980606766	0.0293215394046162
mn_3_eq_h2o_ax_co	0.2	1.95708391445172	1.93172061409	0.030116628294992
fe_2_eq_acac_ax_acac	0.1	1.97117634944436	1.94799734749	0.0296869521734654
co_3_eq_ox_ax_ncs	0.2	1.9232351347236	1.92101092143	0.0281564188221627
fe_3_eq_acac_ax_cl	0.3	1.96280103308188	1.93423392551	0.0313168287691415
fe_3_eq_pisc_ax_ncs	0.15	1.88662944414929	1.894081516	0.0292034673124801
fe_2_eq_h2o_ax_h2o	0.3	2.03773855412112	2.01969817802	0.0292398649783235
fe_2_eq_tbuc_ax_co	0.05	1.85459951551236	1.82228281875	0.0298132237265861
mn_2_eq_ncs_ax_ncs	0.25	2.0373931331326	2.09539402704	0.0302046735436624
cr_3_eq_co_ax_co	0.3	2.14410357322113	2.16539925476	0.030473312362124
co_3_eq_tbuc_ax_pisc	0.15	1.90297432444663	1.89180728301	0.0333055427302096
fe_3_eq_acac_ax_acac	0.2	1.95171678473671	1.90940074443	0.0293835369369275
mn_2_eq_en_ax_en	0	2.09745794173204	2.13042946054	0.0311554766868287
co_3_eq_co_ax_co	0.1	1.98468885673847	1.9701920945	0.0294504720465065
fe_2_eq_ncs_ax_ncs	0.05	2.00870938432827	2.00233137347	0.0295855978629348
mn_2_eq_h2o_ax_h2o	0.1	2.05100554146203	2.05969595823	0.0285979467093908
fe_2_eq_scn_ax_h2o	0.2	2.04601528302971	2.04353482672	0.0308559336976356
fe_3_eq_en_ax_scn	0.25	2.03836688053831	2.03107127442	0.0270981241726044
fe_3_eq_cn_ax_cn	0.25	2.01419366167401	1.99734424235	0.0302639328371255
co_3_eq_acac_ax_ncs	0.05	1.92476488738945	1.92528180079	0.0278693066813521
cr_2_eq_h2o_ax_cl	0.2	2.09098432385541	2.10053563527	0.0312089692796689
fe_2_eq_acac_ax_acac	0	1.97079642662566	1.93513701957	0.0294037607937451
cr_3_eq_ncs_ax_cl	0.05	2.0478583857294	2.02295321666	0.0265096027756841
mn_2_eq_ncs_ax_ncs	0.15	2.03622701940279	2.06959075116	0.0301487454141135
co_2_eq_acac_ax_cn	0	1.94895548842368	1.92993150394	0.0305608052926073
cr_3_eq_ncs_ax_cl	0.3	2.07029481193561	2.03186295304	0.0296575591774195
co_3_eq_h2o_ax_h2o	0	1.98259193026953	1.96381561497	0.0316507849232286
ni_2_eq_ncs_ax_ncs	0.05	1.90072567589201	1.87735227831	0.0291439333135729
fe_2_eq_ncs_ax_h2o	0.3	2.02395473402494	1.99711085885	0.0279027861008125
cr_3_eq_h2o_ax_h2o	0.1	2.04386462633916	1.99300074788	0.0292657175718917
cr_2_eq_ncs_ax_pisc	0.15	2.00088234945138	2.00398741071	0.0319000930898386
cr_2_eq_phen_ax_scn	0.15	2.08301401889095	2.07417836341	0.0360436556107644
cr_2_eq_acac_ax_acac	0.2	1.99527170669129	1.9848096324	0.027653540718295
fe_3_eq_ncs_ax_cn	0.05	1.95187148189632	1.94686946343	0.0285448014662851
fe_2_eq_en_ax_co	0.3	1.9127867773648	1.92344706857	0.0278082815866641
mn_3_eq_ox_ax_ox	0.1	1.9929648746676	1.96088765562	0.0270641855808931
mn_3_eq_h2o_ax_h2o	0.05	1.99189914209899	1.96391377886	0.0287004454096278
fe_2_eq_h2o_ax_ncs	0.1	1.93063158335993	1.93907271027	0.0277992171960098
fe_3_eq_nh3_ax_scn	0.2	2.04549540089803	2.04730543405	0.0277150466249227
fe_3_eq_cn_ax_cn	0.15	2.00578226138353	1.99416499552	0.0298623888422228
cr_3_eq_cl_ax_cl	0.3	2.43650238840589	2.47652230812	0.0285750735452317
cr_3_eq_h2o_ax_scn	0.3	2.0310579809664	2.02264092945	0.032832951372574
fe_3_eq_phen_ax_phen	0.2	2.00509059075291	2.00358466656	0.0287825753438129
cr_2_eq_ox_ax_ox	0.25	2.03650646485669	1.98790320909	0.0279415830632158
mn_2_eq_en_ax_h2o	0.3	2.08659954943253	2.10354940166	0.0307372543892906
ni_2_eq_acac_ax_cn	0.05	1.93153719710665	1.90098957032	0.0326525630682586
ni_2_eq_c2h3ns_ax_c2h3ns	0.3	1.90247333589147	1.89936276621	0.0296454039838363
fe_2_eq_pisc_ax_ncs	0.15	1.90378470555438	1.90092318008	0.0275250819314837
fe_3_eq_nh3_ax_nh3	0.15	2.05834844426657	2.06323122795	0.0289526623676087
ni_2_eq_ncs_ax_ncs	0.1	1.90379876563911	1.87979249432	0.0295369205621744
cr_3_eq_h2o_ax_h2o	0.25	2.04159395880477	1.9866417294	0.028872529006609
ni_2_eq_bipy_ax_bipy	0.3	1.96510402316872	1.95702667754	0.0296820877555176
mn_2_eq_nh3_ax_co	0.3	1.98308435527878	1.96187828594	0.0318674697811331
mn_3_eq_cn_ax_cn	0.2	2.05470930528867	2.0453139912	0.0301066282911122
ni_2_eq_en_ax_en	0.2	1.97874965843027	1.97814747446	0.0279779216436477
co_3_eq_ox_ax_ncs	0	1.9204488093892	1.9361202868	0.0280892130924831
fe_2_eq_cn_ax_cn	0.05	1.97235494263825	1.99988352381	0.0232428241136431
cr_2_eq_phen_ax_scn	0	2.07441045543599	2.07140567998	0.0349502369215482
mn_3_eq_ncs_ax_ncs	0.3	2.00372032849724	1.96671739063	0.0305780004944667
fe_3_eq_bipy_ax_bipy	0.3	2.00545908338707	1.99573840142	0.0283103492672655
fe_2_eq_ncs_ax_co	0	1.87931665967666	1.8350482061	0.0300255784374972
fe_2_eq_h2o_ax_ncs	0.2	1.93310533654429	1.94908739327	0.0282110744410528
mn_2_eq_nh3_ax_co	0.15	1.94717407800972	1.92061097796	0.0292913499898844
fe_3_eq_ox_ax_ox	0.3	1.98934594682831	1.93048886564	0.0267896831730334
co_3_eq_acac_ax_acac	0	1.94190686571262	1.93044038625	0.0275978387103852
cr_3_eq_tbuc_ax_pisc	0.25	1.98925880200037	1.95702563551	0.0280677385435962
mn_3_eq_c2h3ns_ax_c2h3ns	0.3	2.0087265025083	2.02373939264	0.0280786646541495
mn_3_eq_cl_ax_ncs	0.25	2.01512084213326	1.99868208208	0.0317197581167501
fe_3_eq_c2h3ns_ax_c2h3ns	0.3	2.00094424209777	1.97541847867	0.0280488689502079
fe_3_eq_en_ax_scn	0.3	2.03890190604286	2.02888695062	0.0271238484416293
mn_3_eq_en_ax_co	0.05	2.03011953112517	2.02132207162	0.0308093311713997
co_2_eq_ox_ax_ox	0.15	2.02706346079493	2.04745422646	0.0289364450149702
cr_3_eq_bipy_ax_bipy	0.2	2.03456437883022	2.06658171109	0.0311519444359586
co_2_eq_h2o_ax_h2o	0.3	2.03160969552735	2.01478531147	0.028676315578575
mn_2_eq_bipy_ax_bipy	0.2	2.02484236951051	2.0499892608	0.0290564640129283
cr_2_eq_nh3_ax_cn	0.2	2.09795171248812	2.09073876004	0.0307156733704164
fe_3_eq_nh3_ax_nh3	0.1	2.05816193124674	2.06644436808	0.028912812612156
fe_3_eq_pisc_ax_pisc	0.15	1.89946877578701	1.91884527721	0.0312297041623972
cr_2_eq_ncs_ax_pisc	0.2	2.00429975451113	2.01138453039	0.0322163961818432
cr_2_eq_pisc_ax_co	0.2	2.00204537624597	2.00721120101	0.0247092548006827
fe_2_eq_ncs_ax_h2o	0.25	2.01932006293442	1.99374384861	0.028000335014742
mn_3_eq_ncs_ax_cl	0.2	2.01520814984541	1.99405326912	0.0295291669171797
co_3_eq_en_ax_en	0.1	2.02895789006815	2.03079724425	0.0293075799607897
co_3_eq_ncs_ax_ncs	0.3	1.94135403664743	1.92087030515	0.0310413894643305
co_2_eq_nh3_ax_nh3	0.3	2.05398712682048	2.06872651279	0.0273197207036867
mn_2_eq_cl_ax_nh3	0.05	2.09323638820196	2.06994794747	0.0313639064303156
cr_3_eq_h2o_ax_h2o	0.05	2.04453996393384	1.99705950471	0.0293419415160129
cr_2_eq_acac_ax_cn	0.2	1.99303754598515	1.98621723329	0.0299106580548646
fe_2_eq_scn_ax_h2o	0.3	2.04801515350984	2.04141801175	0.0305923238647161
co_3_eq_ox_ax_ncs	0.1	1.92187678900915	1.93843179268	0.0281716496037685
fe_3_eq_ox_ax_ncs	0.15	1.91709433936693	1.93717598366	0.0277691031064059
cr_2_eq_h2o_ax_cl	0.15	2.09073890364111	2.10347230256	0.0312385631531362
mn_3_eq_h2o_ax_h2o	0.3	1.9995113927043	1.94872476142	0.0287809600760775
cr_3_eq_h2o_ax_scn	0.05	2.01221682621979	2.04218888748	0.029759964498483
fe_2_eq_tbuc_ax_co	0.25	1.86394576237718	1.85770403035	0.0302520132196127
co_2_eq_phen_ax_nh3	0.25	2.00562592089058	2.00898040374	0.0280740197204396
fe_3_eq_bipy_ax_bipy	0.05	2.00174032296288	2.00248808092	0.028470222785216
fe_3_eq_nh3_ax_scn	0.1	2.04412204567635	2.05134501631	0.0275861152038561
mn_3_eq_co_ax_co	0	2.05860331731297	2.05324804686	0.0292806701391468
fe_3_eq_ox_ax_ncs	0.2	1.9195409784641	1.93084206268	0.0274604063018716
fe_2_eq_nh3_ax_nh3	0.3	2.09306401796148	2.10207763581	0.0300174304436197
ni_2_eq_acac_ax_nh3	0.25	1.96286969304419	1.93898590012	0.0283606988692371
cr_2_eq_h2o_ax_h2o	0	2.06932590129049	2.09535211626	0.0278455280799563
mn_2_eq_acac_ax_nh3	0	1.98347052808542	1.92842645932	0.0283202028967372
fe_3_eq_phen_ax_phen	0.1	2.00400390548623	2.00870100277	0.0288550176484114
co_2_eq_en_ax_h2o	0	2.02846255636591	2.0113914538	0.0283633628341771
mn_2_eq_en_ax_en	0.15	2.09867568621429	2.13940672892	0.0314426409162173
co_2_eq_en_ax_h2o	0.1	2.03094028753755	2.0102020867	0.0279315072925218
cr_3_eq_ncs_ax_cl	0.1	2.05074295250833	2.02618099	0.0272365439370736
fe_2_eq_pisc_ax_cl	0.2	1.92454713281923	1.89141071677	0.0272343372436151
mn_2_eq_acac_ax_acac	0.05	1.96962495535188	1.95438596741	0.0294816230430659
mn_3_eq_en_ax_en	0.25	2.09526929898285	2.07847247701	0.030965302324879
fe_2_eq_cl_ax_pisc	0.05	1.86354976865769	1.82066598661	0.0278331153776239
fe_2_eq_ncs_ax_h2o	0.1	2.00445485083141	1.95038822983	0.0296202320476745
mn_2_eq_en_ax_en	0.05	2.0980360354638	2.13342434116	0.0312725558713662
fe_3_eq_co_ax_co	0.25	2.03159481201336	2.0324918025	0.03022131036502
cr_3_eq_ox_ax_pisc	0.2	1.9810381647212	1.94659716401	0.0289997046215292
mn_3_eq_phen_ax_nh3	0	2.03849170743354	2.0597354843	0.0302984522716195
mn_2_eq_acac_ax_acac	0.3	1.98491348448188	1.99452145674	0.0290071028899356
cr_2_eq_h2o_ax_cl	0.3	2.09162726016653	2.09989789479	0.0311122230057121
mn_3_eq_co_ax_co	0.3	2.06881350512972	2.08498366239	0.0275482528062938
fe_3_eq_ox_ax_ncs	0.05	1.91317018587164	1.94973264546	0.0283255264710228
fe_2_eq_ncs_ax_co	0.2	1.89710272751999	1.8691198728	0.0291780212193647
co_3_eq_en_ax_en	0.25	2.03511270153217	2.01662430073	0.0286518439386956
co_3_eq_tbuc_ax_pisc	0.25	1.90821950271118	1.91326495422	0.0338019328542552
fe_3_eq_acac_ax_acac	0.25	1.95103323654794	1.90656289405	0.0292826841158067
co_3_eq_cn_ax_cn	0.15	1.98426329686502	1.9524862681	0.0234168488747655
mn_3_eq_ncs_ax_ncs	0.1	1.99695521425083	1.96410293321	0.031014519632283
fe_2_eq_en_ax_en	0.05	2.0754885142912	2.08428516099	0.0288351346311976
mn_3_eq_cn_ax_nh3	0.15	2.01631480876823	2.01192918046	0.0298124409204752
cr_3_eq_cn_ax_ncs	0.1	2.03754114869119	2.03956139202	0.029988630938318
mn_3_eq_ox_ax_ox	0.2	1.99314536500708	1.95285394092	0.0270797253891328
mn_3_eq_cn_ax_nh3	0	2.01161056145423	2.00106924821	0.0299424623929317
ni_2_eq_en_ax_h2o	0.2	1.99463403805062	1.9649187035	0.0269421046095707
mn_3_eq_bipy_ax_bipy	0.2	2.01881415198279	2.019319252	0.028886878633822
co_2_eq_phen_ax_h2o	0.05	2.03250775062624	2.02409642232	0.0280254396273318
fe_3_eq_pisc_ax_pisc	0.05	1.88505945532893	1.91087671742	0.0341232900153911
co_3_eq_acac_ax_nh3	0.25	1.96198727658242	1.90780683634	0.0293552726660932
cr_3_eq_h2o_ax_h2o	0	2.0451365777083	2.00005545748	0.0293750198021546
co_2_eq_c2h3ns_ax_c2h3ns	0.3	1.91764255478831	1.92049008851	0.0296647707580381
co_3_eq_nh3_ax_nh3	0.25	2.03612857413679	2.02347577751	0.0294505149723835
mn_2_eq_ncs_ax_ncs	0	2.03332615736241	2.0284954153	0.0297330105129433
ni_2_eq_acac_ax_co	0.2	1.88974416076398	1.88332765041	0.0348696852921836
cr_2_eq_en_ax_en	0.2	2.15419822762858	2.19297101703	0.0319711073748414
cr_2_eq_acac_ax_acac	0.1	1.99480046680713	1.95332891695	0.0276588792077477
co_2_eq_acac_ax_acac	0.25	1.97157082549413	1.97175742186	0.0296297153021047
fe_3_eq_ncs_ax_ncs	0.25	1.95427875183882	1.94372612628	0.0335363113129864
cr_3_eq_h2o_ax_scn	0.2	2.02411285080243	2.02989703524	0.0321191118035608
cr_2_eq_en_ax_co	0.1	2.02860851035847	2.01411392988	0.0242425978434775
co_2_eq_porphyrin_ax_nh3	0.15	1.9762388950912	1.98393943061	0.0260959107916402
fe_3_eq_acac_ax_cl	0.05	1.9565585257804	1.94921752119	0.0298571749521782
mn_3_eq_ox_ax_ox	0.3	1.99329172303584	1.94384170118	0.0271225514625229
fe_3_eq_acac_ax_ncs	0.25	1.9217226584708	1.88191280182	0.0278743640153852
cr_3_eq_ncs_ax_ncs	0.1	2.02738403935048	2.01204555291	0.0286474878176939
cr_2_eq_co_ax_co	0.3	2.06936041429408	2.10901159739	0.0296129247929931
ni_2_eq_acac_ax_co	0.3	1.89115576249977	1.8808601923	0.0347185340162837
mn_2_eq_h2o_ax_h2o	0.05	2.04993026628814	2.05505492706	0.0286519139789265
co_2_eq_c2h3ns_ax_c2h3ns	0.2	1.91158885587167	1.90958566178	0.0293644470687205
fe_3_eq_cn_ax_cn	0.3	2.01771689460871	2.00323954296	0.0303356049345339
mn_2_eq_en_ax_en	0.2	2.09885442573399	2.13967584755	0.0315128204877854
ni_2_eq_c2h3ns_ax_c2h3ns	0.1	1.89678444019544	1.87204681213	0.0281039307627319
fe_2_eq_ncs_ax_co	0.25	1.90249686919824	1.88189409372	0.0290500660599777
mn_3_eq_co_ax_co	0.05	2.06184028540238	2.06227466316	0.0287892679580875
fe_3_eq_c2h3ns_ax_c2h3ns	0	1.99743882107111	1.9511411443	0.0287163337747726
cr_2_eq_cn_ax_nh3	0.15	2.087455544951	2.099911778	0.0340610982869134
co_3_eq_acac_ax_cl	0.15	1.95317865356456	1.9103174042	0.0297307468005808
fe_3_eq_porphyrin_ax_h2o	0.3	2.0057626843097	2.02986947038	0.029635619352889
mn_2_eq_acac_ax_ncs	0.3	1.93503383716352	1.97102171654	0.0276305139927869
mn_3_eq_nh3_ax_scn	0.2	2.08590776610507	2.08050164936	0.0294825821143456
cr_3_eq_scn_ax_scn	0.25	2.43644681045934	2.49416503322	0.0285585422862836
fe_3_eq_pisc_ax_pisc	0.1	1.89295029526508	1.91241303053	0.0323225488041193
co_2_eq_h2o_ax_h2o	0.25	2.02998749666107	2.0118533349	0.0288893471111615
co_2_eq_ncs_ax_ncs	0.05	1.95926961400713	1.95693105679	0.0302526083643825
cr_3_eq_h2o_ax_scn	0.15	2.02005717673022	2.03319251054	0.0312934246633818
co_3_eq_bipy_ax_bipy	0.05	1.97386340366809	1.98140714304	0.028520959752857
cr_2_eq_h2o_ax_ncs	0.1	2.000790432415	2.00107235174	0.0291147274558707
co_3_eq_en_ax_en	0.3	2.03699552203191	2.01195201621	0.0283990322122065
ni_2_eq_acac_ax_nh3	0.15	1.9598512614627	1.94050586982	0.0281227963171039
fe_3_eq_pisc_ax_ncs	0.1	1.88630746185251	1.89604828015	0.0293491079601506
ni_2_eq_co_ax_co	0.2	1.92930003459643	1.9076460881	0.0256725548669134
co_2_eq_nh3_ax_nh3	0.05	2.04421944280058	2.04192091263	0.0274639752540582
fe_2_eq_h2o_ax_ncs	0.3	1.93519039234805	1.95753975893	0.0284676072906285
co_2_eq_cn_ax_nh3	0.25	1.98200472020262	1.98735680581	0.0313325082752107
fe_3_eq_acac_ax_acac	0.3	1.95012757719937	1.90664279378	0.0291690788060208
fe_2_eq_acac_ax_cn	0.2	1.96144219650614	1.98046505994	0.0305131413316832
ni_2_eq_en_ax_h2o	0.25	1.99524389491206	1.96396323289	0.0270326145253631
ni_2_eq_en_ax_en	0.15	1.97611687341444	1.97705971122	0.0275857629639491
fe_2_eq_scn_ax_h2o	0.1	2.04395060672824	2.04448674055	0.0310561867995818
fe_3_eq_porphyrin_ax_cn	0.25	1.99806594619754	1.99269301035	0.0244653999383761
cr_3_eq_h2o_ax_scn	0.25	2.02778349287161	2.02623318085	0.0326162326531918
co_3_eq_acac_ax_co	0.3	1.94473519163398	1.90540614842	0.0293175101291969
mn_3_eq_cl_ax_ncs	0	2.00395482519642	1.97625652347	0.03235146530896
cr_3_eq_bipy_ax_bipy	0.15	2.03426728410372	2.06721786313	0.0314224175855503
mn_2_eq_h2o_ax_h2o	0.3	2.05441076644792	2.08858858893	0.0291002029568172
co_3_eq_acac_ax_acac	0.1	1.94256037837393	1.920045317	0.0277119185207526
mn_3_eq_bipy_ax_bipy	0.1	2.0188034832818	2.02218062972	0.0288809131849712
fe_3_eq_phen_ax_phen	0.3	2.00593506390808	1.99743860407	0.028742798827407
cr_3_eq_ncs_ax_ncs	0	2.02618232408006	2.00919450003	0.0286083723845591
cr_2_eq_phen_ax_phen	0.1	2.04322801590985	2.05928744225	0.0295842636964779
mn_3_eq_cl_ax_ncs	0.15	2.00925928192334	1.99333025783	0.03194562051266
fe_3_eq_acac_ax_acac	0.05	1.95118385872852	1.9185445812	0.0294262805212849
fe_3_eq_pisc_ax_ncs	0.25	1.88866320814472	1.88899446464	0.0288945387857115
mn_2_eq_ox_ax_ox	0.1	2.0322865646754	2.07752792735	0.0278110092990084
mn_3_eq_en_ax_en	0.15	2.09433562022213	2.08502459451	0.0309778526841746
fe_3_eq_ncs_ax_ncs	0.15	1.9488260064896	1.94302181035	0.0337332913454872
fe_2_eq_co_ax_co	0.05	1.95368311712764	1.92440971924	0.0261794651202601
co_3_eq_acac_ax_ncs	0.1	1.92490237699138	1.92438446499	0.0279015305360514
cr_2_eq_phen_ax_scn	0.3	2.08804254320458	2.08537351428	0.0366852153961977
co_3_eq_en_ax_en	0.05	2.02717500552203	2.03373917622	0.0294123754221489
mn_2_eq_acac_ax_acac	0.25	1.98379731942241	1.99014635383	0.0290629496104865
cr_2_eq_cn_ax_nh3	0.05	2.08390949037708	2.07952212285	0.0334179405018955
mn_2_eq_nh3_ax_co	0.2	1.95694539540888	1.93120166244	0.0299101623418318
fe_2_eq_pisc_ax_cl	0.15	1.92234015715597	1.8828703913	0.0272006827169003
cr_2_eq_acac_ax_cn	0	1.99055639828903	1.97779079342	0.0297677758569278
cr_2_eq_ox_ax_ox	0.3	2.03693155856469	1.98419146534	0.0280746666596838
mn_3_eq_en_ax_co	0.25	2.04684920473436	2.07054184619	0.0288081917352991
fe_3_eq_porphyrin_ax_cn	0.1	1.98651780657741	1.98626548196	0.0241573118690756
fe_2_eq_en_ax_en	0	2.07330118668621	2.07620016095	0.0289858320723093
co_3_eq_acac_ax_nh3	0.2	1.96246842556325	1.91289867521	0.0290804412410561
co_3_eq_acac_ax_nh3	0.15	1.96277571719764	1.92001578965	0.0288269098928191
co_3_eq_acac_ax_co	0.2	1.94292971187996	1.92195172818	0.0296001825327764
cr_3_eq_cn_ax_cn	0.3	2.11314514037094	2.11732044761	0.0336679042248382
fe_2_eq_en_ax_co	0	1.88042231039366	1.84752598399	0.0324034288433947
mn_3_eq_h2o_ax_co	0.05	1.95551226495846	1.94645127138	0.0301321548795912
fe_3_eq_pisc_ax_cl	0.15	1.95557127132576	1.93519369905	0.0258213252056226
co_3_eq_nh3_ax_nh3	0.3	2.03662174220765	2.01912407905	0.0294306098986057
mn_2_eq_ncs_ax_co	0.05	1.90591440384559	1.86554246252	0.0281899798349009
ni_2_eq_acac_ax_co	0.1	1.89149361944191	1.88398663918	0.0353936594566783
mn_2_eq_co_ax_co	0.25	2.02609829161052	2.02525698673	0.0297463908858836
co_3_eq_cn_ax_cn	0.25	1.9891460437058	1.9555295331	0.0234021054051041
cr_2_eq_bipy_ax_bipy	0.05	2.03905307522096	2.03807233594	0.0292329673503614
ni_2_eq_en_ax_scn	0.3	1.95970816469142	1.94753919859	0.0264838424067438
cr_3_eq_ox_ax_pisc	0.3	1.98383254854627	1.93936775074	0.0286019893698665
cr_2_eq_ox_ax_ox	0	2.03526584736748	2.00855341142	0.0277134728628734
mn_3_eq_phen_ax_nh3	0.25	2.04577827224738	2.03852870232	0.0302171867001787
ni_2_eq_bipy_ax_bipy	0.05	1.94511803808441	1.94658143236	0.0299942514049846
cr_3_eq_co_ax_co	0.2	2.14142187664166	2.16238123556	0.0306013329783629
fe_3_eq_pisc_ax_pisc	0.25	1.90881140945372	1.92297170888	0.0294494577849548
co_2_eq_en_ax_en	0.25	2.04781165214669	2.04517888647	0.0272564621264521
cr_2_eq_acac_ax_cn	0.3	1.99666854226844	1.99507814324	0.0301754941373466
fe_3_eq_cn_ax_cn	0.05	1.99742803810988	1.98542133122	0.0289676175680576
fe_2_eq_ncs_ax_h2o	0	1.99641767395031	1.93356757407	0.029589099024904
mn_3_eq_c2h3ns_ax_c2h3ns	0.2	2.00618277032927	2.01637242842	0.0277803988828434
fe_2_eq_en_ax_en	0.3	2.07972647103139	2.09253736796	0.0284468644713813
fe_2_eq_scn_ax_h2o	0.15	2.04500497085051	2.04437315147	0.0309598729391645
cr_2_eq_nh3_ax_cn	0.15	2.09251883206423	2.08143510091	0.029946751876985
co_2_eq_cn_ax_nh3	0.1	1.9592633468609	1.96265571581	0.032646109755106
mn_2_eq_en_ax_cn	0.05	2.01286546471499	2.00696802459	0.0242930640682239
cr_2_eq_acac_ax_acac	0	1.99445078809732	1.95161818807	0.0276597764379502
cr_2_eq_h2o_ax_ncs	0.05	1.99791542907566	1.99041552316	0.028617983285204
cr_2_eq_ncs_ax_pisc	0.05	1.99260477192869	1.99515198232	0.0315048171333591
mn_3_eq_nh3_ax_nh3	0	2.08145891218816	2.10576447423	0.0306763444735536
mn_3_eq_en_ax_en	0.05	2.0931491475817	2.09427245693	0.0310030977694893
cr_2_eq_pisc_ax_co	0.25	2.00517161973852	2.02028013864	0.0246971517557146
cr_2_eq_h2o_ax_h2o	0.3	2.07679265292291	2.09195198667	0.0274307440716535
mn_2_eq_en_ax_cn	0.25	2.04455677665293	2.04180202035	0.0262773470821038
ni_2_eq_cn_ax_cn	0.1	1.94969723389505	1.94016390968	0.0243438715373423
mn_3_eq_nh3_ax_scn	0.05	2.08581682169584	2.09088560767	0.0294760429743151
cr_3_eq_c2h3ns_ax_c2h3ns	0.15	2.07113767017897	2.08288761509	0.0278819461037347
co_3_eq_bipy_ax_bipy	0.15	1.97285601099387	1.97588097932	0.0287427620704099
cr_3_eq_h2o_ax_scn	0	2.00943207421439	2.04658987754	0.029214292630352
fe_3_eq_ncs_ax_cn	0	1.94703157044377	1.94344471474	0.0284259302471678
fe_3_eq_ox_ax_ncs	0	1.91146422420162	1.95447623791	0.0284688157113467
fe_2_eq_scn_ax_h2o	0	2.0415123850077	2.04693467963	0.0312615635122808
mn_2_eq_nh3_ax_pisc	0.1	1.99092240019115	1.96079109586	0.0312657523305965
fe_3_eq_pisc_ax_cl	0.2	1.96124915651474	1.94233406897	0.0255751091303317
fe_3_eq_acac_ax_acac	0	1.95005148396058	1.92164226151	0.0293216781767761
co_3_eq_ncs_ax_ncs	0.25	1.93683405782605	1.92137098152	0.0315116146233134
co_3_eq_acac_ax_nh3	0.1	1.96284939522081	1.92345032257	0.0286063555664344
fe_2_eq_cn_ax_cn	0.3	2.00030842769829	2.07084317123	0.0239661443450642
fe_2_eq_ncs_ax_pisc	0.2	1.87319773459284	1.8926572214	0.0280089664907828
cr_2_eq_bipy_ax_bipy	0.25	2.04061575301921	2.06699088828	0.0294027972833293
cr_3_eq_en_ax_nh3	0.05	2.1376330046721	2.14019845131	0.0331025597770865
cr_3_eq_bipy_ax_bipy	0.05	2.03378423912883	2.06759581837	0.0319549555489246
mn_3_eq_nh3_ax_scn	0.1	2.08589154233099	2.0860676408	0.029481146782588
fe_2_eq_cl_ax_pisc	0.2	1.87048370202107	1.84230836757	0.0282876236648718
mn_2_eq_nh3_ax_nh3	0.2	2.12957420302938	2.1601316787	0.032392589770345
mn_2_eq_nh3_ax_pisc	0.2	2.00236998202114	1.99414467727	0.0309830187465643
fe_3_eq_acac_ax_acac	0.1	1.9518561826954	1.91650058422	0.0294656776892505
cr_2_eq_nh3_ax_cn	0.05	2.08238353684001	2.06128670154	0.0287350721458127
mn_3_eq_bipy_ax_bipy	0	2.01861072805684	2.02386804333	0.0288836773087406
fe_2_eq_cl_ax_pisc	0.15	1.86731857744684	1.83262953453	0.0281075968262166
cr_2_eq_nh3_ax_cn	0	2.07795232267504	2.05254766627	0.0282183632963821
fe_3_eq_porphyrin_ax_h2o	0.25	2.00604512431757	2.02906738748	0.0295145321684577
fe_3_eq_nh3_ax_scn	0.3	2.04711337452218	2.03738621414	0.0278480111442035
fe_3_eq_cl_ax_pisc	0.3	1.90086444183288	1.92610333838	0.0308472982698626
cr_2_eq_pisc_ax_co	0	1.99325942883014	1.95365302555	0.0252550401743086
fe_2_eq_acac_ax_acac	0.3	1.97177939072933	1.97781764561	0.0298865161051092
mn_2_eq_cn_ax_nh3	0.15	2.03010920047415	2.0412579382	0.0299102020946306
co_2_eq_acac_ax_cn	0.15	1.95435745808778	1.94068007703	0.0303205986432817
cr_2_eq_bipy_ax_bipy	0.3	2.04106798534001	2.07704478475	0.0294536299839491
ni_2_eq_bipy_ax_bipy	0.1	1.94912194643462	1.94824637551	0.0300342067619485
mn_3_eq_h2o_ax_co	0.25	1.95771084445726	1.92664555616	0.0300751111221279
fe_3_eq_h2o_ax_h2o	0.2	1.97306001184999	1.93545312197	0.0302554416773859
fe_3_eq_cl_ax_pisc	0.1	1.89057504991163	1.88461398577	0.028093559798892
ni_2_eq_acac_ax_co	0	1.89443919158171	1.88810772398	0.0362355882610155
mn_2_eq_co_ax_co	0.05	2.00238859662108	1.98470888782	0.0308414054282188
fe_3_eq_acac_ax_acac	0.15	1.9520232297494	1.91297919444	0.029448842650801
co_2_eq_cn_ax_nh3	0.2	1.97476712635155	1.97881228421	0.0318639932197089
fe_2_eq_cn_ax_cn	0.15	1.9863656023131	2.02292191592	0.0233868224441296
mn_2_eq_bipy_ax_bipy	0.1	2.02480962549842	2.03499113748	0.0290664944563648
ni_2_eq_en_ax_en	0	1.96467615977833	1.97882242061	0.0263907196887824
mn_3_eq_nh3_ax_nh3	0.25	2.08589886933595	2.08389135796	0.0301098225280391
fe_2_eq_c2h3ns_ax_c2h3ns	0.3	1.99358098031153	1.94495180228	0.0301834390070911
fe_3_eq_ncs_ax_cn	0.25	1.96927731393253	1.95848479556	0.030372690976148
co_3_eq_bipy_ax_bipy	0.1	1.9733648293272	1.97795865894	0.0286353148219153
fe_2_eq_acac_ax_acac	0.2	1.97090600461087	1.9715833715	0.029846713355895
mn_3_eq_co_ax_co	0.15	2.06589742636031	2.07285023946	0.0281341650529812
cr_2_eq_phen_ax_phen	0.25	2.04516869987765	2.08614007311	0.0298766260742186
ni_2_eq_cn_ax_cn	0.3	1.96875708213085	1.96104637894	0.0236211866125138
cr_3_eq_h2o_ax_h2o	0.15	2.04313393085709	1.9913583254	0.0291549937245663
fe_2_eq_pisc_ax_cn	0	1.90912893541469	1.86149094236	0.0273818734141356
cr_2_eq_h2o_ax_ncs	0.25	2.01635879425311	2.0203634317	0.0294005842949441
fe_3_eq_en_ax_en	0.2	2.06758630912632	2.05244872528	0.0296041348846948
cr_2_eq_ncs_ax_pisc	0.25	2.00722076804758	2.01881563889	0.0325429290209427
fe_3_eq_acac_ax_cl	0.1	1.95771325738098	1.94806238628	0.0299407934645579
co_3_eq_acac_ax_ncs	0.25	1.92518516064873	1.91398431358	0.027999607719835
fe_2_eq_pisc_ax_cn	0.1	1.91307579702554	1.86655076861	0.0271031681239917
mn_3_eq_phen_ax_cl	0.3	2.15857693884604	2.14836130714	0.0354844518290224
fe_3_eq_c2h3ns_ax_c2h3ns	0.1	1.99873835265116	1.9603098278	0.0284721697991656
fe_2_eq_ncs_ax_ncs	0.3	2.01616394510595	2.04666501339	0.0288059937191196
fe_3_eq_acac_ax_ncs	0.05	1.91584469045776	1.877975987	0.027590115998479
cr_2_eq_phen_ax_scn	0.05	2.07710680355475	2.0733341049	0.0353917417808636
co_2_eq_en_ax_en	0.1	2.04425915433823	2.0398227188	0.0271654965377491
cr_2_eq_cn_ax_nh3	0.3	2.09428797663595	2.12986558568	0.0357081768580567
fe_2_eq_nh3_ax_nh3	0.25	2.09215326888295	2.10056679836	0.029943871808183
fe_3_eq_cl_ax_pisc	0.05	1.88778211583795	1.87453230118	0.0277757006131794
fe_2_eq_h2o_ax_ncs	0.25	1.93420024495041	1.95396796633	0.028368316809424
mn_2_eq_en_ax_en	0.3	2.09909411978615	2.14484428042	0.0316491186566507
mn_2_eq_bipy_ax_bipy	0.05	2.02476833443616	2.03041633385	0.0290698662324244
cr_2_eq_co_ax_cn	0.1	2.02770565554397	1.98650265884	0.0240950485788985
fe_3_eq_nh3_ax_scn	0.15	2.04479978580191	2.04882892761	0.0276507170702031
fe_3_eq_nh3_ax_nh3	0.25	2.05870404755008	2.05622761831	0.0290319581651151
fe_3_eq_ox_ax_ox	0.2	1.98770393699109	1.93784715975	0.0268560785454791
co_2_eq_h2o_ax_ncs	0.15	1.93059545619093	1.91903765858	0.0277636838756529
mn_2_eq_h2o_ax_h2o	0.15	2.05201641766317	2.07143423112	0.0285975986637983
fe_2_eq_cn_ax_cn	0.2	1.99215986404337	2.03702103336	0.0235402370127599
ni_2_eq_acac_ax_co	0.15	1.89037874309568	1.88292993543	0.035095545445411
mn_2_eq_acac_ax_acac	0.2	1.98208725388596	1.97963360672	0.0290862900019265
mn_3_eq_ox_ax_ox	0	1.99240474018171	1.96705984149	0.0270227737411826
fe_2_eq_acac_ax_cn	0.3	1.96430946998611	1.99223269236	0.0308546085319887
mn_3_eq_ncs_ax_cl	0.05	1.99496328453421	1.98416349394	0.0280596340790331
fe_3_eq_nh3_ax_nh3	0	2.0577248125245	2.07576410837	0.028835427892838
fe_2_eq_h2o_ax_ncs	0	1.92804383868009	1.92809609142	0.027461203549321
mn_2_eq_acac_ax_ncs	0.15	1.93336138799468	1.95148979554	0.0275818625825107
cr_2_eq_en_ax_co	0.3	2.05559925554271	2.07081665624	0.0247355322295995
mn_2_eq_h2o_ax_h2o	0.2	2.05293229587817	2.08461666945	0.0287006892052398
fe_3_eq_porphyrin_ax_cn	0.05	1.98104359851622	1.98348838687	0.0241728661838235
mn_3_eq_cn_ax_nh3	0.25	2.01926910566638	2.01777443127	0.029337942574173
co_2_eq_ox_ax_ox	0.1	2.02524453087058	2.04711236387	0.0293132330543889
co_2_eq_nh3_ax_h2o	0	2.02409373161134	2.01826780401	0.029023136759321
ni_2_eq_ncs_ax_ncs	0	1.89742965813193	1.87764151183	0.0287922762624957
fe_2_eq_en_ax_en	0.15	2.07806487222849	2.08865672547	0.0286073409686298
mn_2_eq_nh3_ax_pisc	0.05	1.98494863763962	1.94956061828	0.0314475746600051
fe_2_eq_h2o_ax_ncs	0.05	1.92932685638013	1.93226471936	0.0276109634797735
cr_3_eq_cn_ax_ncs	0.3	2.04351656150129	2.05134418526	0.0293238203559352
cr_2_eq_h2o_ax_ncs	0.3	2.02116379517316	2.025131381	0.0289317520999882
ni_2_eq_co_ax_co	0.1	1.9183451400195	1.8879726759	0.0264384919133688
cr_3_eq_en_ax_nh3	0.1	2.13870735630203	2.13544714199	0.0331055367300384
