# Supplementary material for: Predicting electronic structure properties of transition metal complexes with neural networks
Source: Chem Sci. 2017 May 17;8(7):5137–52. doi: 10.1039/c7sc01247k (PMC6100542; doi:10.1039/c7sc01247k)
Supplement: Supplementary file 1 [file SC-008-C7SC01247K-s001.zip › data/raw_data/LS/raw_data.csv]

metal	ox	alpha	axlig	eqlig	axlig_charge	eqlig_charge	axlig_dent	eqlig_dent	axlig_connect	eqlig_connect	mdelen	maxmd	ls_min_dist	axlig_bo	eqlig_bo	axlig_ki	eqlig_ki
fe	3	0.2	h2o	porphyrin	0	-2	1	4	O	N	4.44	1.24	2.02739214688	1	2	0	6.9575
cr	3	0.1	cl	cl	-1	-1	1	1	Cl	Cl	0	0	2.48122882353	3	3	0	0
fe	2	0.15	cn	acac	-1	0	1	2	C	O	2.58	0.89	1.96389261945	3	0	0	3.1
co	2	0.05	h2o	h2o	0	0	1	1	O	O	7.44	1.24	2.00763964826	1	1	0	0
fe	3	0.05	phen	phen	0	0	2	2	N	N	2.94	0.49	2.01126297338	2	2	3.868	3.868
fe	3	0	phen	phen	0	0	2	2	N	N	2.94	0.49	2.01106301014	2	2	3.868	3.868
fe	3	0.25	pisc	cl	0	-1	1	1	C	Cl	-0.98	0	1.91678102153	1	3	2.25	0
co	2	0.25	nh3	nh3	0	0	1	1	N	N	5.04	0.84	2.05937456234	2	2	0	0
co	2	0.1	h2o	h2o	0	0	1	1	O	O	7.44	1.24	2.01412139551	1	1	0	0
cr	3	0.1	c2h3ns	c2h3ns	0	0	1	1	C	C	-2.94	-0.49	2.07807060578	3	3	2	2
fe	3	0.1	scn	co	-1	0	1	1	S	C	-3.5	0.03	1.88366257364	1	3	2	0
mn	3	0.3	nh3	phen	0	0	1	2	N	N	3.64	0.84	2.03527333211	2	2	0	3.868
co	2	0	ox	ox	-2	-2	2	2	O	O	5.34	0.89	2.021411949	1	1	2.22	2.22
cr	2	0	pisc	scn	0	-1	1	1	C	S	-0.86	0.03	1.96470051214	1	1	2.25	2
cr	2	0.2	pisc	scn	0	-1	1	1	C	S	-0.86	0.03	1.98799610224	1	1	2.25	2
mn	2	0.2	ncs	acac	-1	0	1	2	N	O	4.54	0.89	1.95734769779	2	0	2	3.1
fe	3	0.25	scn	nh3	-1	0	1	1	S	N	3.42	0.84	2.0423047911	1	2	2	0
co	2	0.2	en	en	0	0	2	2	N	N	5.04	0.84	2.03984795457	2	2	3	3
mn	3	0.3	en	en	0	0	2	2	N	N	5.04	0.84	2.07569425523	2	2	3	3
co	2	0.25	ncs	ncs	-1	-1	1	1	N	N	2.94	0.49	2.01359525321	2	2	2	2
fe	2	0.05	cl	pisc	-1	0	1	1	Cl	C	-1.96	0	1.8684357146	3	1	0	2.25
mn	3	0.2	co	en	0	0	1	2	C	N	1.58	0.84	2.06159558296	3	2	0	3
cr	2	0.1	pisc	ncs	0	-1	1	1	C	N	0.98	0.49	1.99627310071	1	2	2.25	2
fe	3	0.1	cl	cl	-1	-1	1	1	Cl	Cl	0	0	2.45490937151	3	3	0	0
cr	3	0.05	ncs	cn	-1	-1	1	1	N	C	-0.98	0.49	2.03176822868	2	3	2	0
cr	2	0.25	cn	acac	-1	0	1	2	C	O	2.58	0.89	1.98986113283	3	0	0	3.1
fe	3	0	h2o	h2o	0	0	1	1	O	O	7.44	1.24	1.94431787606	1	1	0	0
cr	2	0.15	c2h3ns	c2h3ns	0	0	1	1	C	C	-2.94	-0.49	2.05713430644	3	3	2	2
fe	3	0.15	cl	ncs	-1	-1	1	1	Cl	N	1.96	0.49	1.95163754285	3	2	0	2
cr	2	0	bipy	bipy	0	0	2	2	N	N	2.94	0.49	2.03666913878	2	2	4.297	4.297
co	3	0.2	ncs	ncs	-1	-1	1	1	N	N	2.94	0.49	1.92255487123	2	2	2	2
fe	2	0	cn	cn	-1	-1	1	1	C	C	-2.94	-0.49	1.99784548392	3	3	0	0
mn	3	0.1	cn	cn	-1	-1	1	1	C	C	-2.94	-0.49	2.04013605279	3	3	0	0
mn	2	0.3	nh3	acac	0	0	1	2	N	O	5.24	0.89	2.02012318107	2	0	0	3.1
fe	2	0.25	cn	pisc	-1	0	1	1	C	C	-2.94	-0.49	1.88269491227	3	1	0	2.25
fe	2	0.25	co	co	0	0	1	1	C	C	-5.34	-0.89	1.9523269	3	3	0	0
cr	3	0.25	c2h3ns	c2h3ns	0	0	1	1	C	C	-2.94	-0.49	2.09001024638	3	3	2	2
mn	3	0.3	nh3	nh3	0	0	1	1	N	N	5.04	0.84	2.08008256958	2	2	0	0
fe	2	0.25	co	en	0	0	1	2	C	N	1.58	0.84	1.90597400239	3	2	0	3
cr	3	0.25	cn	cn	-1	-1	1	1	C	C	-2.94	-0.49	2.11485731411	3	3	0	0
mn	3	0.05	nh3	nh3	0	0	1	1	N	N	5.04	0.84	2.10096149602	2	2	0	0
mn	2	0.1	nh3	cn	0	-1	1	1	N	C	-0.28	0.84	2.03006936838	2	3	0	0
mn	3	0.2	nh3	cn	0	-1	1	1	N	C	-0.28	0.84	2.01542322391	2	3	0	0
co	2	0.3	ncs	h2o	-1	0	1	1	N	O	5.94	1.24	1.93186940643	2	1	2	0
fe	2	0.1	co	en	0	0	1	2	C	N	1.58	0.84	1.86515535619	3	2	0	3
cr	3	0	cl	cl	-1	-1	1	1	Cl	Cl	0	0	2.49503562463	3	3	0	0
mn	3	0.1	ncs	cl	-1	-1	1	1	N	Cl	0.98	0.49	1.99004113912	2	3	2	0
fe	3	0.15	h2o	h2o	0	0	1	1	O	O	7.44	1.24	1.93564064997	1	1	0	0
fe	3	0.1	cn	cn	-1	-1	1	1	C	C	-2.94	-0.49	1.98724840125	3	3	0	0
fe	2	0.1	cn	cn	-1	-1	1	1	C	C	-2.94	-0.49	2.01056761259	3	3	0	0
cr	3	0.15	ncs	ncs	-1	-1	1	1	N	N	2.94	0.49	2.01346289928	2	2	2	2
fe	3	0.2	co	co	0	0	1	1	C	C	-5.34	-0.89	2.02558830274	3	3	0	0
mn	2	0.15	co	ncs	0	-1	1	1	C	N	0.18	0.49	1.87904594962	3	2	0	2
co	3	0.1	pisc	tbuc	0	-2	1	2	C	O	2.58	0.89	1.88548201421	1	2	2.25	2.52
fe	3	0.2	pisc	pisc	0	0	1	1	C	C	-2.94	-0.49	1.92205541094	1	1	2.25	2.25
cr	3	0.1	bipy	bipy	0	0	2	2	N	N	2.94	0.49	2.06754293962	2	2	4.297	4.297
cr	3	0.1	nh3	h2o	0	0	1	1	N	O	6.64	1.24	1.99333254461	2	1	0	0
ni	2	0.15	co	co	0	0	1	1	C	C	-5.34	-0.89	1.898506218	3	3	0	0
fe	2	0.2	ncs	pisc	-1	0	1	1	N	C	-0.98	0.49	1.90986467091	2	1	2	2.25
cr	3	0.2	nh3	h2o	0	0	1	1	N	O	6.64	1.24	1.99219626896	2	1	0	0
cr	3	0.15	scn	scn	-1	-1	1	1	S	S	0.18	0.03	2.49736473318	1	1	2	2
fe	3	0.05	nh3	nh3	0	0	1	1	N	N	5.04	0.84	2.07108251181	2	2	0	0
ni	2	0.15	acac	acac	0	0	2	2	O	O	5.34	0.89	1.89321462116	0	0	3.1	3.1
co	3	0.2	cn	cn	-1	-1	1	1	C	C	-2.94	-0.49	1.9540545462	3	3	0	0
mn	3	0.15	co	h2o	0	0	1	1	C	O	3.18	1.24	1.93616660942	3	1	0	0
mn	2	0	h2o	en	0	0	1	2	O	N	5.84	1.24	2.09161925505	1	2	0	3
fe	3	0.25	scn	co	-1	0	1	1	S	C	-3.5	0.03	1.90340800699	1	3	2	0
fe	2	0.25	ncs	pisc	-1	0	1	1	N	C	-0.98	0.49	1.91908713285	2	1	2	2.25
cr	2	0	cn	co	-1	0	1	1	C	C	-4.54	-0.49	1.97446801528	3	3	0	0
fe	2	0.3	ncs	pisc	-1	0	1	1	N	C	-0.98	0.49	1.92863614931	2	1	2	2.25
mn	2	0.15	co	co	0	0	1	1	C	C	-5.34	-0.89	2.00221373389	3	3	0	0
fe	3	0	pisc	cl	0	-1	1	1	C	Cl	-0.98	0	1.86332551873	1	3	2.25	0
fe	3	0.1	cn	h2o	-1	0	1	1	C	O	3.98	1.24	1.94656252557	3	1	0	0
cr	2	0.2	c2h3ns	c2h3ns	0	0	1	1	C	C	-2.94	-0.49	2.06151057953	3	3	2	2
ni	2	0.1	acac	acac	0	0	2	2	O	O	5.34	0.89	1.89212682281	0	0	3.1	3.1
mn	3	0.15	bipy	bipy	0	0	2	2	N	N	2.94	0.49	2.02034535447	2	2	4.297	4.297
co	2	0.25	cn	acac	-1	0	1	2	C	O	2.58	0.89	1.9528002632	3	0	0	3.1
cr	3	0.1	cn	cn	-1	-1	1	1	C	C	-2.94	-0.49	2.10787009766	3	3	0	0
fe	3	0.05	cl	pisc	-1	0	1	1	Cl	C	-1.96	0	1.92550712153	3	1	0	2.25
fe	2	0.05	co	en	0	0	1	2	C	N	1.58	0.84	1.85542281219	3	2	0	3
cr	2	0.25	en	en	0	0	2	2	N	N	5.04	0.84	2.19407898532	2	2	3	3
fe	2	0.2	nh3	nh3	0	0	1	1	N	N	5.04	0.84	2.09909350301	2	2	0	0
mn	2	0.1	h2o	en	0	0	1	2	O	N	5.84	1.24	2.09428355158	1	2	0	3
fe	3	0.05	cl	ncs	-1	-1	1	1	Cl	N	1.96	0.49	1.94797097939	3	2	0	2
mn	2	0.15	pisc	nh3	0	0	1	1	C	N	2.38	0.84	1.9726313065	1	2	2.25	0
co	3	0.05	h2o	h2o	0	0	1	1	O	O	7.44	1.24	1.95359373785	1	1	0	0
ni	2	0.2	ncs	ncs	-1	-1	1	1	N	N	2.94	0.49	1.89290344904	2	2	2	2
mn	2	0.25	ncs	acac	-1	0	1	2	N	O	4.54	0.89	1.96556910853	2	0	2	3.1
cr	3	0	ncs	cn	-1	-1	1	1	N	C	-0.98	0.49	2.02753261379	2	3	2	0
fe	3	0.3	h2o	h2o	0	0	1	1	O	O	7.44	1.24	1.93002552283	1	1	0	0
fe	2	0.2	h2o	h2o	0	0	1	1	O	O	7.44	1.24	2.02057144219	1	1	0	0
ni	2	0.05	h2o	en	0	0	1	2	O	N	5.84	1.24	1.96837307482	1	2	0	3
ni	2	0.25	co	co	0	0	1	1	C	C	-5.34	-0.89	1.9183437474	3	3	0	0
cr	2	0.3	co	pisc	0	0	1	1	C	C	-3.74	-0.49	2.03411646483	3	1	0	2.25
co	2	0.15	nh3	cn	0	-1	1	1	N	C	-0.28	0.84	1.97038527033	2	3	0	0
fe	3	0.15	ox	ox	-2	-2	2	2	O	O	5.34	0.89	1.94252545584	1	1	2.22	2.22
co	2	0	h2o	h2o	0	0	1	1	O	O	7.44	1.24	2.01212302684	1	1	0	0
co	2	0	co	co	0	0	1	1	C	C	-5.34	-0.89	1.92127002071	3	3	0	0
fe	2	0.05	c2h3ns	c2h3ns	0	0	1	1	C	C	-2.94	-0.49	1.91447936581	3	3	2	2
fe	3	0	cn	porphyrin	-1	-2	1	4	C	N	0.98	0.49	1.98042082884	3	2	0	6.9575
fe	2	0	co	co	0	0	1	1	C	C	-5.34	-0.89	1.91631870181	3	3	0	0
mn	2	0	nh3	cn	0	-1	1	1	N	C	-0.28	0.84	2.01082182524	2	3	0	0
cr	3	0.2	cl	cl	-1	-1	1	1	Cl	Cl	0	0	2.48567499389	3	3	0	0
cr	3	0.25	cl	cl	-1	-1	1	1	Cl	Cl	0	0	2.48109517801	3	3	0	0
mn	3	0	cl	ncs	-1	-1	1	1	Cl	N	1.96	0.49	1.97843493758	3	2	0	2
cr	2	0	en	en	0	0	2	2	N	N	5.04	0.84	2.18253118539	2	2	3	3
fe	3	0.2	cn	cn	-1	-1	1	1	C	C	-2.94	-0.49	1.99579415214	3	3	0	0
ni	2	0.15	h2o	en	0	0	1	2	O	N	5.84	1.24	1.96703171243	1	2	0	3
fe	3	0.15	ncs	acac	-1	0	1	2	N	O	4.54	0.89	1.87841864653	2	0	2	3.1
co	2	0.2	ox	ox	-2	-2	2	2	O	O	5.34	0.89	2.05048030469	1	1	2.22	2.22
fe	3	0.3	ncs	pisc	-1	0	1	1	N	C	-0.98	0.49	1.88339834361	2	1	2	2.25
cr	3	0.3	ncs	ncs	-1	-1	1	1	N	N	2.94	0.49	2.01633414357	2	2	2	2
fe	3	0.2	cl	ncs	-1	-1	1	1	Cl	N	1.96	0.49	1.95381319989	3	2	0	2
cr	2	0.1	en	en	0	0	2	2	N	N	5.04	0.84	2.19032528908	2	2	3	3
fe	2	0.3	pisc	ncs	0	-1	1	1	C	N	0.98	0.49	1.9155330557	1	2	2.25	2
mn	2	0.25	h2o	h2o	0	0	1	1	O	O	7.44	1.24	2.08590730784	1	1	0	0
cr	2	0.15	cn	acac	-1	0	1	2	C	O	2.58	0.89	1.98521180272	3	0	0	3.1
co	3	0.25	bipy	bipy	0	0	2	2	N	N	2.94	0.49	1.9703227619	2	2	4.297	4.297
co	2	0.2	acac	acac	0	0	2	2	O	O	5.34	0.89	1.96353321525	0	0	3.1	3.1
fe	2	0.15	co	en	0	0	1	2	C	N	1.58	0.84	1.8771998377	3	2	0	3
cr	2	0.1	cn	nh3	-1	0	1	1	C	N	2.38	0.84	2.07136629195	3	2	0	0
cr	3	0.05	cl	cl	-1	-1	1	1	Cl	Cl	0	0	2.4887445186	3	3	0	0
mn	2	0	h2o	h2o	0	0	1	1	O	O	7.44	1.24	2.05633635419	1	1	0	0
fe	2	0	cn	acac	-1	0	1	2	C	O	2.58	0.89	1.93779146834	3	0	0	3.1
fe	3	0.2	ncs	pisc	-1	0	1	1	N	C	-0.98	0.49	1.89173840206	2	1	2	2.25
fe	2	0.1	nh3	nh3	0	0	1	1	N	N	5.04	0.84	2.09478075832	2	2	0	0
cr	3	0	cn	cn	-1	-1	1	1	C	C	-2.94	-0.49	2.09875937992	3	3	0	0
fe	2	0.25	acac	acac	0	0	2	2	O	O	5.34	0.89	1.97470140491	0	0	3.1	3.1
fe	3	0	scn	nh3	-1	0	1	1	S	N	3.42	0.84	2.0603787251	1	2	2	0
mn	2	0.25	h2o	en	0	0	1	2	O	N	5.84	1.24	2.10388849525	1	2	0	3
cr	3	0.2	ncs	ncs	-1	-1	1	1	N	N	2.94	0.49	2.01376817062	2	2	2	2
co	3	0.05	cn	cn	-1	-1	1	1	C	C	-2.94	-0.49	1.9488643515	3	3	0	0
ni	2	0	cn	acac	-1	0	1	2	C	O	2.58	0.89	1.89832853974	3	0	0	3.1
cr	3	0	nh3	en	0	0	1	2	N	N	5.04	0.84	2.14715322823	2	2	0	3
cr	2	0.3	en	en	0	0	2	2	N	N	5.04	0.84	2.19543020151	2	2	3	3
cr	2	0.1	c2h3ns	c2h3ns	0	0	1	1	C	C	-2.94	-0.49	2.04998036525	3	3	2	2
cr	3	0.15	cl	ox	-1	-2	1	2	Cl	O	3.56	0.89	1.97764881082	3	1	0	2.22
mn	2	0.15	nh3	nh3	0	0	1	1	N	N	5.04	0.84	2.15840265252	2	2	0	0
ni	2	0.05	nh3	acac	0	0	1	2	N	O	5.24	0.89	1.94380076331	2	0	0	3.1
fe	3	0.05	co	co	0	0	1	1	C	C	-5.34	-0.89	2.01366525639	3	3	0	0
ni	2	0.25	acac	acac	0	0	2	2	O	O	5.34	0.89	1.89481901485	0	0	3.1	3.1
cr	2	0.25	c2h3ns	c2h3ns	0	0	1	1	C	C	-2.94	-0.49	2.07010137206	3	3	2	2
co	3	0.3	co	co	0	0	1	1	C	C	-5.34	-0.89	1.9820064613	3	3	0	0
fe	3	0.3	cl	pisc	-1	0	1	1	Cl	C	-1.96	0	1.95609719898	3	1	0	2.25
fe	2	0.1	ncs	ncs	-1	-1	1	1	N	N	2.94	0.49	2.01361577812	2	2	2	2
co	3	0.2	bipy	bipy	0	0	2	2	N	N	2.94	0.49	1.97249165385	2	2	4.297	4.297
cr	2	0.1	cn	acac	-1	0	1	2	C	O	2.58	0.89	1.98289551737	3	0	0	3.1
co	3	0	nh3	acac	0	0	1	2	N	O	5.24	0.89	1.93475139899	2	0	0	3.1
fe	2	0.25	c2h3ns	c2h3ns	0	0	1	1	C	C	-2.94	-0.49	1.93951708936	3	3	2	2
fe	2	0.25	en	en	0	0	2	2	N	N	5.04	0.84	2.09154237542	2	2	3	3
fe	2	0.25	pisc	cl	0	-1	1	1	C	Cl	-0.98	0	1.85897936534	1	3	2.25	0
mn	2	0.15	acac	acac	0	0	2	2	O	O	5.34	0.89	1.97437404452	0	0	3.1	3.1
cr	2	0.15	ox	ox	-2	-2	2	2	O	O	5.34	0.89	1.99646643564	1	1	2.22	2.22
fe	3	0.05	cl	cl	-1	-1	1	1	Cl	Cl	0	0	2.45685269283	3	3	0	0
fe	2	0.3	co	ncs	0	-1	1	1	C	N	0.18	0.49	1.89631337221	3	2	0	2
co	3	0.15	h2o	h2o	0	0	1	1	O	O	7.44	1.24	1.93766129507	1	1	0	0
co	2	0.15	ncs	ncs	-1	-1	1	1	N	N	2.94	0.49	1.98774157863	2	2	2	2
co	3	0.25	ncs	ox	-1	-2	1	2	N	O	4.54	0.89	1.91340752701	2	1	2	2.22
mn	3	0.25	co	co	0	0	1	1	C	C	-5.34	-0.89	2.08337644512	3	3	0	0
cr	2	0.05	cl	h2o	-1	0	1	1	Cl	O	4.96	1.24	2.10216015921	3	1	0	0
cr	2	0.05	co	en	0	0	1	2	C	N	1.58	0.84	2.00429569971	3	2	0	3
cr	2	0.3	pisc	scn	0	-1	1	1	C	S	-0.86	0.03	2.004976447	1	1	2.25	2
cr	2	0.2	h2o	h2o	0	0	1	1	O	O	7.44	1.24	2.0910603157	1	1	0	0
mn	2	0.2	nh3	cl	0	-1	1	1	N	Cl	1.68	0.84	2.07615192062	2	3	0	0
cr	2	0.05	c2h3ns	c2h3ns	0	0	1	1	C	C	-2.94	-0.49	2.04533988739	3	3	2	2
cr	3	0.2	h2o	h2o	0	0	1	1	O	O	7.44	1.24	1.98896632585	1	1	0	0
cr	3	0.05	nh3	h2o	0	0	1	1	N	O	6.64	1.24	1.99616250091	2	1	0	0
mn	2	0.3	pisc	nh3	0	0	1	1	C	N	2.38	0.84	2.02215741631	1	2	2.25	0
fe	2	0.1	co	co	0	0	1	1	C	C	-5.34	-0.89	1.92651822441	3	3	0	0
fe	3	0.3	scn	co	-1	0	1	1	S	C	-3.5	0.03	1.91201424233	1	3	2	0
fe	3	0.25	c2h3ns	c2h3ns	0	0	1	1	C	C	-2.94	-0.49	1.9720325488	3	3	2	2
fe	3	0.2	scn	co	-1	0	1	1	S	C	-3.5	0.03	1.89586918527	1	3	2	0
mn	2	0.3	nh3	nh3	0	0	1	1	N	N	5.04	0.84	2.16289759731	2	2	0	0
cr	3	0.3	h2o	h2o	0	0	1	1	O	O	7.44	1.24	1.98447418161	1	1	0	0
cr	2	0.3	pisc	ncs	0	-1	1	1	C	N	0.98	0.49	2.02709118011	1	2	2.25	2
cr	2	0.2	co	co	0	0	1	1	C	C	-5.34	-0.89	2.0866375746	3	3	0	0
fe	3	0.3	ncs	ncs	-1	-1	1	1	N	N	2.94	0.49	1.94350727539	2	2	2	2
cr	3	0.1	scn	h2o	-1	0	1	1	S	O	5.02	1.24	2.03743964035	1	1	2	0
ni	2	0.05	c2h3ns	c2h3ns	0	0	1	1	C	C	-2.94	-0.49	1.86718405682	3	3	2	2
co	2	0.05	en	en	0	0	2	2	N	N	5.04	0.84	2.03925235158	2	2	3	3
cr	2	0.1	ox	ox	-2	-2	2	2	O	O	5.34	0.89	2.00051936139	1	1	2.22	2.22
fe	3	0	ncs	ncs	-1	-1	1	1	N	N	2.94	0.49	1.94091520563	2	2	2	2
co	3	0.05	co	acac	0	0	1	2	C	O	1.78	0.89	1.93860020712	3	0	0	3.1
cr	2	0.1	h2o	h2o	0	0	1	1	O	O	7.44	1.24	2.08981580009	1	1	0	0
co	2	0.05	ncs	h2o	-1	0	1	1	N	O	5.94	1.24	1.92109247356	2	1	2	0
mn	2	0	co	nh3	0	0	1	1	C	N	1.58	0.84	1.89091748332	3	2	0	0
mn	3	0.2	co	co	0	0	1	1	C	C	-5.34	-0.89	2.07481144768	3	3	0	0
fe	3	0.3	cl	cl	-1	-1	1	1	Cl	Cl	0	0	2.4602275854	3	3	0	0
co	2	0.3	en	en	0	0	2	2	N	N	5.04	0.84	2.05786717506	2	2	3	3
co	2	0.1	h2o	nh3	0	0	1	1	O	N	5.84	1.24	2.01930673901	1	2	0	0
fe	2	0.1	ncs	pisc	-1	0	1	1	N	C	-0.98	0.49	1.89280867023	2	1	2	2.25
co	3	0.15	en	en	0	0	2	2	N	N	5.04	0.84	2.02447818985	2	2	3	3
co	3	0.2	en	en	0	0	2	2	N	N	5.04	0.84	2.02165808965	2	2	3	3
fe	2	0.3	co	co	0	0	1	1	C	C	-5.34	-0.89	1.9637905074	3	3	0	0
co	3	0.2	pisc	tbuc	0	-2	1	2	C	O	2.58	0.89	1.90223769903	1	2	2.25	2.52
cr	2	0.25	cn	nh3	-1	0	1	1	C	N	2.38	0.84	2.10087257589	3	2	0	0
cr	2	0.2	cn	co	-1	0	1	1	C	C	-4.54	-0.49	2.00114277942	3	3	0	0
fe	2	0.15	co	ncs	0	-1	1	1	C	N	0.18	0.49	1.8581273606	3	2	0	2
co	3	0.1	nh3	nh3	0	0	1	1	N	N	5.04	0.84	2.03745159813	2	2	0	0
co	3	0.05	ncs	ox	-1	-2	1	2	N	O	4.54	0.89	1.94145676495	2	1	2	2.22
mn	2	0.2	ox	ox	-2	-2	2	2	O	O	5.34	0.89	2.10731138521	1	1	2.22	2.22
co	3	0.1	co	acac	0	0	1	2	C	O	1.78	0.89	1.94308726635	3	0	0	3.1
cr	2	0.25	nh3	cn	0	-1	1	1	N	C	-0.28	0.84	2.11911237856	2	3	0	0
cr	2	0	ncs	h2o	-1	0	1	1	N	O	5.94	1.24	1.98492354449	2	1	2	0
cr	3	0.25	pisc	ox	0	-2	1	2	C	O	2.58	0.89	1.94229511183	1	1	2.25	2.22
cr	3	0.05	ncs	ncs	-1	-1	1	1	N	N	2.94	0.49	2.01108497575	2	2	2	2
co	3	0.3	cl	acac	-1	0	1	2	Cl	O	3.56	0.89	1.90381088161	3	0	0	3.1
mn	2	0.3	co	en	0	0	1	2	C	N	1.58	0.84	1.94192882443	3	2	0	3
fe	3	0.05	h2o	porphyrin	0	-2	1	4	O	N	4.44	1.24	1.98831567274	1	2	0	6.9575
co	3	0	pisc	tbuc	0	-2	1	2	C	O	2.58	0.89	1.86819532318	1	2	2.25	2.52
ni	2	0.15	scn	en	-1	0	1	2	S	N	3.42	0.84	1.94929329089	1	2	2	3
fe	3	0.3	cn	h2o	-1	0	1	1	C	O	3.98	1.24	1.94866179753	3	1	0	0
mn	2	0.05	co	nh3	0	0	1	1	C	N	1.58	0.84	1.89875688481	3	2	0	0
mn	2	0.2	ncs	ncs	-1	-1	1	1	N	N	2.94	0.49	2.08156503818	2	2	2	2
fe	3	0.1	cl	ncs	-1	-1	1	1	Cl	N	1.96	0.49	1.94973085918	3	2	0	2
fe	3	0.2	ncs	ncs	-1	-1	1	1	N	N	2.94	0.49	1.94214073003	2	2	2	2
fe	2	0.15	cn	pisc	-1	0	1	1	C	C	-2.94	-0.49	1.86849372053	3	1	0	2.25
co	2	0.25	co	co	0	0	1	1	C	C	-5.34	-0.89	1.96907831458	3	3	0	0
co	2	0	en	en	0	0	2	2	N	N	5.04	0.84	2.03630858563	2	2	3	3
ni	2	0.25	scn	en	-1	0	1	2	S	N	3.42	0.84	1.94793719538	1	2	2	3
fe	3	0.3	nh3	nh3	0	0	1	1	N	N	5.04	0.84	2.05248037661	2	2	0	0
cr	2	0.05	h2o	cn	0	-1	1	1	O	C	0.52	1.24	2.09027095862	1	3	0	0
mn	3	0	cl	phen	-1	0	1	2	Cl	N	1.96	0.49	2.068814954	3	2	0	3.868
mn	2	0.1	co	nh3	0	0	1	1	C	N	1.58	0.84	1.90798609312	3	2	0	0
ni	2	0.3	co	co	0	0	1	1	C	C	-5.34	-0.89	1.9266064202	3	3	0	0
cr	3	0.2	scn	scn	-1	-1	1	1	S	S	0.18	0.03	2.4983037796	1	1	2	2
fe	3	0.15	bipy	bipy	0	0	2	2	N	N	2.94	0.49	1.99972221937	2	2	4.297	4.297
cr	2	0.25	acac	acac	0	0	2	2	O	O	5.34	0.89	1.99696729168	0	0	3.1	3.1
mn	2	0.2	co	ncs	0	-1	1	1	C	N	0.18	0.49	1.88846816316	3	2	0	2
cr	2	0.2	ox	ox	-2	-2	2	2	O	O	5.34	0.89	1.99222150915	1	1	2.22	2.22
mn	3	0.2	cl	phen	-1	0	1	2	Cl	N	1.96	0.49	2.1509035288	3	2	0	3.868
cr	3	0.1	co	co	0	0	1	1	C	C	-5.34	-0.89	2.15573845459	3	3	0	0
co	2	0.1	nh3	nh3	0	0	1	1	N	N	5.04	0.84	2.04324840921	2	2	0	0
co	3	0	en	en	0	0	2	2	N	N	5.04	0.84	2.03878771148	2	2	3	3
cr	2	0.3	c2h3ns	c2h3ns	0	0	1	1	C	C	-2.94	-0.49	2.08464810185	3	3	2	2
fe	3	0.15	cn	h2o	-1	0	1	1	C	O	3.98	1.24	1.9476701621	3	1	0	0
cr	2	0.05	cn	acac	-1	0	1	2	C	O	2.58	0.89	1.98126259594	3	0	0	3.1
mn	3	0.1	en	en	0	0	2	2	N	N	5.04	0.84	2.09143676401	2	2	3	3
mn	3	0.3	bipy	bipy	0	0	2	2	N	N	2.94	0.49	2.02063187744	2	2	4.297	4.297
fe	2	0.25	cl	pisc	-1	0	1	1	Cl	C	-1.96	0	1.90061166692	3	1	0	2.25
cr	3	0.15	cl	ncs	-1	-1	1	1	Cl	N	1.96	0.49	2.03262956461	3	2	0	2
co	2	0.25	c2h3ns	c2h3ns	0	0	1	1	C	C	-2.94	-0.49	1.91569831536	3	3	2	2
fe	2	0.2	co	co	0	0	1	1	C	C	-5.34	-0.89	1.94219210591	3	3	0	0
co	3	0.1	h2o	h2o	0	0	1	1	O	O	7.44	1.24	1.94541317621	1	1	0	0
fe	3	0	cn	h2o	-1	0	1	1	C	O	3.98	1.24	1.94104434952	3	1	0	0
fe	2	0.2	c2h3ns	c2h3ns	0	0	1	1	C	C	-2.94	-0.49	1.92861779018	3	3	2	2
mn	2	0	co	ncs	0	-1	1	1	C	N	0.18	0.49	1.86176474494	3	2	0	2
ni	2	0.25	en	en	0	0	2	2	N	N	5.04	0.84	1.9779675835	2	2	3	3
cr	3	0.15	nh3	h2o	0	0	1	1	N	O	6.64	1.24	1.9935917287	2	1	0	0
co	2	0.3	ncs	ncs	-1	-1	1	1	N	N	2.94	0.49	2.02374058238	2	2	2	2
mn	3	0.15	nh3	nh3	0	0	1	1	N	N	5.04	0.84	2.09289307169	2	2	0	0
fe	2	0.1	co	ncs	0	-1	1	1	C	N	0.18	0.49	1.8488110048	3	2	0	2
co	2	0.1	ncs	h2o	-1	0	1	1	N	O	5.94	1.24	1.91464239562	2	1	2	0
mn	3	0.25	ncs	ncs	-1	-1	1	1	N	N	2.94	0.49	1.96608043417	2	2	2	2
fe	3	0.1	h2o	pisc	0	0	1	1	O	C	0.52	1.24	1.93262258903	1	1	0	2.25
co	3	0.2	acac	acac	0	0	2	2	O	O	5.34	0.89	1.90974826504	0	0	3.1	3.1
co	3	0.3	ncs	acac	-1	0	1	2	N	O	4.54	0.89	1.91167762	2	0	2	3.1
co	3	0.3	h2o	h2o	0	0	1	1	O	O	7.44	1.24	1.91793355605	1	1	0	0
fe	3	0.15	cl	cl	-1	-1	1	1	Cl	Cl	0	0	2.45114780088	3	3	0	0
ni	2	0.15	bipy	bipy	0	0	2	2	N	N	2.94	0.49	1.94996936837	2	2	4.297	4.297
co	3	0.05	ncs	ncs	-1	-1	1	1	N	N	2.94	0.49	1.92490269584	2	2	2	2
mn	3	0.2	nh3	nh3	0	0	1	1	N	N	5.04	0.84	2.08819923134	2	2	0	0
fe	3	0.3	pisc	pisc	0	0	1	1	C	C	-2.94	-0.49	1.94002700423	1	1	2.25	2.25
co	2	0.25	ox	ox	-2	-2	2	2	O	O	5.34	0.89	2.05993183686	1	1	2.22	2.22
mn	2	0	acac	acac	0	0	2	2	O	O	5.34	0.89	1.92574624666	0	0	3.1	3.1
fe	3	0	co	co	0	0	1	1	C	C	-5.34	-0.89	2.00572724574	3	3	0	0
co	3	0.15	acac	acac	0	0	2	2	O	O	5.34	0.89	1.91565237195	0	0	3.1	3.1
cr	2	0.2	bipy	bipy	0	0	2	2	N	N	2.94	0.49	2.05401437431	2	2	4.297	4.297
cr	3	0.05	co	co	0	0	1	1	C	C	-5.34	-0.89	2.14994002182	3	3	0	0
cr	2	0.1	co	pisc	0	0	1	1	C	C	-3.74	-0.49	1.98102888153	3	1	0	2.25
mn	2	0.1	cn	en	-1	0	1	2	C	N	2.38	0.84	2.01849252562	3	2	0	3
cr	2	0.1	h2o	cn	0	-1	1	1	O	C	0.52	1.24	2.09810144648	1	3	0	0
fe	2	0.25	ncs	ncs	-1	-1	1	1	N	N	2.94	0.49	2.03810972865	2	2	2	2
fe	3	0.05	cn	h2o	-1	0	1	1	C	O	3.98	1.24	1.94446874977	3	1	0	0
co	3	0	nh3	nh3	0	0	1	1	N	N	5.04	0.84	2.04743568734	2	2	0	0
cr	2	0.05	acac	acac	0	0	2	2	O	O	5.34	0.89	1.95215678305	0	0	3.1	3.1
co	2	0.2	cn	acac	-1	0	1	2	C	O	2.58	0.89	1.94579115918	3	0	0	3.1
cr	3	0	co	co	0	0	1	1	C	C	-5.34	-0.89	2.14791100506	3	3	0	0
ni	2	0.25	cn	acac	-1	0	1	2	C	O	2.58	0.89	1.91325079971	3	0	0	3.1
cr	2	0.05	ox	ox	-2	-2	2	2	O	O	5.34	0.89	2.00447553294	1	1	2.22	2.22
mn	3	0.3	co	h2o	0	0	1	1	C	O	3.18	1.24	1.9250855257	3	1	0	0
fe	3	0.1	h2o	porphyrin	0	-2	1	4	O	N	4.44	1.24	1.98481030911	1	2	0	6.9575
fe	3	0.2	nh3	nh3	0	0	1	1	N	N	5.04	0.84	2.05969812921	2	2	0	0
mn	2	0.3	nh3	cn	0	-1	1	1	N	C	-0.28	0.84	2.0761908576	2	3	0	0
fe	3	0.25	h2o	pisc	0	0	1	1	O	C	0.52	1.24	1.9565468722	1	1	0	2.25
ni	2	0.15	ncs	ncs	-1	-1	1	1	N	N	2.94	0.49	1.88971776251	2	2	2	2
fe	2	0.25	h2o	h2o	0	0	1	1	O	O	7.44	1.24	2.02029196044	1	1	0	0
fe	2	0.1	h2o	h2o	0	0	1	1	O	O	7.44	1.24	2.0237106818	1	1	0	0
cr	2	0	h2o	cn	0	-1	1	1	O	C	0.52	1.24	2.08395053487	1	3	0	0
mn	2	0.05	nh3	cn	0	-1	1	1	N	C	-0.28	0.84	2.02018587651	2	3	0	0
fe	3	0.25	cl	acac	-1	0	1	2	Cl	O	3.56	0.89	1.93638095147	3	0	0	3.1
mn	2	0.2	h2o	en	0	0	1	2	O	N	5.84	1.24	2.10268202117	1	2	0	3
ni	2	0.1	h2o	en	0	0	1	2	O	N	5.84	1.24	1.96762576405	1	2	0	3
ni	2	0.05	co	co	0	0	1	1	C	C	-5.34	-0.89	1.8807466174	3	3	0	0
co	2	0.2	co	co	0	0	1	1	C	C	-5.34	-0.89	1.95977743324	3	3	0	0
cr	3	0.05	c2h3ns	c2h3ns	0	0	1	1	C	C	-2.94	-0.49	2.07247139415	3	3	2	2
cr	3	0.05	scn	scn	-1	-1	1	1	S	S	0.18	0.03	2.49650422094	1	1	2	2
co	2	0.25	h2o	en	0	0	1	2	O	N	5.84	1.24	2.01219435368	1	2	0	3
co	3	0.3	pisc	tbuc	0	-2	1	2	C	O	2.58	0.89	1.90933699198	1	2	2.25	2.52
fe	2	0.2	h2o	ncs	0	-1	1	1	O	N	4.44	1.24	1.98444365022	1	2	0	2
mn	3	0.05	bipy	bipy	0	0	2	2	N	N	2.94	0.49	2.02213347155	2	2	4.297	4.297
mn	2	0.1	co	en	0	0	1	2	C	N	1.58	0.84	1.89308725703	3	2	0	3
cr	3	0	bipy	bipy	0	0	2	2	N	N	2.94	0.49	2.06718009036	2	2	4.297	4.297
ni	2	0.05	en	en	0	0	2	2	N	N	5.04	0.84	1.97873957271	2	2	3	3
cr	2	0.15	co	pisc	0	0	1	1	C	C	-3.74	-0.49	1.9940412135	3	1	0	2.25
co	3	0.3	ncs	ox	-1	-2	1	2	N	O	4.54	0.89	1.90697347417	2	1	2	2.22
cr	3	0.25	ncs	ncs	-1	-1	1	1	N	N	2.94	0.49	2.01597264182	2	2	2	2
mn	3	0.3	nh3	cn	0	-1	1	1	N	C	-0.28	0.84	2.02068884425	2	3	0	0
cr	2	0.1	pisc	scn	0	-1	1	1	C	S	-0.86	0.03	1.97442056799	1	1	2.25	2
fe	3	0.1	cl	pisc	-1	0	1	1	Cl	C	-1.96	0	1.92822202003	3	1	0	2.25
mn	2	0.3	ncs	ncs	-1	-1	1	1	N	N	2.94	0.49	2.13855586755	2	2	2	2
mn	3	0.2	ncs	ncs	-1	-1	1	1	N	N	2.94	0.49	1.96402636674	2	2	2	2
mn	3	0.1	c2h3ns	c2h3ns	0	0	1	1	C	C	-2.94	-0.49	2.00802349297	3	3	2	2
fe	3	0.2	h2o	pisc	0	0	1	1	O	C	0.52	1.24	1.94971934293	1	1	0	2.25
mn	3	0	scn	nh3	-1	0	1	1	S	N	3.42	0.84	2.09197855534	1	2	2	0
cr	2	0.3	phen	phen	0	0	2	2	N	N	2.94	0.49	2.06608638969	2	2	3.868	3.868
co	2	0.15	h2o	en	0	0	1	2	O	N	5.84	1.24	2.01123804257	1	2	0	3
cr	2	0.15	pisc	scn	0	-1	1	1	C	S	-0.86	0.03	1.98151464334	1	1	2.25	2
co	2	0.2	h2o	phen	0	0	1	2	O	N	4.44	1.24	2.0377353108	1	2	0	3.868
ni	2	0	co	co	0	0	1	1	C	C	-5.34	-0.89	1.8730216934	3	3	0	0
fe	2	0.05	h2o	scn	0	-1	1	1	O	S	2.6	1.24	2.04610651664	1	1	0	2
fe	2	0.05	h2o	ncs	0	-1	1	1	O	N	4.44	1.24	1.94021789468	1	2	0	2
fe	2	0.15	h2o	ncs	0	-1	1	1	O	N	4.44	1.24	1.97716709176	1	2	0	2
fe	3	0.05	ncs	pisc	-1	0	1	1	N	C	-0.98	0.49	1.8976436302	2	1	2	2.25
fe	3	0.15	cn	porphyrin	-1	-2	1	4	C	N	0.98	0.49	1.98859431341	3	2	0	6.9575
cr	2	0.15	cn	co	-1	0	1	1	C	C	-4.54	-0.49	1.99293209094	3	3	0	0
cr	3	0.3	nh3	en	0	0	1	2	N	N	5.04	0.84	2.12029232889	2	2	0	3
fe	3	0.25	ncs	ox	-1	-2	1	2	N	O	4.54	0.89	1.92457914624	2	1	2	2.22
co	2	0.3	co	co	0	0	1	1	C	C	-5.34	-0.89	1.95351474632	3	3	0	0
mn	3	0.15	cl	ncs	-1	-1	1	1	Cl	N	1.96	0.49	1.99144419536	3	2	0	2
fe	3	0.3	co	co	0	0	1	1	C	C	-5.34	-0.89	2.0340978456	3	3	0	0
fe	2	0.3	cn	pisc	-1	0	1	1	C	C	-2.94	-0.49	1.89103466292	3	1	0	2.25
cr	3	0	scn	scn	-1	-1	1	1	S	S	0.18	0.03	2.50563910555	1	1	2	2
co	2	0.1	acac	acac	0	0	2	2	O	O	5.34	0.89	1.94073189504	0	0	3.1	3.1
mn	3	0.25	cn	cn	-1	-1	1	1	C	C	-2.94	-0.49	2.04686552606	3	3	0	0
cr	2	0.1	bipy	bipy	0	0	2	2	N	N	2.94	0.49	2.04032576464	2	2	4.297	4.297
mn	3	0.25	h2o	h2o	0	0	1	1	O	O	7.44	1.24	1.95199260551	1	1	0	0
fe	3	0.25	ox	ox	-2	-2	2	2	O	O	5.34	0.89	1.9341787911	1	1	2.22	2.22
ni	2	0.15	cn	acac	-1	0	1	2	C	O	2.58	0.89	1.90625981524	3	0	0	3.1
mn	2	0.25	co	en	0	0	1	2	C	N	1.58	0.84	1.92753466613	3	2	0	3
fe	3	0.1	cn	ncs	-1	-1	1	1	C	N	0.98	0.49	1.94995835088	3	2	0	2
co	3	0	bipy	bipy	0	0	2	2	N	N	2.94	0.49	1.98334116049	2	2	4.297	4.297
co	2	0.15	en	en	0	0	2	2	N	N	5.04	0.84	2.03985408434	2	2	3	3
co	3	0.05	nh3	acac	0	0	1	2	N	O	5.24	0.89	1.93161271253	2	0	0	3.1
ni	2	0.05	scn	en	-1	0	1	2	S	N	3.42	0.84	1.95179642676	1	2	2	3
fe	2	0.25	cn	cn	-1	-1	1	1	C	C	-2.94	-0.49	2.05283985791	3	3	0	0
fe	3	0.15	scn	co	-1	0	1	1	S	C	-3.5	0.03	1.88936154442	1	3	2	0
co	2	0.25	nh3	porphyrin	0	-2	1	4	N	N	3.64	0.84	1.9778176828	2	2	0	6.9575
mn	3	0.15	cl	phen	-1	0	1	2	Cl	N	1.96	0.49	2.15086662161	3	2	0	3.868
co	2	0.2	h2o	en	0	0	1	2	O	N	5.84	1.24	2.01088740005	1	2	0	3
fe	2	0.15	c2h3ns	c2h3ns	0	0	1	1	C	C	-2.94	-0.49	1.92440043531	3	3	2	2
mn	2	0.25	nh3	acac	0	0	1	2	N	O	5.24	0.89	2.00603577574	2	0	0	3.1
mn	2	0.05	h2o	en	0	0	1	2	O	N	5.84	1.24	2.09411964149	1	2	0	3
fe	3	0.2	cn	h2o	-1	0	1	1	C	O	3.98	1.24	1.94847797999	3	1	0	0
cr	2	0.05	phen	phen	0	0	2	2	N	N	2.94	0.49	2.05495251228	2	2	3.868	3.868
fe	2	0.05	acac	acac	0	0	2	2	O	O	5.34	0.89	1.94027699081	0	0	3.1	3.1
cr	2	0.1	nh3	cn	0	-1	1	1	N	C	-0.28	0.84	2.08779519346	2	3	0	0
co	2	0.3	h2o	nh3	0	0	1	1	O	N	5.84	1.24	2.02384360201	1	2	0	0
ni	2	0.25	ncs	ncs	-1	-1	1	1	N	N	2.94	0.49	1.8958586137	2	2	2	2
fe	3	0	cn	cn	-1	-1	1	1	C	C	-2.94	-0.49	1.98336603965	3	3	0	0
co	3	0.2	nh3	nh3	0	0	1	1	N	N	5.04	0.84	2.02790404412	2	2	0	0
mn	2	0.2	co	co	0	0	1	1	C	C	-5.34	-0.89	2.01352055311	3	3	0	0
ni	2	0.2	cn	acac	-1	0	1	2	C	O	2.58	0.89	1.9098731713	3	0	0	3.1
fe	2	0	c2h3ns	c2h3ns	0	0	1	1	C	C	-2.94	-0.49	1.91067207645	3	3	2	2
cr	3	0.05	cn	cn	-1	-1	1	1	C	C	-2.94	-0.49	2.10597863186	3	3	0	0
fe	2	0.15	ncs	ncs	-1	-1	1	1	N	N	2.94	0.49	2.02736851557	2	2	2	2
co	2	0.3	nh3	porphyrin	0	-2	1	4	N	N	3.64	0.84	1.97557706994	2	2	0	6.9575
co	3	0.25	cl	acac	-1	0	1	2	Cl	O	3.56	0.89	1.90570014049	3	0	0	3.1
mn	2	0.25	pisc	nh3	0	0	1	1	C	N	2.38	0.84	2.00944154926	1	2	2.25	0
fe	3	0	ncs	acac	-1	0	1	2	N	O	4.54	0.89	1.87789473298	2	0	2	3.1
mn	2	0	co	co	0	0	1	1	C	C	-5.34	-0.89	1.97799836553	3	3	0	0
ni	2	0.2	cn	cn	-1	-1	1	1	C	C	-2.94	-0.49	1.94765368392	3	3	0	0
fe	2	0	pisc	cl	0	-1	1	1	C	Cl	-0.98	0	1.81462841966	1	3	2.25	0
fe	2	0.15	ncs	h2o	-1	0	1	1	N	O	5.94	1.24	1.94466555209	2	1	2	0
fe	2	0.25	h2o	scn	0	-1	1	1	O	S	2.6	1.24	2.04279887185	1	1	0	2
cr	2	0.05	co	pisc	0	0	1	1	C	C	-3.74	-0.49	1.96308753994	3	1	0	2.25
cr	3	0.15	co	co	0	0	1	1	C	C	-5.34	-0.89	2.15745277653	3	3	0	0
cr	2	0.25	pisc	scn	0	-1	1	1	C	S	-0.86	0.03	1.99639495578	1	1	2.25	2
cr	3	0.15	ncs	cn	-1	-1	1	1	N	C	-0.98	0.49	2.0431040617	2	3	2	0
mn	3	0.2	phen	phen	0	0	2	2	N	N	2.94	0.49	2.02481261217	2	2	3.868	3.868
co	3	0.1	cn	cn	-1	-1	1	1	C	C	-2.94	-0.49	1.9504115256	3	3	0	0
fe	3	0.15	h2o	porphyrin	0	-2	1	4	O	N	4.44	1.24	1.98187516208	1	2	0	6.9575
co	3	0	ncs	acac	-1	0	1	2	N	O	4.54	0.89	1.9300275055	2	0	2	3.1
co	3	0.25	co	co	0	0	1	1	C	C	-5.34	-0.89	1.980445464	3	3	0	0
mn	3	0.05	ox	ox	-2	-2	2	2	O	O	5.34	0.89	1.96248255487	1	1	2.22	2.22
fe	3	0.2	cn	ncs	-1	-1	1	1	C	N	0.98	0.49	1.95589267643	3	2	0	2
cr	2	0.15	h2o	h2o	0	0	1	1	O	O	7.44	1.24	2.08814538134	1	1	0	0
fe	3	0.25	cl	ncs	-1	-1	1	1	Cl	N	1.96	0.49	1.95497354394	3	2	0	2
fe	3	0.05	scn	nh3	-1	0	1	1	S	N	3.42	0.84	2.055945197	1	2	2	0
mn	3	0.25	cl	phen	-1	0	1	2	Cl	N	1.96	0.49	2.14817509367	3	2	0	3.868
fe	2	0.2	co	tbuc	0	-2	1	2	C	O	1.78	0.89	1.84593046252	3	2	0	2.52
cr	2	0.15	phen	phen	0	0	2	2	N	N	2.94	0.49	2.06390200434	2	2	3.868	3.868
fe	3	0.15	pisc	cl	0	-1	1	1	C	Cl	-0.98	0	1.894341017	1	3	2.25	0
fe	3	0.05	h2o	pisc	0	0	1	1	O	C	0.52	1.24	1.92339479858	1	1	0	2.25
co	2	0.15	c2h3ns	c2h3ns	0	0	1	1	C	C	-2.94	-0.49	1.898148786	3	3	2	2
fe	3	0.1	ncs	acac	-1	0	1	2	N	O	4.54	0.89	1.87876653242	2	0	2	3.1
cr	3	0.2	ncs	cn	-1	-1	1	1	N	C	-0.98	0.49	2.04645560751	2	3	2	0
mn	2	0.25	co	ncs	0	-1	1	1	C	N	0.18	0.49	1.89917666632	3	2	0	2
fe	3	0	cl	ncs	-1	-1	1	1	Cl	N	1.96	0.49	1.94445429055	3	2	0	2
mn	3	0.25	ox	ox	-2	-2	2	2	O	O	5.34	0.89	1.94803875132	1	1	2.22	2.22
fe	2	0.05	ncs	pisc	-1	0	1	1	N	C	-0.98	0.49	1.88572701392	2	1	2	2.25
mn	2	0.15	nh3	acac	0	0	1	2	N	O	5.24	0.89	1.95863181702	2	0	0	3.1
mn	3	0.25	c2h3ns	c2h3ns	0	0	1	1	C	C	-2.94	-0.49	2.02019987922	3	3	2	2
cr	3	0.1	scn	scn	-1	-1	1	1	S	S	0.18	0.03	2.49923499044	1	1	2	2
fe	3	0.2	cl	acac	-1	0	1	2	Cl	O	3.56	0.89	1.94308009486	3	0	0	3.1
fe	3	0.05	ncs	ncs	-1	-1	1	1	N	N	2.94	0.49	1.94199063115	2	2	2	2
co	2	0.05	cn	acac	-1	0	1	2	C	O	2.58	0.89	1.93168642082	3	0	0	3.1
co	2	0.2	nh3	porphyrin	0	-2	1	4	N	N	3.64	0.84	1.9803923209	2	2	0	6.9575
mn	2	0.15	co	en	0	0	1	2	C	N	1.58	0.84	1.9025648718	3	2	0	3
fe	2	0.15	co	tbuc	0	-2	1	2	C	O	1.78	0.89	1.83632040438	3	2	0	2.52
fe	2	0.05	cn	acac	-1	0	1	2	C	O	2.58	0.89	1.94387607264	3	0	0	3.1
fe	3	0.15	cl	acac	-1	0	1	2	Cl	O	3.56	0.89	1.94180864751	3	0	0	3.1
co	3	0	cn	cn	-1	-1	1	1	C	C	-2.94	-0.49	1.9469448182	3	3	0	0
fe	2	0.3	pisc	cl	0	-1	1	1	C	Cl	-0.98	0	1.87070267977	1	3	2.25	0
co	2	0	ncs	ncs	-1	-1	1	1	N	N	2.94	0.49	1.93366542912	2	2	2	2
mn	2	0.3	cn	en	-1	0	1	2	C	N	2.38	0.84	2.03856558596	3	2	0	3
co	3	0.3	bipy	bipy	0	0	2	2	N	N	2.94	0.49	1.96869042903	2	2	4.297	4.297
mn	2	0.3	co	co	0	0	1	1	C	C	-5.34	-0.89	2.03662929582	3	3	0	0
fe	3	0.15	cn	ncs	-1	-1	1	1	C	N	0.98	0.49	1.95288880206	3	2	0	2
mn	3	0.15	cn	cn	-1	-1	1	1	C	C	-2.94	-0.49	2.04199563662	3	3	0	0
ni	2	0.2	bipy	bipy	0	0	2	2	N	N	2.94	0.49	1.95463762497	2	2	4.297	4.297
mn	3	0.05	nh3	phen	0	0	1	2	N	N	3.64	0.84	2.05339211119	2	2	0	3.868
cr	3	0	cl	ncs	-1	-1	1	1	Cl	N	1.96	0.49	2.01894112183	3	2	0	2
cr	2	0	co	co	0	0	1	1	C	C	-5.34	-0.89	2.04814227036	3	3	0	0
co	2	0.3	nh3	cn	0	-1	1	1	N	C	-0.28	0.84	1.99550896939	2	3	0	0
fe	3	0	en	en	0	0	2	2	N	N	5.04	0.84	2.0686411532	2	2	3	3
mn	3	0.15	h2o	h2o	0	0	1	1	O	O	7.44	1.24	1.95538913841	1	1	0	0
mn	2	0.1	nh3	acac	0	0	1	2	N	O	5.24	0.89	1.94551737167	2	0	0	3.1
fe	3	0.15	phen	phen	0	0	2	2	N	N	2.94	0.49	2.0080452174	2	2	3.868	3.868
co	2	0.25	h2o	nh3	0	0	1	1	O	N	5.84	1.24	2.02339781138	1	2	0	0
ni	2	0.3	h2o	en	0	0	1	2	O	N	5.84	1.24	1.96277875157	1	2	0	3
co	3	0.25	co	acac	0	0	1	2	C	O	1.78	0.89	1.91272628363	3	0	0	3.1
cr	3	0.2	cl	ncs	-1	-1	1	1	Cl	N	1.96	0.49	2.03053047004	3	2	0	2
cr	2	0.05	h2o	h2o	0	0	1	1	O	O	7.44	1.24	2.09033008939	1	1	0	0
co	3	0.3	nh3	acac	0	0	1	2	N	O	5.24	0.89	1.90424291964	2	0	0	3.1
co	2	0.1	h2o	phen	0	0	1	2	O	N	4.44	1.24	2.02696727005	1	2	0	3.868
co	3	0	co	co	0	0	1	1	C	C	-5.34	-0.89	1.9662912398	3	3	0	0
co	2	0.3	ox	ox	-2	-2	2	2	O	O	5.34	0.89	2.05988835795	1	1	2.22	2.22
cr	3	0.05	cl	ox	-1	-2	1	2	Cl	O	3.56	0.89	1.98522511896	3	1	0	2.22
fe	2	0.1	co	tbuc	0	-2	1	2	C	O	1.78	0.89	1.82793133228	3	2	0	2.52
mn	3	0.15	ox	ox	-2	-2	2	2	O	O	5.34	0.89	1.95772043863	1	1	2.22	2.22
fe	3	0	cl	acac	-1	0	1	2	Cl	O	3.56	0.89	1.94664968539	3	0	0	3.1
co	2	0.2	h2o	nh3	0	0	1	1	O	N	5.84	1.24	2.0189595314	1	2	0	0
ni	2	0	h2o	en	0	0	1	2	O	N	5.84	1.24	1.97026070388	1	2	0	3
co	2	0.15	h2o	h2o	0	0	1	1	O	O	7.44	1.24	2.00625658998	1	1	0	0
cr	2	0.1	co	co	0	0	1	1	C	C	-5.34	-0.89	2.06512044254	3	3	0	0
fe	3	0.3	ncs	acac	-1	0	1	2	N	O	4.54	0.89	1.8887666504	2	0	2	3.1
co	2	0.15	acac	acac	0	0	2	2	O	O	5.34	0.89	1.95801881968	0	0	3.1	3.1
mn	3	0.05	nh3	cn	0	-1	1	1	N	C	-0.28	0.84	2.00534065806	2	3	0	0
fe	2	0.2	cn	pisc	-1	0	1	1	C	C	-2.94	-0.49	1.87519768641	3	1	0	2.25
mn	2	0.25	en	en	0	0	2	2	N	N	5.04	0.84	2.14665930038	2	2	3	3
fe	3	0.2	c2h3ns	c2h3ns	0	0	1	1	C	C	-2.94	-0.49	1.9682727301	3	3	2	2
fe	2	0	ncs	pisc	-1	0	1	1	N	C	-0.98	0.49	1.87576502832	2	1	2	2.25
cr	2	0.25	scn	phen	-1	0	1	2	S	N	2.02	0.49	2.07701586951	1	2	2	3.868
co	2	0.1	c2h3ns	c2h3ns	0	0	1	1	C	C	-2.94	-0.49	1.89346159223	3	3	2	2
co	2	0.2	nh3	phen	0	0	1	2	N	N	3.64	0.84	2.00868764657	2	2	0	3.868
fe	3	0.2	scn	en	-1	0	1	2	S	N	3.42	0.84	2.03369400827	1	2	2	3
mn	3	0.15	scn	nh3	-1	0	1	1	S	N	3.42	0.84	2.08480845229	1	2	2	0
ni	2	0.3	nh3	acac	0	0	1	2	N	O	5.24	0.89	1.93928811642	2	0	0	3.1
cr	2	0.2	nh3	cn	0	-1	1	1	N	C	-0.28	0.84	2.10895630633	2	3	0	0
mn	3	0.25	scn	nh3	-1	0	1	1	S	N	3.42	0.84	2.07873616656	1	2	2	0
fe	3	0.1	ncs	ncs	-1	-1	1	1	N	N	2.94	0.49	1.94266649762	2	2	2	2
mn	2	0.1	acac	acac	0	0	2	2	O	O	5.34	0.89	1.96119809898	0	0	3.1	3.1
ni	2	0.2	nh3	acac	0	0	1	2	N	O	5.24	0.89	1.93950678219	2	0	0	3.1
fe	3	0.1	ox	ox	-2	-2	2	2	O	O	5.34	0.89	1.94682745208	1	1	2.22	2.22
cr	3	0.25	co	co	0	0	1	1	C	C	-5.34	-0.89	2.16396103364	3	3	0	0
co	3	0.05	co	co	0	0	1	1	C	C	-5.34	-0.89	1.9682942715	3	3	0	0
cr	2	0.2	co	en	0	0	1	2	C	N	1.58	0.84	2.03920587404	3	2	0	3
co	2	0.3	h2o	phen	0	0	1	2	O	N	4.44	1.24	2.05747171371	1	2	0	3.868
cr	3	0.15	pisc	ox	0	-2	1	2	C	O	2.58	0.89	1.94958592051	1	1	2.25	2.22
ni	2	0	nh3	acac	0	0	1	2	N	O	5.24	0.89	1.94627508765	2	0	0	3.1
ni	2	0.3	en	en	0	0	2	2	N	N	5.04	0.84	1.97789208129	2	2	3	3
mn	2	0.05	ncs	ncs	-1	-1	1	1	N	N	2.94	0.49	2.04199580261	2	2	2	2
mn	2	0	ox	ox	-2	-2	2	2	O	O	5.34	0.89	2.03129834527	1	1	2.22	2.22
cr	2	0	cl	h2o	-1	0	1	1	Cl	O	4.96	1.24	2.10628043077	3	1	0	0
mn	2	0	co	en	0	0	1	2	C	N	1.58	0.84	1.8779935026	3	2	0	3
cr	2	0.05	pisc	scn	0	-1	1	1	C	S	-0.86	0.03	1.97316739024	1	1	2.25	2
cr	2	0.15	bipy	bipy	0	0	2	2	N	N	2.94	0.49	2.04384881509	2	2	4.297	4.297
cr	3	0.3	scn	scn	-1	-1	1	1	S	S	0.18	0.03	2.49386624757	1	1	2	2
fe	3	0	cl	pisc	-1	0	1	1	Cl	C	-1.96	0	1.91864495237	3	1	0	2.25
ni	2	0.1	nh3	acac	0	0	1	2	N	O	5.24	0.89	1.9420545646	2	0	0	3.1
co	2	0.3	cn	acac	-1	0	1	2	C	O	2.58	0.89	1.96220290833	3	0	0	3.1
mn	3	0.3	cl	ncs	-1	-1	1	1	Cl	N	1.96	0.49	1.99773170922	3	2	0	2
ni	2	0.25	c2h3ns	c2h3ns	0	0	1	1	C	C	-2.94	-0.49	1.89424789735	3	3	2	2
mn	3	0.25	phen	phen	0	0	2	2	N	N	2.94	0.49	2.02455648064	2	2	3.868	3.868
cr	3	0	cl	ox	-1	-2	1	2	Cl	O	3.56	0.89	1.98903795994	3	1	0	2.22
cr	2	0.15	co	co	0	0	1	1	C	C	-5.34	-0.89	2.07551396874	3	3	0	0
mn	2	0.1	en	en	0	0	2	2	N	N	5.04	0.84	2.13701242239	2	2	3	3
co	2	0.3	nh3	phen	0	0	1	2	N	N	3.64	0.84	1.99585190944	2	2	0	3.868
mn	3	0.3	scn	nh3	-1	0	1	1	S	N	3.42	0.84	2.07749067602	1	2	2	0
ni	2	0	bipy	bipy	0	0	2	2	N	N	2.94	0.49	1.94447118435	2	2	4.297	4.297
co	2	0.1	co	co	0	0	1	1	C	C	-5.34	-0.89	1.93818515364	3	3	0	0
ni	2	0.2	c2h3ns	c2h3ns	0	0	1	1	C	C	-2.94	-0.49	1.88859873785	3	3	2	2
mn	3	0.15	ncs	ncs	-1	-1	1	1	N	N	2.94	0.49	1.96640052032	2	2	2	2
fe	3	0.25	en	en	0	0	2	2	N	N	5.04	0.84	2.0503766749	2	2	3	3
cr	2	0	c2h3ns	c2h3ns	0	0	1	1	C	C	-2.94	-0.49	2.03951190794	3	3	2	2
mn	3	0.2	nh3	phen	0	0	1	2	N	N	3.64	0.84	2.04286011518	2	2	0	3.868
co	2	0	c2h3ns	c2h3ns	0	0	1	1	C	C	-2.94	-0.49	1.91015564986	3	3	2	2
mn	2	0.05	ox	ox	-2	-2	2	2	O	O	5.34	0.89	2.04940337876	1	1	2.22	2.22
mn	2	0.25	nh3	cl	0	-1	1	1	N	Cl	1.68	0.84	2.10865801232	2	3	0	0
mn	3	0	cn	cn	-1	-1	1	1	C	C	-2.94	-0.49	2.0263626286	3	3	0	0
fe	3	0.2	cn	porphyrin	-1	-2	1	4	C	N	0.98	0.49	1.991077532	3	2	0	6.9575
fe	2	0.15	acac	acac	0	0	2	2	O	O	5.34	0.89	1.9527449759	0	0	3.1	3.1
ni	2	0.15	cn	cn	-1	-1	1	1	C	C	-2.94	-0.49	1.94197634044	3	3	0	0
fe	3	0.25	h2o	h2o	0	0	1	1	O	O	7.44	1.24	1.93344419834	1	1	0	0
mn	2	0.05	nh3	nh3	0	0	1	1	N	N	5.04	0.84	2.14574868522	2	2	0	0
fe	3	0.15	c2h3ns	c2h3ns	0	0	1	1	C	C	-2.94	-0.49	1.96466016349	3	3	2	2
co	3	0.1	ncs	ncs	-1	-1	1	1	N	N	2.94	0.49	1.92169547606	2	2	2	2
ni	2	0.2	acac	acac	0	0	2	2	O	O	5.34	0.89	1.89396537207	0	0	3.1	3.1
mn	3	0.1	phen	phen	0	0	2	2	N	N	2.94	0.49	2.03024180789	2	2	3.868	3.868
mn	2	0.2	cn	en	-1	0	1	2	C	N	2.38	0.84	2.0381761972	3	2	0	3
co	3	0.3	cn	cn	-1	-1	1	1	C	C	-2.94	-0.49	1.9570196195	3	3	0	0
cr	2	0.15	ncs	h2o	-1	0	1	1	N	O	5.94	1.24	2.0106163366	2	1	2	0
cr	3	0.25	cl	ncs	-1	-1	1	1	Cl	N	1.96	0.49	2.03062579467	3	2	0	2
mn	3	0.1	co	h2o	0	0	1	1	C	O	3.18	1.24	1.94082872802	3	1	0	0
co	2	0.15	co	co	0	0	1	1	C	C	-5.34	-0.89	1.94883779193	3	3	0	0
mn	2	0.05	co	en	0	0	1	2	C	N	1.58	0.84	1.88495980116	3	2	0	3
fe	3	0.2	ncs	acac	-1	0	1	2	N	O	4.54	0.89	1.87926135573	2	0	2	3.1
mn	2	0.1	co	co	0	0	1	1	C	C	-5.34	-0.89	1.99281534319	3	3	0	0
cr	2	0.1	scn	phen	-1	0	1	2	S	N	2.02	0.49	2.0752004576	1	2	2	3.868
co	2	0.05	h2o	nh3	0	0	1	1	O	N	5.84	1.24	2.01850077602	1	2	0	0
fe	3	0.3	en	en	0	0	2	2	N	N	5.04	0.84	2.04537551553	2	2	3	3
ni	2	0.3	acac	acac	0	0	2	2	O	O	5.34	0.89	1.89530435706	0	0	3.1	3.1
cr	2	0.3	h2o	cn	0	-1	1	1	O	C	0.52	1.24	2.12006608692	1	3	0	0
fe	2	0.15	nh3	nh3	0	0	1	1	N	N	5.04	0.84	2.09681377544	2	2	0	0
fe	2	0.2	ncs	ncs	-1	-1	1	1	N	N	2.94	0.49	2.03108830484	2	2	2	2
co	2	0.2	nh3	nh3	0	0	1	1	N	N	5.04	0.84	2.04856656404	2	2	0	0
co	2	0.05	co	co	0	0	1	1	C	C	-5.34	-0.89	1.92905203684	3	3	0	0
fe	2	0.1	pisc	cl	0	-1	1	1	C	Cl	-0.98	0	1.82418266032	1	3	2.25	0
fe	3	0.15	h2o	pisc	0	0	1	1	O	C	0.52	1.24	1.94067281474	1	1	0	2.25
fe	2	0.25	cn	acac	-1	0	1	2	C	O	2.58	0.89	1.98739874461	3	0	0	3.1
mn	2	0.25	co	nh3	0	0	1	1	C	N	1.58	0.84	1.94570749514	3	2	0	0
mn	2	0	nh3	nh3	0	0	1	1	N	N	5.04	0.84	2.1457033431	2	2	0	0
cr	2	0	phen	phen	0	0	2	2	N	N	2.94	0.49	2.0535743463	2	2	3.868	3.868
fe	3	0.15	en	en	0	0	2	2	N	N	5.04	0.84	2.04756731635	2	2	3	3
mn	2	0.3	bipy	bipy	0	0	2	2	N	N	2.94	0.49	2.06446635827	2	2	4.297	4.297
cr	2	0.15	h2o	cn	0	-1	1	1	O	C	0.52	1.24	2.10704816318	1	3	0	0
co	2	0.05	ox	ox	-2	-2	2	2	O	O	5.34	0.89	2.02873178528	1	1	2.22	2.22
co	2	0.25	ncs	h2o	-1	0	1	1	N	O	5.94	1.24	1.92726202281	2	1	2	0
fe	3	0.3	ncs	ox	-1	-2	1	2	N	O	4.54	0.89	1.91965934619	2	1	2	2.22
co	3	0.15	co	co	0	0	1	1	C	C	-5.34	-0.89	1.97197847381	3	3	0	0
mn	3	0.25	bipy	bipy	0	0	2	2	N	N	2.94	0.49	2.01397839202	2	2	4.297	4.297
mn	2	0	pisc	nh3	0	0	1	1	C	N	2.38	0.84	1.93966598096	1	2	2.25	0
co	3	0.2	co	co	0	0	1	1	C	C	-5.34	-0.89	1.9788138299	3	3	0	0
cr	3	0.25	nh3	en	0	0	1	2	N	N	5.04	0.84	2.12374815987	2	2	0	3
cr	2	0.05	co	co	0	0	1	1	C	C	-5.34	-0.89	2.05562205513	3	3	0	0
mn	3	0.1	h2o	h2o	0	0	1	1	O	O	7.44	1.24	1.95942523199	1	1	0	0
cr	3	0.2	cn	cn	-1	-1	1	1	C	C	-2.94	-0.49	2.113392452	3	3	0	0
mn	3	0.1	nh3	cn	0	-1	1	1	N	C	-0.28	0.84	2.0100442346	2	3	0	0
fe	3	0.3	h2o	pisc	0	0	1	1	O	C	0.52	1.24	1.97046466568	1	1	0	2.25
co	2	0	nh3	nh3	0	0	1	1	N	N	5.04	0.84	2.036341846	2	2	0	0
fe	3	0.15	co	co	0	0	1	1	C	C	-5.34	-0.89	2.02377991203	3	3	0	0
mn	2	0.15	h2o	en	0	0	1	2	O	N	5.84	1.24	2.10204932061	1	2	0	3
ni	2	0.3	ncs	ncs	-1	-1	1	1	N	N	2.94	0.49	1.89855673738	2	2	2	2
fe	2	0.05	nh3	nh3	0	0	1	1	N	N	5.04	0.84	2.08896834056	2	2	0	0
cr	2	0.15	en	en	0	0	2	2	N	N	5.04	0.84	2.19166443972	2	2	3	3
co	2	0.15	h2o	nh3	0	0	1	1	O	N	5.84	1.24	2.01946240722	1	2	0	0
cr	3	0.15	cn	cn	-1	-1	1	1	C	C	-2.94	-0.49	2.10961932068	3	3	0	0
cr	2	0	co	en	0	0	1	2	C	N	1.58	0.84	1.99552955938	3	2	0	3
fe	3	0	h2o	porphyrin	0	-2	1	4	O	N	4.44	1.24	1.99275802116	1	2	0	6.9575
mn	3	0.2	ncs	cl	-1	-1	1	1	N	Cl	0.98	0.49	1.99627265874	2	3	2	0
fe	3	0.25	cl	pisc	-1	0	1	1	Cl	C	-1.96	0	1.94930896287	3	1	0	2.25
mn	3	0	h2o	h2o	0	0	1	1	O	O	7.44	1.24	1.9683286671	1	1	0	0
ni	2	0.1	cn	acac	-1	0	1	2	C	O	2.58	0.89	1.90320508206	3	0	0	3.1
fe	3	0.1	ncs	ox	-1	-2	1	2	N	O	4.54	0.89	1.94390122946	2	1	2	2.22
mn	3	0.05	ncs	cl	-1	-1	1	1	N	Cl	0.98	0.49	1.98423805009	2	3	2	0
co	2	0.05	c2h3ns	c2h3ns	0	0	1	1	C	C	-2.94	-0.49	1.88510251921	3	3	2	2
ni	2	0.25	co	acac	0	0	1	2	C	O	1.78	0.89	1.8817169105	3	0	0	3.1
co	3	0.25	h2o	h2o	0	0	1	1	O	O	7.44	1.24	1.92420527735	1	1	0	0
fe	2	0	co	tbuc	0	-2	1	2	C	O	1.78	0.89	1.81799641524	3	2	0	2.52
co	2	0	h2o	phen	0	0	1	2	O	N	4.44	1.24	2.02135830026	1	2	0	3.868
mn	3	0	co	en	0	0	1	2	C	N	1.58	0.84	2.01056168251	3	2	0	3
cr	2	0.2	phen	phen	0	0	2	2	N	N	2.94	0.49	2.06940752199	2	2	3.868	3.868
cr	2	0.2	ncs	h2o	-1	0	1	1	N	O	5.94	1.24	2.01272127103	2	1	2	0
co	3	0.2	cl	acac	-1	0	1	2	Cl	O	3.56	0.89	1.90824319602	3	0	0	3.1
mn	3	0.15	co	en	0	0	1	2	C	N	1.58	0.84	2.05161837588	3	2	0	3
cr	2	0.3	cn	nh3	-1	0	1	1	C	N	2.38	0.84	2.10014963812	3	2	0	0
mn	2	0.15	bipy	bipy	0	0	2	2	N	N	2.94	0.49	2.04568146967	2	2	4.297	4.297
cr	3	0.3	c2h3ns	c2h3ns	0	0	1	1	C	C	-2.94	-0.49	2.09321550028	3	3	2	2
mn	2	0.1	co	ncs	0	-1	1	1	C	N	0.18	0.49	1.87182423754	3	2	0	2
co	2	0.15	h2o	phen	0	0	1	2	O	N	4.44	1.24	2.03362959779	1	2	0	3.868
cr	2	0	pisc	ncs	0	-1	1	1	C	N	0.98	0.49	1.98708561396	1	2	2.25	2
cr	2	0.25	co	en	0	0	1	2	C	N	1.58	0.84	2.05397346243	3	2	0	3
fe	3	0.1	h2o	h2o	0	0	1	1	O	O	7.44	1.24	1.93933168619	1	1	0	0
mn	2	0	cn	en	-1	0	1	2	C	N	2.38	0.84	1.9963837362	3	2	0	3
co	3	0	co	acac	0	0	1	2	C	O	1.78	0.89	1.92775614197	3	0	0	3.1
co	3	0.05	acac	acac	0	0	2	2	O	O	5.34	0.89	1.92646870883	0	0	3.1	3.1
mn	2	0.2	nh3	cn	0	-1	1	1	N	C	-0.28	0.84	2.05181254811	2	3	0	0
mn	3	0.05	c2h3ns	c2h3ns	0	0	1	1	C	C	-2.94	-0.49	2.00260987213	3	3	2	2
mn	3	0.15	nh3	phen	0	0	1	2	N	N	3.64	0.84	2.04493186229	2	2	0	3.868
co	2	0.1	cn	acac	-1	0	1	2	C	O	2.58	0.89	1.93589351969	3	0	0	3.1
ni	2	0.15	c2h3ns	c2h3ns	0	0	1	1	C	C	-2.94	-0.49	1.8766196385	3	3	2	2
co	2	0.05	acac	acac	0	0	2	2	O	O	5.34	0.89	1.92292250525	0	0	3.1	3.1
cr	3	0.2	pisc	tbuc	0	-2	1	2	C	O	2.58	0.89	1.9618509738	1	2	2.25	2.52
cr	3	0.25	bipy	bipy	0	0	2	2	N	N	2.94	0.49	2.06639894758	2	2	4.297	4.297
fe	2	0	nh3	nh3	0	0	1	1	N	N	5.04	0.84	2.08705111219	2	2	0	0
fe	3	0	pisc	pisc	0	0	1	1	C	C	-2.94	-0.49	1.9058903049	1	1	2.25	2.25
cr	3	0.15	cl	cl	-1	-1	1	1	Cl	Cl	0	0	2.49104009312	3	3	0	0
fe	3	0.2	cl	cl	-1	-1	1	1	Cl	Cl	0	0	2.45114780088	3	3	0	0
fe	2	0	ncs	ncs	-1	-1	1	1	N	N	2.94	0.49	1.99272526848	2	2	2	2
co	3	0.15	ncs	ncs	-1	-1	1	1	N	N	2.94	0.49	1.92323349271	2	2	2	2
mn	3	0.1	nh3	phen	0	0	1	2	N	N	3.64	0.84	2.05061502459	2	2	0	3.868
fe	3	0.25	bipy	bipy	0	0	2	2	N	N	2.94	0.49	1.99671292221	2	2	4.297	4.297
ni	2	0.1	scn	en	-1	0	1	2	S	N	3.42	0.84	1.95063183584	1	2	2	3
cr	3	0.3	bipy	bipy	0	0	2	2	N	N	2.94	0.49	2.06605883304	2	2	4.297	4.297
mn	3	0.3	ncs	cl	-1	-1	1	1	N	Cl	0.98	0.49	2.00014213884	2	3	2	0
mn	2	0.05	nh3	acac	0	0	1	2	N	O	5.24	0.89	1.93878231912	2	0	0	3.1
fe	2	0.05	co	ncs	0	-1	1	1	C	N	0.18	0.49	1.8411736187	3	2	0	2
mn	2	0.3	co	ncs	0	-1	1	1	C	N	0.18	0.49	1.91090542421	3	2	0	2
fe	2	0.2	co	en	0	0	1	2	C	N	1.58	0.84	1.8903243852	3	2	0	3
co	2	0.1	ncs	ncs	-1	-1	1	1	N	N	2.94	0.49	1.97221625246	2	2	2	2
fe	3	0	ox	ox	-2	-2	2	2	O	O	5.34	0.89	1.9535501217	1	1	2.22	2.22
mn	2	0.1	nh3	nh3	0	0	1	1	N	N	5.04	0.84	2.15680727053	2	2	0	0
fe	2	0.1	cl	pisc	-1	0	1	1	Cl	C	-1.96	0	1.87506152834	3	1	0	2.25
ni	2	0.1	en	en	0	0	2	2	N	N	5.04	0.84	1.9775807014	2	2	3	3
fe	3	0.3	cn	ncs	-1	-1	1	1	C	N	0.98	0.49	1.96100364189	3	2	0	2
cr	2	0.25	h2o	h2o	0	0	1	1	O	O	7.44	1.24	2.09151100019	1	1	0	0
mn	3	0.1	nh3	nh3	0	0	1	1	N	N	5.04	0.84	2.09573068695	2	2	0	0
fe	2	0	h2o	h2o	0	0	1	1	O	O	7.44	1.24	2.02853393526	1	1	0	0
mn	2	0	nh3	cl	0	-1	1	1	N	Cl	1.68	0.84	2.08765466279	2	3	0	0
cr	2	0.2	h2o	cn	0	-1	1	1	O	C	0.52	1.24	2.10892708377	1	3	0	0
cr	2	0.25	h2o	cn	0	-1	1	1	O	C	0.52	1.24	2.11830949916	1	3	0	0
mn	2	0.25	nh3	nh3	0	0	1	1	N	N	5.04	0.84	2.16148397545	2	2	0	0
fe	3	0.25	phen	phen	0	0	2	2	N	N	2.94	0.49	2.00334364756	2	2	3.868	3.868
fe	3	0.1	en	en	0	0	2	2	N	N	5.04	0.84	2.06127446869	2	2	3	3
mn	2	0.15	cn	en	-1	0	1	2	C	N	2.38	0.84	2.02883073947	3	2	0	3
mn	2	0.2	nh3	acac	0	0	1	2	N	O	5.24	0.89	1.98477009173	2	0	0	3.1
cr	2	0.15	acac	acac	0	0	2	2	O	O	5.34	0.89	1.95617420253	0	0	3.1	3.1
cr	3	0	nh3	h2o	0	0	1	1	N	O	6.64	1.24	1.99758281341	2	1	0	0
cr	3	0.2	cl	ox	-1	-2	1	2	Cl	O	3.56	0.89	1.97398664379	3	1	0	2.22
co	3	0.1	cl	acac	-1	0	1	2	Cl	O	3.56	0.89	1.91409695359	3	0	0	3.1
ni	2	0.3	cn	acac	-1	0	1	2	C	O	2.58	0.89	1.91730395406	3	0	0	3.1
cr	2	0.3	acac	acac	0	0	2	2	O	O	5.34	0.89	2.00941096872	0	0	3.1	3.1
cr	3	0.3	pisc	tbuc	0	-2	1	2	C	O	2.58	0.89	1.9510769319	1	2	2.25	2.52
mn	2	0.1	ncs	ncs	-1	-1	1	1	N	N	2.94	0.49	2.05478662751	2	2	2	2
mn	3	0.15	c2h3ns	c2h3ns	0	0	1	1	C	C	-2.94	-0.49	2.01220568673	3	3	2	2
fe	3	0	h2o	pisc	0	0	1	1	O	C	0.52	1.24	1.91579833467	1	1	0	2.25
mn	3	0.05	cn	cn	-1	-1	1	1	C	C	-2.94	-0.49	2.03108644733	3	3	0	0
mn	3	0.25	cl	ncs	-1	-1	1	1	Cl	N	1.96	0.49	1.99609111211	3	2	0	2
ni	2	0.2	scn	en	-1	0	1	2	S	N	3.42	0.84	1.94870350194	1	2	2	3
fe	3	0.3	cl	ncs	-1	-1	1	1	Cl	N	1.96	0.49	1.95706529508	3	2	0	2
cr	3	0.2	c2h3ns	c2h3ns	0	0	1	1	C	C	-2.94	-0.49	2.08641913925	3	3	2	2
fe	2	0	cl	pisc	-1	0	1	1	Cl	C	-1.96	0	1.86635532423	3	1	0	2.25
fe	3	0.1	co	co	0	0	1	1	C	C	-5.34	-0.89	2.01567404952	3	3	0	0
co	2	0.2	ncs	h2o	-1	0	1	1	N	O	5.94	1.24	1.92050003259	2	1	2	0
cr	2	0.05	en	en	0	0	2	2	N	N	5.04	0.84	2.18861424688	2	2	3	3
co	3	0.05	pisc	tbuc	0	-2	1	2	C	O	2.58	0.89	1.87624022761	1	2	2.25	2.52
fe	2	0.1	en	en	0	0	2	2	N	N	5.04	0.84	2.08642048368	2	2	3	3
cr	2	0.25	cn	co	-1	0	1	1	C	C	-4.54	-0.49	2.00821535194	3	3	0	0
fe	3	0.25	cn	h2o	-1	0	1	1	C	O	3.98	1.24	1.94886903687	3	1	0	0
mn	3	0	c2h3ns	c2h3ns	0	0	1	1	C	C	-2.94	-0.49	1.99393310993	3	3	2	2
fe	3	0.05	en	en	0	0	2	2	N	N	5.04	0.84	2.06636382821	2	2	3	3
mn	3	0.1	co	co	0	0	1	1	C	C	-5.34	-0.89	2.06430777247	3	3	0	0
cr	3	0.3	cl	ox	-1	-2	1	2	Cl	O	3.56	0.89	1.96727513941	3	1	0	2.22
co	3	0.15	ncs	ox	-1	-2	1	2	N	O	4.54	0.89	1.92922945017	2	1	2	2.22
mn	2	0	bipy	bipy	0	0	2	2	N	N	2.94	0.49	2.02223556496	2	2	4.297	4.297
co	2	0.3	acac	acac	0	0	2	2	O	O	5.34	0.89	1.97476310174	0	0	3.1	3.1
fe	3	0.1	bipy	bipy	0	0	2	2	N	N	2.94	0.49	2.00205479341	2	2	4.297	4.297
cr	2	0.15	co	en	0	0	1	2	C	N	1.58	0.84	2.02575843545	3	2	0	3
mn	2	0.25	nh3	cn	0	-1	1	1	N	C	-0.28	0.84	2.06319526544	2	3	0	0
cr	2	0.05	cn	co	-1	0	1	1	C	C	-4.54	-0.49	1.97992324034	3	3	0	0
mn	3	0.2	en	en	0	0	2	2	N	N	5.04	0.84	2.08240336325	2	2	3	3
fe	2	0.25	pisc	ncs	0	-1	1	1	C	N	0.98	0.49	1.90432794386	1	2	2.25	2
co	3	0.2	ncs	acac	-1	0	1	2	N	O	4.54	0.89	1.9183283122	2	0	2	3.1
cr	2	0.25	cl	h2o	-1	0	1	1	Cl	O	4.96	1.24	2.10116649133	3	1	0	0
mn	3	0.3	co	en	0	0	1	2	C	N	1.58	0.84	2.06344623614	3	2	0	3
co	2	0	ncs	h2o	-1	0	1	1	N	O	5.94	1.24	1.91866630203	2	1	2	0
mn	2	0.2	co	en	0	0	1	2	C	N	1.58	0.84	1.91414178586	3	2	0	3
co	3	0.15	ncs	acac	-1	0	1	2	N	O	4.54	0.89	1.92031459219	2	0	2	3.1
co	2	0.15	nh3	nh3	0	0	1	1	N	N	5.04	0.84	2.04419815205	2	2	0	0
cr	2	0.2	scn	phen	-1	0	1	2	S	N	2.02	0.49	2.07424523701	1	2	2	3.868
ni	2	0.25	cn	cn	-1	-1	1	1	C	C	-2.94	-0.49	1.95505082283	3	3	0	0
fe	3	0.05	c2h3ns	c2h3ns	0	0	1	1	C	C	-2.94	-0.49	1.95585872941	3	3	2	2
co	3	0.3	acac	acac	0	0	2	2	O	O	5.34	0.89	1.89996430722	0	0	3.1	3.1
fe	3	0	bipy	bipy	0	0	2	2	N	N	2.94	0.49	2.0029417381	2	2	4.297	4.297
fe	3	0.2	pisc	cl	0	-1	1	1	C	Cl	-0.98	0	1.90364507292	1	3	2.25	0
mn	3	0	co	h2o	0	0	1	1	C	O	3.18	1.24	1.95238394808	3	1	0	0
fe	2	0.2	en	en	0	0	2	2	N	N	5.04	0.84	2.09030761763	2	2	3	3
fe	2	0.05	h2o	h2o	0	0	1	1	O	O	7.44	1.24	2.02561076837	1	1	0	0
cr	3	0.15	nh3	en	0	0	1	2	N	N	5.04	0.84	2.13102606791	2	2	0	3
mn	2	0.25	bipy	bipy	0	0	2	2	N	N	2.94	0.49	2.0607426884	2	2	4.297	4.297
fe	2	0.05	cn	pisc	-1	0	1	1	C	C	-2.94	-0.49	1.86138549751	3	1	0	2.25
fe	3	0.2	bipy	bipy	0	0	2	2	N	N	2.94	0.49	1.99808810101	2	2	4.297	4.297
ni	2	0.05	co	acac	0	0	1	2	C	O	1.78	0.89	1.88621390658	3	0	0	3.1
co	2	0.3	h2o	en	0	0	1	2	O	N	5.84	1.24	2.01160021257	1	2	0	3
co	2	0.25	h2o	phen	0	0	1	2	O	N	4.44	1.24	2.05270658573	1	2	0	3.868
co	2	0.2	h2o	h2o	0	0	1	1	O	O	7.44	1.24	2.011883615	1	1	0	0
cr	3	0.25	cl	ox	-1	-2	1	2	Cl	O	3.56	0.89	1.97040262213	3	1	0	2.22
fe	2	0.1	cn	acac	-1	0	1	2	C	O	2.58	0.89	1.95677224304	3	0	0	3.1
fe	2	0.15	co	co	0	0	1	1	C	C	-5.34	-0.89	1.93368842724	3	3	0	0
co	3	0.15	nh3	nh3	0	0	1	1	N	N	5.04	0.84	2.03258202086	2	2	0	0
co	3	0.15	co	acac	0	0	1	2	C	O	1.78	0.89	1.93190866077	3	0	0	3.1
mn	3	0.1	cl	phen	-1	0	1	2	Cl	N	1.96	0.49	2.15507907011	3	2	0	3.868
mn	3	0.1	cl	ncs	-1	-1	1	1	Cl	N	1.96	0.49	1.98827832219	3	2	0	2
fe	3	0.05	h2o	h2o	0	0	1	1	O	O	7.44	1.24	1.94003295814	1	1	0	0
cr	2	0.1	cl	h2o	-1	0	1	1	Cl	O	4.96	1.24	2.10380320453	3	1	0	0
mn	3	0.1	co	en	0	0	1	2	C	N	1.58	0.84	2.03698438286	3	2	0	3
mn	2	0.15	ox	ox	-2	-2	2	2	O	O	5.34	0.89	2.09190304283	1	1	2.22	2.22
co	3	0	ncs	ncs	-1	-1	1	1	N	N	2.94	0.49	1.92286289405	2	2	2	2
fe	2	0.15	h2o	h2o	0	0	1	1	O	O	7.44	1.24	2.02329007311	1	1	0	0
fe	3	0	cl	cl	-1	-1	1	1	Cl	Cl	0	0	2.46035345439	3	3	0	0
fe	3	0.05	ox	ox	-2	-2	2	2	O	O	5.34	0.89	1.95065946495	1	1	2.22	2.22
ni	2	0.25	bipy	bipy	0	0	2	2	N	N	2.94	0.49	1.95604163559	2	2	4.297	4.297
co	3	0.25	acac	acac	0	0	2	2	O	O	5.34	0.89	1.90389746393	0	0	3.1	3.1
mn	3	0.3	cn	cn	-1	-1	1	1	C	C	-2.94	-0.49	2.05059824075	3	3	0	0
cr	2	0	nh3	cn	0	-1	1	1	N	C	-0.28	0.84	2.07259281021	2	3	0	0
fe	2	0.1	c2h3ns	c2h3ns	0	0	1	1	C	C	-2.94	-0.49	1.91878312914	3	3	2	2
co	2	0.2	ncs	ncs	-1	-1	1	1	N	N	2.94	0.49	2.00154036519	2	2	2	2
mn	3	0.2	h2o	h2o	0	0	1	1	O	O	7.44	1.24	1.95369626723	1	1	0	0
ni	2	0	c2h3ns	c2h3ns	0	0	1	1	C	C	-2.94	-0.49	1.86178923925	3	3	2	2
co	3	0.2	h2o	h2o	0	0	1	1	O	O	7.44	1.24	1.93044712967	1	1	0	0
fe	2	0.3	cl	pisc	-1	0	1	1	Cl	C	-1.96	0	1.91001402716	3	1	0	2.25
cr	2	0.3	cn	co	-1	0	1	1	C	C	-4.54	-0.49	2.0177480819	3	3	0	0
cr	3	0.1	cl	ox	-1	-2	1	2	Cl	O	3.56	0.89	1.98147843033	3	1	0	2.22
cr	2	0.25	co	co	0	0	1	1	C	C	-5.34	-0.89	2.09980606766	3	3	0	0
mn	3	0.2	co	h2o	0	0	1	1	C	O	3.18	1.24	1.93172061409	3	1	0	0
fe	2	0.1	acac	acac	0	0	2	2	O	O	5.34	0.89	1.94799734749	0	0	3.1	3.1
co	3	0.2	ncs	ox	-1	-2	1	2	N	O	4.54	0.89	1.92101092143	2	1	2	2.22
fe	3	0.3	cl	acac	-1	0	1	2	Cl	O	3.56	0.89	1.93423392551	3	0	0	3.1
fe	3	0.15	ncs	pisc	-1	0	1	1	N	C	-0.98	0.49	1.894081516	2	1	2	2.25
fe	2	0.3	h2o	h2o	0	0	1	1	O	O	7.44	1.24	2.01969817802	1	1	0	0
fe	2	0.05	co	tbuc	0	-2	1	2	C	O	1.78	0.89	1.82228281875	3	2	0	2.52
mn	2	0.25	ncs	ncs	-1	-1	1	1	N	N	2.94	0.49	2.09539402704	2	2	2	2
cr	3	0.3	co	co	0	0	1	1	C	C	-5.34	-0.89	2.16539925476	3	3	0	0
co	3	0.15	pisc	tbuc	0	-2	1	2	C	O	2.58	0.89	1.89180728301	1	2	2.25	2.52
fe	3	0.2	acac	acac	0	0	2	2	O	O	5.34	0.89	1.90940074443	0	0	3.1	3.1
mn	2	0	en	en	0	0	2	2	N	N	5.04	0.84	2.13042946054	2	2	3	3
co	3	0.1	co	co	0	0	1	1	C	C	-5.34	-0.89	1.9701920945	3	3	0	0
fe	2	0.05	ncs	ncs	-1	-1	1	1	N	N	2.94	0.49	2.00233137347	2	2	2	2
mn	2	0.1	h2o	h2o	0	0	1	1	O	O	7.44	1.24	2.05969595823	1	1	0	0
fe	2	0.2	h2o	scn	0	-1	1	1	O	S	2.6	1.24	2.04353482672	1	1	0	2
fe	3	0.25	scn	en	-1	0	1	2	S	N	3.42	0.84	2.03107127442	1	2	2	3
fe	3	0.25	cn	cn	-1	-1	1	1	C	C	-2.94	-0.49	1.99734424235	3	3	0	0
co	3	0.05	ncs	acac	-1	0	1	2	N	O	4.54	0.89	1.92528180079	2	0	2	3.1
cr	2	0.2	cl	h2o	-1	0	1	1	Cl	O	4.96	1.24	2.10053563527	3	1	0	0
fe	2	0	acac	acac	0	0	2	2	O	O	5.34	0.89	1.93513701957	0	0	3.1	3.1
cr	3	0.05	cl	ncs	-1	-1	1	1	Cl	N	1.96	0.49	2.02295321666	3	2	0	2
mn	2	0.15	ncs	ncs	-1	-1	1	1	N	N	2.94	0.49	2.06959075116	2	2	2	2
co	2	0	cn	acac	-1	0	1	2	C	O	2.58	0.89	1.92993150394	3	0	0	3.1
cr	3	0.3	cl	ncs	-1	-1	1	1	Cl	N	1.96	0.49	2.03186295304	3	2	0	2
co	3	0	h2o	h2o	0	0	1	1	O	O	7.44	1.24	1.96381561497	1	1	0	0
ni	2	0.05	ncs	ncs	-1	-1	1	1	N	N	2.94	0.49	1.87735227831	2	2	2	2
fe	2	0.3	h2o	ncs	0	-1	1	1	O	N	4.44	1.24	1.99711085885	1	2	0	2
cr	3	0.1	h2o	h2o	0	0	1	1	O	O	7.44	1.24	1.99300074788	1	1	0	0
cr	2	0.15	pisc	ncs	0	-1	1	1	C	N	0.98	0.49	2.00398741071	1	2	2.25	2
cr	2	0.15	scn	phen	-1	0	1	2	S	N	2.02	0.49	2.07417836341	1	2	2	3.868
cr	2	0.2	acac	acac	0	0	2	2	O	O	5.34	0.89	1.9848096324	0	0	3.1	3.1
fe	3	0.05	cn	ncs	-1	-1	1	1	C	N	0.98	0.49	1.94686946343	3	2	0	2
fe	2	0.3	co	en	0	0	1	2	C	N	1.58	0.84	1.92344706857	3	2	0	3
mn	3	0.1	ox	ox	-2	-2	2	2	O	O	5.34	0.89	1.96088765562	1	1	2.22	2.22
mn	3	0.05	h2o	h2o	0	0	1	1	O	O	7.44	1.24	1.96391377886	1	1	0	0
fe	2	0.1	ncs	h2o	-1	0	1	1	N	O	5.94	1.24	1.93907271027	2	1	2	0
fe	3	0.2	scn	nh3	-1	0	1	1	S	N	3.42	0.84	2.04730543405	1	2	2	0
fe	3	0.15	cn	cn	-1	-1	1	1	C	C	-2.94	-0.49	1.99416499552	3	3	0	0
cr	3	0.3	cl	cl	-1	-1	1	1	Cl	Cl	0	0	2.47652230812	3	3	0	0
cr	3	0.3	scn	h2o	-1	0	1	1	S	O	5.02	1.24	2.02264092945	1	1	2	0
fe	3	0.2	phen	phen	0	0	2	2	N	N	2.94	0.49	2.00358466656	2	2	3.868	3.868
cr	2	0.25	ox	ox	-2	-2	2	2	O	O	5.34	0.89	1.98790320909	1	1	2.22	2.22
mn	2	0.3	h2o	en	0	0	1	2	O	N	5.84	1.24	2.10354940166	1	2	0	3
ni	2	0.05	cn	acac	-1	0	1	2	C	O	2.58	0.89	1.90098957032	3	0	0	3.1
ni	2	0.3	c2h3ns	c2h3ns	0	0	1	1	C	C	-2.94	-0.49	1.89936276621	3	3	2	2
fe	2	0.15	ncs	pisc	-1	0	1	1	N	C	-0.98	0.49	1.90092318008	2	1	2	2.25
fe	3	0.15	nh3	nh3	0	0	1	1	N	N	5.04	0.84	2.06323122795	2	2	0	0
ni	2	0.1	ncs	ncs	-1	-1	1	1	N	N	2.94	0.49	1.87979249432	2	2	2	2
cr	3	0.25	h2o	h2o	0	0	1	1	O	O	7.44	1.24	1.9866417294	1	1	0	0
ni	2	0.3	bipy	bipy	0	0	2	2	N	N	2.94	0.49	1.95702667754	2	2	4.297	4.297
mn	2	0.3	co	nh3	0	0	1	1	C	N	1.58	0.84	1.96187828594	3	2	0	0
mn	3	0.2	cn	cn	-1	-1	1	1	C	C	-2.94	-0.49	2.0453139912	3	3	0	0
ni	2	0.2	en	en	0	0	2	2	N	N	5.04	0.84	1.97814747446	2	2	3	3
co	3	0	ncs	ox	-1	-2	1	2	N	O	4.54	0.89	1.9361202868	2	1	2	2.22
fe	2	0.05	cn	cn	-1	-1	1	1	C	C	-2.94	-0.49	1.99988352381	3	3	0	0
cr	2	0	scn	phen	-1	0	1	2	S	N	2.02	0.49	2.07140567998	1	2	2	3.868
mn	3	0.3	ncs	ncs	-1	-1	1	1	N	N	2.94	0.49	1.96671739063	2	2	2	2
fe	3	0.3	bipy	bipy	0	0	2	2	N	N	2.94	0.49	1.99573840142	2	2	4.297	4.297
fe	2	0	co	ncs	0	-1	1	1	C	N	0.18	0.49	1.8350482061	3	2	0	2
fe	2	0.2	ncs	h2o	-1	0	1	1	N	O	5.94	1.24	1.94908739327	2	1	2	0
mn	2	0.15	co	nh3	0	0	1	1	C	N	1.58	0.84	1.92061097796	3	2	0	0
fe	3	0.3	ox	ox	-2	-2	2	2	O	O	5.34	0.89	1.93048886564	1	1	2.22	2.22
co	3	0	acac	acac	0	0	2	2	O	O	5.34	0.89	1.93044038625	0	0	3.1	3.1
cr	3	0.25	pisc	tbuc	0	-2	1	2	C	O	2.58	0.89	1.95702563551	1	2	2.25	2.52
mn	3	0.3	c2h3ns	c2h3ns	0	0	1	1	C	C	-2.94	-0.49	2.02373939264	3	3	2	2
mn	3	0.25	ncs	cl	-1	-1	1	1	N	Cl	0.98	0.49	1.99868208208	2	3	2	0
fe	3	0.3	c2h3ns	c2h3ns	0	0	1	1	C	C	-2.94	-0.49	1.97541847867	3	3	2	2
fe	3	0.3	scn	en	-1	0	1	2	S	N	3.42	0.84	2.02888695062	1	2	2	3
mn	3	0.05	co	en	0	0	1	2	C	N	1.58	0.84	2.02132207162	3	2	0	3
co	2	0.15	ox	ox	-2	-2	2	2	O	O	5.34	0.89	2.04745422646	1	1	2.22	2.22
cr	3	0.2	bipy	bipy	0	0	2	2	N	N	2.94	0.49	2.06658171109	2	2	4.297	4.297
co	2	0.3	h2o	h2o	0	0	1	1	O	O	7.44	1.24	2.01478531147	1	1	0	0
mn	2	0.2	bipy	bipy	0	0	2	2	N	N	2.94	0.49	2.0499892608	2	2	4.297	4.297
cr	2	0.2	cn	nh3	-1	0	1	1	C	N	2.38	0.84	2.09073876004	3	2	0	0
fe	3	0.1	nh3	nh3	0	0	1	1	N	N	5.04	0.84	2.06644436808	2	2	0	0
fe	3	0.15	pisc	pisc	0	0	1	1	C	C	-2.94	-0.49	1.91884527721	1	1	2.25	2.25
cr	2	0.2	pisc	ncs	0	-1	1	1	C	N	0.98	0.49	2.01138453039	1	2	2.25	2
cr	2	0.2	co	pisc	0	0	1	1	C	C	-3.74	-0.49	2.00721120101	3	1	0	2.25
fe	2	0.25	h2o	ncs	0	-1	1	1	O	N	4.44	1.24	1.99374384861	1	2	0	2
mn	3	0.2	cl	ncs	-1	-1	1	1	Cl	N	1.96	0.49	1.99405326912	3	2	0	2
co	3	0.1	en	en	0	0	2	2	N	N	5.04	0.84	2.03079724425	2	2	3	3
co	3	0.3	ncs	ncs	-1	-1	1	1	N	N	2.94	0.49	1.92087030515	2	2	2	2
co	2	0.3	nh3	nh3	0	0	1	1	N	N	5.04	0.84	2.06872651279	2	2	0	0
mn	2	0.05	nh3	cl	0	-1	1	1	N	Cl	1.68	0.84	2.06994794747	2	3	0	0
cr	3	0.05	h2o	h2o	0	0	1	1	O	O	7.44	1.24	1.99705950471	1	1	0	0
cr	2	0.2	cn	acac	-1	0	1	2	C	O	2.58	0.89	1.98621723329	3	0	0	3.1
fe	2	0.3	h2o	scn	0	-1	1	1	O	S	2.6	1.24	2.04141801175	1	1	0	2
co	3	0.1	ncs	ox	-1	-2	1	2	N	O	4.54	0.89	1.93843179268	2	1	2	2.22
fe	3	0.15	ncs	ox	-1	-2	1	2	N	O	4.54	0.89	1.93717598366	2	1	2	2.22
cr	2	0.15	cl	h2o	-1	0	1	1	Cl	O	4.96	1.24	2.10347230256	3	1	0	0
mn	3	0.3	h2o	h2o	0	0	1	1	O	O	7.44	1.24	1.94872476142	1	1	0	0
cr	3	0.05	scn	h2o	-1	0	1	1	S	O	5.02	1.24	2.04218888748	1	1	2	0
fe	2	0.25	co	tbuc	0	-2	1	2	C	O	1.78	0.89	1.85770403035	3	2	0	2.52
co	2	0.25	nh3	phen	0	0	1	2	N	N	3.64	0.84	2.00898040374	2	2	0	3.868
fe	3	0.05	bipy	bipy	0	0	2	2	N	N	2.94	0.49	2.00248808092	2	2	4.297	4.297
fe	3	0.1	scn	nh3	-1	0	1	1	S	N	3.42	0.84	2.05134501631	1	2	2	0
mn	3	0	co	co	0	0	1	1	C	C	-5.34	-0.89	2.05324804686	3	3	0	0
fe	3	0.2	ncs	ox	-1	-2	1	2	N	O	4.54	0.89	1.93084206268	2	1	2	2.22
fe	2	0.3	nh3	nh3	0	0	1	1	N	N	5.04	0.84	2.10207763581	2	2	0	0
ni	2	0.25	nh3	acac	0	0	1	2	N	O	5.24	0.89	1.93898590012	2	0	0	3.1
cr	2	0	h2o	h2o	0	0	1	1	O	O	7.44	1.24	2.09535211626	1	1	0	0
mn	2	0	nh3	acac	0	0	1	2	N	O	5.24	0.89	1.92842645932	2	0	0	3.1
fe	3	0.1	phen	phen	0	0	2	2	N	N	2.94	0.49	2.00870100277	2	2	3.868	3.868
co	2	0	h2o	en	0	0	1	2	O	N	5.84	1.24	2.0113914538	1	2	0	3
mn	2	0.15	en	en	0	0	2	2	N	N	5.04	0.84	2.13940672892	2	2	3	3
co	2	0.1	h2o	en	0	0	1	2	O	N	5.84	1.24	2.0102020867	1	2	0	3
cr	3	0.1	cl	ncs	-1	-1	1	1	Cl	N	1.96	0.49	2.02618099	3	2	0	2
fe	2	0.2	cl	pisc	-1	0	1	1	Cl	C	-1.96	0	1.89141071677	3	1	0	2.25
mn	2	0.05	acac	acac	0	0	2	2	O	O	5.34	0.89	1.95438596741	0	0	3.1	3.1
mn	3	0.25	en	en	0	0	2	2	N	N	5.04	0.84	2.07847247701	2	2	3	3
fe	2	0.05	pisc	cl	0	-1	1	1	C	Cl	-0.98	0	1.82066598661	1	3	2.25	0
fe	2	0.1	h2o	ncs	0	-1	1	1	O	N	4.44	1.24	1.95038822983	1	2	0	2
mn	2	0.05	en	en	0	0	2	2	N	N	5.04	0.84	2.13342434116	2	2	3	3
fe	3	0.25	co	co	0	0	1	1	C	C	-5.34	-0.89	2.0324918025	3	3	0	0
cr	3	0.2	pisc	ox	0	-2	1	2	C	O	2.58	0.89	1.94659716401	1	1	2.25	2.22
mn	3	0	nh3	phen	0	0	1	2	N	N	3.64	0.84	2.0597354843	2	2	0	3.868
mn	2	0.3	acac	acac	0	0	2	2	O	O	5.34	0.89	1.99452145674	0	0	3.1	3.1
cr	2	0.3	cl	h2o	-1	0	1	1	Cl	O	4.96	1.24	2.09989789479	3	1	0	0
mn	3	0.3	co	co	0	0	1	1	C	C	-5.34	-0.89	2.08498366239	3	3	0	0
fe	3	0.05	ncs	ox	-1	-2	1	2	N	O	4.54	0.89	1.94973264546	2	1	2	2.22
fe	2	0.2	co	ncs	0	-1	1	1	C	N	0.18	0.49	1.8691198728	3	2	0	2
co	3	0.25	en	en	0	0	2	2	N	N	5.04	0.84	2.01662430073	2	2	3	3
co	3	0.25	pisc	tbuc	0	-2	1	2	C	O	2.58	0.89	1.91326495422	1	2	2.25	2.52
fe	3	0.25	acac	acac	0	0	2	2	O	O	5.34	0.89	1.90656289405	0	0	3.1	3.1
co	3	0.15	cn	cn	-1	-1	1	1	C	C	-2.94	-0.49	1.9524862681	3	3	0	0
mn	3	0.1	ncs	ncs	-1	-1	1	1	N	N	2.94	0.49	1.96410293321	2	2	2	2
fe	2	0.05	en	en	0	0	2	2	N	N	5.04	0.84	2.08428516099	2	2	3	3
mn	3	0.15	nh3	cn	0	-1	1	1	N	C	-0.28	0.84	2.01192918046	2	3	0	0
cr	3	0.1	ncs	cn	-1	-1	1	1	N	C	-0.98	0.49	2.03956139202	2	3	2	0
mn	3	0.2	ox	ox	-2	-2	2	2	O	O	5.34	0.89	1.95285394092	1	1	2.22	2.22
mn	3	0	nh3	cn	0	-1	1	1	N	C	-0.28	0.84	2.00106924821	2	3	0	0
ni	2	0.2	h2o	en	0	0	1	2	O	N	5.84	1.24	1.9649187035	1	2	0	3
mn	3	0.2	bipy	bipy	0	0	2	2	N	N	2.94	0.49	2.019319252	2	2	4.297	4.297
co	2	0.05	h2o	phen	0	0	1	2	O	N	4.44	1.24	2.02409642232	1	2	0	3.868
fe	3	0.05	pisc	pisc	0	0	1	1	C	C	-2.94	-0.49	1.91087671742	1	1	2.25	2.25
co	3	0.25	nh3	acac	0	0	1	2	N	O	5.24	0.89	1.90780683634	2	0	0	3.1
cr	3	0	h2o	h2o	0	0	1	1	O	O	7.44	1.24	2.00005545748	1	1	0	0
co	2	0.3	c2h3ns	c2h3ns	0	0	1	1	C	C	-2.94	-0.49	1.92049008851	3	3	2	2
co	3	0.25	nh3	nh3	0	0	1	1	N	N	5.04	0.84	2.02347577751	2	2	0	0
mn	2	0	ncs	ncs	-1	-1	1	1	N	N	2.94	0.49	2.0284954153	2	2	2	2
ni	2	0.2	co	acac	0	0	1	2	C	O	1.78	0.89	1.88332765041	3	0	0	3.1
cr	2	0.2	en	en	0	0	2	2	N	N	5.04	0.84	2.19297101703	2	2	3	3
cr	2	0.1	acac	acac	0	0	2	2	O	O	5.34	0.89	1.95332891695	0	0	3.1	3.1
co	2	0.25	acac	acac	0	0	2	2	O	O	5.34	0.89	1.97175742186	0	0	3.1	3.1
fe	3	0.25	ncs	ncs	-1	-1	1	1	N	N	2.94	0.49	1.94372612628	2	2	2	2
cr	3	0.2	scn	h2o	-1	0	1	1	S	O	5.02	1.24	2.02989703524	1	1	2	0
cr	2	0.1	co	en	0	0	1	2	C	N	1.58	0.84	2.01411392988	3	2	0	3
co	2	0.15	nh3	porphyrin	0	-2	1	4	N	N	3.64	0.84	1.98393943061	2	2	0	6.9575
fe	3	0.05	cl	acac	-1	0	1	2	Cl	O	3.56	0.89	1.94921752119	3	0	0	3.1
mn	3	0.3	ox	ox	-2	-2	2	2	O	O	5.34	0.89	1.94384170118	1	1	2.22	2.22
fe	3	0.25	ncs	acac	-1	0	1	2	N	O	4.54	0.89	1.88191280182	2	0	2	3.1
cr	3	0.1	ncs	ncs	-1	-1	1	1	N	N	2.94	0.49	2.01204555291	2	2	2	2
cr	2	0.3	co	co	0	0	1	1	C	C	-5.34	-0.89	2.10901159739	3	3	0	0
ni	2	0.3	co	acac	0	0	1	2	C	O	1.78	0.89	1.8808601923	3	0	0	3.1
mn	2	0.05	h2o	h2o	0	0	1	1	O	O	7.44	1.24	2.05505492706	1	1	0	0
co	2	0.2	c2h3ns	c2h3ns	0	0	1	1	C	C	-2.94	-0.49	1.90958566178	3	3	2	2
fe	3	0.3	cn	cn	-1	-1	1	1	C	C	-2.94	-0.49	2.00323954296	3	3	0	0
mn	2	0.2	en	en	0	0	2	2	N	N	5.04	0.84	2.13967584755	2	2	3	3
ni	2	0.1	c2h3ns	c2h3ns	0	0	1	1	C	C	-2.94	-0.49	1.87204681213	3	3	2	2
fe	2	0.25	co	ncs	0	-1	1	1	C	N	0.18	0.49	1.88189409372	3	2	0	2
mn	3	0.05	co	co	0	0	1	1	C	C	-5.34	-0.89	2.06227466316	3	3	0	0
fe	3	0	c2h3ns	c2h3ns	0	0	1	1	C	C	-2.94	-0.49	1.9511411443	3	3	2	2
cr	2	0.15	nh3	cn	0	-1	1	1	N	C	-0.28	0.84	2.099911778	2	3	0	0
co	3	0.15	cl	acac	-1	0	1	2	Cl	O	3.56	0.89	1.9103174042	3	0	0	3.1
fe	3	0.3	h2o	porphyrin	0	-2	1	4	O	N	4.44	1.24	2.02986947038	1	2	0	6.9575
mn	2	0.3	ncs	acac	-1	0	1	2	N	O	4.54	0.89	1.97102171654	2	0	2	3.1
mn	3	0.2	scn	nh3	-1	0	1	1	S	N	3.42	0.84	2.08050164936	1	2	2	0
cr	3	0.25	scn	scn	-1	-1	1	1	S	S	0.18	0.03	2.49416503322	1	1	2	2
fe	3	0.1	pisc	pisc	0	0	1	1	C	C	-2.94	-0.49	1.91241303053	1	1	2.25	2.25
co	2	0.25	h2o	h2o	0	0	1	1	O	O	7.44	1.24	2.0118533349	1	1	0	0
co	2	0.05	ncs	ncs	-1	-1	1	1	N	N	2.94	0.49	1.95693105679	2	2	2	2
cr	3	0.15	scn	h2o	-1	0	1	1	S	O	5.02	1.24	2.03319251054	1	1	2	0
co	3	0.05	bipy	bipy	0	0	2	2	N	N	2.94	0.49	1.98140714304	2	2	4.297	4.297
cr	2	0.1	ncs	h2o	-1	0	1	1	N	O	5.94	1.24	2.00107235174	2	1	2	0
co	3	0.3	en	en	0	0	2	2	N	N	5.04	0.84	2.01195201621	2	2	3	3
ni	2	0.15	nh3	acac	0	0	1	2	N	O	5.24	0.89	1.94050586982	2	0	0	3.1
fe	3	0.1	ncs	pisc	-1	0	1	1	N	C	-0.98	0.49	1.89604828015	2	1	2	2.25
ni	2	0.2	co	co	0	0	1	1	C	C	-5.34	-0.89	1.9076460881	3	3	0	0
co	2	0.05	nh3	nh3	0	0	1	1	N	N	5.04	0.84	2.04192091263	2	2	0	0
fe	2	0.3	ncs	h2o	-1	0	1	1	N	O	5.94	1.24	1.95753975893	2	1	2	0
co	2	0.25	nh3	cn	0	-1	1	1	N	C	-0.28	0.84	1.98735680581	2	3	0	0
fe	3	0.3	acac	acac	0	0	2	2	O	O	5.34	0.89	1.90664279378	0	0	3.1	3.1
fe	2	0.2	cn	acac	-1	0	1	2	C	O	2.58	0.89	1.98046505994	3	0	0	3.1
ni	2	0.25	h2o	en	0	0	1	2	O	N	5.84	1.24	1.96396323289	1	2	0	3
ni	2	0.15	en	en	0	0	2	2	N	N	5.04	0.84	1.97705971122	2	2	3	3
fe	2	0.1	h2o	scn	0	-1	1	1	O	S	2.6	1.24	2.04448674055	1	1	0	2
fe	3	0.25	cn	porphyrin	-1	-2	1	4	C	N	0.98	0.49	1.99269301035	3	2	0	6.9575
cr	3	0.25	scn	h2o	-1	0	1	1	S	O	5.02	1.24	2.02623318085	1	1	2	0
co	3	0.3	co	acac	0	0	1	2	C	O	1.78	0.89	1.90540614842	3	0	0	3.1
mn	3	0	ncs	cl	-1	-1	1	1	N	Cl	0.98	0.49	1.97625652347	2	3	2	0
cr	3	0.15	bipy	bipy	0	0	2	2	N	N	2.94	0.49	2.06721786313	2	2	4.297	4.297
mn	2	0.3	h2o	h2o	0	0	1	1	O	O	7.44	1.24	2.08858858893	1	1	0	0
co	3	0.1	acac	acac	0	0	2	2	O	O	5.34	0.89	1.920045317	0	0	3.1	3.1
mn	3	0.1	bipy	bipy	0	0	2	2	N	N	2.94	0.49	2.02218062972	2	2	4.297	4.297
fe	3	0.3	phen	phen	0	0	2	2	N	N	2.94	0.49	1.99743860407	2	2	3.868	3.868
cr	3	0	ncs	ncs	-1	-1	1	1	N	N	2.94	0.49	2.00919450003	2	2	2	2
cr	2	0.1	phen	phen	0	0	2	2	N	N	2.94	0.49	2.05928744225	2	2	3.868	3.868
mn	3	0.15	ncs	cl	-1	-1	1	1	N	Cl	0.98	0.49	1.99333025783	2	3	2	0
fe	3	0.05	acac	acac	0	0	2	2	O	O	5.34	0.89	1.9185445812	0	0	3.1	3.1
fe	3	0.25	ncs	pisc	-1	0	1	1	N	C	-0.98	0.49	1.88899446464	2	1	2	2.25
mn	2	0.1	ox	ox	-2	-2	2	2	O	O	5.34	0.89	2.07752792735	1	1	2.22	2.22
mn	3	0.15	en	en	0	0	2	2	N	N	5.04	0.84	2.08502459451	2	2	3	3
fe	3	0.15	ncs	ncs	-1	-1	1	1	N	N	2.94	0.49	1.94302181035	2	2	2	2
fe	2	0.05	co	co	0	0	1	1	C	C	-5.34	-0.89	1.92440971924	3	3	0	0
co	3	0.1	ncs	acac	-1	0	1	2	N	O	4.54	0.89	1.92438446499	2	0	2	3.1
cr	2	0.3	scn	phen	-1	0	1	2	S	N	2.02	0.49	2.08537351428	1	2	2	3.868
co	3	0.05	en	en	0	0	2	2	N	N	5.04	0.84	2.03373917622	2	2	3	3
mn	2	0.25	acac	acac	0	0	2	2	O	O	5.34	0.89	1.99014635383	0	0	3.1	3.1
cr	2	0.05	nh3	cn	0	-1	1	1	N	C	-0.28	0.84	2.07952212285	2	3	0	0
mn	2	0.2	co	nh3	0	0	1	1	C	N	1.58	0.84	1.93120166244	3	2	0	0
fe	2	0.15	cl	pisc	-1	0	1	1	Cl	C	-1.96	0	1.8828703913	3	1	0	2.25
cr	2	0	cn	acac	-1	0	1	2	C	O	2.58	0.89	1.97779079342	3	0	0	3.1
cr	2	0.3	ox	ox	-2	-2	2	2	O	O	5.34	0.89	1.98419146534	1	1	2.22	2.22
mn	3	0.25	co	en	0	0	1	2	C	N	1.58	0.84	2.07054184619	3	2	0	3
fe	3	0.1	cn	porphyrin	-1	-2	1	4	C	N	0.98	0.49	1.98626548196	3	2	0	6.9575
fe	2	0	en	en	0	0	2	2	N	N	5.04	0.84	2.07620016095	2	2	3	3
co	3	0.2	nh3	acac	0	0	1	2	N	O	5.24	0.89	1.91289867521	2	0	0	3.1
co	3	0.15	nh3	acac	0	0	1	2	N	O	5.24	0.89	1.92001578965	2	0	0	3.1
co	3	0.2	co	acac	0	0	1	2	C	O	1.78	0.89	1.92195172818	3	0	0	3.1
cr	3	0.3	cn	cn	-1	-1	1	1	C	C	-2.94	-0.49	2.11732044761	3	3	0	0
fe	2	0	co	en	0	0	1	2	C	N	1.58	0.84	1.84752598399	3	2	0	3
mn	3	0.05	co	h2o	0	0	1	1	C	O	3.18	1.24	1.94645127138	3	1	0	0
fe	3	0.15	cl	pisc	-1	0	1	1	Cl	C	-1.96	0	1.93519369905	3	1	0	2.25
co	3	0.3	nh3	nh3	0	0	1	1	N	N	5.04	0.84	2.01912407905	2	2	0	0
mn	2	0.05	co	ncs	0	-1	1	1	C	N	0.18	0.49	1.86554246252	3	2	0	2
ni	2	0.1	co	acac	0	0	1	2	C	O	1.78	0.89	1.88398663918	3	0	0	3.1
mn	2	0.25	co	co	0	0	1	1	C	C	-5.34	-0.89	2.02525698673	3	3	0	0
co	3	0.25	cn	cn	-1	-1	1	1	C	C	-2.94	-0.49	1.9555295331	3	3	0	0
cr	2	0.05	bipy	bipy	0	0	2	2	N	N	2.94	0.49	2.03807233594	2	2	4.297	4.297
ni	2	0.3	scn	en	-1	0	1	2	S	N	3.42	0.84	1.94753919859	1	2	2	3
cr	3	0.3	pisc	ox	0	-2	1	2	C	O	2.58	0.89	1.93936775074	1	1	2.25	2.22
cr	2	0	ox	ox	-2	-2	2	2	O	O	5.34	0.89	2.00855341142	1	1	2.22	2.22
mn	3	0.25	nh3	phen	0	0	1	2	N	N	3.64	0.84	2.03852870232	2	2	0	3.868
ni	2	0.05	bipy	bipy	0	0	2	2	N	N	2.94	0.49	1.94658143236	2	2	4.297	4.297
cr	3	0.2	co	co	0	0	1	1	C	C	-5.34	-0.89	2.16238123556	3	3	0	0
fe	3	0.25	pisc	pisc	0	0	1	1	C	C	-2.94	-0.49	1.92297170888	1	1	2.25	2.25
co	2	0.25	en	en	0	0	2	2	N	N	5.04	0.84	2.04517888647	2	2	3	3
cr	2	0.3	cn	acac	-1	0	1	2	C	O	2.58	0.89	1.99507814324	3	0	0	3.1
fe	3	0.05	cn	cn	-1	-1	1	1	C	C	-2.94	-0.49	1.98542133122	3	3	0	0
fe	2	0	h2o	ncs	0	-1	1	1	O	N	4.44	1.24	1.93356757407	1	2	0	2
mn	3	0.2	c2h3ns	c2h3ns	0	0	1	1	C	C	-2.94	-0.49	2.01637242842	3	3	2	2
fe	2	0.3	en	en	0	0	2	2	N	N	5.04	0.84	2.09253736796	2	2	3	3
fe	2	0.15	h2o	scn	0	-1	1	1	O	S	2.6	1.24	2.04437315147	1	1	0	2
cr	2	0.15	cn	nh3	-1	0	1	1	C	N	2.38	0.84	2.08143510091	3	2	0	0
co	2	0.1	nh3	cn	0	-1	1	1	N	C	-0.28	0.84	1.96265571581	2	3	0	0
mn	2	0.05	cn	en	-1	0	1	2	C	N	2.38	0.84	2.00696802459	3	2	0	3
cr	2	0	acac	acac	0	0	2	2	O	O	5.34	0.89	1.95161818807	0	0	3.1	3.1
cr	2	0.05	ncs	h2o	-1	0	1	1	N	O	5.94	1.24	1.99041552316	2	1	2	0
cr	2	0.05	pisc	ncs	0	-1	1	1	C	N	0.98	0.49	1.99515198232	1	2	2.25	2
mn	3	0	nh3	nh3	0	0	1	1	N	N	5.04	0.84	2.10576447423	2	2	0	0
mn	3	0.05	en	en	0	0	2	2	N	N	5.04	0.84	2.09427245693	2	2	3	3
cr	2	0.25	co	pisc	0	0	1	1	C	C	-3.74	-0.49	2.02028013864	3	1	0	2.25
cr	2	0.3	h2o	h2o	0	0	1	1	O	O	7.44	1.24	2.09195198667	1	1	0	0
mn	2	0.25	cn	en	-1	0	1	2	C	N	2.38	0.84	2.04180202035	3	2	0	3
ni	2	0.1	cn	cn	-1	-1	1	1	C	C	-2.94	-0.49	1.94016390968	3	3	0	0
mn	3	0.05	scn	nh3	-1	0	1	1	S	N	3.42	0.84	2.09088560767	1	2	2	0
cr	3	0.15	c2h3ns	c2h3ns	0	0	1	1	C	C	-2.94	-0.49	2.08288761509	3	3	2	2
co	3	0.15	bipy	bipy	0	0	2	2	N	N	2.94	0.49	1.97588097932	2	2	4.297	4.297
cr	3	0	scn	h2o	-1	0	1	1	S	O	5.02	1.24	2.04658987754	1	1	2	0
fe	3	0	cn	ncs	-1	-1	1	1	C	N	0.98	0.49	1.94344471474	3	2	0	2
fe	3	0	ncs	ox	-1	-2	1	2	N	O	4.54	0.89	1.95447623791	2	1	2	2.22
fe	2	0	h2o	scn	0	-1	1	1	O	S	2.6	1.24	2.04693467963	1	1	0	2
mn	2	0.1	pisc	nh3	0	0	1	1	C	N	2.38	0.84	1.96079109586	1	2	2.25	0
fe	3	0.2	cl	pisc	-1	0	1	1	Cl	C	-1.96	0	1.94233406897	3	1	0	2.25
fe	3	0	acac	acac	0	0	2	2	O	O	5.34	0.89	1.92164226151	0	0	3.1	3.1
co	3	0.25	ncs	ncs	-1	-1	1	1	N	N	2.94	0.49	1.92137098152	2	2	2	2
co	3	0.1	nh3	acac	0	0	1	2	N	O	5.24	0.89	1.92345032257	2	0	0	3.1
fe	2	0.3	cn	cn	-1	-1	1	1	C	C	-2.94	-0.49	2.07084317123	3	3	0	0
fe	2	0.2	pisc	ncs	0	-1	1	1	C	N	0.98	0.49	1.8926572214	1	2	2.25	2
cr	2	0.25	bipy	bipy	0	0	2	2	N	N	2.94	0.49	2.06699088828	2	2	4.297	4.297
cr	3	0.05	nh3	en	0	0	1	2	N	N	5.04	0.84	2.14019845131	2	2	0	3
cr	3	0.05	bipy	bipy	0	0	2	2	N	N	2.94	0.49	2.06759581837	2	2	4.297	4.297
mn	3	0.1	scn	nh3	-1	0	1	1	S	N	3.42	0.84	2.0860676408	1	2	2	0
fe	2	0.2	pisc	cl	0	-1	1	1	C	Cl	-0.98	0	1.84230836757	1	3	2.25	0
mn	2	0.2	nh3	nh3	0	0	1	1	N	N	5.04	0.84	2.1601316787	2	2	0	0
mn	2	0.2	pisc	nh3	0	0	1	1	C	N	2.38	0.84	1.99414467727	1	2	2.25	0
fe	3	0.1	acac	acac	0	0	2	2	O	O	5.34	0.89	1.91650058422	0	0	3.1	3.1
cr	2	0.05	cn	nh3	-1	0	1	1	C	N	2.38	0.84	2.06128670154	3	2	0	0
mn	3	0	bipy	bipy	0	0	2	2	N	N	2.94	0.49	2.02386804333	2	2	4.297	4.297
fe	2	0.15	pisc	cl	0	-1	1	1	C	Cl	-0.98	0	1.83262953453	1	3	2.25	0
cr	2	0	cn	nh3	-1	0	1	1	C	N	2.38	0.84	2.05254766627	3	2	0	0
fe	3	0.25	h2o	porphyrin	0	-2	1	4	O	N	4.44	1.24	2.02906738748	1	2	0	6.9575
fe	3	0.3	scn	nh3	-1	0	1	1	S	N	3.42	0.84	2.03738621414	1	2	2	0
fe	3	0.3	pisc	cl	0	-1	1	1	C	Cl	-0.98	0	1.92610333838	1	3	2.25	0
cr	2	0	co	pisc	0	0	1	1	C	C	-3.74	-0.49	1.95365302555	3	1	0	2.25
fe	2	0.3	acac	acac	0	0	2	2	O	O	5.34	0.89	1.97781764561	0	0	3.1	3.1
mn	2	0.15	nh3	cn	0	-1	1	1	N	C	-0.28	0.84	2.0412579382	2	3	0	0
co	2	0.15	cn	acac	-1	0	1	2	C	O	2.58	0.89	1.94068007703	3	0	0	3.1
cr	2	0.3	bipy	bipy	0	0	2	2	N	N	2.94	0.49	2.07704478475	2	2	4.297	4.297
ni	2	0.1	bipy	bipy	0	0	2	2	N	N	2.94	0.49	1.94824637551	2	2	4.297	4.297
mn	3	0.25	co	h2o	0	0	1	1	C	O	3.18	1.24	1.92664555616	3	1	0	0
fe	3	0.2	h2o	h2o	0	0	1	1	O	O	7.44	1.24	1.93545312197	1	1	0	0
fe	3	0.1	pisc	cl	0	-1	1	1	C	Cl	-0.98	0	1.88461398577	1	3	2.25	0
ni	2	0	co	acac	0	0	1	2	C	O	1.78	0.89	1.88810772398	3	0	0	3.1
mn	2	0.05	co	co	0	0	1	1	C	C	-5.34	-0.89	1.98470888782	3	3	0	0
fe	3	0.15	acac	acac	0	0	2	2	O	O	5.34	0.89	1.91297919444	0	0	3.1	3.1
co	2	0.2	nh3	cn	0	-1	1	1	N	C	-0.28	0.84	1.97881228421	2	3	0	0
fe	2	0.15	cn	cn	-1	-1	1	1	C	C	-2.94	-0.49	2.02292191592	3	3	0	0
mn	2	0.1	bipy	bipy	0	0	2	2	N	N	2.94	0.49	2.03499113748	2	2	4.297	4.297
ni	2	0	en	en	0	0	2	2	N	N	5.04	0.84	1.97882242061	2	2	3	3
mn	3	0.25	nh3	nh3	0	0	1	1	N	N	5.04	0.84	2.08389135796	2	2	0	0
fe	2	0.3	c2h3ns	c2h3ns	0	0	1	1	C	C	-2.94	-0.49	1.94495180228	3	3	2	2
fe	3	0.25	cn	ncs	-1	-1	1	1	C	N	0.98	0.49	1.95848479556	3	2	0	2
co	3	0.1	bipy	bipy	0	0	2	2	N	N	2.94	0.49	1.97795865894	2	2	4.297	4.297
fe	2	0.2	acac	acac	0	0	2	2	O	O	5.34	0.89	1.9715833715	0	0	3.1	3.1
mn	3	0.15	co	co	0	0	1	1	C	C	-5.34	-0.89	2.07285023946	3	3	0	0
cr	2	0.25	phen	phen	0	0	2	2	N	N	2.94	0.49	2.08614007311	2	2	3.868	3.868
ni	2	0.3	cn	cn	-1	-1	1	1	C	C	-2.94	-0.49	1.96104637894	3	3	0	0
cr	3	0.15	h2o	h2o	0	0	1	1	O	O	7.44	1.24	1.9913583254	1	1	0	0
fe	2	0	cn	pisc	-1	0	1	1	C	C	-2.94	-0.49	1.86149094236	3	1	0	2.25
cr	2	0.25	ncs	h2o	-1	0	1	1	N	O	5.94	1.24	2.0203634317	2	1	2	0
fe	3	0.2	en	en	0	0	2	2	N	N	5.04	0.84	2.05244872528	2	2	3	3
cr	2	0.25	pisc	ncs	0	-1	1	1	C	N	0.98	0.49	2.01881563889	1	2	2.25	2
fe	3	0.1	cl	acac	-1	0	1	2	Cl	O	3.56	0.89	1.94806238628	3	0	0	3.1
co	3	0.25	ncs	acac	-1	0	1	2	N	O	4.54	0.89	1.91398431358	2	0	2	3.1
fe	2	0.1	cn	pisc	-1	0	1	1	C	C	-2.94	-0.49	1.86655076861	3	1	0	2.25
mn	3	0.3	cl	phen	-1	0	1	2	Cl	N	1.96	0.49	2.14836130714	3	2	0	3.868
fe	3	0.1	c2h3ns	c2h3ns	0	0	1	1	C	C	-2.94	-0.49	1.9603098278	3	3	2	2
fe	2	0.3	ncs	ncs	-1	-1	1	1	N	N	2.94	0.49	2.04666501339	2	2	2	2
fe	3	0.05	ncs	acac	-1	0	1	2	N	O	4.54	0.89	1.877975987	2	0	2	3.1
cr	2	0.05	scn	phen	-1	0	1	2	S	N	2.02	0.49	2.0733341049	1	2	2	3.868
co	2	0.1	en	en	0	0	2	2	N	N	5.04	0.84	2.0398227188	2	2	3	3
cr	2	0.3	nh3	cn	0	-1	1	1	N	C	-0.28	0.84	2.12986558568	2	3	0	0
fe	2	0.25	nh3	nh3	0	0	1	1	N	N	5.04	0.84	2.10056679836	2	2	0	0
fe	3	0.05	pisc	cl	0	-1	1	1	C	Cl	-0.98	0	1.87453230118	1	3	2.25	0
fe	2	0.25	ncs	h2o	-1	0	1	1	N	O	5.94	1.24	1.95396796633	2	1	2	0
mn	2	0.3	en	en	0	0	2	2	N	N	5.04	0.84	2.14484428042	2	2	3	3
mn	2	0.05	bipy	bipy	0	0	2	2	N	N	2.94	0.49	2.03041633385	2	2	4.297	4.297
cr	2	0.1	cn	co	-1	0	1	1	C	C	-4.54	-0.49	1.98650265884	3	3	0	0
fe	3	0.15	scn	nh3	-1	0	1	1	S	N	3.42	0.84	2.04882892761	1	2	2	0
fe	3	0.25	nh3	nh3	0	0	1	1	N	N	5.04	0.84	2.05622761831	2	2	0	0
fe	3	0.2	ox	ox	-2	-2	2	2	O	O	5.34	0.89	1.93784715975	1	1	2.22	2.22
co	2	0.15	ncs	h2o	-1	0	1	1	N	O	5.94	1.24	1.91903765858	2	1	2	0
mn	2	0.15	h2o	h2o	0	0	1	1	O	O	7.44	1.24	2.07143423112	1	1	0	0
fe	2	0.2	cn	cn	-1	-1	1	1	C	C	-2.94	-0.49	2.03702103336	3	3	0	0
ni	2	0.15	co	acac	0	0	1	2	C	O	1.78	0.89	1.88292993543	3	0	0	3.1
mn	2	0.2	acac	acac	0	0	2	2	O	O	5.34	0.89	1.97963360672	0	0	3.1	3.1
mn	3	0	ox	ox	-2	-2	2	2	O	O	5.34	0.89	1.96705984149	1	1	2.22	2.22
fe	2	0.3	cn	acac	-1	0	1	2	C	O	2.58	0.89	1.99223269236	3	0	0	3.1
mn	3	0.05	cl	ncs	-1	-1	1	1	Cl	N	1.96	0.49	1.98416349394	3	2	0	2
fe	3	0	nh3	nh3	0	0	1	1	N	N	5.04	0.84	2.07576410837	2	2	0	0
fe	2	0	ncs	h2o	-1	0	1	1	N	O	5.94	1.24	1.92809609142	2	1	2	0
mn	2	0.15	ncs	acac	-1	0	1	2	N	O	4.54	0.89	1.95148979554	2	0	2	3.1
cr	2	0.3	co	en	0	0	1	2	C	N	1.58	0.84	2.07081665624	3	2	0	3
mn	2	0.2	h2o	h2o	0	0	1	1	O	O	7.44	1.24	2.08461666945	1	1	0	0
fe	3	0.05	cn	porphyrin	-1	-2	1	4	C	N	0.98	0.49	1.98348838687	3	2	0	6.9575
mn	3	0.25	nh3	cn	0	-1	1	1	N	C	-0.28	0.84	2.01777443127	2	3	0	0
co	2	0.1	ox	ox	-2	-2	2	2	O	O	5.34	0.89	2.04711236387	1	1	2.22	2.22
co	2	0	h2o	nh3	0	0	1	1	O	N	5.84	1.24	2.01826780401	1	2	0	0
ni	2	0	ncs	ncs	-1	-1	1	1	N	N	2.94	0.49	1.87764151183	2	2	2	2
fe	2	0.15	en	en	0	0	2	2	N	N	5.04	0.84	2.08865672547	2	2	3	3
mn	2	0.05	pisc	nh3	0	0	1	1	C	N	2.38	0.84	1.94956061828	1	2	2.25	0
fe	2	0.05	ncs	h2o	-1	0	1	1	N	O	5.94	1.24	1.93226471936	2	1	2	0
cr	3	0.3	ncs	cn	-1	-1	1	1	N	C	-0.98	0.49	2.05134418526	2	3	2	0
cr	2	0.3	ncs	h2o	-1	0	1	1	N	O	5.94	1.24	2.025131381	2	1	2	0
ni	2	0.1	co	co	0	0	1	1	C	C	-5.34	-0.89	1.8879726759	3	3	0	0
cr	3	0.1	nh3	en	0	0	1	2	N	N	5.04	0.84	2.13544714199	2	2	0	3
