# Supplementary material for: Predicting electronic structure properties of transition metal complexes with neural networks
Source: Chem Sci. 2017 May 17;8(7):5137–52. doi: 10.1039/c7sc01247k (PMC6100542; doi:10.1039/c7sc01247k)
Supplement: Supplementary file 1 [file SC-008-C7SC01247K-s001.zip › data/raw_data/LS/test_results.csv]

metal	ox	axlig	eqlig	alpha	error	abs_error	var
co	2	ncs	h2o	0.2	0.0144576015689213	0.0144576015689213	0.0234096616302421
cr	2	en	en	0.05	-0.0464614237466372	0.0464614237466372	0.0309158857439219
co	3	pisc	tbuc	0.05	0.0205766718239913	0.0205766718239913	0.0341978849981201
fe	2	en	en	0.1	-0.0115022116807295	0.0115022116807295	0.0309716638764817
cr	2	cn	co	0.25	0.0273034300003085	0.0273034300003085	0.0306719463552723
fe	3	cn	h2o	0.25	0.00718281127789755	0.00718281127789755	0.0272731540469989
mn	3	c2h3ns	c2h3ns	0	0.00759226963507764	0.00759226963507764	0.0233222479022437
fe	3	en	en	0.05	-0.00132411234656082	0.00132411234656082	0.0309144790397121
mn	3	co	co	0.1	-0.00518861190570474	0.00518861190570474	0.0258712410403035
cr	3	cl	ox	0.3	0.0347571699742086	0.0347571699742086	0.0305073841479843
co	3	ncs	ox	0.15	-0.00138892506881194	0.00138892506881194	0.0251619137421209
mn	2	bipy	bipy	0	0.000959379877011557	0.000959379877011557	0.0283832059482649
co	2	acac	acac	0.3	0.00127733043873968	0.00127733043873968	0.0284032700783616
fe	3	bipy	bipy	0.1	-0.00211394108004193	0.00211394108004193	0.0318620406400579
cr	2	co	en	0.15	0.00923654018976494	0.00923654018976494	0.0303994059255859
mn	2	nh3	cn	0.25	-0.0293667191501985	0.0293667191501985	0.0291611764813951
cr	2	cn	co	0.05	0.046938932442919	0.046938932442919	0.0296461485752959
mn	3	en	en	0.2	0.0127378938608711	0.0127378938608711	0.0320473544350871
fe	2	pisc	ncs	0.25	-0.031400853006083	0.031400853006083	0.0283533557946021
co	3	ncs	acac	0.2	0.0110288071225233	0.0110288071225233	0.0246426188615854
cr	2	cl	h2o	0.25	-0.0084564541899641	0.0084564541899641	0.0327823227322844
mn	3	co	en	0.3	-0.0142685578365991	0.0142685578365991	0.0253284100943734
co	2	ncs	h2o	0	0.013858654269614	0.013858654269614	0.0237791109701209
mn	2	co	en	0.2	0.025261058519511	0.025261058519511	0.0296028570045335
co	3	ncs	acac	0.15	0.0089454212642559	0.0089454212642559	0.0246681826674749
co	2	nh3	nh3	0.15	0.00532395540783792	0.00532395540783792	0.0272779360394376
cr	2	scn	phen	0.2	0.0142074612184637	0.0142074612184637	0.0345250584457483
ni	2	cn	cn	0.25	0.00860178821395485	0.00860178821395485	0.029329152049973
fe	3	c2h3ns	c2h3ns	0.05	0.0401945434864257	0.0401945434864257	0.0236972556130751
co	3	acac	acac	0.3	0.0459215040228564	0.0459215040228564	0.0267462184736797
fe	3	bipy	bipy	0	-0.00573160850322729	0.00573160850322729	0.0320220627068891
fe	3	pisc	cl	0.2	-0.0133188320308271	0.0133188320308271	0.0279802811858854
mn	3	co	h2o	0	0.00446595533598337	0.00446595533598337	0.0275187586031352
fe	2	en	en	0.2	-0.0137674203533549	0.0137674203533549	0.0309919200798985
fe	2	h2o	h2o	0.05	0.0118793411359417	0.0118793411359417	0.0286823788021605
cr	3	nh3	en	0.15	0.0096910728409183	0.0096910728409183	0.0316368602331266
mn	2	bipy	bipy	0.25	-0.0373635060834507	0.0373635060834507	0.0283868465434571
fe	2	cn	pisc	0.05	0.0484759408626936	0.0484759408626936	0.0278052832146743
fe	3	bipy	bipy	0.2	0.00325383496850584	0.00325383496850584	0.0317399538082754
ni	2	co	acac	0.05	0.00656275800615891	0.00656275800615891	0.0348818337700531
co	2	h2o	en	0.3	0.0236451624785405	0.0236451624785405	0.0259804867340624
co	2	h2o	phen	0.25	-0.0127461641355806	0.0127461641355806	0.025760143988895
co	2	h2o	h2o	0.2	0.0202119561595415	0.0202119561595415	0.0282820785561574
cr	3	cl	ox	0.25	0.0281381498412303	0.0281381498412303	0.0301523996755369
fe	2	cn	acac	0.1	0.00308849437609116	0.00308849437609116	0.027597168362586
fe	2	co	co	0.15	0.0293330058842238	0.0293330058842238	0.0301371735811712
co	3	nh3	nh3	0.15	0.00424434958038811	0.00424434958038811	0.0292511892477426
co	3	co	acac	0.15	0.0110890218944317	0.0110890218944317	0.0285822071063715
mn	3	cl	phen	0.1	-0.0420233812345114	0.0420233812345114	0.0386147112418098
mn	3	cl	ncs	0.1	0.0153954806863601	0.0153954806863601	0.0318703427836962
fe	3	h2o	h2o	0.05	0.0381590568900856	0.0381590568900856	0.0292088544852427
cr	2	cl	h2o	0.1	-0.0118876893994564	0.0118876893994564	0.0328767213078438
mn	3	co	en	0.1	-0.00577910529874526	0.00577910529874526	0.0282702866530308
mn	2	ox	ox	0.15	-0.0568177435252419	0.0568177435252419	0.0256588499051351
co	3	ncs	ncs	0	-0.0021073013293107	0.0021073013293107	0.0335294930223436
fe	2	h2o	h2o	0.15	0.015559949909604	0.015559949909604	0.0286867467559709
fe	3	cl	cl	0	-0.0723402404329736	0.0723402404329736	0.0570320057965625
fe	3	ox	ox	0.05	0.0373884750266631	0.0373884750266631	0.0233148370696129
ni	2	bipy	bipy	0.25	0.00605488529919374	0.00605488529919374	0.029143904349461
co	3	acac	acac	0.25	0.0412859424361833	0.0412859424361833	0.0266682570538443
mn	3	cn	cn	0.3	0.0102610929191149	0.0102610929191149	0.0311944619000632
cr	2	nh3	cn	0	0.0110142611119302	0.0110142611119302	0.0283665486436523
fe	2	c2h3ns	c2h3ns	0.1	0.0251702802214875	0.0251702802214875	0.0347281037921882
co	2	ncs	ncs	0.2	-0.0266906819821693	0.0266906819821693	0.0319984005425617
mn	3	h2o	h2o	0.2	0.0452946152309253	0.0452946152309253	0.0275623167433905
ni	2	c2h3ns	c2h3ns	0	0.0302448822762225	0.0302448822762225	0.0298460566914499
co	3	h2o	h2o	0.2	0.0546702757043578	0.0546702757043578	0.0292861251021202
fe	2	cl	pisc	0.3	0.0195643515550392	0.0195643515550392	0.0269799077887535
cr	2	cn	co	0.3	0.0213964537692002	0.0213964537692002	0.030876549775228
cr	3	cl	ox	0.1	0.012235891495765	0.012235891495765	0.029845935727652
cr	2	co	co	0.25	-0.0304860018471915	0.0304860018471915	0.0330467051777201
mn	3	co	h2o	0.2	0.0270965817690798	0.0270965817690798	0.0273202418299108
fe	2	acac	acac	0.1	0.0235661938407901	0.0235661938407901	0.0293368078059315
co	3	ncs	ox	0.2	0.00760777484694142	0.00760777484694142	0.0251104942234907
fe	3	cl	acac	0.3	0.0333497987047702	0.0333497987047702	0.0296889659126237
fe	3	ncs	pisc	0.15	-0.0118700282664277	0.0118700282664277	0.0281014937459011
fe	2	h2o	h2o	0.3	0.0207566748780157	0.0207566748780157	0.0286286195749549
fe	2	co	tbuc	0.05	0.0332251193729378	0.0332251193729378	0.0323026079114288
mn	2	ncs	ncs	0.25	-0.0588254763460392	0.0588254763460392	0.028282419263186
cr	3	co	co	0.3	-0.022999792566301	0.022999792566301	0.0303660806995855
co	3	pisc	tbuc	0.15	0.0104373414199155	0.0104373414199155	0.0350538065799404
fe	3	acac	acac	0.2	0.0425305104183535	0.0425305104183535	0.0267529172970427
mn	2	en	en	0	-0.0332761156477099	0.0332761156477099	0.0320463780180733
co	3	co	co	0.1	0.0145825339806571	0.0145825339806571	0.0309706907027092
fe	2	ncs	ncs	0.05	0.00058501292365154	0.00058501292365154	0.0335914826703206
mn	2	h2o	h2o	0.1	-0.00434637086442446	0.00434637086442446	0.0265995223310581
fe	2	h2o	scn	0.2	0.00347970975378731	0.00347970975378731	0.0302184089868111
fe	3	scn	en	0.25	0.00733981789346538	0.00733981789346538	0.0277489971018351
fe	3	cn	cn	0.25	0.021332749158359	0.021332749158359	0.031824567865068
co	3	ncs	acac	0.05	0.00380604727192724	0.00380604727192724	0.0247420260602504
cr	2	cl	h2o	0.2	-0.00810587146743647	0.00810587146743647	0.0328213253802398
fe	2	acac	acac	0	0.0359628789059898	0.0359628789059898	0.0292733707357459
cr	3	cl	ncs	0.05	0.0251833928544225	0.0251833928544225	0.0322108006312179
mn	2	ncs	ncs	0.15	-0.0341931689267345	0.0341931689267345	0.0282056082498401
co	2	cn	acac	0	0.0202080858189304	0.0202080858189304	0.0287109262427097
cr	3	cl	ncs	0.3	0.0394804704466702	0.0394804704466702	0.0356351991216567
co	3	h2o	h2o	0	0.0234198463486519	0.0234198463486519	0.0289425859107035
ni	2	ncs	ncs	0.05	0.0221710678004634	0.0221710678004634	0.03157263237743
fe	2	h2o	ncs	0.3	0.0289039796217183	0.0289039796217183	0.0255302167928991
cr	3	h2o	h2o	0.1	0.0532381522930723	0.0532381522930723	0.0264070035885228
cr	2	pisc	ncs	0.15	-0.00586283479961858	0.00586283479961858	0.0297129475218934
cr	2	scn	phen	0.15	0.0120368854787771	0.0120368854787771	0.0343102400768754
cr	2	acac	acac	0.2	0.0133914857117117	0.0133914857117117	0.0230647786977088
fe	3	cn	ncs	0.05	0.00447199769872308	0.00447199769872308	0.0314719525656755
fe	2	co	en	0.3	-0.0130033491369503	0.0130033491369503	0.0307171916373009
mn	3	ox	ox	0.1	0.0345734484222271	0.0345734484222271	0.0234580893673099
mn	3	h2o	h2o	0.05	0.0317567568950907	0.0317567568950907	0.0282617110675497
fe	2	ncs	h2o	0.1	-0.00445197163923505	0.00445197163923505	0.0248467256029149
fe	3	scn	nh3	0.2	-0.00203107969851013	0.00203107969851013	0.0283801448415866
fe	3	cn	cn	0.15	0.0144876990918268	0.0144876990918268	0.0319720931622355
cr	3	cl	cl	0.3	-0.035382994738316	0.035382994738316	0.0297666011676915
cr	3	scn	h2o	0.3	0.00830543489545077	0.00830543489545077	0.0271070766661499
fe	3	phen	phen	0.2	-0.00185153095449131	0.00185153095449131	0.0314454831012068
cr	2	ox	ox	0.25	0.0511209256708354	0.0511209256708354	0.0248762855608596
mn	2	h2o	en	0.3	-0.0128127250971124	0.0128127250971124	0.0259225314524336
ni	2	cn	acac	0.05	0.0300959870813517	0.0300959870813517	0.0325625643094556
ni	2	c2h3ns	c2h3ns	0.3	0.000426198818636037	0.000426198818636037	0.0297991704136899
fe	2	ncs	pisc	0.15	-0.00270132896587594	0.00270132896587594	0.0279682066517493
fe	3	nh3	nh3	0.15	-0.00311875704919462	0.00311875704919462	0.0297058167196798
ni	2	ncs	ncs	0.1	0.0228103298626663	0.0228103298626663	0.0319209635629678
cr	3	h2o	h2o	0.25	0.057921660847295	0.057921660847295	0.0263566938603047
ni	2	bipy	bipy	0.3	0.00932609321105193	0.00932609321105193	0.0291319853358847
mn	2	co	nh3	0.3	0.0213680678750312	0.0213680678750312	0.0352560108735001
mn	3	cn	cn	0.2	0.0122202600835344	0.0122202600835344	0.0310227038294439
ni	2	en	en	0.2	-0.000214058877546996	0.000214058877546996	0.0294322969284371
co	3	ncs	ox	0	-0.0104351946110142	0.0104351946110142	0.025413899774903
fe	2	cn	cn	0.05	-0.0268620115199476	0.0268620115199476	0.0287590638332613
cr	2	scn	phen	0	0.00439277288478834	0.00439277288478834	0.0340221383564851
mn	3	ncs	ncs	0.3	0.0378844148203354	0.0378844148203354	0.0296771193454581
fe	3	bipy	bipy	0.3	0.00626612919457714	0.00626612919457714	0.0316490694829474
fe	2	co	ncs	0	0.0424010933653904	0.0424010933653904	0.0308091694875365
fe	2	ncs	h2o	0.2	-0.0120604191570015	0.0120604191570015	0.0247730059695695
mn	2	co	nh3	0.15	0.0252704643535615	0.0252704643535615	0.0319881100552092
fe	3	ox	ox	0.3	0.0609517844964078	0.0609517844964078	0.0234132584824252
co	3	acac	acac	0	0.0133943946426818	0.0133943946426818	0.0264427320353977
cr	3	pisc	tbuc	0.25	0.0361794211569713	0.0361794211569713	0.0262971892272149
mn	3	c2h3ns	c2h3ns	0.3	-0.0180911321609742	0.0180911321609742	0.0240052272367299
mn	3	ncs	cl	0.25	0.0169302745891848	0.0169302745891848	0.0291657752065585
fe	3	c2h3ns	c2h3ns	0.3	0.0233111425049699	0.0233111425049699	0.0234128338173568
fe	3	scn	en	0.3	0.0100894031999141	0.0100894031999141	0.0277148324211635
mn	3	co	en	0.05	0.00546408064930093	0.00546408064930093	0.028559419503367
co	2	ox	ox	0.15	-0.0187778619398835	0.0187778619398835	0.0271270407997014
cr	3	bipy	bipy	0.2	-0.0334086366713318	0.0334086366713318	0.0295941138517415
co	2	h2o	h2o	0.3	0.0199623085924197	0.0199623085924197	0.0283009249907865
mn	2	bipy	bipy	0.2	-0.0266222486949435	0.0266222486949435	0.0283868136413636
cr	2	cn	nh3	0.2	0.0115404093027944	0.0115404093027944	0.0429473470144619
fe	3	nh3	nh3	0.1	-0.00650575985864243	0.00650575985864243	0.0297123315580848
fe	3	pisc	pisc	0.15	-0.0245561624886681	0.0245561624886681	0.0289284787485499
cr	2	pisc	ncs	0.2	-0.00979171329969208	0.00979171329969208	0.0301761226336852
cr	2	co	pisc	0.2	-0.00526081308672799	0.00526081308672799	0.029788994897098
fe	2	h2o	ncs	0.25	0.0276755532075306	0.0276755532075306	0.0254578882533646
mn	3	cl	ncs	0.2	0.025494768458622	0.025494768458622	0.0320772172236621
co	3	en	en	0.1	-0.000673782260368849	0.000673782260368849	0.0288349645161208
co	3	ncs	ncs	0.3	0.0205587474931452	0.0205587474931452	0.0323193354935166
co	2	nh3	nh3	0.3	-0.0128815071878305	0.0128815071878305	0.0280057205163767
mn	2	nh3	cl	0.05	0.0249598356356091	0.0249598356356091	0.0306135919646585
cr	3	h2o	h2o	0.05	0.0496574815184194	0.0496574815184194	0.0263893911092482
cr	2	cn	acac	0.2	0.00800307718987181	0.00800307718987181	0.030273200471498
fe	2	h2o	scn	0.3	0.00787112665323031	0.00787112665323031	0.0299196317954379
co	3	ncs	ox	0.1	-0.0113345996468213	0.0113345996468213	0.0252465129889244
fe	3	ncs	ox	0.15	-0.0143266818761787	0.0143266818761787	0.0255385335218957
cr	2	cl	h2o	0.15	-0.0112910853467296	0.0112910853467296	0.0328508955755585
mn	3	h2o	h2o	0.3	0.0546726502447632	0.0546726502447632	0.0267942555793222
cr	3	scn	h2o	0.05	-0.0266681128351713	0.0266681128351713	0.0245486178625172
fe	2	co	tbuc	0.25	0.0086517304137792	0.0086517304137792	0.0326915244072885
co	2	nh3	phen	0.25	-0.00530551744006313	0.00530551744006313	0.0277465554595183
fe	3	bipy	bipy	0.05	-0.00371271311208154	0.00371271311208154	0.0319399834163037
fe	3	scn	nh3	0.1	-0.007447188122093	0.007447188122093	0.0282155882763949
mn	3	co	co	0	0.00101478492079643	0.00101478492079643	0.026223078012457
fe	3	ncs	ox	0.2	-0.00557363677402978	0.00557363677402978	0.0253453859947934
fe	2	nh3	nh3	0.3	-0.00921609849333871	0.00921609849333871	0.0309746253358828
ni	2	nh3	acac	0.25	0.0257677917893502	0.0257677917893502	0.0295956590221161
cr	2	h2o	h2o	0	-0.0219741445654362	0.0219741445654362	0.0257075698755768
mn	2	nh3	acac	0	0.0578432141986263	0.0578432141986263	0.0257098991953626
fe	3	phen	phen	0.1	-0.00770072936455701	0.00770072936455701	0.0314588789225408
co	2	h2o	en	0	0.0198057007403607	0.0198057007403607	0.0262105239235576
mn	2	en	en	0.15	-0.0412355904096526	0.0412355904096526	0.0320627093710118
co	2	h2o	en	0.1	0.0236576252821261	0.0236576252821261	0.0260626831397817
cr	3	cl	ncs	0.1	0.0247905512589965	0.0247905512589965	0.0326809841386624
fe	2	cl	pisc	0.2	0.0334199857148505	0.0334199857148505	0.0267305850344544
mn	2	acac	acac	0.05	0.0160813163100491	0.0160813163100491	0.0276125387232856
mn	3	en	en	0.25	0.0171044009129666	0.0171044009129666	0.0320538002740317
fe	2	pisc	cl	0.05	0.0388032319239839	0.0388032319239839	0.0286543896608977
fe	2	h2o	ncs	0.1	0.0553754100822033	0.0553754100822033	0.0256017799228782
mn	2	en	en	0.05	-0.0357640390239196	0.0357640390239196	0.0320526101362959
fe	3	co	co	0.25	-0.00225828944794326	0.00225828944794326	0.0279526297266171
cr	3	pisc	ox	0.2	0.0371508596148458	0.0371508596148458	0.0293159024175575
mn	3	nh3	phen	0	-0.0195171540743608	0.0195171540743608	0.0296675725566637
mn	2	acac	acac	0.3	-0.00602026688815394	0.00602026688815394	0.0258814887622854
cr	2	cl	h2o	0.3	-0.00682276974141605	0.00682276974141605	0.0327265111191371
mn	3	co	co	0.3	-0.0210622459834293	0.0210622459834293	0.0259240767682529
fe	3	ncs	ox	0.05	-0.0313534369189854	0.0313534369189854	0.0261901568732432
fe	2	co	ncs	0.2	0.025405356561339	0.025405356561339	0.0303098860991146
co	3	en	en	0.25	0.0194892420293553	0.0194892420293553	0.0284267058023782
co	3	pisc	tbuc	0.25	-0.00623194482013623	0.00623194482013623	0.0356567621744505
fe	3	acac	acac	0.25	0.0449313359478012	0.0449313359478012	0.0267691986063948
co	3	cn	cn	0.15	0.0340532389934372	0.0340532389934372	0.0294461174725595
mn	3	ncs	ncs	0.1	0.0341339763202786	0.0341339763202786	0.0303986030729575
fe	2	en	en	0.05	-0.0107136545830637	0.0107136545830637	0.030966838776767
mn	3	nh3	cn	0.15	0.00374574909311942	0.00374574909311942	0.0290970826608837
cr	3	ncs	cn	0.1	-0.00384657493276475	0.00384657493276475	0.0288628367923613
mn	3	ox	ox	0.2	0.0427906175685291	0.0427906175685291	0.023544416027559
mn	3	nh3	cn	0	0.00960968807444118	0.00960968807444118	0.0295059757860209
ni	2	h2o	en	0.2	0.0306956842364017	0.0306956842364017	0.0242815068612175
mn	3	bipy	bipy	0.2	-0.00219716924027358	0.00219716924027358	0.029507243695957
co	2	h2o	phen	0.05	0.0114704809493076	0.0114704809493076	0.025512347724638
fe	3	pisc	pisc	0.05	-0.0305967146486896	0.0305967146486896	0.0334449908715529
co	3	nh3	acac	0.25	0.0564424786937368	0.0564424786937368	0.0293028002777186
cr	3	h2o	h2o	0	0.0471008087814551	0.0471008087814551	0.0263582829904218
co	2	c2h3ns	c2h3ns	0.3	-0.00605635064479193	0.00605635064479193	0.0303304279761211
co	3	nh3	nh3	0.25	0.0143128183847976	0.0143128183847976	0.0292454012214876
mn	2	ncs	ncs	0	0.00395615566302876	0.00395615566302876	0.0279591578823928
ni	2	co	acac	0.2	0.00706566863433822	0.00706566863433822	0.0343624819453596
cr	2	en	en	0.2	-0.0388779085909507	0.0388779085909507	0.0307534161407208
cr	2	acac	acac	0.1	0.0444293341468653	0.0444293341468653	0.0232071485329081
co	2	acac	acac	0.25	0.00162815249036474	0.00162815249036474	0.0287190732251145
fe	3	ncs	ncs	0.25	0.0118193470208126	0.0118193470208126	0.0348824112241911
cr	3	scn	h2o	0.2	-0.00518091653897956	0.00518091653897956	0.0262427162958584
cr	2	co	en	0.1	0.0136101572638481	0.0136101572638481	0.030055701501179
co	2	nh3	porphyrin	0.15	-0.0104066931408604	0.0104066931408604	0.0296391998867983
fe	3	cl	acac	0.05	0.00886910259359142	0.00886910259359142	0.0274822260568322
mn	3	ox	ox	0.3	0.0519085277198574	0.0519085277198574	0.0235570049759045
fe	3	ncs	acac	0.25	0.0446863606298105	0.0446863606298105	0.0252397030796268
cr	3	ncs	ncs	0.1	0.0149448433553649	0.0149448433553649	0.0275402449311164
cr	2	co	co	0.3	-0.0365730854266184	0.0365730854266184	0.0333563024187094
ni	2	co	acac	0.3	0.0117895960673029	0.0117895960673029	0.0340352593784858
mn	2	h2o	h2o	0.05	-0.000853918651969821	0.000853918651969821	0.0266549701280332
co	2	c2h3ns	c2h3ns	0.2	-0.00144349389783849	0.00144349389783849	0.0298446040305039
fe	3	cn	cn	0.3	0.0193947198695175	0.0193947198695175	0.0319901421611205
mn	2	en	en	0.2	-0.0413850521653054	0.0413850521653054	0.0320669827330053
ni	2	c2h3ns	c2h3ns	0.1	0.0215280362683499	0.0215280362683499	0.029626128114034
fe	2	co	ncs	0.25	0.0181011643813187	0.0181011643813187	0.0300957462742325
mn	3	co	co	0.05	-0.00527045511670066	0.00527045511670066	0.0259854959459979
fe	3	c2h3ns	c2h3ns	0	0.0434776757280853	0.0434776757280853	0.0240439837222405
cr	2	nh3	cn	0.15	-0.0119358042905393	0.0119358042905393	0.0293044212072659
co	3	cl	acac	0.15	0.0444569103862975	0.0444569103862975	0.0276209934003506
fe	3	h2o	porphyrin	0.3	-0.023816005385032	0.023816005385032	0.0268338923499888
mn	2	ncs	acac	0.3	-0.0331465558479269	0.0331465558479269	0.0233893159295121
mn	3	scn	nh3	0.2	0.0051483967962147	0.0051483967962147	0.030299976591046
cr	3	scn	scn	0.25	-0.0530198392624834	0.0530198392624834	0.0297451613692924
fe	3	pisc	pisc	0.1	-0.0250796152187949	0.0250796152187949	0.0312047732380607
co	2	h2o	h2o	0.25	0.0214779697707428	0.0214779697707428	0.028300299067511
co	2	ncs	ncs	0.05	0.000227842767363207	0.000227842767363207	0.0327775023329562
cr	3	scn	h2o	0.15	-0.0119019539355079	0.0119019539355079	0.0258566547942135
co	3	bipy	bipy	0.05	-0.00660143011740089	0.00660143011740089	0.0291905438451881
cr	2	ncs	h2o	0.1	0.00367795743080945	0.00367795743080945	0.026269204282941
co	3	en	en	0.3	0.0259195355710258	0.0259195355710258	0.0283093417410044
ni	2	nh3	acac	0.15	0.0214425835493781	0.0214425835493781	0.0296180770624357
fe	3	ncs	pisc	0.1	-0.0139281495474062	0.0139281495474062	0.0282324897795585
ni	2	co	co	0.2	0.0190787516470181	0.0190787516470181	0.0294197821907814
co	2	nh3	nh3	0.05	0.00342167385098335	0.00342167385098335	0.0272409219596946
fe	2	ncs	h2o	0.3	-0.0185470503449841	0.0185470503449841	0.0247059423997179
co	2	nh3	cn	0.25	-0.00557877696826448	0.00557877696826448	0.0332625851103018
fe	3	acac	acac	0.3	0.0442599181174173	0.0442599181174173	0.026736935970987
fe	2	cn	acac	0.2	-0.0168219657843858	0.0168219657843858	0.0283180458937182
ni	2	h2o	en	0.25	0.0323596771054804	0.0323596771054804	0.0243710455737561
ni	2	en	en	0.15	-0.00157904207844473	0.00157904207844473	0.0292548447863292
fe	2	h2o	scn	0.1	0.000201301506195239	0.000201301506195239	0.0304550361964203
fe	3	cn	porphyrin	0.25	0.0056645909075923	0.0056645909075923	0.0314166267725066
cr	3	scn	h2o	0.25	0.00177511826359167	0.00177511826359167	0.0266527139934175
co	3	co	acac	0.3	0.0402183768659969	0.0402183768659969	0.0286888378709744
mn	3	ncs	cl	0	0.0276663511341071	0.0276663511341071	0.029815874619442
cr	3	bipy	bipy	0.15	-0.034337678194341	0.034337678194341	0.0298246358377168
mn	2	h2o	h2o	0.3	-0.0309700620376083	0.0309700620376083	0.0265122104985468
co	3	acac	acac	0.1	0.0243609966869334	0.0243609966869334	0.0265880244187173
mn	3	bipy	bipy	0.1	-0.00508272261887877	0.00508272261887877	0.0295858027497651
fe	3	phen	phen	0.3	0.00489578715479633	0.00489578715479633	0.031405534078084
cr	3	ncs	ncs	0	0.0163260354773338	0.0163260354773338	0.0278421845676107
cr	2	phen	phen	0.1	-0.0165473810014096	0.0165473810014096	0.0285425908624812
mn	3	ncs	cl	0.15	0.0162096844416391	0.0162096844416391	0.0291886519654406
fe	3	acac	acac	0.05	0.0326719487811646	0.0326719487811646	0.0263814662513363
fe	3	ncs	pisc	0.25	-0.00493070086777925	0.00493070086777925	0.0278845047594467
mn	2	ox	ox	0.1	-0.0429060326614712	0.0429060326614712	0.0257998836317513
mn	3	en	en	0.15	0.00963273437155321	0.00963273437155321	0.032035779681238
fe	3	ncs	ncs	0.15	0.00623066499849467	0.00623066499849467	0.0349133899509953
fe	2	co	co	0.05	0.0270537519803999	0.0270537519803999	0.0301680452744665
co	3	ncs	acac	0.1	0.00479175049000302	0.00479175049000302	0.0247008369735091
cr	2	scn	phen	0.3	0.00657082871214287	0.00657082871214287	0.0348400880572619
co	3	en	en	0.05	-0.00541751004920998	0.00541751004920998	0.0289555711933799
mn	2	acac	acac	0.25	-0.00295123120618968	0.00295123120618968	0.026271758682965
cr	2	nh3	cn	0.05	0.00535758877037296	0.00535758877037296	0.0287263379593556
mn	2	co	nh3	0.2	0.0245734647211573	0.0245734647211573	0.0327895430860271
fe	2	cl	pisc	0.15	0.0396411863442581	0.0396411863442581	0.0267624018541697
cr	2	cn	acac	0	0.0135679811078795	0.0135679811078795	0.0298635315241922
cr	2	ox	ox	0.3	0.0552354501617618	0.0552354501617618	0.0248802028244343
mn	3	co	en	0.25	-0.0249958870257387	0.0249958870257387	0.025780616111904
fe	3	cn	porphyrin	0.1	-0.0004159129851391	0.0004159129851391	0.0305386869735271
fe	2	en	en	0	-0.00451473624159959	0.00451473624159959	0.0309586568951122
co	3	nh3	acac	0.2	0.0517467800160565	0.0517467800160565	0.0293476754054314
co	3	nh3	acac	0.15	0.0447404105644162	0.0447404105644162	0.0293740720617181
co	3	co	acac	0.2	0.021761435313965	0.021761435313965	0.0286344204349796
cr	3	cn	cn	0.3	-0.00215806203385815	0.00215806203385815	0.034429585518692
fe	2	co	en	0	0.0280352759930471	0.0280352759930471	0.0319512418430228
mn	3	co	h2o	0.05	0.0108282109640832	0.0108282109640832	0.0274593316271996
fe	3	cl	pisc	0.15	0.0188962462254736	0.0188962462254736	0.0301871868501821
co	3	nh3	nh3	0.3	0.0192042573346272	0.0192042573346272	0.0292331190530008
mn	2	co	ncs	0.05	0.0373570581685911	0.0373570581685911	0.0296775742312832
ni	2	co	acac	0.1	0.00765105933197896	0.00765105933197896	0.0347178173399361
mn	2	co	co	0.25	-0.000115796471028773	0.000115796471028773	0.0291081018598303
co	3	cn	cn	0.25	0.0363898835677974	0.0363898835677974	0.0297722018023166
cr	2	bipy	bipy	0.05	0.00130564798785215	0.00130564798785215	0.0287270952766361
ni	2	scn	en	0.3	0.011369536765643	0.011369536765643	0.0307359551801862
cr	3	pisc	ox	0.3	0.0468366526149784	0.0468366526149784	0.0289541375835266
cr	2	ox	ox	0	0.0292409327998224	0.0292409327998224	0.0250010919116887
mn	3	nh3	phen	0.25	0.0104171496763876	0.0104171496763876	0.0292669269500371
ni	2	bipy	bipy	0.05	-0.00145212207222167	0.00145212207222167	0.0297802963097691
cr	3	co	co	0.2	-0.0228302300403946	0.0228302300403946	0.0305118749501421
fe	3	pisc	pisc	0.25	-0.0183983298906041	0.0183983298906041	0.0264994056331563
co	2	en	en	0.25	0.00208757232309376	0.00208757232309376	0.0282653841925008
cr	2	cn	acac	0.3	0.00332561694829292	0.00332561694829292	0.0310553169865649
fe	3	cn	cn	0.05	0.0133768738797708	0.0133768738797708	0.0325780679706973
fe	2	h2o	ncs	0	0.0627121920180065	0.0627121920180065	0.0258552008045629
mn	3	c2h3ns	c2h3ns	0.2	-0.0131411387927742	0.0131411387927742	0.023482649774131
fe	2	en	en	0.3	-0.0151516959113276	0.0151516959113276	0.0310215893546069
fe	2	h2o	scn	0.15	0.00149391073348637	0.00149391073348637	0.0303404870106813
cr	2	cn	nh3	0.15	0.0141213974852783	0.0141213974852783	0.0407139261904531
co	2	nh3	cn	0.1	-0.00412712615780109	0.00412712615780109	0.0332505312845565
mn	2	cn	en	0.05	0.00672456504259289	0.00672456504259289	0.0310207856271699
cr	2	acac	acac	0	0.045864866895569	0.045864866895569	0.0233092039222785
cr	2	ncs	h2o	0.05	0.0123133530807691	0.0123133530807691	0.026288566433421
cr	2	pisc	ncs	0.05	-0.00584294387274875	0.00584294387274875	0.0288602581134082
mn	3	nh3	nh3	0	-0.0221859421407866	0.0221859421407866	0.0311258117703409
mn	3	en	en	0.05	-0.000754018096368103	0.000754018096368103	0.031994502824321
cr	2	co	pisc	0.25	-0.0149752854350109	0.0149752854350109	0.0296418067579882
cr	2	h2o	h2o	0.3	-0.0121450552208513	0.0121450552208513	0.0255594564696178
mn	2	cn	en	0.25	0.00421111746556857	0.00421111746556857	0.0315015365229444
ni	2	cn	cn	0.1	0.00751494387041318	0.00751494387041318	0.0300878064318733
mn	3	scn	nh3	0.05	-0.00529667619265561	0.00529667619265561	0.0302267575993249
cr	3	c2h3ns	c2h3ns	0.15	-0.0152912744343752	0.0152912744343752	0.0232034166497964
co	3	bipy	bipy	0.15	-0.00199215471386038	0.00199215471386038	0.029345849200841
cr	3	scn	h2o	0	-0.0332397434861598	0.0332397434861598	0.0236458659452762
fe	3	cn	ncs	0	0.0030633806160254	0.0030633806160254	0.0310262796737034
fe	3	ncs	ox	0	-0.0380313002597821	0.0380313002597821	0.026548389286549
fe	2	h2o	scn	0	-0.00486624373600097	0.00486624373600097	0.0306701657044829
mn	2	pisc	nh3	0.1	0.0287195229050121	0.0287195229050121	0.0325443254392349
fe	3	cl	pisc	0.2	0.0180374819228206	0.0180374819228206	0.0300771648137234
fe	3	acac	acac	0	0.0286427602929584	0.0286427602929584	0.0262303189415295
co	3	ncs	ncs	0.25	0.0151796348126143	0.0151796348126143	0.0326655954389475
co	3	nh3	acac	0.1	0.0411488353302156	0.0411488353302156	0.0293782432002184
fe	2	cn	cn	0.3	-0.0683092899585747	0.0683092899585747	0.0291483710417119
fe	2	pisc	ncs	0.2	-0.023856322191159	0.023856322191159	0.0281914296137821
cr	2	bipy	bipy	0.25	-0.0264905464569369	0.0264905464569369	0.0289723154766673
cr	3	nh3	en	0.05	-0.00173490331232706	0.00173490331232706	0.0317469719827447
cr	3	bipy	bipy	0.05	-0.0351753977046263	0.0351753977046263	0.0302136034381877
mn	3	scn	nh3	0.1	-0.000415699416808302	0.000415699416808302	0.0302568597561267
fe	2	pisc	cl	0.2	0.0238966513316941	0.0238966513316941	0.0287132739897346
mn	2	nh3	nh3	0.2	-0.0312212234165852	0.0312212234165852	0.0312587089985264
mn	2	pisc	nh3	0.2	0.00690689933258648	0.00690689933258648	0.0312264914753298
fe	3	acac	acac	0.1	0.0353335336558327	0.0353335336558327	0.0265420757305749
cr	2	cn	nh3	0.05	0.0235080750315091	0.0235080750315091	0.0376113976363879
mn	3	bipy	bipy	0	-0.00690905435717948	0.00690905435717948	0.0296657732548342
fe	2	pisc	cl	0.15	0.0305141004553899	0.0305141004553899	0.0287473054951419
cr	2	cn	nh3	0	0.0278598328386885	0.0278598328386885	0.0366493366414682
fe	3	h2o	porphyrin	0.25	-0.0230416918049641	0.0230416918049641	0.0266710409557935
fe	3	scn	nh3	0.3	0.00956534392778075	0.00956534392778075	0.0285641900628008
fe	3	pisc	cl	0.3	-0.0306663947694268	0.0306663947694268	0.0286484498181974
cr	2	co	pisc	0	0.038121669722734	0.038121669722734	0.0300849974794823
fe	2	acac	acac	0.3	-0.00521426988466134	0.00521426988466134	0.0293014694285374
mn	2	nh3	cn	0.15	-0.01199746358611	0.01199746358611	0.0288122194006707
co	2	cn	acac	0.15	0.015460448549014	0.015460448549014	0.02782957879104
cr	2	bipy	bipy	0.3	-0.0362156371700153	0.0362156371700153	0.0290150722745637
ni	2	bipy	bipy	0.1	0.000960970916956461	0.000960970916956461	0.0296170466230525
mn	3	co	h2o	0.25	0.0328386099084386	0.0328386099084386	0.0273437624351422
fe	3	h2o	h2o	0.2	0.0437418437735704	0.0437418437735704	0.0289007915906161
fe	3	pisc	cl	0.1	0.0014205701562322	0.0014205701562322	0.0277074227887709
ni	2	co	acac	0	0.00587939858137276	0.00587939858137276	0.0349880305146042
mn	2	co	co	0.05	0.0186863587013715	0.0186863587013715	0.0307795467555835
fe	3	acac	acac	0.15	0.0390911169336243	0.0390911169336243	0.0266746356154737
co	2	nh3	cn	0.2	-0.00440167381352996	0.00440167381352996	0.0334163832215743
fe	2	cn	cn	0.15	-0.0350433236690646	0.0350433236690646	0.0289785656709225
mn	2	bipy	bipy	0.1	-0.0116623040578596	0.0116623040578596	0.0283846529059956
ni	2	en	en	0	-0.0137687404417541	0.0137687404417541	0.0294085227788953
mn	3	nh3	nh3	0.25	0.00527409899839748	0.00527409899839748	0.0312703253987923
fe	2	c2h3ns	c2h3ns	0.3	0.0436158653181045	0.0436158653181045	0.0275610107308911
fe	3	cn	ncs	0.25	0.010685118195813	0.010685118195813	0.0323961418844869
co	3	bipy	bipy	0.1	-0.00359881401733797	0.00359881401733797	0.0292630437023498
fe	2	acac	acac	0.2	-0.0000960857919505287	0.0000960857919505287	0.0294023208018055
mn	3	co	co	0.15	-0.0121018189660842	0.0121018189660842	0.0258522747597145
cr	2	phen	phen	0.25	-0.042080427792591	0.042080427792591	0.0286230900397986
ni	2	cn	cn	0.3	0.00825531376386635	0.00825531376386635	0.0293903173867566
cr	3	h2o	h2o	0.15	0.0543607578466239	0.0543607578466239	0.0264024535032503
fe	2	cn	pisc	0	0.0467431011758372	0.0467431011758372	0.0277230679001016
cr	2	ncs	h2o	0.25	-0.00289562023940171	0.00289562023940171	0.0253441396849169
fe	3	en	en	0.2	0.0137406690513178	0.0137406690513178	0.030878538937363
cr	2	pisc	ncs	0.25	-0.0143543493641456	0.0143543493641456	0.0305332867990942
fe	3	cl	acac	0.1	0.0115888917860361	0.0115888917860361	0.0278721210284385
co	3	ncs	acac	0.25	0.015492919670467	0.015492919670467	0.0246232758402998
fe	2	cn	pisc	0.1	0.0455549098030217	0.0455549098030217	0.0279627909730741
mn	3	cl	phen	0.3	0.0136196856805499	0.0136196856805499	0.0347896281277754
fe	3	c2h3ns	c2h3ns	0.1	0.0366736504959355	0.0366736504959355	0.0234868292523088
fe	2	ncs	ncs	0.3	-0.0347364621798718	0.0347364621798718	0.0311559253775528
fe	3	ncs	acac	0.05	0.0425780322506508	0.0425780322506508	0.0266331783338744
cr	2	scn	phen	0.05	0.00602205327832195	0.00602205327832195	0.0340230916874154
co	2	en	en	0.1	0.00403751315488776	0.00403751315488776	0.0278111472025952
cr	2	nh3	cn	0.3	-0.0343875777833893	0.0343875777833893	0.0311370761826121
fe	2	nh3	nh3	0.25	-0.00880197158293639	0.00880197158293639	0.0309139292196331
fe	3	pisc	cl	0.05	0.00910968099224552	0.00910968099224552	0.0276343098594492
fe	2	ncs	h2o	0.25	-0.0159164331236308	0.0159164331236308	0.0247431609323517
mn	2	en	en	0.3	-0.046427985349931	0.046427985349931	0.0320749978650515
mn	2	bipy	bipy	0.05	-0.00713409285858368	0.00713409285858368	0.0283838029228134
cr	2	cn	co	0.1	0.0417882579815525	0.0417882579815525	0.0298266185079698
fe	3	scn	nh3	0.15	-0.00425854703891781	0.00425854703891781	0.0282969885130047
fe	3	nh3	nh3	0.25	0.00421500907515382	0.00421500907515382	0.0296856418827946
fe	3	ox	ox	0.2	0.0515952859644586	0.0515952859644586	0.0233777790777465
co	2	ncs	h2o	0.15	0.0151810488966677	0.0151810488966677	0.0234788133779131
mn	2	h2o	h2o	0.15	-0.0151740201884034	0.0151740201884034	0.0265674576848417
fe	2	cn	cn	0.2	-0.0429159095852998	0.0429159095852998	0.0292098609273829
ni	2	co	acac	0.15	0.00782491695607823	0.00782491695607823	0.0345364517686419
mn	2	acac	acac	0.2	0.00550635730753113	0.00550635730753113	0.026842310413945
mn	3	ox	ox	0	0.0276736296096241	0.0276736296096241	0.0232537527373315
fe	2	cn	acac	0.3	-0.0254314003073708	0.0254314003073708	0.0286224014842361
mn	3	cl	ncs	0.05	0.0126029912055148	0.0126029912055148	0.0317814134793575
fe	3	nh3	nh3	0	-0.0162395040067582	0.0162395040067582	0.0297184945300736
fe	2	ncs	h2o	0	0.00379740925523042	0.00379740925523042	0.024959196482412
mn	2	ncs	acac	0.15	-0.0153311936860523	0.0153311936860523	0.023442290286983
cr	2	co	en	0.3	-0.0159012805047318	0.0159012805047318	0.0336682593566141
mn	2	h2o	h2o	0.2	-0.0276929268470845	0.0276929268470845	0.0265681371644819
fe	3	cn	porphyrin	0.05	-0.00324966998480258	0.00324966998480258	0.0307725401637145
mn	3	nh3	cn	0.25	0.00138603925603853	0.00138603925603853	0.0289979046308891
co	2	ox	ox	0.1	-0.0206081072548661	0.0206081072548661	0.0274196038696056
co	2	h2o	nh3	0	0.00781138623427458	0.00781138623427458	0.0268323781111023
ni	2	ncs	ncs	0	0.0185211036541506	0.0185211036541506	0.0312150277413068
fe	2	en	en	0.15	-0.0127896206196207	0.0127896206196207	0.0309800780095832
mn	2	pisc	nh3	0.05	0.0338770530562327	0.0338770530562327	0.0328638995325562
fe	2	ncs	h2o	0.05	0.00100113964455528	0.00100113964455528	0.0248982283910527
cr	3	ncs	cn	0.3	-0.00861469860605935	0.00861469860605935	0.0282486708333271
cr	2	ncs	h2o	0.3	-0.00265497796376657	0.00265497796376657	0.0255702664961462
ni	2	co	co	0.1	0.0280225187898284	0.0280225187898284	0.0296800583156078
cr	3	nh3	en	0.1	0.00413731698252295	0.00413731698252295	0.0316945223161942
