# Supplementary material for: Predicting electronic structure properties of transition metal complexes with neural networks
Source: Chem Sci. 2017 May 17;8(7):5137–52. doi: 10.1039/c7sc01247k (PMC6100542; doi:10.1039/c7sc01247k)
Supplement: Supplementary file 1 [file SC-008-C7SC01247K-s001.zip › data/raw_data/slope/all_results.csv]

name(metal/ox/ax_ligs/eq_ligs)	aHF	ANN_predict	data	ANN_std_dev
cr_2_eq_h2o_ax_ncs	0.05	1.97768499586175	1.99050308679	0.0247525881756103
cr_2_eq_ox_ax_ox	0.25	2.0010334340058	1.98790320909	0.0257842166023041
co_2_eq_phen_ax_phen	0	1.99314558381705	1.9839769918	0.0257007238566372
ni_2_eq_ncs_ax_ncs	0.1	1.87496655768701	1.87979249432	0.024194374373035
fe_2_eq_tbuc_ax_tbuc	0.25	2.05645949999057	2.06797432188	0.0252490525616833
cr_2_eq_h2o_ax_h2o	0.2	2.07282446785216	2.0910603157	0.0274413568754618
co_2_eq_h2o_ax_h2o	0.15	1.99961508613943	2.00625658998	0.0285857759035758
ni_2_eq_bipy_ax_nh3	0.1	1.93909026315175	1.95230058453	0.0250063382809052
fe_2_eq_h2o_ax_h2o	0.25	2.01478905610861	2.02029196044	0.0284747698405866
cr_2_eq_pisc_ax_pisc	0.25	1.99628206881159	2.03919978433	0.0219941717882341
ni_2_eq_acac_ax_co	0.2	1.87663920606529	1.88332765041	0.0209451004637594
cr_2_eq_porphyrin_ax_nh3	0.15	2.02770132861662	2.03573472394	0.0254340104826709
cr_2_eq_phen_ax_phen	0.3	2.09254845216146	2.09454052077	0.0254094656169808
co_3_eq_acac_ax_ncs	0.05	1.90327292898952	1.92528180079	0.0220745964395747
mn_3_eq_cn_ax_nh3	0	2.0025733428045	2.00106924821	0.024680603315416
cr_2_eq_nh3_ax_nh3	0	2.20051453563165	2.20116603224	0.0305284405727756
co_3_eq_ox_ax_ncs	0.15	1.90428199405333	1.92922945017	0.0216778988012436
fe_2_eq_acac_ax_cn	0.05	1.91784457855693	1.94387607264	0.0224792260536033
fe_2_eq_tbuc_ax_co	0.1	1.85309975103324	1.82793133228	0.0209143292982085
co_3_eq_ncs_ax_ncs	0.05	1.91997229448833	1.92490269584	0.0261475565195466
ni_2_eq_ncs_ax_ncs	0.15	1.87975519211273	1.88971776251	0.0245500440231463
fe_2_eq_cn_ax_cn	0	1.9634306945174	1.99784548392	0.0239925665052013
mn_3_eq_ox_ax_ox	0.15	1.93938691153456	1.95723357478	0.0220784995202891
co_3_eq_phen_ax_phen	0.25	1.99963247037379	1.97743701103	0.0271674822592816
mn_3_eq_ncs_ax_cl	0.1	1.99366135689228	1.98827832219	0.0271593350601116
mn_2_eq_ncs_ax_ncs	0.2	2.07323459306386	2.08156503818	0.0259387986628803
cr_2_eq_ox_ax_h2o	0.05	1.96040883553284	1.9618513373	0.023234172514308
mn_3_eq_en_ax_en	0.3	2.0721152938897	2.07364938361	0.0255711383645727
cr_2_eq_tbuc_ax_nh3	0.3	1.96887391245945	1.96308713795	0.0243324400195972
ni_2_eq_ox_ax_ox	0.15	1.91038240208237	1.91284288478	0.0229564128578838
cr_2_eq_phen_ax_scn	0.25	2.09496481543753	2.07701586951	0.0264753138779234
cr_2_eq_nh3_ax_nh3	0.05	2.20226136570474	2.20217944143	0.0301071267887913
mn_3_eq_c2h3ns_ax_c2h3ns	0.1	2.01169876309184	2.00802349297	0.0235207410284491
fe_2_eq_c2h3ns_ax_c2h3ns	0.2	1.9180858040043	1.92861779018	0.022962742074714
ni_2_eq_en_ax_en	0.05	1.96768214548812	1.97873957271	0.023906804574146
co_2_eq_co_ax_co	0.1	1.92242136597527	1.93818515364	0.022953048741228
co_3_eq_ox_ax_ox	0.15	1.92669178008947	1.87356756315	0.0221265040958388
fe_3_eq_co_ax_scn	0.1	1.92690971298468	1.88366257364	0.0238422617597709
mn_2_eq_en_ax_en	0.25	2.13567574485369	2.14665930038	0.0262332937979519
ni_2_eq_co_ax_co	0	1.89923564384135	1.8730216934	0.0216672609468722
fe_3_eq_acac_ax_cl	0.2	1.93336118822182	1.94308009486	0.0221834802091111
ni_2_eq_co_ax_co	0.25	1.916339006035	1.9183437474	0.0224513296619145
fe_3_eq_nh3_ax_scn	0	2.04605291620748	2.0603787251	0.0270516991394957
mn_3_eq_nh3_ax_scn	0.05	2.08533784202676	2.09088560767	0.0275953364049375
fe_2_eq_phen_ax_phen	0.15	2.03410700622667	2.0232282346	0.0273765630271313
cr_3_eq_c2h3ns_ax_c2h3ns	0	2.06532998493103	2.06669807803	0.0257152476492852
fe_3_eq_cl_ax_cl	0.05	2.44199547541615	2.45726470169	0.0256035946865093
mn_2_eq_ncs_ax_nh3	0.3	2.07615365530116	2.060448498	0.0263886906073623
fe_3_eq_ncs_ax_ncs	0.2	1.94546697578103	1.94214073003	0.0263365706721281
mn_2_eq_en_ax_co	0.3	1.95082307308183	1.94192882443	0.0257110770862966
fe_3_eq_phen_ax_phen	0.3	2.00800875006152	2.00022217846	0.0275284919139806
fe_2_eq_tbuc_ax_tbuc	0.15	2.05217753601949	2.06492415595	0.0255841542367018
fe_3_eq_porphyrin_ax_h2o	0.1	1.98936544210366	1.98481030911	0.0272598724701151
cr_3_eq_cn_ax_ncs	0.25	2.05468971596785	2.05134418526	0.0243257336444641
mn_3_eq_h2o_ax_h2o	0.05	1.95022543744665	1.96391377886	0.0242557773380177
cr_2_eq_c2h3ns_ax_c2h3ns	0.3	2.05589524205911	2.08464810185	0.0224271147699494
co_2_eq_en_ax_h2o	0.15	2.02847615868684	2.01115998482	0.0289133318403614
co_2_eq_cl_ax_pisc	0.25	1.85102835158039	1.8732174039	0.0216029260042338
fe_2_eq_h2o_ax_ncs	0.1	1.92278033187199	1.93907271027	0.0247490295761487
co_2_eq_cl_ax_pisc	0.15	1.84846766060257	1.84486153742	0.0215187448673042
fe_2_eq_h2o_ax_h2o	0.1	2.0012586458554	2.0237106818	0.0286030849634948
ni_2_eq_nh3_ax_nh3	0.1	1.93984813979044	1.95146569296	0.0263252922205423
mn_2_eq_c2h3ns_ax_c2h3ns	0.1	1.96210810050583	1.97311948378	0.0222611002276941
cr_2_eq_bipy_ax_h2o	0.05	2.06821309682252	2.08779360986	0.0276796314761774
fe_3_eq_cn_ax_cn	0.15	1.99913160902672	1.99416499552	0.0227194593621079
fe_3_eq_pisc_ax_h2o	0.1	1.91048366615944	1.93262258903	0.0227717979400081
fe_2_eq_ncs_ax_co	0	1.84914787541503	1.8350482061	0.0221709689963266
co_3_eq_co_ax_nh3	0.05	1.94404587323422	1.94273724731	0.0239787953990978
co_2_eq_nh3_ax_h2o	0.05	2.00114772792484	2.01850077602	0.0298869875519513
co_2_eq_phen_ax_phen	0.05	2.00462180396579	1.98755532371	0.0263249288889524
mn_2_eq_en_ax_co	0.25	1.93644210315161	1.92753466613	0.0259934587810374
mn_3_eq_phen_ax_nh3	0	2.05343648483247	2.0597354843	0.0255085935913775
co_2_eq_tbuc_ax_tbuc	0.25	2.05436957590753	2.08334271722	0.0253660555351558
ni_2_eq_bipy_ax_bipy	0.25	1.96415332696426	1.95604163559	0.0265173588309865
cr_2_eq_ox_ax_ox	0.1	1.99386225276496	2.00051936139	0.0257471275612088
co_2_eq_ncs_ax_ncs	0.2	1.98954504049902	2.00154036519	0.029713215443233
fe_3_eq_cl_ax_pisc	0.05	1.88142405178623	1.87453230118	0.0223681408145739
co_2_eq_bipy_ax_bipy	0.15	2.01861794051226	1.98757304653	0.0270215611313702
fe_2_eq_acac_ax_cn	0.3	1.92645504372589	1.99223269236	0.0221830369335309
mn_3_eq_c2h3ns_ax_c2h3ns	0	2.00116693339576	1.99393310993	0.0236050658264324
fe_2_eq_ox_ax_pisc	0.3	1.86574204396159	1.88906687862	0.0199212225278092
mn_3_eq_bipy_ax_bipy	0.05	2.02959409718526	2.02216474952	0.0266616285946513
mn_2_eq_en_ax_en	0	2.1097283853715	2.13042946054	0.026103541238517
cr_3_eq_cn_ax_cn	0.3	2.1035141567185	2.11732044761	0.0253128343033588
fe_3_eq_pisc_ax_pisc	0.1	1.90366091241565	1.91241303053	0.021805304989845
fe_2_eq_pisc_ax_cn	0.3	1.89400345376745	1.89103466292	0.0217889148026918
co_2_eq_phen_ax_h2o	0.15	2.01811862545088	2.03362959779	0.0293926163740766
co_2_eq_cl_ax_pisc	0.2	1.84947094694173	1.85771264691	0.0215528977033503
mn_3_eq_h2o_ax_co	0.25	1.9393129364444	1.92664555616	0.0250863466999586
fe_3_eq_porphyrin_ax_cn	0	1.9622056621083	1.97567452426	0.0226928650456552
ni_2_eq_en_ax_h2o	0.15	1.95811090043225	1.96645686033	0.0281216496798763
cr_3_eq_h2o_ax_scn	0	2.02504535712634	2.04658987754	0.0301854745440018
ni_2_eq_acac_ax_nh3	0	1.91338353981481	1.94627508765	0.0239277596958539
fe_2_eq_en_ax_en	0	2.06274196228285	2.07620016095	0.0282288393673091
cr_2_eq_ox_ax_ox	0	1.98931009531254	2.00855341142	0.0257188698218207
fe_3_eq_co_ax_co	0.1	2.00796149262504	2.01567404952	0.0234383938895116
mn_3_eq_pisc_ax_pisc	0.05	1.92943596136011	1.92805674649	0.0238231315451169
mn_2_eq_cn_ax_nh3	0.1	2.01104276764356	2.03021299294	0.0262547461909643
fe_2_eq_en_ax_en	0.05	2.07205443071614	2.08428516099	0.028203546036051
mn_3_eq_h2o_ax_co	0.2	1.93825109331737	1.93172061409	0.0250474329333561
mn_3_eq_en_ax_en	0.1	2.06961500691366	2.07772700013	0.0261337241609919
co_2_eq_h2o_ax_h2o	0.1	1.99633166008035	2.01412139551	0.0286722786761097
cr_2_eq_nh3_ax_nh3	0.3	2.21223002569051	2.21628919234	0.0301513090941444
co_2_eq_phen_ax_h2o	0.1	2.01234265912364	2.02696727005	0.0296906095039046
co_2_eq_cn_ax_h2o	0	1.92641617034345	1.94443902554	0.0243719766171509
mn_3_eq_phen_ax_nh3	0.1	2.05576252737138	2.05061502459	0.0254440802364631
cr_3_eq_h2o_ax_co	0	1.96427504871252	1.98145958336	0.0229661114818722
mn_2_eq_bipy_ax_bipy	0.1	2.03716991609081	2.03499113748	0.0256800961456209
co_3_eq_acac_ax_nh3	0.05	1.90708093623173	1.93161271253	0.0226389581174942
cr_2_eq_co_ax_cn	0.1	2.03113027571477	1.98648417059	0.022899560052877
ni_2_eq_en_ax_h2o	0.3	1.96412771940692	1.96280014554	0.0285630123744751
co_2_eq_acac_ax_acac	0.1	1.93272664822277	1.94239765336	0.0264001200143046
mn_3_eq_pisc_ax_pisc	0.2	1.94917706850304	1.95850304205	0.0236708734652005
mn_3_eq_cn_ax_cn	0.05	2.04171310405329	2.03108644733	0.0242792045137368
ni_2_eq_cn_ax_cn	0.1	1.91509118738092	1.94016390968	0.0233752587843871
fe_3_eq_ncs_ax_ncs	0.1	1.9421785784225	1.94266649762	0.025856181548875
fe_2_eq_h2o_ax_h2o	0.05	1.99653853345294	2.02561076837	0.0287111843599336
fe_2_eq_scn_ax_h2o	0.25	2.05212636383506	2.04279887185	0.0272462477241113
cr_2_eq_ox_ax_ox	0.15	1.99616646623825	1.99646643564	0.0257505247199638
mn_3_eq_nh3_ax_co	0.25	2.06231237332893	2.08149246889	0.0278242844698309
co_2_eq_ncs_ax_ncs	0.15	1.97396587164798	1.98774157863	0.0292101213213847
co_2_eq_en_ax_en	0.3	2.08435149389548	2.05786717506	0.0269934098953689
cr_3_eq_cn_ax_ncs	0.2	2.05106146228149	2.04645560751	0.0244687777077416
fe_2_eq_en_ax_en	0.3	2.09874788422887	2.09253736796	0.0279299943652738
cr_3_eq_h2o_ax_scn	0.05	2.02574620356012	2.04218888748	0.0303389406074565
co_3_eq_acac_ax_nh3	0.25	1.90874818820478	1.90780683634	0.0226050090551655
ni_2_eq_acac_ax_cn	0.3	1.89827639748821	1.91730395406	0.0210831218614324
ni_2_eq_acac_ax_acac	0.1	1.89529799850724	1.89212682281	0.0214978717797694
fe_3_eq_bipy_ax_bipy	0.3	2.00390506857059	1.99573840142	0.0278618570714611
co_3_eq_bipy_ax_bipy	0.3	1.99784830484049	1.96869042903	0.027319685563079
fe_3_eq_porphyrin_ax_h2o	0.3	2.00029665522772	2.02986947038	0.0271833393903048
co_3_eq_nh3_ax_nh3	0.25	2.03986924460539	2.02323662279	0.0255063301348185
ni_2_eq_acac_ax_co	0.3	1.87971428669598	1.8808601923	0.020541812295005
ni_2_eq_cn_ax_cn	0.2	1.92610125898868	1.94765368392	0.0238172976774446
fe_3_eq_en_ax_en	0.05	2.0470119927007	2.06636382821	0.0266049367235339
cr_2_eq_scn_ax_pisc	0.2	2.01092362363233	1.98799610224	0.0258829853817713
ni_2_eq_en_ax_en	0.25	1.98197242201637	1.9779675835	0.0242506743422705
cr_3_eq_ncs_ax_ncs	0	2.01416628527439	2.00919450003	0.0252923361731634
mn_2_eq_bipy_ax_h2o	0.15	2.05666696733376	2.07389330119	0.0267316371514421
mn_3_eq_cn_ax_nh3	0.1	2.01171242157836	2.0100442346	0.0254026314199449
fe_3_eq_en_ax_en	0.2	2.04525221908443	2.05244872528	0.0261431807764851
co_2_eq_c2h3ns_ax_c2h3ns	0.3	1.90877761943643	1.92049008851	0.0221374456442822
ni_2_eq_bipy_ax_nh3	0.3	1.95522870904658	1.9538990144	0.0237797472553298
mn_2_eq_en_ax_en	0.1	2.12315482740756	2.13701242239	0.0259534072557912
cr_3_eq_en_ax_nh3	0.25	2.13320977443243	2.12374815987	0.0268136430214951
fe_3_eq_tbuc_ax_tbuc	0.15	1.93837544637357	1.95332349627	0.0219354067693044
fe_2_eq_phen_ax_phen	0.3	2.05747697017142	2.0386575641	0.0273519793532212
co_3_eq_acac_ax_ncs	0.25	1.90241240810479	1.91398431358	0.0219396449404138
cr_2_eq_co_ax_co	0.1	2.06871420619696	2.06512044254	0.0238908344215254
cr_2_eq_co_ax_cn	0	2.02036539012031	1.97446081612	0.022521898926133
ni_2_eq_nh3_ax_nh3	0	1.93316730530634	1.95433911048	0.0267498541109877
cr_3_eq_h2o_ax_scn	0.1	2.02628175173294	2.03743964035	0.0305008930834382
cr_2_eq_phen_ax_scn	0	2.07435380769238	2.07140567998	0.0274144336469112
co_2_eq_c2h3ns_ax_c2h3ns	0.2	1.90203896840977	1.90958566178	0.0217141021599037
cr_2_eq_porphyrin_ax_nh3	0.05	2.02498251156416	2.03979832345	0.0258681182215597
co_3_eq_c2h3ns_ax_c2h3ns	0.1	1.92506053661936	1.92230603962	0.0233421265535594
co_3_eq_acac_ax_co	0.25	1.9145065798679	1.91272628363	0.0220406726475495
mn_3_eq_en_ax_en	0.25	2.0703792271875	2.07695190046	0.0256830472530747
mn_2_eq_en_ax_cn	0.3	2.00414676519881	2.03856558596	0.0243011794097198
fe_2_eq_ncs_ax_pisc	0.15	1.85860091723834	1.88114861881	0.0231699000443732
ni_2_eq_cn_ax_cn	0.3	1.93903823645712	1.96104637894	0.0238617765789643
fe_3_eq_h2o_ax_h2o	0.1	1.92953137109672	1.93933168619	0.0221357727893277
cr_2_eq_nh3_ax_scn	0.2	2.17785315175852	2.17856656762	0.0284806085786022
cr_2_eq_h2o_ax_ncs	0.2	1.99409362179062	2.01266220198	0.0267496760599928
fe_3_eq_pisc_ax_cl	0.2	1.92495211369428	1.94233406897	0.0229239582456742
cr_2_eq_porphyrin_ax_nh3	0.3	2.03524582398321	2.03048138412	0.0249499418277122
cr_2_eq_porphyrin_ax_nh3	0.25	2.03216320991429	2.03237605173	0.0251112499278869
co_3_eq_phen_ax_phen	0	1.99269381905922	1.992716905	0.0270678533489927
cr_2_eq_nh3_ax_scn	0.05	2.17301573178431	2.17530654782	0.0292684161020645
fe_2_eq_ncs_ax_ncs	0.2	2.027209350646	2.03108830484	0.0286559722736614
mn_2_eq_ox_ax_ox	0.2	2.05327749178099	2.10731138521	0.0260943731110101
fe_3_eq_h2o_ax_cn	0	1.92312425576774	1.94113373746	0.0228846349896528
mn_2_eq_ncs_ax_nh3	0.1	2.01796140782568	2.0157191791	0.026204172107281
fe_3_eq_en_ax_en	0.1	2.04611694197618	2.06127446869	0.0264247096955807
fe_2_eq_phen_ax_phen	0.1	2.02700046525715	2.01730467927	0.027533618274344
fe_2_eq_ncs_ax_pisc	0.05	1.85207465530841	1.86227115186	0.0224548367873005
cr_3_eq_ox_ax_pisc	0.2	1.94125329025544	1.94659716401	0.0221393477195722
fe_3_eq_h2o_ax_h2o	0.05	1.92947794800252	1.94003295814	0.0221378566716136
cr_2_eq_phen_ax_phen	0.05	2.06802001654653	2.05495251228	0.0248822450725866
cr_2_eq_c2h3ns_ax_c2h3ns	0.05	2.03075982121066	2.04533988739	0.0220377042623051
cr_2_eq_ox_ax_ox	0.3	2.00357030321603	1.98419146534	0.0258210120182075
fe_3_eq_cl_ax_pisc	0.15	1.89510635719247	1.894341017	0.0222445591486605
fe_3_eq_nh3_ax_scn	0.1	2.04722155836073	2.05134501631	0.0266790901472978
cr_2_eq_h2o_ax_cl	0.15	2.08577320085934	2.10347230256	0.0269168323511082
co_2_eq_ncs_ax_ncs	0.05	1.93979136878894	1.95693105679	0.0281594194082444
mn_2_eq_en_ax_en	0.15	2.12789065728221	2.13940672892	0.0259971077490648
cr_3_eq_cl_ax_cl	0.2	2.45902978347021	2.48567499389	0.0218127999726994
ni_2_eq_ncs_ax_ncs	0.2	1.88541182960233	1.89290344904	0.0249571083847813
mn_2_eq_en_ax_co	0.15	1.91481263583801	1.9025648718	0.0260644907466815
mn_2_eq_ncs_ax_co	0	1.86134342547671	1.86168880985	0.0236491164616951
mn_2_eq_c2h3ns_ax_c2h3ns	0.15	1.96844524784565	1.97942873056	0.0221425530245651
fe_2_eq_ncs_ax_h2o	0	1.94599920848727	1.93356757407	0.0272591748422147
cr_3_eq_h2o_ax_co	0.15	1.96667053217097	1.97318674552	0.0230431604568986
fe_3_eq_ncs_ax_ncs	0.3	1.94981929553412	1.94350727539	0.0271443981908841
cr_3_eq_ox_ax_pisc	0.25	1.94277282805344	1.94229511183	0.0220040549389001
mn_2_eq_co_ax_co	0.2	2.02199702180335	2.01352055311	0.0220872698134287
co_2_eq_c2h3ns_ax_c2h3ns	0.15	1.89905671337316	1.898148786	0.0216352093411633
co_2_eq_co_ax_co	0.3	1.9451854934766	1.95351474632	0.0233652294954855
fe_2_eq_en_ax_en	0.2	2.09071352142205	2.09030761763	0.0280361444043499
ni_2_eq_co_ax_co	0.15	1.9082851733417	1.898506218	0.0220268291705782
cr_2_eq_ox_ax_ox	0.05	1.99160470095382	2.00447553294	0.0257405610161455
ni_2_eq_acac_ax_co	0.25	1.87806841674852	1.8817169105	0.0207507184204662
fe_3_eq_c2h3ns_ax_c2h3ns	0	1.94130493993404	1.9511411443	0.0241239436845281
cr_2_eq_nh3_ax_nh3	0.2	2.20707084002772	2.20656563279	0.0298468306333555
mn_2_eq_en_ax_h2o	0.25	2.08376233245742	2.10388849525	0.0256095875414925
fe_2_eq_ncs_ax_co	0.3	1.86830560478425	1.89631337221	0.0238878001388637
co_2_eq_phen_ax_h2o	0.3	2.03175773490747	2.05747171371	0.0286676891590406
cr_2_eq_nh3_ax_cn	0.1	2.0677018633237	2.07136629195	0.0278499041324309
ni_2_eq_acac_ax_cn	0.15	1.89330457851833	1.90625981524	0.0214128120166329
co_2_eq_h2o_ax_ncs	0.25	1.93124552589341	1.92726202281	0.0254021170943645
ni_2_eq_acac_ax_nh3	0.1	1.91321399888636	1.9420545646	0.0238959502540046
co_2_eq_cn_ax_h2o	0.1	1.93885955163116	1.95448671602	0.0242436208517415
cr_2_eq_tbuc_ax_tbuc	0.3	2.00635793476507	1.99819124469	0.0251195392797785
fe_3_eq_acac_ax_acac	0	1.90591517484562	1.92164226151	0.0225023333977602
ni_2_eq_en_ax_h2o	0	1.95613143830924	1.97028104175	0.028005239760767
mn_2_eq_acac_ax_acac	0	1.93247066779842	1.92574624666	0.0264129936994494
fe_3_eq_ncs_ax_cl	0.15	1.95090920859337	1.95163754285	0.0239186318649361
fe_3_eq_c2h3ns_ax_c2h3ns	0.05	1.94531767499831	1.95585872941	0.0241079291110753
ni_2_eq_co_ax_co	0.3	1.92102058157573	1.9266064202	0.0226634321404547
fe_2_eq_acac_ax_acac	0.05	1.92586120906124	1.94027699081	0.0262737999607668
cr_2_eq_cn_ax_h2o	0.1	2.0682400821795	2.0961602959	0.0295305586695154
co_3_eq_ox_ax_ncs	0.25	1.9070502451194	1.91340752701	0.0216103244597877
co_3_eq_ncs_ax_ncs	0.25	1.92751680854587	1.92137098152	0.0262009709719525
mn_2_eq_acac_ax_nh3	0	1.94503548727197	1.92842645932	0.026202043778356
fe_3_eq_pisc_ax_pisc	0.3	1.9142044112603	1.94002700423	0.0224914851856044
fe_2_eq_pisc_ax_cl	0.05	1.8642293301251	1.8684357146	0.0227751612021547
mn_2_eq_h2o_ax_h2o	0.3	2.0713910412453	2.08858858893	0.0291488287987556
mn_2_eq_phen_ax_phen	0.05	2.04291451721621	2.04080620685	0.0253486543200939
co_3_eq_h2o_ax_h2o	0.1	1.92822346833308	1.94541317621	0.0220265013779805
co_3_eq_nh3_ax_nh3	0.05	2.03013073240729	2.04219101118	0.0257046788745578
fe_3_eq_bipy_ax_co	0.15	1.9159432783074	1.90292191764	0.0264488705844806
ni_2_eq_acac_ax_acac	0	1.89507295491366	1.89003001038	0.0215165404709206
fe_3_eq_nh3_ax_scn	0.3	2.05388760469523	2.0423047911	0.0263645607279701
mn_2_eq_c2h3ns_ax_c2h3ns	0.25	1.98317970436256	1.99662080662	0.0222352725159653
fe_2_eq_pisc_ax_ncs	0	1.87110844939552	1.87576502832	0.0230175446035917
ni_2_eq_tbuc_ax_tbuc	0.1	1.91248255290874	1.91868555587	0.0228722038874608
cr_2_eq_h2o_ax_cl	0	2.08583255945804	2.10628043077	0.0270612464212798
cr_2_eq_co_ax_co	0.3	2.08603098319156	2.10901159739	0.0243997267797933
fe_3_eq_acac_ax_acac	0.2	1.90708387522323	1.90940074443	0.0225097347188069
cr_2_eq_pisc_ax_ncs	0.2	1.98333330107415	1.97889231919	0.022639534083981
ni_2_eq_bipy_ax_bipy	0.15	1.95250885820776	1.94996936837	0.0268209610132086
fe_3_eq_ncs_ax_ncs	0	1.93956734131065	1.94091520563	0.0255773819595069
fe_3_eq_co_ax_scn	0.15	1.92931633132745	1.88936154442	0.0241386408790612
co_2_eq_acac_ax_cn	0.05	1.91420118348571	1.93168642082	0.0226155456050174
mn_3_eq_cn_ax_cn	0.3	2.06508110005103	2.05059824075	0.0252721565492647
ni_2_eq_ncs_ax_ncs	0.3	1.8994937125334	1.89855673738	0.0256995791009568
mn_2_eq_ncs_ax_nh3	0.15	2.0337128417335	2.02908991622	0.0261241686995997
fe_3_eq_ox_ax_ncs	0.15	1.90263176270211	1.93717598366	0.0213447562230881
co_2_eq_phen_ax_phen	0.15	2.02949615364975	2.16840896615	0.0271057752704969
cr_2_eq_bipy_ax_h2o	0.25	2.09692563023204	2.11576417342	0.0267179226282802
mn_2_eq_ox_ax_ox	0.15	2.05002434523661	2.09190304283	0.0264049409341164
fe_3_eq_h2o_ax_h2o	0.3	1.93088735532827	1.93002552283	0.0221235314635857
fe_2_eq_pisc_ax_ncs	0.25	1.90209880650191	1.91908713285	0.0223377675034046
fe_2_eq_pisc_ax_cn	0.1	1.87562146085831	1.86655076861	0.0227006714358715
cr_2_eq_phen_ax_scn	0.2	2.08978786877578	2.07424523701	0.0265110414708034
mn_2_eq_ncs_ax_co	0.2	1.88529168000301	1.88846816316	0.0247715431544306
fe_2_eq_co_ax_co	0.3	1.98220423136034	1.9637905074	0.0222661774731783
co_2_eq_co_ax_co	0.25	1.93860816200981	1.96907831458	0.0234055494067035
cr_3_eq_tbuc_ax_pisc	0.1	1.93431109031811	1.9591067644	0.0226181815544284
cr_3_eq_cl_ax_cl	0.05	2.45744760229844	2.4887445186	0.0220897357720312
fe_3_eq_pisc_ax_pisc	0.25	1.9119202916082	1.92297170888	0.0222771558486727
fe_3_eq_acac_ax_cl	0.3	1.93374752621318	1.93423392551	0.0221925166148089
co_3_eq_ncs_ax_ncs	0.3	1.92984079189942	1.92087030515	0.0262666856454893
mn_2_eq_ncs_ax_co	0.05	1.86469193244346	1.86554246252	0.0238582161619529
mn_3_eq_phen_ax_phen	0.15	2.03523274279361	2.02738871106	0.0264662026021818
co_3_eq_h2o_ax_h2o	0.3	1.93038040256009	1.91793355605	0.0219462834125645
co_3_eq_bipy_ax_bipy	0.2	1.99511080614023	1.97249165385	0.0273686014845988
fe_2_eq_ox_ax_ox	0.3	2.05047907604842	2.04727378408	0.0260420607348796
co_3_eq_cn_ax_cn	0.3	1.97631496083854	1.9570196195	0.0232428508041476
fe_3_eq_nh3_ax_nh3	0.1	2.05908235610065	2.06644436808	0.0254066856554164
cr_2_eq_nh3_ax_nh3	0.1	2.20363192712327	2.2035919199	0.0298651776195855
fe_2_eq_acac_ax_acac	0.3	1.955721377421	1.97781764561	0.0278563302970546
cr_2_eq_bipy_ax_bipy	0.15	2.05827910846573	2.04384881509	0.0251329588527964
fe_2_eq_cl_ax_pisc	0.05	1.84951547332785	1.82066598661	0.0217432415229008
ni_2_eq_bipy_ax_nh3	0.05	1.93745415016945	1.95129807595	0.0251277190410208
cr_3_eq_cn_ax_cn	0	2.07795018451552	2.0985043284	0.0261549466986097
cr_2_eq_tbuc_ax_nh3	0	1.95459412946072	1.98345210932	0.0225417881541138
mn_2_eq_ox_ax_ox	0.05	2.03998672421017	2.04940337876	0.0272611291112224
mn_3_eq_h2o_ax_h2o	0.25	1.95511732633154	1.95199260551	0.0250003120724929
co_3_eq_tbuc_ax_pisc	0.3	1.89122202904798	1.90933699198	0.0212533799132372
mn_2_eq_en_ax_co	0	1.8989937427654	1.8779935026	0.0255750584651798
cr_2_eq_nh3_ax_scn	0.25	2.18024517681004	2.17875412803	0.0285099133186348
mn_3_eq_pisc_ax_pisc	0.1	1.93611836368307	1.93687719371	0.023864393776811
co_3_eq_acac_ax_co	0	1.9064919757572	1.92775614197	0.0223862547138286
cr_2_eq_nh3_ax_cn	0	2.04151939845227	2.05254766627	0.0281360929797303
fe_2_eq_pisc_ax_cl	0.25	1.8907390459473	1.90061166692	0.0222546509197156
cr_3_eq_ox_ax_ox	0.1	1.96247291830911	1.9970499171	0.0217171955724671
fe_3_eq_phen_ax_phen	0.05	2.00719246330929	2.01126297338	0.0278167538088026
co_3_eq_phen_ax_phen	0.05	1.99414628063567	1.99156315887	0.0271105186111395
fe_2_eq_ncs_ax_co	0.05	1.85008693808473	1.8411736187	0.0223018973324446
fe_3_eq_c2h3ns_ax_c2h3ns	0.1	1.94900480954801	1.9603098278	0.0240146026386523
mn_3_eq_cn_ax_nh3	0.25	2.02363022626455	2.01777443127	0.0262934281671396
co_2_eq_phen_ax_phen	0.2	2.04170743360981	2.17525817134	0.0272835067999075
fe_2_eq_co_ax_co	0.15	1.95948419524786	1.93368842724	0.022496395630049
mn_2_eq_ncs_ax_co	0.25	1.89752835457509	1.89917666632	0.0252671877982586
cr_3_eq_ox_ax_cl	0.2	1.97144647456717	1.97398664379	0.022111516127258
cr_3_eq_ox_ax_pisc	0.15	1.93959130983502	1.94958592051	0.0223030283909457
cr_2_eq_ox_ax_h2o	0.1	1.96227013088673	1.9579375109	0.0232510490276935
fe_3_eq_acac_ax_ncs	0.05	1.90037922450386	1.877975987	0.0218062422709486
mn_2_eq_acac_ax_nh3	0.15	1.95631331835728	1.95863181702	0.0265868986793668
mn_3_eq_en_ax_co	0	1.99734652841287	2.01056168251	0.0249823564120048
cr_2_eq_porphyrin_ax_nh3	0	2.02369317178725	2.04162315681	0.0261575175146437
co_3_eq_co_ax_nh3	0.25	1.96176239613543	1.97130801762	0.0244056106120366
co_3_eq_nh3_ax_nh3	0.1	2.03249605684374	2.03771131771	0.0256803469185834
cr_2_eq_scn_ax_pisc	0.15	1.99840541878607	1.98151464334	0.0253358921272615
co_2_eq_phen_ax_h2o	0.25	2.02772860625539	2.05270658573	0.0288862761898601
cr_2_eq_pisc_ax_pisc	0.2	1.99034429495837	2.03015008826	0.0223878198009174
ni_2_eq_acac_ax_co	0.1	1.87435508044081	1.88398663918	0.021262405724439
fe_2_eq_acac_ax_acac	0.25	1.94899354010038	1.97470140491	0.027690146828535
fe_3_eq_pisc_ax_ncs	0.1	1.91279673674652	1.89604828015	0.0222227794701709
cr_2_eq_co_ax_co	0.15	2.0743330620667	2.07551396874	0.0240464350117306
mn_3_eq_pisc_ax_pisc	0.15	1.9428213950754	1.94743394938	0.0237882617658273
cr_3_eq_en_ax_en	0.05	2.12441041152774	2.13231202402	0.02672411172725
ni_2_eq_pisc_ax_pisc	0.25	1.86905351430731	1.89344312317	0.0229602484317138
co_2_eq_cl_ax_pisc	0	1.84705662382583	1.81637265721	0.0214653021300012
cr_3_eq_en_ax_en	0.2	2.12072621712925	2.12128419112	0.0256306694462351
cr_3_eq_ox_ax_pisc	0	1.93206751836126	1.95298076399	0.0231376894029833
mn_2_eq_co_ax_co	0.05	1.99833875551891	1.98470888782	0.0218217572471057
fe_3_eq_co_ax_co	0.25	2.02613940461151	2.0324918025	0.0240155427916319
ni_2_eq_bipy_ax_bipy	0.05	1.94305754023449	1.94658143236	0.0271666497657006
fe_3_eq_bipy_ax_bipy	0.15	2.00274326220355	1.99972221937	0.0280289477439357
mn_3_eq_nh3_ax_nh3	0.25	2.10210313615966	2.08389135796	0.0242112386961242
mn_2_eq_bipy_ax_bipy	0.25	2.0585282105201	2.0607426884	0.0255699724317272
mn_3_eq_pisc_ax_pisc	0.3	1.96003634651274	1.97928751697	0.0235579670209343
co_2_eq_h2o_ax_ncs	0.1	1.92052120140893	1.91464239562	0.0240540120494937
co_3_eq_acac_ax_nh3	0.15	1.90721142172622	1.92001578965	0.0226160925907391
cr_3_eq_ox_ax_ox	0.05	1.96160843349779	1.9997262109	0.0217389543045357
fe_3_eq_pisc_ax_ncs	0.2	1.91628042106006	1.89173840206	0.0226161611120912
fe_2_eq_pisc_ax_ncs	0.1	1.88375068401671	1.89280867023	0.0226333144964147
cr_3_eq_cn_ax_ncs	0.15	2.04728374359955	2.0431040617	0.0247087916692339
ni_2_eq_cn_ax_cn	0.15	1.92036208882296	1.94197634044	0.0236313724647467
cr_2_eq_c2h3ns_ax_c2h3ns	0	2.02404136864528	2.03951190794	0.0219682222985004
co_3_eq_tbuc_ax_tbuc	0.2	1.93643001522261	1.93867198025	0.0217113493882548
mn_2_eq_bipy_ax_bipy	0.3	2.06655773310816	2.06446635827	0.025837962106172
co_3_eq_tbuc_ax_tbuc	0.3	1.94068440428859	1.92862132005	0.0218470338452311
cr_2_eq_nh3_ax_scn	0.1	2.17474669361889	2.17580830277	0.0288624625629886
co_2_eq_en_ax_pisc	0.05	1.89412666824224	1.90026379551	0.0240195975808977
cr_3_eq_ncs_ax_ncs	0.05	2.01696729546614	2.01131537502	0.0257083919449504
fe_2_eq_en_ax_co	0	1.87133423127645	1.84752598399	0.0238986387270305
fe_3_eq_porphyrin_ax_cn	0.1	1.96733719828499	1.9820178316	0.0224644985833822
fe_2_eq_h2o_ax_ncs	0.2	1.93418252050007	1.94908739327	0.0259294309429003
fe_2_eq_ncs_ax_h2o	0.3	1.99397455284838	1.99711085885	0.0293190312256871
cr_3_eq_ncs_ax_cl	0.2	2.03784241994087	2.03056145098	0.0259527505893808
co_3_eq_tbuc_ax_pisc	0	1.87415909613105	1.86819532318	0.0214708813111208
ni_2_eq_acac_ax_nh3	0.25	1.91402057042466	1.93898590012	0.0238687610057958
fe_3_eq_cl_ax_cl	0.1	2.44523951776437	2.45509778132	0.0248971718820322
ni_2_eq_acac_ax_nh3	0.15	1.9132851456756	1.94050586982	0.023885469343601
mn_2_eq_h2o_ax_h2o	0.15	2.05753191701861	2.07143423112	0.0293898158120191
fe_3_eq_acac_ax_cl	0.15	1.93333845221515	1.94180864751	0.0221657623737931
mn_3_eq_en_ax_en	0.05	2.07038478037549	2.08141748454	0.0263709689475221
ni_2_eq_nh3_ax_nh3	0.3	1.96369396709205	1.94647367058	0.0254217232585205
mn_2_eq_nh3_ax_pisc	0.1	1.94999521242946	1.96079109586	0.0328066122522629
fe_2_eq_ox_ax_pisc	0.15	1.85650168260598	1.84980782233	0.0200935669860553
co_3_eq_ncs_ax_ncs	0.2	1.92545236471063	1.92255487123	0.0261761091649882
cr_3_eq_tbuc_ax_tbuc	0.25	1.97272402903226	1.99544223941	0.0222277809361431
ni_2_eq_ox_ax_ox	0.3	1.91842645884708	1.90542013805	0.0227670587502834
co_3_eq_acac_ax_ncs	0.1	1.90302402377114	1.92438446499	0.022045001138986
mn_3_eq_bipy_ax_bipy	0.3	2.03381798296193	2.02062505572	0.0263532932460563
co_3_eq_co_ax_nh3	0.1	1.94907036997571	1.95038054571	0.0241572810576756
ni_2_eq_c2h3ns_ax_c2h3ns	0	1.88114774449247	1.86178923925	0.0221830738528168
cr_2_eq_phen_ax_phen	0.15	2.07598466203794	2.06390200434	0.0248925431150358
fe_2_eq_h2o_ax_ncs	0.25	1.94046197175623	1.95396796633	0.0264878026495175
fe_3_eq_nh3_ax_scn	0.15	2.04799560053094	2.04882892761	0.0265407443196378
ni_2_eq_acac_ax_cn	0	1.89120119250615	1.89832853974	0.021665730807306
co_3_eq_co_ax_co	0.25	1.98344774309629	1.980445464	0.0223897162183554
cr_3_eq_h2o_ax_h2o	0.15	1.98275308682907	1.9913583254	0.0229753020837416
fe_3_eq_ncs_ax_cl	0.25	1.96037537378574	1.95497354394	0.0241325828487366
mn_3_eq_en_ax_co	0.2	2.0374493787647	2.06159558296	0.0249565683593573
fe_3_eq_ncs_ax_cn	0.2	1.92993754560001	1.95589267643	0.0245416898564677
co_2_eq_acac_ax_cn	0	1.91179802097031	1.92993150394	0.0227318356114095
ni_2_eq_en_ax_en	0.15	1.97389723494833	1.97705971122	0.0239713550651809
co_2_eq_cl_ax_pisc	0.1	1.84780632315311	1.83343242358	0.0214951301810403
cr_3_eq_co_ax_co	0.3	2.14642114298309	2.16539925476	0.0256452437867715
mn_2_eq_bipy_ax_h2o	0.05	2.03772853541457	2.04786300752	0.0280161201977892
mn_3_eq_phen_ax_cl	0.15	2.07786694408723	2.08094911874	0.0259086591751463
cr_2_eq_bipy_ax_h2o	0.15	2.08394711176929	2.09461085026	0.026793126055053
ni_2_eq_ox_ax_ox	0.25	1.91464900413742	1.90794866916	0.0228775840174407
cr_2_eq_h2o_ax_h2o	0	2.06255070071507	2.09535211626	0.027888611170587
co_2_eq_ox_ax_ox	0.15	2.02975010015013	2.04658142291	0.0273433486667019
co_3_eq_pisc_ax_pisc	0	1.88292920064002	1.90696250164	0.0220668645842794
fe_3_eq_bipy_ax_bipy	0	2.00298430043618	2.0029417381	0.0281371947087667
ni_2_eq_pisc_ax_pisc	0.15	1.86554615564667	1.88231888198	0.0231650190258606
mn_2_eq_ncs_ax_nh3	0.2	2.04860172392357	2.04068021084	0.0260446570221938
fe_2_eq_nh3_ax_nh3	0.3	2.10261944673082	2.10207763581	0.0278077527143818
mn_3_eq_h2o_ax_pisc	0.25	1.94784472694669	2.05983121169	0.0247744179860001
fe_3_eq_phen_ax_phen	0	2.00765391224883	2.01106301014	0.0278718632262586
cr_2_eq_h2o_ax_cl	0.1	2.08555965495936	2.10380320453	0.0268926186353029
cr_2_eq_en_ax_en	0.05	2.16768508484662	2.18861424688	0.0275533445767519
mn_2_eq_acac_ax_nh3	0.3	1.97508227401066	2.02012318107	0.0286887665618079
co_2_eq_ox_ax_ox	0.3	2.04504003700959	2.0547842149	0.0264925179563632
fe_2_eq_co_ax_co	0.1	1.95319589951568	1.92651822441	0.0226662615911148
co_2_eq_nh3_ax_h2o	0.25	2.02222104994272	2.02339781138	0.0290082610627143
ni_2_eq_ncs_ax_ncs	0.05	1.8709527975144	1.87735227831	0.0239112525331438
fe_3_eq_nh3_ax_nh3	0.3	2.06183138522194	2.05248037661	0.0251711167965702
fe_3_eq_acac_ax_ncs	0.1	1.90018199216254	1.87876653242	0.0217835092729808
co_2_eq_cn_ax_h2o	0.3	1.95987592413628	1.98172103715	0.0256222683166311
mn_3_eq_co_ax_co	0.25	2.08569172795227	2.08337644512	0.0262181693068201
cr_2_eq_en_ax_co	0	1.98335042563347	1.99552955938	0.0282107589721322
mn_3_eq_h2o_ax_pisc	0.1	1.94053247781593	1.98441475266	0.0248464289043518
fe_3_eq_en_ax_en	0.25	2.04555484764567	2.0503766749	0.0260095327487165
mn_3_eq_ncs_ax_cl	0.15	2.00065776747162	1.99144419536	0.0277690551530747
co_3_eq_acac_ax_co	0.05	1.90893451472344	1.93860020712	0.0223250721000549
mn_3_eq_ox_ax_ox	0.3	1.94381681829443	1.94377477982	0.0222385269465508
fe_3_eq_en_ax_en	0.3	2.04638915573223	2.04537551553	0.0258571672164363
co_3_eq_co_ax_co	0.2	1.97730202018989	1.9788138299	0.0223209415315953
ni_2_eq_bipy_ax_nh3	0.2	1.94495395942278	1.95445762886	0.0245366725262617
mn_3_eq_en_ax_co	0.25	2.0440235493194	2.07054184619	0.0248912920742471
co_3_eq_en_ax_en	0.25	2.03245629617524	2.01662430073	0.0263263298554936
co_3_eq_cn_ax_cn	0.25	1.97082871004188	1.9555295331	0.023272972814403
fe_3_eq_tbuc_ax_tbuc	0.1	1.93707522390017	1.95581656336	0.021900219746433
cr_2_eq_acac_ax_acac	0.3	1.98330275088655	2.00941096872	0.0286613844312533
cr_2_eq_porphyrin_ax_nh3	0.2	2.02966441675804	2.03435909293	0.0252682526353573
cr_2_eq_h2o_ax_ncs	0	1.97237009607942	1.98497814284	0.0243604842015441
fe_3_eq_acac_ax_cl	0.05	1.93364920419042	1.94921752119	0.0220975155185593
mn_2_eq_c2h3ns_ax_c2h3ns	0	1.95044768176385	1.9618354176	0.0227058569155989
fe_2_eq_ncs_ax_h2o	0.2	1.97335469171556	1.98444365022	0.0288085721374141
fe_3_eq_bipy_ax_co	0.05	1.89861042012732	1.89877987629	0.0254308061927617
cr_2_eq_tbuc_ax_nh3	0.05	1.95607516397296	1.97978218366	0.0226524569426532
cr_3_eq_co_ax_co	0	2.12546566575171	2.14791100506	0.0254474486410772
mn_3_eq_nh3_ax_nh3	0	2.09965342205693	2.10576447423	0.0249844856702642
fe_2_eq_en_ax_co	0.2	1.88930783887929	1.8903243852	0.0244411761705181
mn_2_eq_nh3_ax_nh3	0.25	2.16595623031135	2.16148397545	0.0252212321217532
cr_2_eq_cn_ax_nh3	0.1	2.07560483975363	2.08743254705	0.0265159638706573
co_2_eq_cl_ax_pisc	0.3	1.85348223749864	1.88875455116	0.02167468839754
cr_2_eq_en_ax_en	0.3	2.17625688655883	2.19543020151	0.0265551038313838
cr_2_eq_h2o_ax_cl	0.05	2.08571672250373	2.10216015921	0.0269301902001404
cr_3_eq_cl_ax_cl	0.1	2.45824212334381	2.48122882353	0.0219399621501612
ni_2_eq_nh3_ax_nh3	0.15	1.94394772086137	1.94954244879	0.0261109167192756
fe_2_eq_en_ax_en	0.1	2.0795171113182	2.08642048368	0.0281487383007904
fe_3_eq_porphyrin_ax_h2o	0.25	1.9978396999272	2.02906738748	0.0271399020919816
fe_3_eq_nh3_ax_nh3	0.25	2.06062536156554	2.05622761831	0.0252258961643896
mn_2_eq_phen_ax_phen	0.2	2.06668632854654	2.06176530447	0.0253097520881906
fe_3_eq_pisc_ax_ncs	0.05	1.91072030208523	1.8976436302	0.0220487683651518
cr_2_eq_cn_ax_h2o	0.15	2.07385481124772	2.10266332896	0.0298551377361624
fe_2_eq_cl_ax_pisc	0	1.8488725093237	1.81462841966	0.0216983035277829
fe_2_eq_ncs_ax_ncs	0	1.98294232709152	1.99272526848	0.0305713175915397
co_2_eq_cl_ax_pisc	0.05	1.84736078452119	1.82386536464	0.0214781839054318
mn_3_eq_phen_ax_cl	0.3	2.09716252287179	2.07758705284	0.0263028447448535
fe_3_eq_ncs_ax_cn	0.15	1.92573053672611	1.95288880206	0.0242941748430032
cr_3_eq_cn_ax_ncs	0	2.03752524156251	2.02753261379	0.0255188428129863
co_2_eq_cn_ax_h2o	0.2	1.94938020701122	1.96778174957	0.0247101934771888
ni_2_eq_acac_ax_nh3	0.05	1.91329778866955	1.94380076331	0.0239097051228332
fe_2_eq_cn_ax_cn	0.2	2.00394757900769	2.03702103336	0.0218733018871787
cr_3_eq_en_ax_en	0	2.12490361240551	2.13624440384	0.0271378199126132
ni_2_eq_bipy_ax_bipy	0.1	1.94740662968401	1.94824637551	0.0270195762815563
co_3_eq_co_ax_nh3	0.15	1.953616049475	1.95713848588	0.0242847323303736
fe_3_eq_cl_ax_pisc	0.2	1.9011229082755	1.90364507292	0.0222662492786726
cr_3_eq_tbuc_ax_tbuc	0.2	1.97092810616349	1.99764332646	0.0220433280881523
cr_3_eq_scn_ax_scn	0.2	2.46231515579916	2.4983037796	0.021483189045464
co_3_eq_acac_ax_nh3	0.3	1.91020116607497	1.90424291964	0.0226312342063714
co_2_eq_bipy_ax_bipy	0.1	2.0075491713196	1.97685410956	0.026718394036346
co_2_eq_tbuc_ax_tbuc	0.1	2.04408668820188	2.07157539227	0.0258347239146971
cr_2_eq_cn_ax_h2o	0.05	2.06263266761266	2.08936119067	0.0292418954355337
cr_2_eq_nh3_ax_nh3	0.15	2.20516806776682	2.20962317403	0.0297960072780918
co_3_eq_h2o_ax_h2o	0.2	1.92897301889801	1.93044712967	0.0219861321175098
co_3_eq_en_ax_en	0.15	2.03016856178961	2.02447818985	0.0263797987524829
mn_2_eq_ncs_ax_ncs	0.3	2.0896521747321	2.13855586755	0.0263681680767558
mn_3_eq_nh3_ax_scn	0.3	2.09043690207986	2.07749067602	0.0266873688418605
fe_2_eq_ncs_ax_co	0.1	1.85150272828143	1.8488110048	0.022478657019544
co_3_eq_c2h3ns_ax_c2h3ns	0.2	1.93346611841466	1.92825535987	0.0238445199840853
co_3_eq_en_ax_en	0.2	2.03120693305813	2.02165808965	0.0263645316455441
fe_3_eq_h2o_ax_cn	0.1	1.92434576550701	1.94653008686	0.0229143685215632
fe_3_eq_acac_ax_acac	0.1	1.90627148013406	1.91650058422	0.0225051938686154
fe_3_eq_ncs_ax_ncs	0.05	1.94080700450852	1.94199063115	0.0257000328149042
fe_3_eq_cl_ax_pisc	0	1.87399269660629	1.86332551873	0.0223778116571856
fe_3_eq_nh3_ax_nh3	0	2.05954968170693	2.07576410837	0.0256366480318664
mn_3_eq_acac_ax_acac	0.05	1.91053644440768	1.92082393047	0.0231848377103415
mn_2_eq_nh3_ax_pisc	0.25	2.0040864467597	2.00944154926	0.0329848085865066
cr_3_eq_scn_ax_scn	0.25	2.46234012177922	2.49416503322	0.0214820606948687
co_3_eq_ox_ax_ncs	0.2	1.90545082523307	1.92101092143	0.0216402425772363
fe_2_eq_tbuc_ax_co	0.3	1.85737290805771	1.87192347544	0.0208644006238671
mn_3_eq_acac_ax_acac	0	1.90976498571901	1.91238744716	0.0231098880938067
mn_3_eq_nh3_ax_nh3	0.2	2.10033347891353	2.08819923134	0.0243169281262084
cr_3_eq_ncs_ax_cl	0.15	2.0320810101029	2.02979649602	0.0255182584825664
ni_2_eq_c2h3ns_ax_c2h3ns	0.05	1.88283254071543	1.86718405682	0.0220055174857679
co_3_eq_pisc_ax_pisc	0.25	1.90046729355432	1.91485089916	0.0215516450696088
mn_2_eq_h2o_ax_h2o	0.05	2.04756284024749	2.05505492706	0.0294669415273859
fe_2_eq_c2h3ns_ax_c2h3ns	0.15	1.91384891783495	1.92440043531	0.0224941857118266
co_3_eq_en_ax_en	0	2.02780398567833	2.03878771148	0.0263474623280019
co_3_eq_acac_ax_co	0.15	1.91280100094203	1.93190866077	0.0221732516481137
cr_3_eq_en_ax_nh3	0	2.12887743848626	2.14715322823	0.0282291918286993
cr_2_eq_pisc_ax_ncs	0.25	1.98966805741816	1.98371962124	0.022730542207462
fe_3_eq_porphyrin_ax_h2o	0.15	1.99199201352227	1.98187516208	0.027157136024039
fe_2_eq_ncs_ax_pisc	0	1.85031127198383	1.8545032984	0.0222350966685441
fe_2_eq_ox_ax_pisc	0.2	1.85899679887858	1.86020045099	0.0199865288116758
cr_2_eq_phen_ax_scn	0.3	2.10040487389752	2.08537351428	0.0265532501851606
fe_3_eq_cn_ax_cn	0.1	1.992756767305	1.98724840125	0.0227563560938129
ni_2_eq_co_ax_co	0.1	1.90488591608297	1.8879726759	0.0218634794914933
mn_3_eq_en_ax_co	0.3	2.04967012760657	2.06344623614	0.0248984425178534
cr_2_eq_c2h3ns_ax_c2h3ns	0.15	2.04220949801069	2.05713430644	0.0221625939634105
co_3_eq_cn_ax_cn	0.15	1.95886380702752	1.9524862681	0.0231790284651356
mn_2_eq_bipy_ax_bipy	0	2.02487549835446	2.02223556496	0.0261937333090468
cr_2_eq_en_ax_co	0.3	2.06550123144229	2.07081665624	0.0262009008876008
cr_2_eq_pisc_ax_ncs	0.15	1.97705737201097	1.97409377788	0.0226456067100544
co_2_eq_h2o_ax_h2o	0.25	2.00654417194934	2.0118533349	0.0284426995416118
cr_2_eq_bipy_ax_h2o	0.1	2.07621432917286	2.09184950398	0.0271380468488554
mn_3_eq_nh3_ax_co	0.1	2.04426735425959	2.05634422423	0.0300223425872255
co_2_eq_tbuc_ax_tbuc	0	2.02929002980715	2.05725003014	0.0267659449279221
mn_2_eq_acac_ax_acac	0.3	1.97572899526461	1.99452145674	0.0285705650521455
mn_3_eq_nh3_ax_scn	0.25	2.08689645835692	2.07873616656	0.0266732715472562
fe_2_eq_ncs_ax_h2o	0.15	1.96436657261756	1.97716709176	0.028435732041378
mn_3_eq_co_ax_co	0.2	2.0818353720846	2.07481144768	0.0262137466559622
cr_2_eq_acac_ax_acac	0.25	1.97581551572344	1.99696729168	0.0282833090261104
co_2_eq_tbuc_ax_tbuc	0.05	2.03748719288507	2.06596333644	0.0262292391356266
co_2_eq_acac_ax_acac	0.2	1.94303919469525	1.96284841039	0.0271286877952021
co_3_eq_ox_ax_ncs	0.1	1.9034345531873	1.93843179268	0.0217148413414744
fe_3_eq_porphyrin_ax_cn	0.15	1.96996987531943	1.98457471355	0.0224370817949509
co_2_eq_en_ax_pisc	0.1	1.8978034701866	1.913333772	0.0239613372921449
cr_3_eq_cn_ax_cn	0.1	2.08838931949409	2.10787009766	0.025816666960715
mn_2_eq_ncs_ax_co	0.1	1.86937663494813	1.8718876841	0.024101216206943
fe_3_eq_bipy_ax_bipy	0.25	2.00338983675398	1.99671292221	0.027924617129564
cr_3_eq_tbuc_ax_tbuc	0.3	1.97481911987023	1.99557593681	0.0224833432335255
fe_2_eq_ox_ax_pisc	0.05	1.85330204310918	1.83398134644	0.0203082867035064
fe_2_eq_phen_ax_phen	0.25	2.04946949211973	2.0339774699	0.0272954945202506
fe_2_eq_pisc_ax_cl	0.15	1.87446538389374	1.8828703913	0.0224145842717465
fe_2_eq_ox_ax_ox	0.1	2.03328421006271	2.04179141644	0.0274640978881176
fe_3_eq_h2o_ax_cn	0.05	1.92374296727894	1.94468714053	0.0228928550306879
fe_2_eq_ncs_ax_ncs	0.15	2.0183641696184	2.02736851557	0.029173747987748
mn_3_eq_ox_ax_ox	0.1	1.93846264555595	1.96093850235	0.0220564580249916
mn_2_eq_bipy_ax_h2o	0	2.02864582153611	2.0390708271	0.0287411404676533
co_3_eq_acac_ax_co	0.2	1.91388738646964	1.92195172818	0.0221018601447914
cr_3_eq_ox_ax_ox	0.25	1.96583834979887	1.98668166647	0.0217075444895654
co_2_eq_nh3_ax_h2o	0.1	2.00613197493773	2.01930673901	0.0297128740641866
cr_2_eq_h2o_ax_cl	0.25	2.08777192583706	2.10116649133	0.0270284862475394
mn_3_eq_ox_ax_ox	0.05	1.9376683008513	1.96638293234	0.0220406751853749
mn_3_eq_nh3_ax_scn	0.15	2.08413881401586	2.08480845229	0.0269299480957468
fe_2_eq_ncs_ax_ncs	0.25	2.03530230762565	2.03810972865	0.0283864935823888
cr_2_eq_tbuc_ax_tbuc	0.15	1.99772607043824	2.00588801889	0.0249830850914098
cr_3_eq_cn_ax_ncs	0.05	2.04039792913753	2.03176822868	0.0252780934281401
cr_2_eq_en_ax_en	0.25	2.17404338932225	2.19407898532	0.0265088765152666
cr_2_eq_nh3_ax_cn	0.05	2.05463565018728	2.06128670154	0.0279529588842006
fe_3_eq_porphyrin_ax_h2o	0	1.98600307388277	1.99275802116	0.0275991895564098
mn_2_eq_nh3_ax_nh3	0.15	2.15545357267969	2.15840265252	0.025794446089924
fe_3_eq_ncs_ax_cl	0	1.93933677192795	1.94445429055	0.0239243183705596
ni_2_eq_bipy_ax_bipy	0.3	1.96984586712621	1.95702667754	0.0265634524210354
cr_3_eq_ncs_ax_cl	0	2.0180829991889	2.01894112183	0.0248017563468868
fe_3_eq_ncs_ax_ncs	0.25	1.94747985365884	1.94372612628	0.026694042927812
co_2_eq_acac_ax_cn	0.2	1.92196931455644	1.94579115918	0.0222768621647778
cr_2_eq_acac_ax_acac	0.15	1.96189706687351	1.95617420253	0.0277359517976087
co_3_eq_nh3_ax_nh3	0	2.02763634038667	2.04715420123	0.0257097774295987
co_3_eq_acac_ax_ncs	0	1.903566114411	1.9300275055	0.0221037138961
co_2_eq_bipy_ax_bipy	0.2	2.02978600985593	1.99194686009	0.0271513053400628
co_2_eq_h2o_ax_ncs	0	1.91381443511645	1.91866630203	0.0231177492936763
cr_2_eq_nh3_ax_scn	0.3	2.18350374878645	2.18074351798	0.0286850031467772
mn_3_eq_cn_ax_cn	0	2.03496826124134	2.0263626286	0.0240301118785344
co_3_eq_h2o_ax_h2o	0.25	1.92957270772492	1.92420527735	0.021965487464976
cr_2_eq_tbuc_ax_tbuc	0.25	2.0031971342975	2.0009778918	0.0250457112317955
mn_3_eq_h2o_ax_co	0.3	1.94042234441051	1.9250855257	0.0251323910779848
fe_2_eq_ncs_ax_co	0.15	1.85367816369412	1.8581273606	0.0227164617117823
mn_2_eq_ncs_ax_nh3	0	1.98639545446817	1.98642874585	0.0262186502710889
fe_2_eq_en_ax_en	0.15	2.08561289859058	2.08865672547	0.028091006791829
fe_2_eq_scn_ax_h2o	0.15	2.04741640275342	2.04437315147	0.0270366793381839
mn_2_eq_cn_ax_nh3	0.25	2.054471993642	2.06338323125	0.0282505447691325
co_2_eq_en_ax_pisc	0	1.89081073227303	1.88895190238	0.0240739713365861
cr_3_eq_tbuc_ax_tbuc	0.1	1.96819587898919	2.00782989109	0.0218221826714695
cr_2_eq_cn_ax_h2o	0.3	2.09296015184865	2.11954162867	0.0311473331252459
co_2_eq_co_ax_co	0.15	1.92726279281934	1.94883779193	0.0231884849066218
cr_3_eq_scn_ax_scn	0.1	2.4621839357868	2.49743749206	0.0214830373716923
cr_3_eq_tbuc_ax_pisc	0.05	1.93233656292478	1.96081107848	0.0227926326892995
cr_3_eq_h2o_ax_h2o	0.1	1.98077982956838	1.99300074788	0.0227924957091314
co_2_eq_acac_ax_acac	0.15	1.93760371604144	1.95799576962	0.0267717457962668
co_3_eq_co_ax_nh3	0.2	1.9577857044304	1.96425244511	0.0243629784034989
co_2_eq_nh3_ax_nh3	0.05	2.02144012219977	2.04192091263	0.0266797664563614
co_2_eq_h2o_ax_ncs	0.05	1.9170018598852	1.92109247356	0.023561834179977
fe_2_eq_ncs_ax_pisc	0.1	1.85472878205212	1.87127825849	0.0227578732801127
cr_3_eq_h2o_ax_h2o	0.25	1.98675464444129	1.9866417294	0.0233670719974963
cr_3_eq_bipy_ax_bipy	0.1	2.06571544198722	2.06754293962	0.0248381204261439
fe_2_eq_pisc_ax_cl	0.1	1.86877390112254	1.87506152834	0.0226393725708849
fe_3_eq_acac_ax_ncs	0	1.9006883508541	1.87789473298	0.0218309159399532
cr_3_eq_acac_ax_acac	0.15	1.93419938910212	1.95622773414	0.023602020369365
cr_2_eq_tbuc_ax_tbuc	0	1.99183296811664	2.01552591325	0.0250369506542264
fe_3_eq_pisc_ax_h2o	0.15	1.91226680139374	1.94067281474	0.0226949770141956
ni_2_eq_c2h3ns_ax_c2h3ns	0.15	1.88657433523017	1.8766196385	0.0216590623281388
co_3_eq_tbuc_ax_pisc	0.25	1.8882121315505	1.91326495422	0.0211979915302189
co_3_eq_acac_ax_acac	0.25	1.90725083314774	1.90325119147	0.022501665216932
ni_2_eq_tbuc_ax_tbuc	0	1.90977118323174	1.931267306	0.0229833372047303
mn_2_eq_co_ax_co	0.3	2.03619204890392	2.03662929582	0.0226521833811808
fe_2_eq_tbuc_ax_tbuc	0.05	2.04356434699568	2.0521493664	0.0261990406805725
fe_2_eq_en_ax_co	0.25	1.89705274477726	1.90597400239	0.0247455342686706
cr_3_eq_ncs_ax_ncs	0.25	2.02956038131311	2.01597264182	0.0274717172961754
ni_2_eq_pisc_ax_pisc	0	1.86075888740926	1.86996284195	0.023250203089204
cr_2_eq_bipy_ax_bipy	0	2.04999624703575	2.03666913878	0.0251175472292167
fe_3_eq_ncs_ax_cn	0.1	1.9208820157945	1.94995835088	0.0238889727301887
cr_2_eq_h2o_ax_cl	0.2	2.08652691659927	2.10053563527	0.0269667874217386
ni_2_eq_acac_ax_co	0	1.87250989130136	1.88810772398	0.0215048292987532
mn_2_eq_nh3_ax_co	0.05	1.89661588805901	1.89875688481	0.0284079326973341
ni_2_eq_en_ax_h2o	0.25	1.96157216664055	1.96390385803	0.0283826160559655
cr_2_eq_en_ax_co	0.2	2.04468031814709	2.03920587404	0.0262459043037028
fe_3_eq_ox_ax_ox	0	1.92768994848488	1.9535501217	0.0221787630416243
cr_3_eq_ncs_ax_cl	0.25	2.04396645388621	2.03197195938	0.0264493637251413
cr_2_eq_ncs_ax_pisc	0.1	1.97864172727812	1.99627310071	0.0235633127287438
co_3_eq_ox_ax_ncs	0.05	1.90279968800788	1.94145676495	0.0217472577710628
cr_3_eq_tbuc_ax_pisc	0.3	1.94010477394808	1.95137676683	0.0223982065645733
fe_2_eq_cn_ax_cn	0.25	2.01224465779826	2.05283985791	0.0218031456232024
cr_2_eq_cn_ax_nh3	0.2	2.09267034108847	2.10964796846	0.0280606574585003
fe_3_eq_porphyrin_ax_cn	0.3	1.97916321703761	1.99394334847	0.0224346323960491
mn_2_eq_nh3_ax_pisc	0	1.91787211500295	1.93966598096	0.0321671217795265
cr_3_eq_bipy_ax_bipy	0.3	2.07280567472461	2.06605883304	0.0243003622227179
fe_2_eq_cn_ax_cn	0.3	2.02001042697466	2.07084317123	0.0220563042284772
mn_3_eq_phen_ax_nh3	0.15	2.05706534899177	2.04493186229	0.0254334083418702
cr_3_eq_ox_ax_cl	0.15	1.97050877967569	1.97764881082	0.0220438919467707
ni_2_eq_nh3_ax_nh3	0.2	1.94913201049257	1.9482024127	0.0258828141908359
mn_2_eq_co_ax_co	0	1.99147254979414	1.97799836553	0.0220204612415934
mn_3_eq_phen_ax_phen	0.3	2.03891965729048	2.02333690227	0.0263348464018639
cr_3_eq_en_ax_nh3	0.2	2.13139580966185	2.12804338231	0.0268822314206741
mn_2_eq_bipy_ax_h2o	0.3	2.07717010532855	2.09197728089	0.0259234262807436
co_2_eq_nh3_ax_nh3	0.15	2.04615637493709	2.04419815205	0.026568179720526
cr_3_eq_ncs_ax_cl	0.05	2.02204572045618	2.02295321666	0.0249218170302123
cr_2_eq_acac_ax_acac	0.05	1.95122928272544	1.95215678305	0.0272441014805616
fe_3_eq_ox_ax_ox	0.25	1.93463309487578	1.9341787911	0.0219125022097112
cr_2_eq_cn_ax_nh3	0.05	2.06653876942805	2.08058969544	0.0257299144882079
ni_2_eq_pisc_ax_pisc	0.3	1.87088656197087	1.9003083703	0.0228155952481933
fe_3_eq_pisc_ax_pisc	0.15	1.90663141658725	1.91884527721	0.0219270386838055
co_2_eq_acac_ax_cn	0.25	1.92395675483674	1.9528002632	0.0221935546176882
cr_3_eq_ncs_ax_ncs	0.1	2.01995989330808	2.01174009782	0.0261617597751418
fe_3_eq_h2o_ax_h2o	0	1.92950981371505	1.94431787606	0.0221369113320362
cr_3_eq_en_ax_nh3	0.15	2.13042591929089	2.13102606791	0.0270560149502225
co_3_eq_acac_ax_ncs	0.15	1.90279839015944	1.92031459219	0.0220137051884884
fe_3_eq_cl_ax_cl	0.3	2.44950243546412	2.4602275854	0.0241406635106361
fe_2_eq_nh3_ax_nh3	0.05	2.06439838118443	2.08896834056	0.0282247063480925
cr_2_eq_scn_ax_pisc	0.05	1.98058322847145	1.97316739024	0.0250619715891124
mn_3_eq_phen_ax_nh3	0.2	2.05850113082588	2.04286011518	0.0254272228546644
cr_3_eq_tbuc_ax_pisc	0.15	1.93595991511122	1.9650474512	0.022497616018481
cr_3_eq_h2o_ax_co	0.25	1.96921999266951	1.96884132749	0.023192440041025
ni_2_eq_co_ax_co	0.2	1.91209894328325	1.9076460881	0.0222286394205922
mn_2_eq_bipy_ax_bipy	0.15	2.04377803527801	2.04568146967	0.0255167924139354
fe_3_eq_c2h3ns_ax_c2h3ns	0.2	1.95577934117365	1.9682727301	0.0237196489325709
co_3_eq_c2h3ns_ax_c2h3ns	0.15	1.92928472791957	1.9252306827	0.0236533342654282
mn_3_eq_phen_ax_phen	0.25	2.03743959702957	2.02418990617	0.0263792451539756
fe_2_eq_pisc_ax_ncs	0.15	1.89028866845128	1.90092318008	0.0224038995232042
cr_2_eq_ox_ax_ox	0.2	1.99855651276975	1.99222150915	0.0257609478719698
mn_2_eq_acac_ax_acac	0.05	1.93698837487232	1.95438596741	0.0265454207248115
fe_2_eq_cn_ax_cn	0.15	1.99483356863737	2.02292191592	0.0222415032136298
fe_3_eq_cl_ax_cl	0	2.4370489638746	2.459501199	0.0266409403737227
cr_3_eq_acac_ax_acac	0.2	1.93861143006997	1.95424305552	0.0235934932235298
fe_3_eq_porphyrin_ax_h2o	0.05	1.98733794318616	1.98831567274	0.0274154586471499
cr_3_eq_ncs_ax_cl	0.3	2.05050808746108	2.03186920628	0.0270103936203491
fe_3_eq_ncs_ax_cl	0.05	1.94314849332579	1.94797097939	0.0239215255109191
cr_2_eq_cn_ax_nh3	0	2.05760735430008	2.08663472404	0.0251348623363687
cr_2_eq_nh3_ax_scn	0	2.17016463459957	2.17368846583	0.0297444478614673
cr_2_eq_nh3_ax_cn	0.2	2.09141185424701	2.09073876004	0.0278628350901003
fe_3_eq_ncs_ax_cl	0.3	1.9660893391874	1.95706529508	0.0244072617588328
mn_3_eq_nh3_ax_co	0.15	2.05161504854825	2.06859245772	0.0292283109084352
cr_2_eq_co_ax_cn	0.2	2.04073255524927	2.00038960977	0.0231057094254872
cr_3_eq_bipy_ax_bipy	0.2	2.06893734712829	2.06658171109	0.0245456496061592
co_2_eq_acac_ax_acac	0.3	1.95393865529785	1.97431720276	0.0277431010958358
cr_3_eq_tbuc_ax_pisc	0	1.92984486199422	1.96492487	0.0230426915403294
cr_3_eq_en_ax_en	0.1	2.12314264181561	2.12841346921	0.0262943735613992
ni_2_eq_c2h3ns_ax_c2h3ns	0.25	1.89082063664311	1.89424789735	0.0214014160532562
fe_3_eq_pisc_ax_cl	0	1.90018103689427	1.91864495237	0.0213371951641385
co_3_eq_bipy_ax_bipy	0.05	1.99059741528284	1.98140714304	0.0274212230220988
mn_3_eq_c2h3ns_ax_c2h3ns	0.3	2.03669762831195	2.02373939264	0.023818677656627
co_2_eq_en_ax_en	0.15	2.06519187937131	2.03985408434	0.0266795922155358
mn_3_eq_acac_ax_acac	0.15	1.9135310410782	1.9006933877	0.0233794270788514
fe_2_eq_cl_ax_pisc	0.3	1.86470370969822	1.87070267977	0.0222937744853464
fe_3_eq_cn_ax_cn	0.2	2.00468845247839	1.99579415214	0.0227129248302032
cr_2_eq_tbuc_ax_nh3	0.1	1.95781174516107	1.97617358886	0.0228072013096102
co_3_eq_c2h3ns_ax_c2h3ns	0.3	1.94157466088473	1.93407344249	0.0238909954650728
fe_2_eq_acac_ax_cn	0.15	1.92182893301146	1.96389261945	0.0223182844917545
co_3_eq_nh3_ax_nh3	0.15	2.03486326919399	2.03241103322	0.0256367947528295
co_2_eq_ox_ax_ox	0.25	2.04123761248048	2.05622391921	0.0267007204707849
fe_2_eq_c2h3ns_ax_c2h3ns	0.05	1.90655389740909	1.91447936581	0.021939089239825
fe_2_eq_pisc_ax_cl	0.2	1.8815916933707	1.89141071677	0.0222142667614092
co_2_eq_cn_ax_h2o	0.05	1.93297335876515	1.95231378792	0.0242289259687892
cr_3_eq_h2o_ax_h2o	0.3	1.98887307929101	1.98447418161	0.0235774351341981
ni_2_eq_acac_ax_acac	0.25	1.89606128104736	1.89481901485	0.0214971167839363
mn_2_eq_phen_ax_phen	0.15	2.05816214587446	2.05490879477	0.0251716652976053
fe_3_eq_bipy_ax_bipy	0.05	2.00269640855258	2.00248808092	0.0281068540224466
fe_3_eq_tbuc_ax_tbuc	0.25	1.94159124588866	1.94541771382	0.0220718453063575
fe_2_eq_c2h3ns_ax_c2h3ns	0	1.90336774039578	1.91067207645	0.0218144577132098
co_3_eq_pisc_ax_pisc	0.2	1.89724124293644	1.91455687261	0.0215083022620228
cr_3_eq_bipy_ax_bipy	0.05	2.06448867280169	2.06759581837	0.0250207893307206
mn_2_eq_nh3_ax_nh3	0.05	2.1382356988276	2.14574868522	0.0270840983090384
fe_2_eq_scn_ax_h2o	0.05	2.0434879848232	2.04610651664	0.0269237787090942
fe_2_eq_tbuc_ax_co	0.15	1.85391537983247	1.83632040438	0.0208868572476723
co_3_eq_acac_ax_co	0.3	1.91480207234934	1.90540614842	0.021988662772398
cr_3_eq_ox_ax_cl	0.25	1.9729990479066	1.97040262213	0.0222450455867977
co_3_eq_co_ax_co	0.15	1.97166876024364	1.97197847381	0.022310466949581
cr_2_eq_co_ax_co	0.05	2.06221543591902	2.05562205513	0.0237485080292069
fe_3_eq_pisc_ax_h2o	0.3	1.91439134083587	1.97046466568	0.0225661038021334
cr_2_eq_ncs_ax_pisc	0.15	1.98642283448614	2.00398741071	0.0235202346893402
co_2_eq_bipy_ax_bipy	0	1.98675774594723	1.97042806808	0.0255464914255624
cr_3_eq_bipy_ax_bipy	0.15	2.06721339348002	2.06721786313	0.0246838849206439
co_3_eq_phen_ax_phen	0.1	1.99556390685985	1.98834151676	0.0271363600639516
mn_3_eq_c2h3ns_ax_c2h3ns	0.2	2.02371639479962	2.01637242842	0.0235017167094065
cr_2_eq_acac_ax_acac	0	1.94712487699925	1.95161818807	0.0269730318698636
co_3_eq_bipy_ax_bipy	0.15	1.99368593173394	1.97588097932	0.0273928081566983
mn_3_eq_phen_ax_phen	0.2	2.03620914244783	2.02650544253	0.0264216590691093
ni_2_eq_nh3_ax_nh3	0.25	1.95569817657611	1.94717867525	0.0256390888591432
ni_2_eq_acac_ax_acac	0.15	1.89550574191618	1.89321462116	0.021493735773257
cr_2_eq_pisc_ax_pisc	0	1.96214113818695	1.99132811274	0.0249388174463544
co_3_eq_pisc_ax_pisc	0.3	1.90352019802315	1.91988084185	0.0216496731745608
fe_2_eq_acac_ax_cn	0	1.91511886968315	1.93779146834	0.022572329013012
fe_2_eq_ncs_ax_ncs	0.05	1.99660666783981	2.00233137347	0.0304154195449003
co_2_eq_phen_ax_h2o	0.05	2.0061864735235	2.02409642232	0.0299853709438603
co_3_eq_co_ax_nh3	0.3	1.96575578341845	1.97796444572	0.0244365380947138
cr_2_eq_tbuc_ax_tbuc	0.2	2.00031031957217	2.00367514448	0.0250005375191067
fe_2_eq_c2h3ns_ax_c2h3ns	0.25	1.92268470106051	1.93951708936	0.023507208042558
mn_3_eq_ncs_ax_cl	0	1.98176785727595	1.97843493758	0.0261305580647781
mn_3_eq_ox_ax_ox	0	1.93691933621192	1.96500520001	0.0220288393964856
fe_2_eq_ncs_ax_pisc	0.2	1.8638210348766	1.8926572214	0.0236972167699161
co_2_eq_en_ax_h2o	0.25	2.03531585082549	2.01171309568	0.0285586688756269
mn_2_eq_en_ax_en	0.2	2.13199136946197	2.13967584755	0.026098726143043
fe_2_eq_scn_ax_h2o	0.1	2.04526536550763	2.04448674055	0.0269608354772025
mn_2_eq_h2o_ax_h2o	0.25	2.06718459448283	2.08590730784	0.029221115228621
mn_3_eq_nh3_ax_co	0.2	2.05754574859579	2.08036252701	0.0284690492811887
fe_2_eq_tbuc_ax_tbuc	0	2.03643737917398	2.03803501272	0.0266737918639527
fe_3_eq_ox_ax_ncs	0.1	1.90054736039203	1.94390122946	0.0213601986625982
cr_3_eq_acac_ax_acac	0.3	1.94552666098511	1.95953707317	0.0239113558625096
mn_3_eq_nh3_ax_nh3	0.3	2.10465500364166	2.08008256958	0.0240972910504021
co_2_eq_acac_ax_acac	0.05	1.92859463936247	1.93103738458	0.0260291966485265
co_2_eq_co_ax_co	0	1.91399686272955	1.92127002071	0.0224115740699202
fe_3_eq_nh3_ax_nh3	0.2	2.05976952721615	2.05969812921	0.0252780132266622
mn_2_eq_ncs_ax_nh3	0.05	2.00179596335959	2.00202323124	0.0261890356490907
mn_3_eq_nh3_ax_scn	0.1	2.08444158084663	2.0860676408	0.0272210538460256
mn_3_eq_phen_ax_cl	0.1	2.07405721334597	2.08088260451	0.0261237315537903
co_2_eq_en_ax_h2o	0.1	2.02437539840838	2.01095231762	0.0291330289220052
ni_2_eq_acac_ax_acac	0.3	1.89641491922234	1.89530435706	0.0215068614164218
cr_3_eq_cn_ax_ncs	0.1	2.04366143965056	2.03904737324	0.0249986124252616
ni_2_eq_en_ax_en	0.1	1.97067501731566	1.9775807014	0.0239202172386351
fe_3_eq_cn_ax_cn	0	1.97837469363654	1.98336603965	0.0227903305696778
fe_3_eq_nh3_ax_nh3	0.05	2.05923883685666	2.07108251181	0.0255046036602082
fe_3_eq_co_ax_co	0.2	2.0203882625642	2.02558830274	0.0237136567716278
cr_2_eq_nh3_ax_scn	0.15	2.17614420655135	2.1775735208	0.0285946501658231
cr_2_eq_en_ax_co	0.1	2.01629209769873	2.01411392988	0.0267011648146256
cr_2_eq_co_ax_co	0.2	2.07899066245503	2.0866375746	0.0241853634165149
cr_2_eq_ox_ax_h2o	0.3	1.97423243086567	1.94641354433	0.0237641617599554
ni_2_eq_pisc_ax_pisc	0.05	1.86227768774298	1.87232045082	0.0232497805968095
fe_2_eq_ncs_ax_ncs	0.3	2.04287500422919	2.04666501339	0.0283524466342213
cr_2_eq_bipy_ax_bipy	0.3	2.07210256055377	2.07704478475	0.0255594043784098
ni_2_eq_ox_ax_ox	0.2	1.91206852352579	1.90947813796	0.0229285990491837
mn_2_eq_en_ax_h2o	0.2	2.08014852144651	2.10268202117	0.0257523808253645
fe_3_eq_cn_ax_cn	0.05	1.98567373042306	1.98542133122	0.0227909498623493
cr_2_eq_pisc_ax_ncs	0.3	1.9959474892369	1.98854688026	0.0228560366711278
cr_3_eq_en_ax_nh3	0.3	2.13598030090354	2.12029232889	0.0268500924546976
fe_3_eq_c2h3ns_ax_c2h3ns	0.15	1.95245199845037	1.96466016349	0.0238749106990828
fe_3_eq_pisc_ax_cl	0.3	1.94057954118564	1.95609719898	0.0236385083345256
co_3_eq_acac_ax_nh3	0.2	1.90776351937004	1.91289867521	0.0226062151822569
fe_2_eq_ncs_ax_h2o	0.1	1.95688483824015	1.95038822983	0.0280264107377235
cr_3_eq_c2h3ns_ax_c2h3ns	0.3	2.10545469666651	2.09314898808	0.0249764532016487
co_3_eq_ncs_ax_ncs	0	1.91803305553754	1.92286289405	0.0261068627203733
fe_3_eq_porphyrin_ax_cn	0.2	1.97276342369357	1.98710066162	0.0224341646240616
mn_3_eq_h2o_ax_pisc	0.2	1.9459899243931	2.0425945253	0.0247739602163773
mn_3_eq_bipy_ax_bipy	0.25	2.03255736436042	2.02274546679	0.0264106875427586
fe_3_eq_bipy_ax_co	0.2	1.92351178834892	1.91653756269	0.0270351679685821
cr_2_eq_ox_ax_h2o	0	1.95893891433913	1.96612472681	0.0232326644432702
mn_2_eq_en_ax_co	0.1	1.9079256057802	1.89308725703	0.0259025362881074
fe_3_eq_nh3_ax_scn	0.3	2.05120583051174	2.0423047911	0.0263905812228724
cr_2_eq_h2o_ax_ncs	0.25	1.99947752462304	2.02033729576	0.0275374230849133
co_3_eq_ox_ax_ox	0.05	1.92147364952527	1.87646872758	0.0225151432458993
cr_2_eq_en_ax_co	0.15	2.03146248055846	2.02575843545	0.0263648906188591
co_3_eq_tbuc_ax_pisc	0.1	1.87872990446277	1.88548201421	0.02131679077774
mn_2_eq_acac_ax_acac	0.1	1.94265052701816	1.96119809898	0.0267957007571308
cr_3_eq_h2o_ax_co	0.2	1.96780644218315	1.96994241472	0.0230994458275842
mn_3_eq_phen_ax_nh3	0.25	2.06007364644407	2.03852870232	0.0254202048418599
mn_3_eq_en_ax_co	0.1	2.02071714938732	2.03698438286	0.0251705394460812
mn_2_eq_phen_ax_phen	0.25	2.07549819850314	2.05087054337	0.025605201377052
fe_2_eq_ox_ax_pisc	0	1.85231411709899	1.8329306227	0.020398121024224
co_2_eq_cn_ax_h2o	0.25	1.95457631425151	1.97569354488	0.025117265905847
mn_2_eq_nh3_ax_co	0.3	2.00433529942787	1.96187828594	0.0316816901225304
cr_2_eq_cn_ax_h2o	0	2.05691108631085	2.08225782927	0.028981966738157
cr_2_eq_nh3_ax_cn	0.15	2.08014473183205	2.08143510091	0.0278057382011611
mn_3_eq_bipy_ax_bipy	0.15	2.0306242834104	2.02436900055	0.0265260981740182
co_2_eq_phen_ax_phen	0.3	2.0630380614622	2.17959874374	0.0275231712786304
cr_3_eq_scn_ax_scn	0.05	2.46206031443252	2.49650422094	0.0214815389998561
fe_2_eq_acac_ax_acac	0.1	1.93039015762575	1.94799734749	0.0266894701229284
co_3_eq_bipy_ax_bipy	0.25	1.99648555640798	1.9703227619	0.0273435828677935
fe_2_eq_en_ax_en	0.25	2.09504358798755	2.09154237542	0.027982942083745
co_2_eq_acac_ax_cn	0.15	1.91962566739269	1.94068007703	0.0223764545379923
ni_2_eq_acac_ax_cn	0.05	1.89170978779307	1.90098957032	0.0215867084400507
mn_3_eq_nh3_ax_scn	0	2.08626558492716	2.09197855534	0.0279845919853457
ni_2_eq_acac_ax_cn	0.25	1.89622176721095	1.91325079971	0.0211906545029066
cr_2_eq_ncs_ax_pisc	0.2	1.99282543922346	2.01138453039	0.023580452571379
fe_2_eq_cl_ax_pisc	0.1	1.85053072300957	1.82418266032	0.0218046344777676
mn_3_eq_nh3_ax_scn	0.2	2.08486559347436	2.08050164936	0.0267493780816276
cr_3_eq_h2o_ax_scn	0.15	2.02742853158183	2.03319251054	0.0307903592396039
fe_3_eq_tbuc_ax_tbuc	0	1.93451820067855	1.96232764494	0.0218744064966774
fe_2_eq_ncs_ax_ncs	0.1	2.00833126753592	2.01361577812	0.0298415357462273
fe_3_eq_acac_ax_ncs	0.25	1.900260696126	1.88191280182	0.0217052750149963
cr_3_eq_h2o_ax_h2o	0	1.97720502868226	2.00005545748	0.0225180485498662
cr_2_eq_acac_ax_acac	0.2	1.96852931665343	1.9848096324	0.0279809830091197
cr_3_eq_c2h3ns_ax_c2h3ns	0.2	2.09336776488813	2.08630931001	0.0251779831124542
fe_2_eq_ox_ax_pisc	0.1	1.85464797068922	1.84115502282	0.0202058299495486
mn_2_eq_c2h3ns_ax_c2h3ns	0.05	1.95618918412516	1.96649314243	0.0224562788486861
cr_2_eq_en_ax_co	0.05	1.99977154283368	2.00429569971	0.027361534721972
co_2_eq_nh3_ax_h2o	0.2	2.01665324981224	2.0189595314	0.0292574791360409
co_3_eq_cn_ax_cn	0.1	1.95305741178051	1.9504115256	0.0231415403781982
mn_2_eq_ncs_ax_nh3	0.25	2.06273359653412	2.05097368798	0.0261234977639743
fe_3_eq_c2h3ns_ax_c2h3ns	0.25	1.95912304333595	1.9720325488	0.023577637647701
fe_2_eq_pisc_ax_cl	0	1.86064791097262	1.86635532423	0.0228069786910466
fe_2_eq_phen_ax_phen	0	2.01359217554685	2.00613139513	0.0279292138801853
co_2_eq_ox_ax_ox	0.1	2.02252471426459	2.03693693354	0.0277589895412962
cr_3_eq_scn_ax_scn	0	2.46187167131174	2.50563910555	0.0214783767496479
co_3_eq_ox_ax_ncs	0	1.90231243262953	1.9361202868	0.0217753692082975
cr_3_eq_co_ax_co	0.2	2.14073224664181	2.16238123556	0.025460242359423
mn_3_eq_acac_ax_acac	0.25	1.91869474684254	1.91635455629	0.0236058449754888
fe_3_eq_ox_ax_ox	0.15	1.9323392167125	1.94252545584	0.0219304071986448
co_3_eq_acac_ax_acac	0.1	1.90673838818326	1.91979043562	0.022507714982146
mn_3_eq_c2h3ns_ax_c2h3ns	0.05	2.00636890770881	2.00260987213	0.0235672326402914
ni_2_eq_ox_ax_ox	0.05	1.9087593969452	1.92499690306	0.0229978879728326
cr_2_eq_co_ax_cn	0.3	2.04901960822238	2.01694912781	0.0231937991246549
cr_3_eq_cl_ax_cl	0.15	2.45873812082526	2.49104009312	0.0218563558741615
co_2_eq_co_ax_co	0.05	1.91802300024238	1.92905203684	0.0226811258842603
fe_2_eq_h2o_ax_ncs	0	1.91317432071014	1.92809609142	0.0235794624342676
fe_3_eq_porphyrin_ax_h2o	0.2	1.99495370433105	2.02739214688	0.0271215283333705
mn_3_eq_ox_ax_ox	0.25	1.94197006911506	1.94797365298	0.0221613040599082
cr_3_eq_ox_ax_ox	0.2	1.96455014288229	1.99148889898	0.0216939000774
mn_3_eq_phen_ax_phen	0	2.03419103259019	2.03083923892	0.0266701237609525
fe_2_eq_scn_ax_h2o	0	2.04206308379308	2.04693467963	0.0269350447594094
ni_2_eq_pisc_ax_pisc	0.2	1.86727343103019	1.88715776002	0.0230774624111971
cr_2_eq_tbuc_ax_nh3	0.25	1.96549242479003	1.96593416112	0.0237699213876739
fe_3_eq_cl_ax_pisc	0.3	1.91325021445548	1.92610333838	0.022769882480168
mn_2_eq_phen_ax_phen	0	2.03615312836672	2.03495540929	0.0255718724661203
cr_3_eq_tbuc_ax_pisc	0.2	1.93741308796147	1.96187351342	0.02242105571241
co_3_eq_h2o_ax_h2o	0.05	1.92798675514004	1.95359373785	0.0220465575516805
cr_3_eq_acac_ax_acac	0.1	1.92957576952338	1.95797860886	0.0237153815438983
cr_3_eq_h2o_ax_scn	0.25	2.03400620455849	2.02623318085	0.0320402265562926
fe_3_eq_cn_ax_cn	0.3	2.01399708089981	2.00323954296	0.02286143129771
ni_2_eq_bipy_ax_nh3	0.25	1.94955850378492	1.95502586813	0.0241662840059903
mn_3_eq_h2o_ax_h2o	0	1.94961335819446	1.9683286671	0.0241219438102946
cr_3_eq_h2o_ax_co	0.3	1.97095078610751	1.96634325762	0.0233491949095805
co_2_eq_ncs_ax_ncs	0.25	2.00327240287165	2.01359525321	0.0299603140309055
co_3_eq_pisc_ax_pisc	0.05	1.88665209821948	1.90546686357	0.0218237636039152
mn_2_eq_ox_ax_ox	0	2.03234238615875	2.03129834527	0.0277803681486259
fe_2_eq_pisc_ax_cn	0.25	1.88887964451335	1.88269491227	0.021842501287901
mn_2_eq_phen_ax_phen	0.3	2.08419102946141	2.06432745761	0.02599720919329
cr_3_eq_acac_ax_acac	0.05	1.92527348178346	1.95905189874	0.0238259024633371
mn_3_eq_h2o_ax_pisc	0.15	1.94362874594156	2.02518126942	0.0247957719825412
cr_2_eq_h2o_ax_h2o	0.1	2.06839434459178	2.08981580009	0.0276133029586404
co_2_eq_acac_ax_cn	0.1	1.91694262306044	1.93589351969	0.022491482247638
fe_2_eq_ncs_ax_h2o	0.25	1.98350786159016	1.99374384861	0.0291051354253015
fe_2_eq_nh3_ax_nh3	0.15	2.08471960096258	2.09681377544	0.028034521177911
mn_3_eq_h2o_ax_co	0	1.93452514061135	1.95238394808	0.0249732088484319
cr_3_eq_h2o_ax_co	0.1	1.96574582944938	1.97554381121	0.0230073828246038
fe_2_eq_ncs_ax_co	0.25	1.86184264311812	1.88189409372	0.0234283885265161
co_3_eq_acac_ax_acac	0.15	1.90685023534209	1.91529272867	0.0225057499940631
fe_3_eq_pisc_ax_ncs	0	1.90842159642224	1.89990742326	0.0219116344398512
cr_3_eq_c2h3ns_ax_c2h3ns	0.05	2.07191927795793	2.07203126691	0.0255678661021278
fe_2_eq_h2o_ax_ncs	0.05	1.91767119844656	1.93226471936	0.024151762252439
co_3_eq_acac_ax_nh3	0	1.90742081991817	1.93475139899	0.0226580040125562
co_2_eq_acac_ax_acac	0.25	1.94864179263704	1.9717461906	0.0274569724494468
cr_3_eq_ox_ax_cl	0.05	1.97051083601164	1.98522511896	0.0220934101205976
cr_3_eq_ox_ax_ox	0	1.96078568615024	2.00135834654	0.0217619051857859
ni_2_eq_en_ax_en	0.2	1.97758690276586	1.97814747446	0.024075305158935
mn_2_eq_bipy_ax_h2o	0.2	2.0651580246878	2.08122845926	0.0263054929133751
co_2_eq_c2h3ns_ax_c2h3ns	0	1.89059295544239	1.91015564986	0.0218118947153774
co_2_eq_ox_ax_ox	0.05	2.01474804549468	2.03618654626	0.0282002939551336
co_2_eq_h2o_ax_ncs	0.15	1.92416140196796	1.91903765858	0.0245527869756567
co_2_eq_phen_ax_phen	0.1	2.0169265990223	1.99131595689	0.026810600872969
fe_3_eq_nh3_ax_nh3	0.15	2.05925028934144	2.06323122795	0.0253350683309717
ni_2_eq_acac_ax_co	0.15	1.87541799718771	1.88292993543	0.0211154260200998
co_2_eq_nh3_ax_nh3	0	2.00988160213664	2.036341846	0.0268684403345303
ni_2_eq_acac_ax_nh3	0.2	1.9135632467124	1.93950678219	0.0238764769388399
co_3_eq_bipy_ax_bipy	0.1	1.99218503555808	1.97795865894	0.0274124857090322
co_2_eq_h2o_ax_h2o	0.2	2.00305874924407	2.011883615	0.0285023950024548
fe_3_eq_ncs_ax_cl	0.2	1.95534035028491	1.95381319989	0.0239798321451458
mn_3_eq_pisc_ax_pisc	0.25	1.95494018692375	1.96942109099	0.0235870660562608
cr_2_eq_pisc_ax_ncs	0.1	1.97108970721542	1.96939678264	0.0227783656482412
mn_2_eq_acac_ax_acac	0.15	1.94951764441223	1.97437404452	0.0271894482583674
fe_2_eq_nh3_ax_nh3	0.25	2.09801002628629	2.10056679836	0.0278685982225745
co_3_eq_tbuc_ax_tbuc	0	1.92798064505155	1.96365601927	0.0220434568945094
co_3_eq_ox_ax_ox	0.3	1.93287841549381	1.86020264667	0.0218294777006889
co_2_eq_nh3_ax_nh3	0.1	2.03387994505696	2.04324840921	0.0265502663842362
fe_2_eq_cl_ax_pisc	0.25	1.85879150811354	1.85897936534	0.0221541430981519
mn_3_eq_nh3_ax_co	0.3	2.06617095752208	2.07778075833	0.0272993521383204
fe_2_eq_h2o_ax_h2o	0.2	2.01060761413196	2.02057144219	0.0284685154737262
mn_3_eq_h2o_ax_h2o	0.1	1.95104668121259	1.95942523199	0.0244054578104231
mn_2_eq_acac_ax_nh3	0.1	1.95108011198356	1.94551737167	0.0262645773796053
fe_2_eq_h2o_ax_h2o	0.3	2.01836407153105	2.01969817802	0.0285249043271718
ni_2_eq_bipy_ax_nh3	0	1.93621415865931	1.95007679047	0.025216672663182
fe_2_eq_nh3_ax_nh3	0.2	2.09215488033567	2.09909350301	0.0279453190502514
mn_3_eq_co_ax_co	0	2.0558599435316	2.05324804686	0.0260167312353043
mn_3_eq_phen_ax_nh3	0.05	2.05458494875348	2.05339211119	0.0254666108106636
fe_2_eq_nh3_ax_nh3	0.1	2.07546271733241	2.09478075832	0.0281296872589923
co_3_eq_acac_ax_ncs	0.2	1.90259083564443	1.9183283122	0.0219792241980545
co_2_eq_h2o_ax_h2o	0	1.98982529404443	2.01212302684	0.028810012712498
cr_3_eq_tbuc_ax_tbuc	0.15	1.96942471845048	2.00241448784	0.0219133605442913
fe_3_eq_pisc_ax_ncs	0.3	1.91909522650397	1.88339834361	0.0230033040478449
fe_3_eq_acac_ax_acac	0.05	1.90605886741307	1.9185445812	0.0225033354758364
fe_3_eq_tbuc_ax_tbuc	0.3	1.94374756910584	1.94165281396	0.0221973969495687
mn_2_eq_en_ax_cn	0.15	1.96322477164448	2.02883073947	0.0251638221226735
cr_3_eq_acac_ax_acac	0	1.92167970632618	1.95966778497	0.0238514464642116
mn_2_eq_c2h3ns_ax_c2h3ns	0.3	1.9916575474357	2.00657847703	0.0224454288930108
mn_3_eq_pisc_ax_pisc	0	1.9231230882904	1.92144770649	0.0236623359075498
cr_2_eq_phen_ax_phen	0.2	2.08110005915509	2.06940752199	0.024997903774752
fe_2_eq_pisc_ax_cn	0.05	1.871990739408	1.86138549751	0.0229943538268451
fe_2_eq_pisc_ax_cn	0.2	1.88411232082357	1.87519768641	0.0220607477757215
cr_3_eq_h2o_ax_h2o	0.2	1.98473959333476	1.98896632585	0.0231687035876331
cr_3_eq_ncs_ax_ncs	0.15	2.0230668921262	2.01498749206	0.0266225283573755
cr_2_eq_co_ax_cn	0.15	2.03614232958784	1.99305201435	0.0230290487858331
fe_3_eq_cl_ax_pisc	0.25	1.90704381733062	1.91678102153	0.0224274741449763
co_2_eq_nh3_ax_h2o	0	1.99645343694572	2.01826780401	0.0299999412412147
fe_2_eq_en_ax_co	0.05	1.8744940827126	1.85542281219	0.0240061303527896
cr_3_eq_bipy_ax_bipy	0.25	2.07081909620857	2.06639894758	0.0244182115611251
co_3_eq_ox_ax_ox	0	1.91907104217208	1.87445822739	0.0226937989531956
ni_2_eq_ox_ax_ox	0.1	1.90933292635137	1.91875072236	0.0229776587163251
ni_2_eq_en_ax_en	0	1.96478011036554	1.97882242061	0.0239263278242157
mn_3_eq_cn_ax_cn	0.2	2.05718462814794	2.0453139912	0.0248548906807446
fe_2_eq_ox_ax_ox	0.2	2.04461395297958	2.04602238861	0.0265521105960843
mn_3_eq_phen_ax_phen	0.05	2.03419295499597	2.03253142446	0.0265826483339681
co_2_eq_tbuc_ax_tbuc	0.2	2.05223593988665	2.07972215148	0.0254433101963466
mn_3_eq_en_ax_en	0	2.07107587654273	2.08463328475	0.0266248943830401
fe_2_eq_h2o_ax_ncs	0.3	1.94702598920328	1.95753975893	0.027036350534367
cr_3_eq_en_ax_nh3	0.05	2.12979372666618	2.14019845131	0.027758780785059
mn_2_eq_en_ax_cn	0.1	1.95310582479107	2.01849252562	0.0255487769537743
mn_2_eq_nh3_ax_co	0.25	1.97929404308263	1.94570749514	0.0317865284587389
co_3_eq_acac_ax_acac	0	1.90658778028892	1.93167106254	0.0225122271300763
ni_2_eq_acac_ax_cn	0.2	1.89455597354708	1.9098731713	0.0213071312057785
mn_3_eq_h2o_ax_h2o	0.15	1.95210124829461	1.95538913841	0.0245753394979463
mn_2_eq_nh3_ax_co	0.15	1.93083570188117	1.92061097796	0.0302706951155022
cr_3_eq_ncs_ax_cl	0.1	2.0267593347698	2.02567745212	0.0251652040244711
co_2_eq_bipy_ax_bipy	0.25	2.04072506558786	1.99547258416	0.0272337033208032
cr_2_eq_scn_ax_pisc	0.1	1.988291723528	1.97442056799	0.0251079877085252
fe_3_eq_acac_ax_acac	0.3	1.909078964727	1.90396967577	0.0225229611159719
cr_3_eq_en_ax_en	0.15	2.12170212424536	2.12501466975	0.0259180285271597
fe_3_eq_h2o_ax_h2o	0.15	1.92967747254713	1.93564064997	0.0221320711706489
co_3_eq_tbuc_ax_pisc	0.15	1.88162877592816	1.89180728301	0.0212274739545377
cr_2_eq_tbuc_ax_tbuc	0.1	1.9954555312561	2.00887600451	0.0249882908460012
fe_3_eq_h2o_ax_h2o	0.25	1.93032427726261	1.93344419834	0.0221244683785547
fe_3_eq_cl_ax_cl	0.15	2.44733744675505	2.4532568562	0.0244451346709799
cr_2_eq_ncs_ax_pisc	0.05	1.96896269078784	1.99515198232	0.0238034357687054
fe_3_eq_phen_ax_phen	0.2	2.00713647401023	2.00311403966	0.0276581672401883
fe_2_eq_acac_ax_cn	0.1	1.92004635664605	1.95677224304	0.0223936972005738
cr_3_eq_ox_ax_cl	0	1.97118224243351	1.98903795994	0.022213800903847
ni_2_eq_ox_ax_ox	0	1.90858309983191	1.9283778743	0.0230182472978782
mn_2_eq_acac_ax_acac	0.2	1.95755952698479	1.97963360672	0.0276808037796886
cr_2_eq_h2o_ax_cl	0.3	2.08937974923213	2.09989789479	0.0271070888824
mn_3_eq_phen_ax_cl	0.05	2.07143262692955	2.07996582119	0.0265098194920463
fe_3_eq_pisc_ax_cl	0.05	1.90542211348919	1.92550712153	0.0215625704665564
fe_3_eq_co_ax_scn	0.2	1.93229127356864	1.89586918527	0.0244654333730949
co_3_eq_ncs_ax_ncs	0.15	1.92356818139349	1.92323349271	0.0261694285863965
mn_2_eq_h2o_ax_h2o	0	2.0426975111783	2.05633635419	0.0294337891673899
fe_2_eq_co_ax_co	0.25	1.97393500045927	1.9523269	0.0223037022145913
fe_3_eq_bipy_ax_bipy	0.1	2.00262722444158	2.00205479341	0.0280712359953656
fe_3_eq_ncs_ax_cn	0.25	1.93370603700478	1.95848479556	0.0246591010060549
mn_3_eq_h2o_ax_h2o	0.3	1.95722698340629	1.94872476142	0.0252715649383679
mn_2_eq_en_ax_h2o	0.15	2.07514132836032	2.10204932061	0.0260275329095228
fe_2_eq_ncs_ax_h2o	0.05	1.9508445759774	1.94021789468	0.0276260362813206
ni_2_eq_ncs_ax_ncs	0.25	1.89200828152054	1.8958586137	0.0253617291071958
fe_3_eq_pisc_ax_ncs	0.15	1.91464523616109	1.894081516	0.0224171849413066
cr_3_eq_bipy_ax_bipy	0	2.06347559618386	2.06718009036	0.025250549511702
co_2_eq_phen_ax_h2o	0	2.00006714123872	2.02135830026	0.0302334184990553
mn_3_eq_h2o_ax_co	0.1	1.93629044368989	1.94082872802	0.0249942117788194
cr_2_eq_phen_ax_scn	0.15	2.08507715314588	2.07417836341	0.0266413742614161
co_3_eq_cn_ax_cn	0	1.94281579852967	1.9469448182	0.0231904408666823
cr_2_eq_bipy_ax_h2o	0.3	2.10201966095714	2.12005477107	0.0268964172273405
co_3_eq_bipy_ax_bipy	0	1.98892669392153	1.98334116049	0.0274091467995834
fe_3_eq_c2h3ns_ax_c2h3ns	0.3	1.96263920645874	1.97541847867	0.0234771699637686
cr_2_eq_bipy_ax_bipy	0.1	2.05481686087429	2.04032576464	0.0250896718969776
mn_2_eq_en_ax_cn	0.25	1.98948668098807	2.04180202035	0.0243190477867905
cr_2_eq_en_ax_en	0	2.16504927943294	2.18253118539	0.028118588186483
ni_2_eq_tbuc_ax_tbuc	0.3	1.9307490741208	1.90673617949	0.0221784350086176
cr_3_eq_ox_ax_cl	0.3	1.9750720257709	1.96727513941	0.0224547755760863
cr_3_eq_scn_ax_scn	0.3	2.46234188849735	2.49386624757	0.0214799784017165
cr_2_eq_pisc_ax_ncs	0.05	1.96560311312941	1.96491143192	0.0230095592225885
cr_3_eq_scn_ax_scn	0.15	2.46226493033924	2.49736473318	0.0214835072817469
mn_2_eq_ncs_ax_ncs	0.25	2.08177839675206	2.09539402704	0.0260649462747778
fe_3_eq_nh3_ax_scn	0.2	2.04927648839165	2.04730543405	0.026446813903456
cr_2_eq_en_ax_co	0.25	2.0559622944549	2.05397346243	0.0262118349530565
mn_2_eq_cn_ax_nh3	0.3	2.06700153064189	2.0761908576	0.0289565563486145
cr_2_eq_pisc_ax_pisc	0.1	1.97724289228535	2.0109251895	0.0235370961624168
fe_3_eq_pisc_ax_cl	0.1	1.91120034834471	1.92822202003	0.0219289893315486
fe_2_eq_phen_ax_phen	0.2	2.04160977227435	2.02887837815	0.0272966399700612
cr_2_eq_acac_ax_acac	0.1	1.95612746928673	1.95332891695	0.0274989479351418
fe_2_eq_c2h3ns_ax_c2h3ns	0.3	1.9275633140805	1.94495180228	0.0240138996281666
fe_2_eq_acac_ax_acac	0.2	1.94224748702912	1.9715833715	0.0274314730516275
cr_2_eq_phen_ax_phen	0.1	2.07157052845601	2.05928744225	0.0248556850483613
cr_3_eq_cl_ax_cl	0.25	2.45916818627251	2.48109517801	0.0217964622862545
co_3_eq_tbuc_ax_tbuc	0.1	1.93259472738191	1.95161746879	0.0217656506805591
fe_2_eq_co_ax_co	0	1.94156234591974	1.91631870181	0.0230389676313727
fe_3_eq_porphyrin_ax_cn	0.05	1.9647761152638	1.97897542289	0.0225410436055503
ni_2_eq_en_ax_h2o	0.05	1.95634683863773	1.96838628893	0.0279996062015516
co_3_eq_tbuc_ax_tbuc	0.15	1.93453646739198	1.94425969916	0.0217152941737101
co_3_eq_acac_ax_ncs	0.3	1.90229340172237	1.91167762	0.0218926569679335
fe_3_eq_h2o_ax_h2o	0.2	1.92993303204769	1.93545312197	0.0221278962664311
cr_2_eq_tbuc_ax_tbuc	0.05	1.99349537661944	2.01182181376	0.0250087317242505
fe_2_eq_h2o_ax_h2o	0	1.99193863752625	2.02853393526	0.0288168591127136
fe_3_eq_ox_ax_ncs	0.2	1.90509025140984	1.93084206268	0.0213731311448534
co_2_eq_h2o_ax_ncs	0.3	1.93483644360158	1.93186940643	0.0257139665487535
co_3_eq_ox_ax_ox	0.2	1.92894588738734	1.87375342756	0.0219823087680332
co_2_eq_tbuc_ax_tbuc	0.15	2.04893448073412	2.07600651895	0.0255860028949319
fe_3_eq_cl_ax_pisc	0.1	1.88859431740818	1.88461398577	0.0223054355798307
mn_3_eq_co_ax_co	0.3	2.08901290417687	2.08498366239	0.0262079209406473
cr_2_eq_h2o_ax_h2o	0.3	2.07631241177703	2.09195198667	0.0273341453616608
co_2_eq_en_ax_en	0.2	2.0726473403405	2.03984795457	0.0268230616200914
fe_2_eq_ncs_ax_pisc	0.3	1.87695544129717	1.9155330557	0.0249051826491341
fe_3_eq_porphyrin_ax_cn	0.25	1.97580936992011	1.98863163043	0.0224361274171248
mn_3_eq_acac_ax_acac	0.2	1.91591618399365	1.91676271082	0.0234969921454482
mn_2_eq_nh3_ax_pisc	0.05	1.9329194850897	1.94956061828	0.0325714012921375
cr_3_eq_cl_ax_cl	0	2.45619915292113	2.49503562463	0.022353190973449
cr_2_eq_cn_ax_h2o	0.2	2.07967968954291	2.10869251232	0.0302233412976982
fe_3_eq_phen_ax_phen	0.1	2.00696164191809	2.00870100277	0.0277652644346612
ni_2_eq_c2h3ns_ax_c2h3ns	0.1	1.88463775738923	1.87204681213	0.0218277773392258
cr_2_eq_ncs_ax_pisc	0	1.9568230204438	1.98708561396	0.0242861891728114
fe_2_eq_ox_ax_ox	0	2.01421771894674	2.02799119138	0.0287928004784606
co_2_eq_h2o_ax_h2o	0.3	2.00982939493401	2.01478531147	0.0284214741651744
fe_3_eq_tbuc_ax_tbuc	0.05	1.93582905154259	1.95881991085	0.0218795547085661
fe_3_eq_en_ax_en	0.15	2.04546234973413	2.04756731635	0.0262750602752451
co_2_eq_phen_ax_h2o	0.2	2.0232521247536	2.0377353108	0.0291230027270137
ni_2_eq_en_ax_h2o	0.2	1.9596089942427	1.96454764523	0.0282356994792653
co_3_eq_phen_ax_phen	0.2	1.99829415663919	1.98229870447	0.0271614281514589
mn_3_eq_cn_ax_nh3	0.15	2.01592058894168	2.01192918046	0.0257474696337429
cr_2_eq_pisc_ax_pisc	0.05	1.96992426552489	2.00091783586	0.0242253667972865
cr_3_eq_co_ax_co	0.1	2.13421835532686	2.15573845459	0.0253563054878336
mn_3_eq_cn_ax_cn	0.1	2.04758419090615	2.04013605279	0.0244840117803411
mn_2_eq_ncs_ax_ncs	0.05	2.04399911829801	2.04199580261	0.0267382162625609
cr_2_eq_cn_ax_nh3	0.3	2.10695702638387	2.1299151684	0.029175447828661
fe_2_eq_nh3_ax_nh3	0	2.05191670327815	2.08705111219	0.0283084451033425
cr_2_eq_nh3_ax_cn	0.3	2.10987358369022	2.10014963812	0.0284019783949085
co_3_eq_h2o_ax_h2o	0.15	1.92853762269621	1.93766129507	0.0220065806304251
fe_3_eq_ox_ax_ncs	0.25	1.90753008947849	1.92457914624	0.0214337825288085
fe_3_eq_cl_ax_cl	0.25	2.44929971828653	2.4496028678	0.0240989133133465
cr_2_eq_co_ax_cn	0.25	2.0449749573836	2.0082124591	0.0231530953008482
co_3_eq_en_ax_en	0.1	2.029313036879	2.03079724425	0.0263786244706312
mn_3_eq_cn_ax_cn	0.15	2.05268128670489	2.04199563662	0.0246690315357971
fe_2_eq_acac_ax_cn	0.2	1.92339156347422	1.98046505994	0.0222558421799837
cr_2_eq_cn_ax_h2o	0.25	2.08596678914012	2.11410908461	0.0306448875633069
mn_3_eq_h2o_ax_pisc	0.05	1.93645257550165	1.97493010008	0.0249375051339892
cr_2_eq_ox_ax_h2o	0.2	1.96735751649443	1.95028345948	0.0233917262498781
co_3_eq_phen_ax_phen	0.3	2.00099453228982	1.97598970831	0.027170990931546
fe_2_eq_pisc_ax_ncs	0.05	1.87719252243574	1.88572701392	0.0228690340360137
co_3_eq_pisc_ax_pisc	0.1	1.89032705831373	1.91018340572	0.0216410015576808
mn_3_eq_c2h3ns_ax_c2h3ns	0.15	2.0174397901701	2.01220568673	0.0234861881680336
mn_3_eq_phen_ax_phen	0.1	2.0345448463031	2.03166539742	0.0265176386266533
cr_3_eq_c2h3ns_ax_c2h3ns	0.1	2.0789905526804	2.07805708768	0.0254219248767894
ni_2_eq_tbuc_ax_tbuc	0.15	1.91522724795467	1.91763213936	0.0227857017575256
cr_3_eq_co_ax_co	0.15	2.13764703212867	2.15745277653	0.0253960527056367
mn_3_eq_ncs_ax_cl	0.2	2.00833569309802	1.99405326912	0.0284273622830502
cr_3_eq_cn_ax_ncs	0.25	2.05796535473939	2.05134418526	0.0242675610100222
mn_3_eq_phen_ax_nh3	0.3	2.06182413525854	2.03527333211	0.0254083478035499
fe_3_eq_ox_ax_ncs	0.05	1.89897451026393	1.94973264546	0.021400139733998
fe_3_eq_ox_ax_ncs	0	1.89787257784414	1.95447623791	0.0214430004047848
co_3_eq_co_ax_co	0.1	1.96641658909395	1.9701920945	0.0223595639688567
mn_2_eq_en_ax_co	0.05	1.90286294910237	1.88495980116	0.0257265801940335
cr_3_eq_cn_ax_cn	0.2	2.09691622496254	2.113392452	0.0254938326082917
mn_2_eq_cn_ax_nh3	0	1.98286640741798	2.01078258148	0.0258330520492197
fe_3_eq_ox_ax_ox	0.2	1.93346436368802	1.93784715975	0.0219137531240689
cr_3_eq_cn_ax_cn	0.05	2.08343680260727	2.10597863186	0.025995957228134
co_2_eq_ncs_ax_ncs	0.3	2.01501106588081	2.02374058238	0.0299985932648272
cr_3_eq_ncs_ax_ncs	0.3	2.03299022228379	2.01633414357	0.0278243398239791
mn_2_eq_co_ax_co	0.15	2.01407456546569	2.00221373389	0.0218342590135339
cr_2_eq_bipy_ax_h2o	0.2	2.09091091301122	2.1103154669	0.026663798353852
cr_3_eq_cn_ax_cn	0.25	2.10046603941821	2.11485731411	0.0253826159097722
mn_2_eq_co_ax_co	0.25	2.02941135704512	2.02525698673	0.0223877008959376
fe_3_eq_acac_ax_acac	0.25	1.90786627065697	1.90656289405	0.0225138727433959
fe_3_eq_co_ax_co	0.15	2.01415163852753	2.02377991203	0.0235187564318208
mn_2_eq_en_ax_h2o	0.3	2.08626214630742	2.10354940166	0.0255869574181537
fe_3_eq_h2o_ax_cn	0.15	1.92495019953304	1.94781795175	0.0229517902851227
mn_2_eq_en_ax_h2o	0.05	2.06153222717686	2.09411964149	0.0269199979730371
ni_2_eq_acac_ax_acac	0.05	1.89514693447761	1.89198411516	0.0215053755568465
cr_2_eq_phen_ax_phen	0	2.06533260413213	2.0535743463	0.0249678851215154
fe_3_eq_pisc_ax_h2o	0.05	1.90803575762347	1.92339479858	0.022842382137105
cr_2_eq_scn_ax_pisc	0.25	2.02533039982367	1.99639495578	0.026869421251185
cr_3_eq_ox_ax_pisc	0.3	1.9442454895839	1.93936775074	0.0218922933157769
mn_3_eq_cn_ax_nh3	0.3	2.02741951652314	2.02068884425	0.0265293163639628
fe_3_eq_ox_ax_ox	0.05	1.92958067760013	1.95065946495	0.0220486242641458
cr_2_eq_phen_ax_phen	0.25	2.08669223610816	2.08614007311	0.0251727253040545
fe_3_eq_bipy_ax_co	0.3	1.93782978478007	1.94858852239	0.0286429307048411
mn_2_eq_ox_ax_ox	0.1	2.04572884422201	2.07752792735	0.0267930701718171
ni_2_eq_ncs_ax_ncs	0	1.8676335228234	1.87764151183	0.0236952621842428
fe_2_eq_cn_ax_cn	0.1	1.98472385899327	2.01056761259	0.0228383383369204
cr_2_eq_ox_ax_h2o	0.15	1.96457741226431	1.95486483152	0.0232980332404427
co_3_eq_tbuc_ax_tbuc	0.25	1.9384343156484	1.93349854254	0.0217524226505658
fe_3_eq_co_ax_scn	0.25	1.93598790254382	1.90340800699	0.0248006443306092
mn_3_eq_cn_ax_nh3	0.05	2.0072192590645	2.00534065806	0.0250303912778439
ni_2_eq_c2h3ns_ax_c2h3ns	0.2	1.88863971323189	1.88859873785	0.0215121843089326
mn_2_eq_cn_ax_nh3	0.05	1.99644263817902	2.02018587651	0.025902837129751
mn_2_eq_en_ax_h2o	0	2.05410451729019	2.09161925505	0.0274663346743275
co_2_eq_en_ax_en	0.1	2.05644829826826	2.0398227188	0.0264935867603871
co_2_eq_nh3_ax_h2o	0.3	2.02815014422695	2.02384360201	0.0287627042706293
cr_3_eq_ox_ax_pisc	0.1	1.93764932780912	1.951717493	0.0225071383852026
mn_3_eq_en_ax_co	0.05	2.00996029759161	2.02132207162	0.0251397464888721
ni_2_eq_c2h3ns_ax_c2h3ns	0.3	1.89310383574619	1.89936276621	0.021338751750281
cr_2_eq_bipy_ax_bipy	0.2	2.06238586700417	2.05401437431	0.025222335624796
mn_3_eq_ox_ax_ox	0.2	1.94052607210522	1.95269636419	0.0221112087514425
fe_3_eq_co_ax_co	0	1.99665063546909	2.00572724574	0.0234135487959327
mn_2_eq_nh3_ax_pisc	0.3	2.0198122399884	2.02215741631	0.0324818134592645
fe_3_eq_phen_ax_phen	0.15	2.00695422888887	2.00693936376	0.0277133447415723
cr_3_eq_en_ax_nh3	0.1	2.13006301471097	2.13544714199	0.0273495975650443
co_3_eq_h2o_ax_h2o	0	1.92777871926395	1.96381561497	0.0220684004754736
fe_3_eq_bipy_ax_co	0.25	1.93074703461451	1.93256611103	0.0277779002990721
cr_2_eq_en_ax_en	0.2	2.1721086757226	2.19297101703	0.0265478777473073
fe_2_eq_acac_ax_cn	0.25	1.92490437045177	1.98739874461	0.0222095857335762
ni_2_eq_pisc_ax_pisc	0.1	1.86387754725639	1.87707875183	0.0232221784967822
cr_2_eq_scn_ax_pisc	0	1.97493417794162	1.96470051214	0.0251056156332303
cr_2_eq_bipy_ax_bipy	0.05	2.05206059158832	2.03807233594	0.0250860594339459
ni_2_eq_tbuc_ax_tbuc	0.05	1.91074182042934	1.92897160073	0.0229331544632797
co_3_eq_tbuc_ax_tbuc	0.05	1.93044116898501	1.95797595214	0.0218730653592691
cr_2_eq_c2h3ns_ax_c2h3ns	0.2	2.04707212858586	2.06151057953	0.0221999237196315
co_3_eq_ox_ax_ox	0.25	1.93095317147641	1.87198317721	0.0218859834701656
cr_2_eq_h2o_ax_h2o	0.15	2.07075951913061	2.08814538134	0.0275167977385651
mn_3_eq_ncs_ax_cl	0.05	1.98740111925161	1.98416349394	0.026613613857976
fe_2_eq_tbuc_ax_co	0.05	1.85238292074449	1.82228281875	0.0209427888367417
cr_2_eq_nh3_ax_nh3	0.25	2.20939715380923	2.21190363946	0.0299715686245775
fe_2_eq_co_ax_co	0.05	1.94725817129089	1.92440971924	0.0228604092265923
co_2_eq_en_ax_pisc	0.2	1.90677699128867	1.94088916268	0.0239705420607977
co_3_eq_en_ax_en	0.05	2.02858203851037	2.03373917622	0.0263673678334701
mn_2_eq_phen_ax_phen	0.1	2.05021230123254	2.04757512829	0.0251983846401993
co_3_eq_pisc_ax_pisc	0.15	1.89386478670865	1.90977065378	0.0215356073039385
co_3_eq_co_ax_co	0.05	1.96140356177689	1.9682942715	0.0224619894299969
fe_2_eq_scn_ax_h2o	0.3	2.05436561991537	2.04141801175	0.0273558128737304
fe_3_eq_tbuc_ax_tbuc	0.2	1.93984256672868	1.94909347425	0.021989533731407
mn_2_eq_en_ax_cn	0.05	1.94523156108735	2.00696802459	0.0256925317528518
fe_3_eq_h2o_ax_cn	0.2	1.92556637847099	1.94862027191	0.0230074819106959
fe_3_eq_pisc_ax_h2o	0.2	1.91343621177587	1.94971934293	0.0226319443337251
co_3_eq_cn_ax_cn	0.2	1.9649087981398	1.9540545462	0.0232398733229814
ni_2_eq_en_ax_en	0.3	1.9871421951597	1.97789208129	0.0245060309363391
fe_3_eq_acac_ax_cl	0.1	1.93344432171756	1.94806238628	0.0221350739854351
mn_2_eq_bipy_ax_h2o	0.25	2.07205313806055	2.08664446864	0.0260455492728129
co_2_eq_cn_ax_h2o	0.15	1.94422514762465	1.96063382641	0.0244140517206224
fe_3_eq_co_ax_co	0.3	2.03100700610006	2.0340978456	0.0243647295714912
fe_3_eq_ncs_ax_ncs	0.15	1.94371744693408	1.94302181035	0.0260625272413625
mn_3_eq_acac_ax_acac	0.1	1.91174764971755	1.92203761254	0.0232734091639351
fe_3_eq_h2o_ax_cn	0.3	1.92684702069392	1.94868860325	0.0231826590534274
cr_3_eq_cl_ax_cl	0.3	2.4591762710162	2.47652230812	0.0218023984488238
co_2_eq_acac_ax_acac	0	1.92521773822954	1.92428068874	0.0256744820743831
cr_2_eq_tbuc_ax_nh3	0.2	1.96250340181847	1.96928809625	0.0233390444095356
cr_3_eq_co_ax_co	0.05	2.13022941990942	2.14994002182	0.0253605277243551
mn_2_eq_cn_ax_nh3	0.2	2.04078126886204	2.05181254811	0.0275438576341239
fe_3_eq_acac_ax_acac	0.15	1.90658954629168	1.91297919444	0.0225073361164555
cr_2_eq_h2o_ax_ncs	0.1	1.98325300555739	2.00110108568	0.0253088074275788
cr_2_eq_c2h3ns_ax_c2h3ns	0.25	2.05161149546378	2.07010137206	0.0222746241321303
mn_2_eq_bipy_ax_h2o	0.1	2.04726309189317	2.06643504331	0.0273170139036313
fe_3_eq_pisc_ax_ncs	0.25	1.91774409788384	1.88899446464	0.0228115652327734
co_2_eq_tbuc_ax_tbuc	0.3	2.05569829316555	2.05140359389	0.0253281261976358
fe_2_eq_tbuc_ax_co	0	1.85172129943134	1.81799641524	0.0209695346305271
fe_2_eq_ncs_ax_co	0.2	1.85699968624158	1.8691198728	0.0230306999322938
mn_3_eq_ncs_ax_cl	0.25	2.01665202768703	1.99609111211	0.0291016911392044
fe_3_eq_pisc_ax_h2o	0.25	1.91411054560298	1.9565468722	0.0225890889752025
co_2_eq_en_ax_h2o	0	2.01466477914771	2.01130602795	0.0296852247914798
co_3_eq_acac_ax_co	0.1	1.9111353520388	1.94308726635	0.0222512016208886
mn_2_eq_acac_ax_nh3	0.05	1.94729533784611	1.93878231912	0.0261674108893901
ni_2_eq_cn_ax_cn	0.25	1.93231583829684	1.95505082283	0.0238951818498425
fe_2_eq_pisc_ax_ncs	0.3	1.90733961197981	1.92863614931	0.0225837290171678
cr_3_eq_c2h3ns_ax_c2h3ns	0.15	2.08629016545744	2.08249941165	0.0252906997345656
ni_2_eq_bipy_ax_bipy	0	1.93926660407821	1.94447118435	0.0272750651089284
co_3_eq_tbuc_ax_pisc	0.05	1.87625954249145	1.87624022761	0.0214055247954358
co_2_eq_co_ax_co	0.2	1.93263637626385	1.95977743324	0.0233486277854927
fe_2_eq_acac_ax_acac	0	1.92231264103104	1.93513701957	0.025867408623052
mn_2_eq_cn_ax_nh3	0.15	2.02609860692823	2.041504514	0.0268493551493935
co_2_eq_ncs_ax_ncs	0	1.92282635533435	1.93366542912	0.0277705394568651
co_3_eq_acac_ax_nh3	0.1	1.90700477536798	1.92345032257	0.0226265915664582
mn_2_eq_nh3_ax_nh3	0.2	2.16139086480796	2.1601316787	0.0254300562130931
ni_2_eq_bipy_ax_nh3	0.15	1.94149954850704	1.95361195651	0.0248186515720436
co_2_eq_en_ax_h2o	0.3	2.03858368079582	2.01167237608	0.0283857532893275
cr_3_eq_ox_ax_pisc	0.05	1.93522902199054	1.95289355829	0.0227738859440499
fe_3_eq_ox_ax_ncs	0.3	1.90948486094772	1.91965934619	0.021503956154406
mn_2_eq_nh3_ax_pisc	0.15	1.9682587696903	1.9726313065	0.033007246137023
mn_2_eq_en_ax_en	0.05	2.11732966864976	2.13342434116	0.0259893885039835
fe_2_eq_pisc_ax_ncs	0.2	1.89644479193198	1.90986467091	0.0222856164815813
cr_3_eq_h2o_ax_scn	0.2	2.02986886827489	2.02989703524	0.0312978398366401
cr_3_eq_h2o_ax_co	0.05	1.96496449374308	1.97859061441	0.0229833416348297
cr_2_eq_c2h3ns_ax_c2h3ns	0.1	2.03683159011388	2.04998036525	0.0221139591455067
mn_3_eq_bipy_ax_bipy	0.2	2.03149321106321	2.02309103738	0.0264673869868667
fe_3_eq_ncs_ax_cn	0	1.90900672387954	1.94344471474	0.0230005266050135
co_3_eq_acac_ax_acac	0.2	1.9070090015235	1.90847655836	0.0225037563082876
cr_2_eq_tbuc_ax_nh3	0.15	1.95994053261321	1.97267493768	0.0230266030412119
fe_2_eq_phen_ax_phen	0.05	2.02020527721898	2.01146283887	0.0277378525929679
fe_3_eq_pisc_ax_pisc	0	1.89738159777641	1.9058903049	0.0217260815021681
mn_3_eq_h2o_ax_co	0.15	1.93724376773185	1.93616660942	0.0250165607040934
co_2_eq_nh3_ax_nh3	0.25	2.06660514510648	2.05937456234	0.0268284813092182
co_2_eq_ox_ax_ox	0.2	2.03610783717995	2.05210418472	0.0269841960939589
mn_3_eq_nh3_ax_nh3	0.15	2.09927412882314	2.09289307169	0.024424753777683
ni_2_eq_acac_ax_nh3	0.3	1.91460715482157	1.93928811642	0.023863078859601
fe_3_eq_acac_ax_cl	0.25	1.93350248169199	1.93638095147	0.0221905936417494
mn_3_eq_bipy_ax_bipy	0	2.02951784967926	2.02373673616	0.0267483014049081
mn_3_eq_nh3_ax_nh3	0.05	2.09910842778065	2.10096149602	0.0247352603271687
fe_2_eq_scn_ax_h2o	0.2	2.04977014314058	2.04353482672	0.0271366020709044
fe_3_eq_acac_ax_ncs	0.2	1.90009259084226	1.87926135573	0.0217341228202761
cr_2_eq_ncs_ax_pisc	0.25	1.99826987577749	2.01881563889	0.0236751642233866
co_3_eq_c2h3ns_ax_c2h3ns	0.25	1.93755991410306	1.93116404033	0.0239154834390666
co_2_eq_en_ax_en	0.05	2.04649265019914	2.03925235158	0.0262882950155648
mn_2_eq_ncs_ax_ncs	0.15	2.06408992989314	2.06959075116	0.0260447905301444
mn_3_eq_cn_ax_cn	0.25	2.06127178013974	2.04686552606	0.0250539458942676
fe_2_eq_ox_ax_ox	0.25	2.0480112991786	2.04717298502	0.0262617930541815
cr_2_eq_co_ax_co	0	2.05515836182287	2.04814227036	0.0236614828386304
mn_2_eq_en_ax_h2o	0.1	2.06877414361398	2.09428355158	0.0264286304590665
fe_2_eq_tbuc_ax_co	0.25	1.85600673583121	1.85770403035	0.0208539968376489
mn_3_eq_bipy_ax_bipy	0.1	2.02997598550571	2.02424176848	0.0265895578111611
fe_2_eq_h2o_ax_h2o	0.15	2.00601340161788	2.02329007311	0.0285146242905494
cr_2_eq_pisc_ax_pisc	0.3	2.00202753305266	2.04809008914	0.0217339978146494
fe_2_eq_en_ax_co	0.1	1.87837031284318	1.86515535619	0.0241084367756442
mn_3_eq_h2o_ax_pisc	0	1.93130333183394	1.96664473018	0.0250816208997137
fe_3_eq_pisc_ax_pisc	0.05	1.90055279905893	1.91087671742	0.0217292621647133
cr_3_eq_tbuc_ax_pisc	0.25	1.93876619502106	1.95687378327	0.0223866710605091
cr_2_eq_en_ax_en	0.1	2.16926257119571	2.19032528908	0.0270563474486003
co_3_eq_co_ax_co	0	1.9565516123074	1.9662912398	0.0225989319166314
fe_2_eq_acac_ax_acac	0.15	1.93591594599736	1.9527449759	0.0270880623473998
co_3_eq_acac_ax_acac	0.3	1.90763733854913	1.89886100617	0.022499695307673
mn_3_eq_c2h3ns_ax_c2h3ns	0.25	2.03030189460596	2.02019987922	0.0236102552520026
co_3_eq_tbuc_ax_pisc	0.2	1.88488297059758	1.90223769903	0.0211798549183115
mn_3_eq_co_ax_co	0.1	2.07139769404982	2.06430777247	0.0261411327160221
fe_3_eq_cl_ax_cl	0.2	2.44862409093825	2.45184789021	0.0241913951586756
mn_2_eq_nh3_ax_nh3	0.3	2.16960378204289	2.16289759731	0.0251201293059358
fe_2_eq_co_ax_co	0.2	1.9663325629836	1.94219210591	0.0223746304206702
fe_2_eq_pisc_ax_cn	0.15	1.8796745711454	1.86849372053	0.0223709759879757
mn_2_eq_bipy_ax_bipy	0.2	2.05088763073599	2.0499892608	0.0254670163636536
mn_3_eq_h2o_ax_h2o	0.2	1.95343600013064	1.95369626723	0.0247711879387527
ni_2_eq_acac_ax_cn	0.1	1.89238785974207	1.90320508206	0.0215044765309666
cr_3_eq_en_ax_en	0.3	2.12141078156504	2.11503145133	0.0252702080469073
cr_2_eq_bipy_ax_h2o	0	2.06059773323264	2.07983095633	0.0283480621220707
cr_2_eq_scn_ax_pisc	0.3	2.04081976284137	2.004976447	0.0283073053998932
co_3_eq_ncs_ax_ncs	0.1	1.92177602061733	1.92169547606	0.0261642732870525
ni_2_eq_co_ax_co	0.05	1.90188052202054	1.8807466174	0.0217441081175267
ni_2_eq_acac_ax_co	0.05	1.87339791086598	1.88621390658	0.0213907059428887
co_3_eq_ox_ax_ox	0.1	1.9241401329559	1.87506232552	0.0223136115225276
fe_3_eq_co_ax_co	0.05	2.00213351550475	2.01366525639	0.0234218696938534
mn_3_eq_nh3_ax_co	0.05	2.03527542951423	2.04302915922	0.0306620661441261
cr_3_eq_co_ax_co	0.25	2.14363332572275	2.16396103364	0.0255431940780934
cr_2_eq_phen_ax_scn	0.1	2.0809970367534	2.0752004576	0.0268484317654665
fe_3_eq_pisc_ax_pisc	0.2	1.90939411493649	1.92205541094	0.0220851346178891
mn_3_eq_nh3_ax_co	0	2.02453438423098	2.03109953967	0.0309184628233438
co_2_eq_en_ax_pisc	0.3	1.91885355644847	1.97073544483	0.0241274717599797
fe_3_eq_pisc_ax_cl	0.15	1.91770280817735	1.93519369905	0.0224100695335609
mn_2_eq_nh3_ax_co	0.2	1.95391283633888	1.93120166244	0.0311682014517803
mn_2_eq_nh3_ax_pisc	0.2	1.98663715027648	1.99414467727	0.0331292129829919
fe_2_eq_tbuc_ax_tbuc	0.1	2.04862768732384	2.05977969547	0.0258459832558468
fe_3_eq_acac_ax_ncs	0.3	1.90065290523536	1.8887666504	0.0216793186559259
mn_2_eq_en_ax_en	0.3	2.13903909261696	2.14484428042	0.0263830467309871
mn_2_eq_h2o_ax_h2o	0.1	2.05251004772844	2.05969595823	0.0294500795505477
cr_2_eq_ox_ax_h2o	0.3	1.97059579261759	1.94641354433	0.0235457181373298
mn_2_eq_acac_ax_acac	0.25	1.96649786908719	1.99014635383	0.0281679464090142
co_2_eq_ox_ax_ox	0	2.00652777167537	2.01735716356	0.0286265961166655
fe_3_eq_ncs_ax_cn	0.05	1.91527937658185	1.94686946343	0.0233962574395313
co_2_eq_en_ax_en	0	2.03567231440243	2.03630858563	0.026101264065886
fe_3_eq_bipy_ax_bipy	0.2	2.00300427951697	1.99808810101	0.0279800658307189
mn_3_eq_cn_ax_nh3	0.2	2.01985139096286	2.01542322391	0.0260413115407519
fe_3_eq_acac_ax_ncs	0.15	1.90008168760994	1.87841864653	0.0217601730879021
co_3_eq_acac_ax_acac	0.05	1.90665376819854	1.92660931916	0.0225098066559279
fe_3_eq_ox_ax_ox	0.3	1.93599040629469	1.93048886564	0.0219258994840512
mn_3_eq_en_ax_en	0.15	2.06919905574591	2.08433139837	0.0259438560001043
fe_3_eq_h2o_ax_cn	0.25	1.92619878703534	1.94885275122	0.0230837016686529
co_2_eq_h2o_ax_ncs	0.2	1.92774445059008	1.92050003259	0.0250127329784016
ni_2_eq_tbuc_ax_tbuc	0.25	1.9245099252388	1.90944664037	0.0224282312921733
co_3_eq_nh3_ax_nh3	0.2	2.03730313242865	2.02626790467	0.0255773950546924
co_2_eq_en_ax_pisc	0.15	1.90196820785248	1.92640405715	0.0239369798748977
fe_2_eq_cn_ax_cn	0.05	1.97402987748855	1.99988352381	0.0234788782894654
mn_2_eq_ncs_ax_ncs	0.1	2.05435890048608	2.05478662751	0.026339693242346
co_2_eq_ncs_ax_ncs	0.1	1.95710229996999	1.97221625246	0.0286158386219335
mn_2_eq_ncs_ax_co	0.3	1.91202696892479	1.91096015258	0.0258013287851364
co_3_eq_en_ax_en	0.3	2.03396840354981	2.01195201621	0.0262589861903525
mn_3_eq_h2o_ax_co	0.05	1.9353862892664	1.94645127138	0.0249801497488552
fe_2_eq_ox_ax_ox	0.05	2.02464539306378	2.03692372363	0.0281093975648494
cr_2_eq_co_ax_cn	0.05	2.02578526584333	1.97998324329	0.0227142945063981
fe_3_eq_ncs_ax_cl	0.1	1.94691607765803	1.94973085918	0.0239107264756691
cr_2_eq_co_ax_co	0.25	2.08281687474219	2.09980606766	0.0243009080674838
mn_3_eq_nh3_ax_nh3	0.1	2.0988930903392	2.09573068695	0.0245551814795718
co_2_eq_en_ax_h2o	0.2	2.03205303691436	2.01086358404	0.0287284878347701
cr_2_eq_h2o_ax_ncs	0.15	1.98873877645023	2.01049776743	0.0259933034430975
co_2_eq_acac_ax_cn	0.3	1.92573273917145	1.96220290833	0.0221281484782089
ni_2_eq_nh3_ax_nh3	0.05	1.93638685855203	1.95205785213	0.0265381244952387
mn_2_eq_c2h3ns_ax_c2h3ns	0.2	1.97542853086964	1.98841121701	0.0221275839569514
mn_2_eq_ncs_ax_ncs	0	2.03291479873245	2.0284954153	0.0272503053801379
co_3_eq_phen_ax_phen	0.15	1.99694474766497	1.98345381349	0.0271518914846377
fe_2_eq_tbuc_ax_tbuc	0.2	2.05467803218092	2.06945921887	0.0253904559526817
cr_2_eq_pisc_ax_pisc	0.15	1.9840454088448	2.02056974243	0.0229101510422132
cr_3_eq_ox_ax_ox	0.3	1.96731366229942	1.98192323026	0.0217521795344307
fe_3_eq_en_ax_en	0	2.04780682129789	2.0686411532	0.0268084492677424
ni_2_eq_acac_ax_acac	0.2	1.89576047561933	1.89396537207	0.0214932197964097
mn_3_eq_ncs_ax_cl	0.3	2.02565195060791	1.99773170922	0.029744102125524
fe_3_eq_co_ax_scn	0.3	1.94053901132738	1.91201424233	0.0251010151681148
mn_3_eq_phen_ax_cl	0	2.06944935490072	2.07642442879	0.0270404286105452
ni_2_eq_bipy_ax_bipy	0.2	1.95822602808541	1.95463762497	0.0266226202034622
co_2_eq_nh3_ax_nh3	0.3	2.07409167347085	2.06872651279	0.0269251078288448
cr_2_eq_bipy_ax_bipy	0.25	2.0670345770012	2.06699088828	0.0253637100731814
mn_3_eq_co_ax_co	0.15	2.07717511535151	2.07285023946	0.0261889601374234
cr_2_eq_h2o_ax_ncs	0.3	2.00514477910678	2.02517464685	0.0283397875565989
cr_2_eq_cn_ax_nh3	0.25	2.10018962904211	2.11955820531	0.0286715737254333
mn_2_eq_h2o_ax_h2o	0.2	2.06249693020385	2.08461666945	0.0293058963145119
cr_2_eq_cn_ax_nh3	0.15	2.08441983683331	2.09999791201	0.0273307225073716
co_2_eq_c2h3ns_ax_c2h3ns	0.05	1.89342355687395	1.88510251921	0.0216879455644934
mn_2_eq_en_ax_cn	0.2	1.97555705365948	2.0381761972	0.0246499600655036
fe_2_eq_tbuc_ax_co	0.2	1.85487040275696	1.84593046252	0.0208646240444275
cr_2_eq_h2o_ax_h2o	0.05	2.0656699564902	2.09033008939	0.0277360245491538
mn_3_eq_en_ax_co	0.15	2.02976765210429	2.05161837588	0.0250754589968805
cr_2_eq_nh3_ax_cn	0.25	2.10127839519119	2.10087257589	0.0280616840553697
fe_2_eq_c2h3ns_ax_c2h3ns	0.1	1.91001887625699	1.91878312914	0.022156137245681
mn_3_eq_acac_ax_acac	0.3	1.92146674007445	1.91939331692	0.0237020931088376
co_2_eq_c2h3ns_ax_c2h3ns	0.25	1.90525992898176	1.91569831536	0.0218766366191762
mn_2_eq_nh3_ax_co	0.1	1.91161573681575	1.90798609312	0.0293388636276261
mn_3_eq_phen_ax_cl	0.2	2.08303929049237	2.0802363433	0.0258691253785432
co_2_eq_nh3_ax_h2o	0.15	2.01131614899905	2.01946240722	0.0294966719731821
co_3_eq_cn_ax_cn	0.05	1.94768889150007	1.9488643515	0.0231493755273339
fe_2_eq_cl_ax_pisc	0.2	1.85474557589682	1.84230836757	0.0220096096461774
mn_2_eq_nh3_ax_nh3	0.1	2.14776565877848	2.15680727053	0.0263551464607378
mn_2_eq_ncs_ax_co	0.15	1.87601466705183	1.87911262696	0.0243936079824627
cr_2_eq_porphyrin_ax_nh3	0.1	2.02620418420956	2.03776030207	0.0256275683416269
co_3_eq_ox_ax_ncs	0.3	1.90907394573621	1.90697347417	0.0215922429657502
fe_2_eq_cl_ax_pisc	0.15	1.8521512229352	1.83262953453	0.0218910472143161
fe_2_eq_en_ax_co	0.3	1.90680811650955	1.92344706857	0.025103777795781
cr_3_eq_c2h3ns_ax_c2h3ns	0.25	2.09981463454349	2.08980148227	0.0250747537074264
mn_2_eq_nh3_ax_co	0	1.88539528808358	1.89091748332	0.0275097130878919
co_3_eq_co_ax_co	0.3	1.99003884890156	1.9820064613	0.0225277871249039
cr_2_eq_h2o_ax_h2o	0.25	2.07465452139833	2.09151100019	0.0273818746206635
cr_3_eq_acac_ax_acac	0.25	1.94242259650022	1.95194016534	0.0237123354318776
fe_3_eq_pisc_ax_cl	0.25	1.93271418114137	1.94930896287	0.0233567178883302
mn_2_eq_nh3_ax_nh3	0	2.12716706114287	2.1457033431	0.0278319301880596
fe_2_eq_pisc_ax_cl	0.3	1.90282836198637	1.91001402716	0.0227342294976318
fe_3_eq_pisc_ax_h2o	0	1.90508064557364	1.91579833467	0.0228799186044802
cr_2_eq_phen_ax_scn	0.05	2.07752362143129	2.0733341049	0.0271155937306192
cr_3_eq_en_ax_en	0.25	2.12060101887076	2.11809573453	0.0254229895548481
fe_2_eq_ox_ax_pisc	0.25	1.86214213421363	1.87147690431	0.0199174645208678
co_2_eq_en_ax_pisc	0.25	1.91237720199533	1.95551735664	0.0240474045176987
fe_3_eq_bipy_ax_co	0.1	1.90775700659442	1.89660738689	0.0259666234883571
cr_3_eq_h2o_ax_scn	0.3	2.0399948939635	2.02264092945	0.0329803992955475
fe_3_eq_acac_ax_cl	0	1.93383267201537	1.94664968539	0.0220720771229802
fe_3_eq_ox_ax_ox	0.1	1.93109770856387	1.94682745208	0.0219704324816885
co_2_eq_phen_ax_phen	0.25	2.05300738596274	2.17881981261	0.027415372620253
ni_2_eq_en_ax_h2o	0.1	1.95702172478874	1.96755169489	0.0280413347460247
fe_3_eq_cn_ax_cn	0.25	2.00957417531118	1.99734424235	0.0227563454411032
mn_2_eq_co_ax_co	0.1	2.00601664823869	1.99281534319	0.0217357999250445
cr_2_eq_en_ax_en	0.15	2.17056135431369	2.19166443972	0.0267172343496526
fe_2_eq_en_ax_co	0.15	1.8832064502664	1.8771998377	0.0242357709890215
co_2_eq_c2h3ns_ax_c2h3ns	0.1	1.89621910578932	1.89346159223	0.0216285238746037
cr_3_eq_h2o_ax_h2o	0.05	1.97888622997508	1.99705950471	0.0226351403954298
cr_3_eq_ox_ax_ox	0.15	1.96343840149999	1.99217987163	0.0217000917224274
cr_3_eq_ox_ax_cl	0.1	1.97021979655647	1.98147843033	0.0220367847651601
co_2_eq_bipy_ax_bipy	0.3	2.05105465769404	1.99100404253	0.0273470350520394
co_2_eq_en_ax_h2o	0.05	2.01971908204487	2.01675905161	0.0293951462507733
mn_2_eq_acac_ax_nh3	0.25	1.96890141232897	2.00603577574	0.0279064948283758
mn_2_eq_bipy_ax_bipy	0.05	2.03092593486612	2.03041633385	0.0259172375186023
fe_2_eq_pisc_ax_cn	0	1.8687836569671	1.86149094236	0.0232219562824683
co_3_eq_c2h3ns_ax_c2h3ns	0.05	1.92091167046982	1.92162578831	0.0229542678675598
fe_2_eq_h2o_ax_ncs	0.15	1.92830416407704	1.94466555209	0.0253487523713481
mn_2_eq_acac_ax_nh3	0.2	1.96248152053837	1.98477009173	0.0271634788674441
fe_3_eq_bipy_ax_co	0	1.88834445135121	1.88677195105	0.0246566853392098
co_2_eq_bipy_ax_bipy	0.05	1.9968506162488	1.97455717927	0.0261884973408629
co_3_eq_c2h3ns_ax_c2h3ns	0	1.91699981324736	1.91907635623	0.0225656734262729
fe_3_eq_nh3_ax_scn	0.05	2.04669488740308	2.055945197	0.0268572638745481
mn_2_eq_en_ax_co	0.2	1.92422918640142	1.91414178586	0.0261239557648356
mn_3_eq_co_ax_co	0.05	2.06427193415943	2.06227466316	0.0260775599985936
mn_2_eq_en_ax_cn	0	1.93921927096373	1.9963837362	0.0256876230682896
co_2_eq_h2o_ax_h2o	0.05	1.99314033902778	2.00763964826	0.0287478090774819
co_3_eq_nh3_ax_nh3	0.3	2.04261829140299	2.01918015836	0.0254270592571869
co_2_eq_en_ax_en	0.25	2.07895797262072	2.04517888647	0.0269241694040507
fe_3_eq_phen_ax_phen	0.25	2.0074867088958	2.00234913902	0.0275974353344097
mn_3_eq_en_ax_en	0.2	2.0694185370596	2.08059839505	0.0258001477114364
co_2_eq_nh3_ax_nh3	0.2	2.05726596340535	2.04856656404	0.0266937362838763
mn_3_eq_phen_ax_cl	0.25	2.08950741034222	2.07970938699	0.0260061646525838
cr_3_eq_ncs_ax_ncs	0.2	2.02626338134319	2.01376817062	0.0270658154026485
cr_2_eq_ncs_ax_pisc	0.3	2.00309442955029	2.02709118011	0.0237774777622703
ni_2_eq_tbuc_ax_tbuc	0.2	1.9192200972534	1.91021601561	0.0226453914705581
fe_3_eq_ncs_ax_cn	0.3	1.93722796107625	1.96100364189	0.0247020434099819
cr_3_eq_cn_ax_cn	0.15	2.09288099810271	2.10961932068	0.025642676927661
fe_2_eq_ox_ax_ox	0.15	2.03985894821942	2.04462039423	0.0269430653458833
