# Supplementary material for: Predicting electronic structure properties of transition metal complexes with neural networks
Source: Chem Sci. 2017 May 17;8(7):5137–52. doi: 10.1039/c7sc01247k (PMC6100542; doi:10.1039/c7sc01247k)
Supplement: Supplementary file 1 [file SC-008-C7SC01247K-s001.zip › data/raw_data/slope/raw_data.csv]

metal	ox	alpha	axlig	eqlig	axlig_charge	eqlig_charge	axlig_dent	eqlig_dent	axlig_connect	eqlig_connect	mdelen	maxmd	ls_min_dist	axlig_bo	eqlig_bo	axlig_ki	eqlig_ki
cr	2	0.05	ncs	h2o	-1	0	1	1	N	O	5.94	1.24	1.99050308679	2	1	2	0
cr	2	0.25	ox	ox	-2	-2	2	2	O	O	5.34	0.89	1.98790320909	1	1	2.22	2.22
co	2	0	phen	phen	0	0	2	2	N	N	2.94	0.49	1.9839769918	2	2	3.868	3.868
ni	2	0.1	ncs	ncs	-1	-1	1	1	N	N	2.94	0.49	1.87979249432	2	2	2	2
fe	2	0.25	tbuc	tbuc	-2	-2	2	2	O	O	5.34	0.89	2.06797432188	2	2	2.52	2.52
cr	2	0.2	h2o	h2o	0	0	1	1	O	O	7.44	1.24	2.0910603157	1	1	0	0
co	2	0.15	h2o	h2o	0	0	1	1	O	O	7.44	1.24	2.00625658998	1	1	0	0
ni	2	0.1	nh3	bipy	0	0	1	2	N	N	3.64	0.84	1.95230058453	2	2	0	4.297
fe	2	0.25	h2o	h2o	0	0	1	1	O	O	7.44	1.24	2.02029196044	1	1	0	0
cr	2	0.25	pisc	pisc	0	0	1	1	C	C	-2.94	-0.49	2.03919978433	1	1	2.25	2.25
ni	2	0.2	co	acac	0	0	1	2	C	O	1.78	0.89	1.88332765041	3	0	0	3.1
cr	2	0.15	nh3	porphyrin	0	-2	1	4	N	N	3.64	0.84	2.03573472394	2	2	0	6.9575
cr	2	0.3	phen	phen	0	0	2	2	N	N	2.94	0.49	2.09454052077	2	2	3.868	3.868
co	3	0.05	ncs	acac	-1	0	1	2	N	O	4.54	0.89	1.92528180079	2	0	2	3.1
mn	3	0	nh3	cn	0	-1	1	1	N	C	-0.28	0.84	2.00106924821	2	3	0	0
cr	2	0	nh3	nh3	0	0	1	1	N	N	5.04	0.84	2.20116603224	2	2	0	0
co	3	0.15	ncs	ox	-1	-2	1	2	N	O	4.54	0.89	1.92922945017	2	1	2	2.22
fe	2	0.05	cn	acac	-1	0	1	2	C	O	2.58	0.89	1.94387607264	3	0	0	3.1
fe	2	0.1	co	tbuc	0	-2	1	2	C	O	1.78	0.89	1.82793133228	3	2	0	2.52
co	3	0.05	ncs	ncs	-1	-1	1	1	N	N	2.94	0.49	1.92490269584	2	2	2	2
ni	2	0.15	ncs	ncs	-1	-1	1	1	N	N	2.94	0.49	1.88971776251	2	2	2	2
fe	2	0	cn	cn	-1	-1	1	1	C	C	-2.94	-0.49	1.99784548392	3	3	0	0
mn	3	0.15	ox	ox	-2	-2	2	2	O	O	5.34	0.89	1.95723357478	1	1	2.22	2.22
co	3	0.25	phen	phen	0	0	2	2	N	N	2.94	0.49	1.97743701103	2	2	3.868	3.868
mn	3	0.1	cl	ncs	-1	-1	1	1	Cl	N	1.96	0.49	1.98827832219	3	2	0	2
mn	2	0.2	ncs	ncs	-1	-1	1	1	N	N	2.94	0.49	2.08156503818	2	2	2	2
cr	2	0.05	h2o	ox	0	-2	1	2	O	O	6.04	1.24	1.9618513373	1	1	0	2.22
mn	3	0.3	en	en	0	0	2	2	N	N	5.04	0.84	2.07364938361	2	2	3	3
cr	2	0.3	nh3	tbuc	0	-2	1	2	N	O	5.24	0.89	1.96308713795	2	2	0	2.52
ni	2	0.15	ox	ox	-2	-2	2	2	O	O	5.34	0.89	1.91284288478	1	1	2.22	2.22
cr	2	0.25	scn	phen	-1	0	1	2	S	N	2.02	0.49	2.07701586951	1	2	2	3.868
cr	2	0.05	nh3	nh3	0	0	1	1	N	N	5.04	0.84	2.20217944143	2	2	0	0
mn	3	0.1	c2h3ns	c2h3ns	0	0	1	1	C	C	-2.94	-0.49	2.00802349297	3	3	2	2
fe	2	0.2	c2h3ns	c2h3ns	0	0	1	1	C	C	-2.94	-0.49	1.92861779018	3	3	2	2
ni	2	0.05	en	en	0	0	2	2	N	N	5.04	0.84	1.97873957271	2	2	3	3
co	2	0.1	co	co	0	0	1	1	C	C	-5.34	-0.89	1.93818515364	3	3	0	0
co	3	0.15	ox	ox	-2	-2	2	2	O	O	5.34	0.89	1.87356756315	1	1	2.22	2.22
fe	3	0.1	scn	co	-1	0	1	1	S	C	-3.5	0.03	1.88366257364	1	3	2	0
mn	2	0.25	en	en	0	0	2	2	N	N	5.04	0.84	2.14665930038	2	2	3	3
ni	2	0	co	co	0	0	1	1	C	C	-5.34	-0.89	1.8730216934	3	3	0	0
fe	3	0.2	cl	acac	-1	0	1	2	Cl	O	3.56	0.89	1.94308009486	3	0	0	3.1
ni	2	0.25	co	co	0	0	1	1	C	C	-5.34	-0.89	1.9183437474	3	3	0	0
fe	3	0	scn	nh3	-1	0	1	1	S	N	3.42	0.84	2.0603787251	1	2	2	0
mn	3	0.05	scn	nh3	-1	0	1	1	S	N	3.42	0.84	2.09088560767	1	2	2	0
fe	2	0.15	phen	phen	0	0	2	2	N	N	2.94	0.49	2.0232282346	2	2	3.868	3.868
cr	3	0	c2h3ns	c2h3ns	0	0	1	1	C	C	-2.94	-0.49	2.06669807803	3	3	2	2
fe	3	0.05	cl	cl	-1	-1	1	1	Cl	Cl	0	0	2.45726470169	3	3	0	0
mn	2	0.3	nh3	ncs	0	-1	1	1	N	N	3.64	0.84	2.060448498	2	2	0	2
fe	3	0.2	ncs	ncs	-1	-1	1	1	N	N	2.94	0.49	1.94214073003	2	2	2	2
mn	2	0.3	co	en	0	0	1	2	C	N	1.58	0.84	1.94192882443	3	2	0	3
fe	3	0.3	phen	phen	0	0	2	2	N	N	2.94	0.49	2.00022217846	2	2	3.868	3.868
fe	2	0.15	tbuc	tbuc	-2	-2	2	2	O	O	5.34	0.89	2.06492415595	2	2	2.52	2.52
fe	3	0.1	h2o	porphyrin	0	-2	1	4	O	N	4.44	1.24	1.98481030911	1	2	0	6.9575
cr	3	0.25	ncs	cn	-1	-1	1	1	N	C	-0.98	0.49	2.05134418526	2	3	2	0
mn	3	0.05	h2o	h2o	0	0	1	1	O	O	7.44	1.24	1.96391377886	1	1	0	0
cr	2	0.3	c2h3ns	c2h3ns	0	0	1	1	C	C	-2.94	-0.49	2.08464810185	3	3	2	2
co	2	0.15	h2o	en	0	0	1	2	O	N	5.84	1.24	2.01115998482	1	2	0	3
co	2	0.25	pisc	cl	0	-1	1	1	C	Cl	-0.98	0	1.8732174039	1	3	2.25	0
fe	2	0.1	ncs	h2o	-1	0	1	1	N	O	5.94	1.24	1.93907271027	2	1	2	0
co	2	0.15	pisc	cl	0	-1	1	1	C	Cl	-0.98	0	1.84486153742	1	3	2.25	0
fe	2	0.1	h2o	h2o	0	0	1	1	O	O	7.44	1.24	2.0237106818	1	1	0	0
ni	2	0.1	nh3	nh3	0	0	1	1	N	N	5.04	0.84	1.95146569296	2	2	0	0
mn	2	0.1	c2h3ns	c2h3ns	0	0	1	1	C	C	-2.94	-0.49	1.97311948378	3	3	2	2
cr	2	0.05	h2o	bipy	0	0	1	2	O	N	4.44	1.24	2.08779360986	1	2	0	4.297
fe	3	0.15	cn	cn	-1	-1	1	1	C	C	-2.94	-0.49	1.99416499552	3	3	0	0
fe	3	0.1	h2o	pisc	0	0	1	1	O	C	0.52	1.24	1.93262258903	1	1	0	2.25
fe	2	0	co	ncs	0	-1	1	1	C	N	0.18	0.49	1.8350482061	3	2	0	2
co	3	0.05	nh3	co	0	0	1	1	N	C	-1.88	0.84	1.94273724731	2	3	0	0
co	2	0.05	h2o	nh3	0	0	1	1	O	N	5.84	1.24	2.01850077602	1	2	0	0
co	2	0.05	phen	phen	0	0	2	2	N	N	2.94	0.49	1.98755532371	2	2	3.868	3.868
mn	2	0.25	co	en	0	0	1	2	C	N	1.58	0.84	1.92753466613	3	2	0	3
mn	3	0	nh3	phen	0	0	1	2	N	N	3.64	0.84	2.0597354843	2	2	0	3.868
co	2	0.25	tbuc	tbuc	-2	-2	2	2	O	O	5.34	0.89	2.08334271722	2	2	2.52	2.52
ni	2	0.25	bipy	bipy	0	0	2	2	N	N	2.94	0.49	1.95604163559	2	2	4.297	4.297
cr	2	0.1	ox	ox	-2	-2	2	2	O	O	5.34	0.89	2.00051936139	1	1	2.22	2.22
co	2	0.2	ncs	ncs	-1	-1	1	1	N	N	2.94	0.49	2.00154036519	2	2	2	2
fe	3	0.05	pisc	cl	0	-1	1	1	C	Cl	-0.98	0	1.87453230118	1	3	2.25	0
co	2	0.15	bipy	bipy	0	0	2	2	N	N	2.94	0.49	1.98757304653	2	2	4.297	4.297
fe	2	0.3	cn	acac	-1	0	1	2	C	O	2.58	0.89	1.99223269236	3	0	0	3.1
mn	3	0	c2h3ns	c2h3ns	0	0	1	1	C	C	-2.94	-0.49	1.99393310993	3	3	2	2
fe	2	0.3	pisc	ox	0	-2	1	2	C	O	2.58	0.89	1.88906687862	1	1	2.25	2.22
mn	3	0.05	bipy	bipy	0	0	2	2	N	N	2.94	0.49	2.02216474952	2	2	4.297	4.297
mn	2	0	en	en	0	0	2	2	N	N	5.04	0.84	2.13042946054	2	2	3	3
cr	3	0.3	cn	cn	-1	-1	1	1	C	C	-2.94	-0.49	2.11732044761	3	3	0	0
fe	3	0.1	pisc	pisc	0	0	1	1	C	C	-2.94	-0.49	1.91241303053	1	1	2.25	2.25
fe	2	0.3	cn	pisc	-1	0	1	1	C	C	-2.94	-0.49	1.89103466292	3	1	0	2.25
co	2	0.15	h2o	phen	0	0	1	2	O	N	4.44	1.24	2.03362959779	1	2	0	3.868
co	2	0.2	pisc	cl	0	-1	1	1	C	Cl	-0.98	0	1.85771264691	1	3	2.25	0
mn	3	0.25	co	h2o	0	0	1	1	C	O	3.18	1.24	1.92664555616	3	1	0	0
fe	3	0	cn	porphyrin	-1	-2	1	4	C	N	0.98	0.49	1.97567452426	3	2	0	6.9575
ni	2	0.15	h2o	en	0	0	1	2	O	N	5.84	1.24	1.96645686033	1	2	0	3
cr	3	0	scn	h2o	-1	0	1	1	S	O	5.02	1.24	2.04658987754	1	1	2	0
ni	2	0	nh3	acac	0	0	1	2	N	O	5.24	0.89	1.94627508765	2	0	0	3.1
fe	2	0	en	en	0	0	2	2	N	N	5.04	0.84	2.07620016095	2	2	3	3
cr	2	0	ox	ox	-2	-2	2	2	O	O	5.34	0.89	2.00855341142	1	1	2.22	2.22
fe	3	0.1	co	co	0	0	1	1	C	C	-5.34	-0.89	2.01567404952	3	3	0	0
mn	3	0.05	pisc	pisc	0	0	1	1	C	C	-2.94	-0.49	1.92805674649	1	1	2.25	2.25
mn	2	0.1	nh3	cn	0	-1	1	1	N	C	-0.28	0.84	2.03021299294	2	3	0	0
fe	2	0.05	en	en	0	0	2	2	N	N	5.04	0.84	2.08428516099	2	2	3	3
mn	3	0.2	co	h2o	0	0	1	1	C	O	3.18	1.24	1.93172061409	3	1	0	0
mn	3	0.1	en	en	0	0	2	2	N	N	5.04	0.84	2.07772700013	2	2	3	3
co	2	0.1	h2o	h2o	0	0	1	1	O	O	7.44	1.24	2.01412139551	1	1	0	0
cr	2	0.3	nh3	nh3	0	0	1	1	N	N	5.04	0.84	2.21628919234	2	2	0	0
co	2	0.1	h2o	phen	0	0	1	2	O	N	4.44	1.24	2.02696727005	1	2	0	3.868
co	2	0	h2o	cn	0	-1	1	1	O	C	0.52	1.24	1.94443902554	1	3	0	0
mn	3	0.1	nh3	phen	0	0	1	2	N	N	3.64	0.84	2.05061502459	2	2	0	3.868
cr	3	0	co	h2o	0	0	1	1	C	O	3.18	1.24	1.98145958336	3	1	0	0
mn	2	0.1	bipy	bipy	0	0	2	2	N	N	2.94	0.49	2.03499113748	2	2	4.297	4.297
co	3	0.05	nh3	acac	0	0	1	2	N	O	5.24	0.89	1.93161271253	2	0	0	3.1
cr	2	0.1	cn	co	-1	0	1	1	C	C	-4.54	-0.49	1.98648417059	3	3	0	0
ni	2	0.3	h2o	en	0	0	1	2	O	N	5.84	1.24	1.96280014554	1	2	0	3
co	2	0.1	acac	acac	0	0	2	2	O	O	5.34	0.89	1.94239765336	0	0	3.1	3.1
mn	3	0.2	pisc	pisc	0	0	1	1	C	C	-2.94	-0.49	1.95850304205	1	1	2.25	2.25
mn	3	0.05	cn	cn	-1	-1	1	1	C	C	-2.94	-0.49	2.03108644733	3	3	0	0
ni	2	0.1	cn	cn	-1	-1	1	1	C	C	-2.94	-0.49	1.94016390968	3	3	0	0
fe	3	0.1	ncs	ncs	-1	-1	1	1	N	N	2.94	0.49	1.94266649762	2	2	2	2
fe	2	0.05	h2o	h2o	0	0	1	1	O	O	7.44	1.24	2.02561076837	1	1	0	0
fe	2	0.25	h2o	scn	0	-1	1	1	O	S	2.6	1.24	2.04279887185	1	1	0	2
cr	2	0.15	ox	ox	-2	-2	2	2	O	O	5.34	0.89	1.99646643564	1	1	2.22	2.22
mn	3	0.25	co	nh3	0	0	1	1	C	N	1.58	0.84	2.08149246889	3	2	0	0
co	2	0.15	ncs	ncs	-1	-1	1	1	N	N	2.94	0.49	1.98774157863	2	2	2	2
co	2	0.3	en	en	0	0	2	2	N	N	5.04	0.84	2.05786717506	2	2	3	3
cr	3	0.2	ncs	cn	-1	-1	1	1	N	C	-0.98	0.49	2.04645560751	2	3	2	0
fe	2	0.3	en	en	0	0	2	2	N	N	5.04	0.84	2.09253736796	2	2	3	3
cr	3	0.05	scn	h2o	-1	0	1	1	S	O	5.02	1.24	2.04218888748	1	1	2	0
co	3	0.25	nh3	acac	0	0	1	2	N	O	5.24	0.89	1.90780683634	2	0	0	3.1
ni	2	0.3	cn	acac	-1	0	1	2	C	O	2.58	0.89	1.91730395406	3	0	0	3.1
ni	2	0.1	acac	acac	0	0	2	2	O	O	5.34	0.89	1.89212682281	0	0	3.1	3.1
fe	3	0.3	bipy	bipy	0	0	2	2	N	N	2.94	0.49	1.99573840142	2	2	4.297	4.297
co	3	0.3	bipy	bipy	0	0	2	2	N	N	2.94	0.49	1.96869042903	2	2	4.297	4.297
fe	3	0.3	h2o	porphyrin	0	-2	1	4	O	N	4.44	1.24	2.02986947038	1	2	0	6.9575
co	3	0.25	nh3	nh3	0	0	1	1	N	N	5.04	0.84	2.02323662279	2	2	0	0
ni	2	0.3	co	acac	0	0	1	2	C	O	1.78	0.89	1.8808601923	3	0	0	3.1
ni	2	0.2	cn	cn	-1	-1	1	1	C	C	-2.94	-0.49	1.94765368392	3	3	0	0
fe	3	0.05	en	en	0	0	2	2	N	N	5.04	0.84	2.06636382821	2	2	3	3
cr	2	0.2	pisc	scn	0	-1	1	1	C	S	-0.86	0.03	1.98799610224	1	1	2.25	2
ni	2	0.25	en	en	0	0	2	2	N	N	5.04	0.84	1.9779675835	2	2	3	3
cr	3	0	ncs	ncs	-1	-1	1	1	N	N	2.94	0.49	2.00919450003	2	2	2	2
mn	2	0.15	h2o	bipy	0	0	1	2	O	N	4.44	1.24	2.07389330119	1	2	0	4.297
mn	3	0.1	nh3	cn	0	-1	1	1	N	C	-0.28	0.84	2.0100442346	2	3	0	0
fe	3	0.2	en	en	0	0	2	2	N	N	5.04	0.84	2.05244872528	2	2	3	3
co	2	0.3	c2h3ns	c2h3ns	0	0	1	1	C	C	-2.94	-0.49	1.92049008851	3	3	2	2
ni	2	0.3	nh3	bipy	0	0	1	2	N	N	3.64	0.84	1.9538990144	2	2	0	4.297
mn	2	0.1	en	en	0	0	2	2	N	N	5.04	0.84	2.13701242239	2	2	3	3
cr	3	0.25	nh3	en	0	0	1	2	N	N	5.04	0.84	2.12374815987	2	2	0	3
fe	3	0.15	tbuc	tbuc	-2	-2	2	2	O	O	5.34	0.89	1.95332349627	2	2	2.52	2.52
fe	2	0.3	phen	phen	0	0	2	2	N	N	2.94	0.49	2.0386575641	2	2	3.868	3.868
co	3	0.25	ncs	acac	-1	0	1	2	N	O	4.54	0.89	1.91398431358	2	0	2	3.1
cr	2	0.1	co	co	0	0	1	1	C	C	-5.34	-0.89	2.06512044254	3	3	0	0
cr	2	0	cn	co	-1	0	1	1	C	C	-4.54	-0.49	1.97446081612	3	3	0	0
ni	2	0	nh3	nh3	0	0	1	1	N	N	5.04	0.84	1.95433911048	2	2	0	0
cr	3	0.1	scn	h2o	-1	0	1	1	S	O	5.02	1.24	2.03743964035	1	1	2	0
cr	2	0	scn	phen	-1	0	1	2	S	N	2.02	0.49	2.07140567998	1	2	2	3.868
co	2	0.2	c2h3ns	c2h3ns	0	0	1	1	C	C	-2.94	-0.49	1.90958566178	3	3	2	2
cr	2	0.05	nh3	porphyrin	0	-2	1	4	N	N	3.64	0.84	2.03979832345	2	2	0	6.9575
co	3	0.1	c2h3ns	c2h3ns	0	0	1	1	C	C	-2.94	-0.49	1.92230603962	3	3	2	2
co	3	0.25	co	acac	0	0	1	2	C	O	1.78	0.89	1.91272628363	3	0	0	3.1
mn	3	0.25	en	en	0	0	2	2	N	N	5.04	0.84	2.07695190046	2	2	3	3
mn	2	0.3	cn	en	-1	0	1	2	C	N	2.38	0.84	2.03856558596	3	2	0	3
fe	2	0.15	pisc	ncs	0	-1	1	1	C	N	0.98	0.49	1.88114861881	1	2	2.25	2
ni	2	0.3	cn	cn	-1	-1	1	1	C	C	-2.94	-0.49	1.96104637894	3	3	0	0
fe	3	0.1	h2o	h2o	0	0	1	1	O	O	7.44	1.24	1.93933168619	1	1	0	0
cr	2	0.2	scn	nh3	-1	0	1	1	S	N	3.42	0.84	2.17856656762	1	2	2	0
cr	2	0.2	ncs	h2o	-1	0	1	1	N	O	5.94	1.24	2.01266220198	2	1	2	0
fe	3	0.2	cl	pisc	-1	0	1	1	Cl	C	-1.96	0	1.94233406897	3	1	0	2.25
cr	2	0.3	nh3	porphyrin	0	-2	1	4	N	N	3.64	0.84	2.03048138412	2	2	0	6.9575
cr	2	0.25	nh3	porphyrin	0	-2	1	4	N	N	3.64	0.84	2.03237605173	2	2	0	6.9575
co	3	0	phen	phen	0	0	2	2	N	N	2.94	0.49	1.992716905	2	2	3.868	3.868
cr	2	0.05	scn	nh3	-1	0	1	1	S	N	3.42	0.84	2.17530654782	1	2	2	0
fe	2	0.2	ncs	ncs	-1	-1	1	1	N	N	2.94	0.49	2.03108830484	2	2	2	2
mn	2	0.2	ox	ox	-2	-2	2	2	O	O	5.34	0.89	2.10731138521	1	1	2.22	2.22
fe	3	0	cn	h2o	-1	0	1	1	C	O	3.98	1.24	1.94113373746	3	1	0	0
mn	2	0.1	nh3	ncs	0	-1	1	1	N	N	3.64	0.84	2.0157191791	2	2	0	2
fe	3	0.1	en	en	0	0	2	2	N	N	5.04	0.84	2.06127446869	2	2	3	3
fe	2	0.1	phen	phen	0	0	2	2	N	N	2.94	0.49	2.01730467927	2	2	3.868	3.868
fe	2	0.05	pisc	ncs	0	-1	1	1	C	N	0.98	0.49	1.86227115186	1	2	2.25	2
cr	3	0.2	pisc	ox	0	-2	1	2	C	O	2.58	0.89	1.94659716401	1	1	2.25	2.22
fe	3	0.05	h2o	h2o	0	0	1	1	O	O	7.44	1.24	1.94003295814	1	1	0	0
cr	2	0.05	phen	phen	0	0	2	2	N	N	2.94	0.49	2.05495251228	2	2	3.868	3.868
cr	2	0.05	c2h3ns	c2h3ns	0	0	1	1	C	C	-2.94	-0.49	2.04533988739	3	3	2	2
cr	2	0.3	ox	ox	-2	-2	2	2	O	O	5.34	0.89	1.98419146534	1	1	2.22	2.22
fe	3	0.15	pisc	cl	0	-1	1	1	C	Cl	-0.98	0	1.894341017	1	3	2.25	0
fe	3	0.1	scn	nh3	-1	0	1	1	S	N	3.42	0.84	2.05134501631	1	2	2	0
cr	2	0.15	cl	h2o	-1	0	1	1	Cl	O	4.96	1.24	2.10347230256	3	1	0	0
co	2	0.05	ncs	ncs	-1	-1	1	1	N	N	2.94	0.49	1.95693105679	2	2	2	2
mn	2	0.15	en	en	0	0	2	2	N	N	5.04	0.84	2.13940672892	2	2	3	3
cr	3	0.2	cl	cl	-1	-1	1	1	Cl	Cl	0	0	2.48567499389	3	3	0	0
ni	2	0.2	ncs	ncs	-1	-1	1	1	N	N	2.94	0.49	1.89290344904	2	2	2	2
mn	2	0.15	co	en	0	0	1	2	C	N	1.58	0.84	1.9025648718	3	2	0	3
mn	2	0	co	ncs	0	-1	1	1	C	N	0.18	0.49	1.86168880985	3	2	0	2
mn	2	0.15	c2h3ns	c2h3ns	0	0	1	1	C	C	-2.94	-0.49	1.97942873056	3	3	2	2
fe	2	0	h2o	ncs	0	-1	1	1	O	N	4.44	1.24	1.93356757407	1	2	0	2
cr	3	0.15	co	h2o	0	0	1	1	C	O	3.18	1.24	1.97318674552	3	1	0	0
fe	3	0.3	ncs	ncs	-1	-1	1	1	N	N	2.94	0.49	1.94350727539	2	2	2	2
cr	3	0.25	pisc	ox	0	-2	1	2	C	O	2.58	0.89	1.94229511183	1	1	2.25	2.22
mn	2	0.2	co	co	0	0	1	1	C	C	-5.34	-0.89	2.01352055311	3	3	0	0
co	2	0.15	c2h3ns	c2h3ns	0	0	1	1	C	C	-2.94	-0.49	1.898148786	3	3	2	2
co	2	0.3	co	co	0	0	1	1	C	C	-5.34	-0.89	1.95351474632	3	3	0	0
fe	2	0.2	en	en	0	0	2	2	N	N	5.04	0.84	2.09030761763	2	2	3	3
ni	2	0.15	co	co	0	0	1	1	C	C	-5.34	-0.89	1.898506218	3	3	0	0
cr	2	0.05	ox	ox	-2	-2	2	2	O	O	5.34	0.89	2.00447553294	1	1	2.22	2.22
ni	2	0.25	co	acac	0	0	1	2	C	O	1.78	0.89	1.8817169105	3	0	0	3.1
fe	3	0	c2h3ns	c2h3ns	0	0	1	1	C	C	-2.94	-0.49	1.9511411443	3	3	2	2
cr	2	0.2	nh3	nh3	0	0	1	1	N	N	5.04	0.84	2.20656563279	2	2	0	0
mn	2	0.25	h2o	en	0	0	1	2	O	N	5.84	1.24	2.10388849525	1	2	0	3
fe	2	0.3	co	ncs	0	-1	1	1	C	N	0.18	0.49	1.89631337221	3	2	0	2
co	2	0.3	h2o	phen	0	0	1	2	O	N	4.44	1.24	2.05747171371	1	2	0	3.868
cr	2	0.1	cn	nh3	-1	0	1	1	C	N	2.38	0.84	2.07136629195	3	2	0	0
ni	2	0.15	cn	acac	-1	0	1	2	C	O	2.58	0.89	1.90625981524	3	0	0	3.1
co	2	0.25	ncs	h2o	-1	0	1	1	N	O	5.94	1.24	1.92726202281	2	1	2	0
ni	2	0.1	nh3	acac	0	0	1	2	N	O	5.24	0.89	1.9420545646	2	0	0	3.1
co	2	0.1	h2o	cn	0	-1	1	1	O	C	0.52	1.24	1.95448671602	1	3	0	0
cr	2	0.3	tbuc	tbuc	-2	-2	2	2	O	O	5.34	0.89	1.99819124469	2	2	2.52	2.52
fe	3	0	acac	acac	0	0	2	2	O	O	5.34	0.89	1.92164226151	0	0	3.1	3.1
ni	2	0	h2o	en	0	0	1	2	O	N	5.84	1.24	1.97028104175	1	2	0	3
mn	2	0	acac	acac	0	0	2	2	O	O	5.34	0.89	1.92574624666	0	0	3.1	3.1
fe	3	0.15	cl	ncs	-1	-1	1	1	Cl	N	1.96	0.49	1.95163754285	3	2	0	2
fe	3	0.05	c2h3ns	c2h3ns	0	0	1	1	C	C	-2.94	-0.49	1.95585872941	3	3	2	2
ni	2	0.3	co	co	0	0	1	1	C	C	-5.34	-0.89	1.9266064202	3	3	0	0
fe	2	0.05	acac	acac	0	0	2	2	O	O	5.34	0.89	1.94027699081	0	0	3.1	3.1
cr	2	0.1	h2o	cn	0	-1	1	1	O	C	0.52	1.24	2.0961602959	1	3	0	0
co	3	0.25	ncs	ox	-1	-2	1	2	N	O	4.54	0.89	1.91340752701	2	1	2	2.22
co	3	0.25	ncs	ncs	-1	-1	1	1	N	N	2.94	0.49	1.92137098152	2	2	2	2
mn	2	0	nh3	acac	0	0	1	2	N	O	5.24	0.89	1.92842645932	2	0	0	3.1
fe	3	0.3	pisc	pisc	0	0	1	1	C	C	-2.94	-0.49	1.94002700423	1	1	2.25	2.25
fe	2	0.05	cl	pisc	-1	0	1	1	Cl	C	-1.96	0	1.8684357146	3	1	0	2.25
mn	2	0.3	h2o	h2o	0	0	1	1	O	O	7.44	1.24	2.08858858893	1	1	0	0
mn	2	0.05	phen	phen	0	0	2	2	N	N	2.94	0.49	2.04080620685	2	2	3.868	3.868
co	3	0.1	h2o	h2o	0	0	1	1	O	O	7.44	1.24	1.94541317621	1	1	0	0
co	3	0.05	nh3	nh3	0	0	1	1	N	N	5.04	0.84	2.04219101118	2	2	0	0
fe	3	0.15	co	bipy	0	0	1	2	C	N	0.18	0.49	1.90292191764	3	2	0	4.297
ni	2	0	acac	acac	0	0	2	2	O	O	5.34	0.89	1.89003001038	0	0	3.1	3.1
fe	3	0.3	scn	nh3	-1	0	1	1	S	N	3.42	0.84	2.0423047911	1	2	2	0
mn	2	0.25	c2h3ns	c2h3ns	0	0	1	1	C	C	-2.94	-0.49	1.99662080662	3	3	2	2
fe	2	0	ncs	pisc	-1	0	1	1	N	C	-0.98	0.49	1.87576502832	2	1	2	2.25
ni	2	0.1	tbuc	tbuc	-2	-2	2	2	O	O	5.34	0.89	1.91868555587	2	2	2.52	2.52
cr	2	0	cl	h2o	-1	0	1	1	Cl	O	4.96	1.24	2.10628043077	3	1	0	0
cr	2	0.3	co	co	0	0	1	1	C	C	-5.34	-0.89	2.10901159739	3	3	0	0
fe	3	0.2	acac	acac	0	0	2	2	O	O	5.34	0.89	1.90940074443	0	0	3.1	3.1
cr	2	0.2	ncs	pisc	-1	0	1	1	N	C	-0.98	0.49	1.97889231919	2	1	2	2.25
ni	2	0.15	bipy	bipy	0	0	2	2	N	N	2.94	0.49	1.94996936837	2	2	4.297	4.297
fe	3	0	ncs	ncs	-1	-1	1	1	N	N	2.94	0.49	1.94091520563	2	2	2	2
fe	3	0.15	scn	co	-1	0	1	1	S	C	-3.5	0.03	1.88936154442	1	3	2	0
co	2	0.05	cn	acac	-1	0	1	2	C	O	2.58	0.89	1.93168642082	3	0	0	3.1
mn	3	0.3	cn	cn	-1	-1	1	1	C	C	-2.94	-0.49	2.05059824075	3	3	0	0
ni	2	0.3	ncs	ncs	-1	-1	1	1	N	N	2.94	0.49	1.89855673738	2	2	2	2
mn	2	0.15	nh3	ncs	0	-1	1	1	N	N	3.64	0.84	2.02908991622	2	2	0	2
fe	3	0.15	ncs	ox	-1	-2	1	2	N	O	4.54	0.89	1.93717598366	2	1	2	2.22
co	2	0.15	phen	phen	0	0	2	2	N	N	2.94	0.49	2.16840896615	2	2	3.868	3.868
cr	2	0.25	h2o	bipy	0	0	1	2	O	N	4.44	1.24	2.11576417342	1	2	0	4.297
mn	2	0.15	ox	ox	-2	-2	2	2	O	O	5.34	0.89	2.09190304283	1	1	2.22	2.22
fe	3	0.3	h2o	h2o	0	0	1	1	O	O	7.44	1.24	1.93002552283	1	1	0	0
fe	2	0.25	ncs	pisc	-1	0	1	1	N	C	-0.98	0.49	1.91908713285	2	1	2	2.25
fe	2	0.1	cn	pisc	-1	0	1	1	C	C	-2.94	-0.49	1.86655076861	3	1	0	2.25
cr	2	0.2	scn	phen	-1	0	1	2	S	N	2.02	0.49	2.07424523701	1	2	2	3.868
mn	2	0.2	co	ncs	0	-1	1	1	C	N	0.18	0.49	1.88846816316	3	2	0	2
fe	2	0.3	co	co	0	0	1	1	C	C	-5.34	-0.89	1.9637905074	3	3	0	0
co	2	0.25	co	co	0	0	1	1	C	C	-5.34	-0.89	1.96907831458	3	3	0	0
cr	3	0.1	pisc	tbuc	0	-2	1	2	C	O	2.58	0.89	1.9591067644	1	2	2.25	2.52
cr	3	0.05	cl	cl	-1	-1	1	1	Cl	Cl	0	0	2.4887445186	3	3	0	0
fe	3	0.25	pisc	pisc	0	0	1	1	C	C	-2.94	-0.49	1.92297170888	1	1	2.25	2.25
fe	3	0.3	cl	acac	-1	0	1	2	Cl	O	3.56	0.89	1.93423392551	3	0	0	3.1
co	3	0.3	ncs	ncs	-1	-1	1	1	N	N	2.94	0.49	1.92087030515	2	2	2	2
mn	2	0.05	co	ncs	0	-1	1	1	C	N	0.18	0.49	1.86554246252	3	2	0	2
mn	3	0.15	phen	phen	0	0	2	2	N	N	2.94	0.49	2.02738871106	2	2	3.868	3.868
co	3	0.3	h2o	h2o	0	0	1	1	O	O	7.44	1.24	1.91793355605	1	1	0	0
co	3	0.2	bipy	bipy	0	0	2	2	N	N	2.94	0.49	1.97249165385	2	2	4.297	4.297
fe	2	0.3	ox	ox	-2	-2	2	2	O	O	5.34	0.89	2.04727378408	1	1	2.22	2.22
co	3	0.3	cn	cn	-1	-1	1	1	C	C	-2.94	-0.49	1.9570196195	3	3	0	0
fe	3	0.1	nh3	nh3	0	0	1	1	N	N	5.04	0.84	2.06644436808	2	2	0	0
cr	2	0.1	nh3	nh3	0	0	1	1	N	N	5.04	0.84	2.2035919199	2	2	0	0
fe	2	0.3	acac	acac	0	0	2	2	O	O	5.34	0.89	1.97781764561	0	0	3.1	3.1
cr	2	0.15	bipy	bipy	0	0	2	2	N	N	2.94	0.49	2.04384881509	2	2	4.297	4.297
fe	2	0.05	pisc	cl	0	-1	1	1	C	Cl	-0.98	0	1.82066598661	1	3	2.25	0
ni	2	0.05	nh3	bipy	0	0	1	2	N	N	3.64	0.84	1.95129807595	2	2	0	4.297
cr	3	0	cn	cn	-1	-1	1	1	C	C	-2.94	-0.49	2.0985043284	3	3	0	0
cr	2	0	nh3	tbuc	0	-2	1	2	N	O	5.24	0.89	1.98345210932	2	2	0	2.52
mn	2	0.05	ox	ox	-2	-2	2	2	O	O	5.34	0.89	2.04940337876	1	1	2.22	2.22
mn	3	0.25	h2o	h2o	0	0	1	1	O	O	7.44	1.24	1.95199260551	1	1	0	0
co	3	0.3	pisc	tbuc	0	-2	1	2	C	O	2.58	0.89	1.90933699198	1	2	2.25	2.52
mn	2	0	co	en	0	0	1	2	C	N	1.58	0.84	1.8779935026	3	2	0	3
cr	2	0.25	scn	nh3	-1	0	1	1	S	N	3.42	0.84	2.17875412803	1	2	2	0
mn	3	0.1	pisc	pisc	0	0	1	1	C	C	-2.94	-0.49	1.93687719371	1	1	2.25	2.25
co	3	0	co	acac	0	0	1	2	C	O	1.78	0.89	1.92775614197	3	0	0	3.1
cr	2	0	cn	nh3	-1	0	1	1	C	N	2.38	0.84	2.05254766627	3	2	0	0
fe	2	0.25	cl	pisc	-1	0	1	1	Cl	C	-1.96	0	1.90061166692	3	1	0	2.25
cr	3	0.1	ox	ox	-2	-2	2	2	O	O	5.34	0.89	1.9970499171	1	1	2.22	2.22
fe	3	0.05	phen	phen	0	0	2	2	N	N	2.94	0.49	2.01126297338	2	2	3.868	3.868
co	3	0.05	phen	phen	0	0	2	2	N	N	2.94	0.49	1.99156315887	2	2	3.868	3.868
fe	2	0.05	co	ncs	0	-1	1	1	C	N	0.18	0.49	1.8411736187	3	2	0	2
fe	3	0.1	c2h3ns	c2h3ns	0	0	1	1	C	C	-2.94	-0.49	1.9603098278	3	3	2	2
mn	3	0.25	nh3	cn	0	-1	1	1	N	C	-0.28	0.84	2.01777443127	2	3	0	0
co	2	0.2	phen	phen	0	0	2	2	N	N	2.94	0.49	2.17525817134	2	2	3.868	3.868
fe	2	0.15	co	co	0	0	1	1	C	C	-5.34	-0.89	1.93368842724	3	3	0	0
mn	2	0.25	co	ncs	0	-1	1	1	C	N	0.18	0.49	1.89917666632	3	2	0	2
cr	3	0.2	cl	ox	-1	-2	1	2	Cl	O	3.56	0.89	1.97398664379	3	1	0	2.22
cr	3	0.15	pisc	ox	0	-2	1	2	C	O	2.58	0.89	1.94958592051	1	1	2.25	2.22
cr	2	0.1	h2o	ox	0	-2	1	2	O	O	6.04	1.24	1.9579375109	1	1	0	2.22
fe	3	0.05	ncs	acac	-1	0	1	2	N	O	4.54	0.89	1.877975987	2	0	2	3.1
mn	2	0.15	nh3	acac	0	0	1	2	N	O	5.24	0.89	1.95863181702	2	0	0	3.1
mn	3	0	co	en	0	0	1	2	C	N	1.58	0.84	2.01056168251	3	2	0	3
cr	2	0	nh3	porphyrin	0	-2	1	4	N	N	3.64	0.84	2.04162315681	2	2	0	6.9575
co	3	0.25	nh3	co	0	0	1	1	N	C	-1.88	0.84	1.97130801762	2	3	0	0
co	3	0.1	nh3	nh3	0	0	1	1	N	N	5.04	0.84	2.03771131771	2	2	0	0
cr	2	0.15	pisc	scn	0	-1	1	1	C	S	-0.86	0.03	1.98151464334	1	1	2.25	2
co	2	0.25	h2o	phen	0	0	1	2	O	N	4.44	1.24	2.05270658573	1	2	0	3.868
cr	2	0.2	pisc	pisc	0	0	1	1	C	C	-2.94	-0.49	2.03015008826	1	1	2.25	2.25
ni	2	0.1	co	acac	0	0	1	2	C	O	1.78	0.89	1.88398663918	3	0	0	3.1
fe	2	0.25	acac	acac	0	0	2	2	O	O	5.34	0.89	1.97470140491	0	0	3.1	3.1
fe	3	0.1	ncs	pisc	-1	0	1	1	N	C	-0.98	0.49	1.89604828015	2	1	2	2.25
cr	2	0.15	co	co	0	0	1	1	C	C	-5.34	-0.89	2.07551396874	3	3	0	0
mn	3	0.15	pisc	pisc	0	0	1	1	C	C	-2.94	-0.49	1.94743394938	1	1	2.25	2.25
cr	3	0.05	en	en	0	0	2	2	N	N	5.04	0.84	2.13231202402	2	2	3	3
ni	2	0.25	pisc	pisc	0	0	1	1	C	C	-2.94	-0.49	1.89344312317	1	1	2.25	2.25
co	2	0	pisc	cl	0	-1	1	1	C	Cl	-0.98	0	1.81637265721	1	3	2.25	0
cr	3	0.2	en	en	0	0	2	2	N	N	5.04	0.84	2.12128419112	2	2	3	3
cr	3	0	pisc	ox	0	-2	1	2	C	O	2.58	0.89	1.95298076399	1	1	2.25	2.22
mn	2	0.05	co	co	0	0	1	1	C	C	-5.34	-0.89	1.98470888782	3	3	0	0
fe	3	0.25	co	co	0	0	1	1	C	C	-5.34	-0.89	2.0324918025	3	3	0	0
ni	2	0.05	bipy	bipy	0	0	2	2	N	N	2.94	0.49	1.94658143236	2	2	4.297	4.297
fe	3	0.15	bipy	bipy	0	0	2	2	N	N	2.94	0.49	1.99972221937	2	2	4.297	4.297
mn	3	0.25	nh3	nh3	0	0	1	1	N	N	5.04	0.84	2.08389135796	2	2	0	0
mn	2	0.25	bipy	bipy	0	0	2	2	N	N	2.94	0.49	2.0607426884	2	2	4.297	4.297
mn	3	0.3	pisc	pisc	0	0	1	1	C	C	-2.94	-0.49	1.97928751697	1	1	2.25	2.25
co	2	0.1	ncs	h2o	-1	0	1	1	N	O	5.94	1.24	1.91464239562	2	1	2	0
co	3	0.15	nh3	acac	0	0	1	2	N	O	5.24	0.89	1.92001578965	2	0	0	3.1
cr	3	0.05	ox	ox	-2	-2	2	2	O	O	5.34	0.89	1.9997262109	1	1	2.22	2.22
fe	3	0.2	ncs	pisc	-1	0	1	1	N	C	-0.98	0.49	1.89173840206	2	1	2	2.25
fe	2	0.1	ncs	pisc	-1	0	1	1	N	C	-0.98	0.49	1.89280867023	2	1	2	2.25
cr	3	0.15	ncs	cn	-1	-1	1	1	N	C	-0.98	0.49	2.0431040617	2	3	2	0
ni	2	0.15	cn	cn	-1	-1	1	1	C	C	-2.94	-0.49	1.94197634044	3	3	0	0
cr	2	0	c2h3ns	c2h3ns	0	0	1	1	C	C	-2.94	-0.49	2.03951190794	3	3	2	2
co	3	0.2	tbuc	tbuc	-2	-2	2	2	O	O	5.34	0.89	1.93867198025	2	2	2.52	2.52
mn	2	0.3	bipy	bipy	0	0	2	2	N	N	2.94	0.49	2.06446635827	2	2	4.297	4.297
co	3	0.3	tbuc	tbuc	-2	-2	2	2	O	O	5.34	0.89	1.92862132005	2	2	2.52	2.52
cr	2	0.1	scn	nh3	-1	0	1	1	S	N	3.42	0.84	2.17580830277	1	2	2	0
co	2	0.05	pisc	en	0	0	1	2	C	N	2.38	0.84	1.90026379551	1	2	2.25	3
cr	3	0.05	ncs	ncs	-1	-1	1	1	N	N	2.94	0.49	2.01131537502	2	2	2	2
fe	2	0	co	en	0	0	1	2	C	N	1.58	0.84	1.84752598399	3	2	0	3
fe	3	0.1	cn	porphyrin	-1	-2	1	4	C	N	0.98	0.49	1.9820178316	3	2	0	6.9575
fe	2	0.2	ncs	h2o	-1	0	1	1	N	O	5.94	1.24	1.94908739327	2	1	2	0
fe	2	0.3	h2o	ncs	0	-1	1	1	O	N	4.44	1.24	1.99711085885	1	2	0	2
cr	3	0.2	cl	ncs	-1	-1	1	1	Cl	N	1.96	0.49	2.03056145098	3	2	0	2
co	3	0	pisc	tbuc	0	-2	1	2	C	O	2.58	0.89	1.86819532318	1	2	2.25	2.52
ni	2	0.25	nh3	acac	0	0	1	2	N	O	5.24	0.89	1.93898590012	2	0	0	3.1
fe	3	0.1	cl	cl	-1	-1	1	1	Cl	Cl	0	0	2.45509778132	3	3	0	0
ni	2	0.15	nh3	acac	0	0	1	2	N	O	5.24	0.89	1.94050586982	2	0	0	3.1
mn	2	0.15	h2o	h2o	0	0	1	1	O	O	7.44	1.24	2.07143423112	1	1	0	0
fe	3	0.15	cl	acac	-1	0	1	2	Cl	O	3.56	0.89	1.94180864751	3	0	0	3.1
mn	3	0.05	en	en	0	0	2	2	N	N	5.04	0.84	2.08141748454	2	2	3	3
ni	2	0.3	nh3	nh3	0	0	1	1	N	N	5.04	0.84	1.94647367058	2	2	0	0
mn	2	0.1	pisc	nh3	0	0	1	1	C	N	2.38	0.84	1.96079109586	1	2	2.25	0
fe	2	0.15	pisc	ox	0	-2	1	2	C	O	2.58	0.89	1.84980782233	1	1	2.25	2.22
co	3	0.2	ncs	ncs	-1	-1	1	1	N	N	2.94	0.49	1.92255487123	2	2	2	2
cr	3	0.25	tbuc	tbuc	-2	-2	2	2	O	O	5.34	0.89	1.99544223941	2	2	2.52	2.52
ni	2	0.3	ox	ox	-2	-2	2	2	O	O	5.34	0.89	1.90542013805	1	1	2.22	2.22
co	3	0.1	ncs	acac	-1	0	1	2	N	O	4.54	0.89	1.92438446499	2	0	2	3.1
mn	3	0.3	bipy	bipy	0	0	2	2	N	N	2.94	0.49	2.02062505572	2	2	4.297	4.297
co	3	0.1	nh3	co	0	0	1	1	N	C	-1.88	0.84	1.95038054571	2	3	0	0
ni	2	0	c2h3ns	c2h3ns	0	0	1	1	C	C	-2.94	-0.49	1.86178923925	3	3	2	2
cr	2	0.15	phen	phen	0	0	2	2	N	N	2.94	0.49	2.06390200434	2	2	3.868	3.868
fe	2	0.25	ncs	h2o	-1	0	1	1	N	O	5.94	1.24	1.95396796633	2	1	2	0
fe	3	0.15	scn	nh3	-1	0	1	1	S	N	3.42	0.84	2.04882892761	1	2	2	0
ni	2	0	cn	acac	-1	0	1	2	C	O	2.58	0.89	1.89832853974	3	0	0	3.1
co	3	0.25	co	co	0	0	1	1	C	C	-5.34	-0.89	1.980445464	3	3	0	0
cr	3	0.15	h2o	h2o	0	0	1	1	O	O	7.44	1.24	1.9913583254	1	1	0	0
fe	3	0.25	cl	ncs	-1	-1	1	1	Cl	N	1.96	0.49	1.95497354394	3	2	0	2
mn	3	0.2	co	en	0	0	1	2	C	N	1.58	0.84	2.06159558296	3	2	0	3
fe	3	0.2	cn	ncs	-1	-1	1	1	C	N	0.98	0.49	1.95589267643	3	2	0	2
co	2	0	cn	acac	-1	0	1	2	C	O	2.58	0.89	1.92993150394	3	0	0	3.1
ni	2	0.15	en	en	0	0	2	2	N	N	5.04	0.84	1.97705971122	2	2	3	3
co	2	0.1	pisc	cl	0	-1	1	1	C	Cl	-0.98	0	1.83343242358	1	3	2.25	0
cr	3	0.3	co	co	0	0	1	1	C	C	-5.34	-0.89	2.16539925476	3	3	0	0
mn	2	0.05	h2o	bipy	0	0	1	2	O	N	4.44	1.24	2.04786300752	1	2	0	4.297
mn	3	0.15	cl	phen	-1	0	1	2	Cl	N	1.96	0.49	2.08094911874	3	2	0	3.868
cr	2	0.15	h2o	bipy	0	0	1	2	O	N	4.44	1.24	2.09461085026	1	2	0	4.297
ni	2	0.25	ox	ox	-2	-2	2	2	O	O	5.34	0.89	1.90794866916	1	1	2.22	2.22
cr	2	0	h2o	h2o	0	0	1	1	O	O	7.44	1.24	2.09535211626	1	1	0	0
co	2	0.15	ox	ox	-2	-2	2	2	O	O	5.34	0.89	2.04658142291	1	1	2.22	2.22
co	3	0	pisc	pisc	0	0	1	1	C	C	-2.94	-0.49	1.90696250164	1	1	2.25	2.25
fe	3	0	bipy	bipy	0	0	2	2	N	N	2.94	0.49	2.0029417381	2	2	4.297	4.297
ni	2	0.15	pisc	pisc	0	0	1	1	C	C	-2.94	-0.49	1.88231888198	1	1	2.25	2.25
mn	2	0.2	nh3	ncs	0	-1	1	1	N	N	3.64	0.84	2.04068021084	2	2	0	2
fe	2	0.3	nh3	nh3	0	0	1	1	N	N	5.04	0.84	2.10207763581	2	2	0	0
mn	3	0.25	pisc	h2o	0	0	1	1	C	O	3.98	1.24	2.05983121169	1	1	2.25	0
fe	3	0	phen	phen	0	0	2	2	N	N	2.94	0.49	2.01106301014	2	2	3.868	3.868
cr	2	0.1	cl	h2o	-1	0	1	1	Cl	O	4.96	1.24	2.10380320453	3	1	0	0
cr	2	0.05	en	en	0	0	2	2	N	N	5.04	0.84	2.18861424688	2	2	3	3
mn	2	0.3	nh3	acac	0	0	1	2	N	O	5.24	0.89	2.02012318107	2	0	0	3.1
co	2	0.3	ox	ox	-2	-2	2	2	O	O	5.34	0.89	2.0547842149	1	1	2.22	2.22
fe	2	0.1	co	co	0	0	1	1	C	C	-5.34	-0.89	1.92651822441	3	3	0	0
co	2	0.25	h2o	nh3	0	0	1	1	O	N	5.84	1.24	2.02339781138	1	2	0	0
ni	2	0.05	ncs	ncs	-1	-1	1	1	N	N	2.94	0.49	1.87735227831	2	2	2	2
fe	3	0.3	nh3	nh3	0	0	1	1	N	N	5.04	0.84	2.05248037661	2	2	0	0
fe	3	0.1	ncs	acac	-1	0	1	2	N	O	4.54	0.89	1.87876653242	2	0	2	3.1
co	2	0.3	h2o	cn	0	-1	1	1	O	C	0.52	1.24	1.98172103715	1	3	0	0
mn	3	0.25	co	co	0	0	1	1	C	C	-5.34	-0.89	2.08337644512	3	3	0	0
cr	2	0	co	en	0	0	1	2	C	N	1.58	0.84	1.99552955938	3	2	0	3
mn	3	0.1	pisc	h2o	0	0	1	1	C	O	3.98	1.24	1.98441475266	1	1	2.25	0
fe	3	0.25	en	en	0	0	2	2	N	N	5.04	0.84	2.0503766749	2	2	3	3
mn	3	0.15	cl	ncs	-1	-1	1	1	Cl	N	1.96	0.49	1.99144419536	3	2	0	2
co	3	0.05	co	acac	0	0	1	2	C	O	1.78	0.89	1.93860020712	3	0	0	3.1
mn	3	0.3	ox	ox	-2	-2	2	2	O	O	5.34	0.89	1.94377477982	1	1	2.22	2.22
fe	3	0.3	en	en	0	0	2	2	N	N	5.04	0.84	2.04537551553	2	2	3	3
co	3	0.2	co	co	0	0	1	1	C	C	-5.34	-0.89	1.9788138299	3	3	0	0
ni	2	0.2	nh3	bipy	0	0	1	2	N	N	3.64	0.84	1.95445762886	2	2	0	4.297
mn	3	0.25	co	en	0	0	1	2	C	N	1.58	0.84	2.07054184619	3	2	0	3
co	3	0.25	en	en	0	0	2	2	N	N	5.04	0.84	2.01662430073	2	2	3	3
co	3	0.25	cn	cn	-1	-1	1	1	C	C	-2.94	-0.49	1.9555295331	3	3	0	0
fe	3	0.1	tbuc	tbuc	-2	-2	2	2	O	O	5.34	0.89	1.95581656336	2	2	2.52	2.52
cr	2	0.3	acac	acac	0	0	2	2	O	O	5.34	0.89	2.00941096872	0	0	3.1	3.1
cr	2	0.2	nh3	porphyrin	0	-2	1	4	N	N	3.64	0.84	2.03435909293	2	2	0	6.9575
cr	2	0	ncs	h2o	-1	0	1	1	N	O	5.94	1.24	1.98497814284	2	1	2	0
fe	3	0.05	cl	acac	-1	0	1	2	Cl	O	3.56	0.89	1.94921752119	3	0	0	3.1
mn	2	0	c2h3ns	c2h3ns	0	0	1	1	C	C	-2.94	-0.49	1.9618354176	3	3	2	2
fe	2	0.2	h2o	ncs	0	-1	1	1	O	N	4.44	1.24	1.98444365022	1	2	0	2
fe	3	0.05	co	bipy	0	0	1	2	C	N	0.18	0.49	1.89877987629	3	2	0	4.297
cr	2	0.05	nh3	tbuc	0	-2	1	2	N	O	5.24	0.89	1.97978218366	2	2	0	2.52
cr	3	0	co	co	0	0	1	1	C	C	-5.34	-0.89	2.14791100506	3	3	0	0
mn	3	0	nh3	nh3	0	0	1	1	N	N	5.04	0.84	2.10576447423	2	2	0	0
fe	2	0.2	co	en	0	0	1	2	C	N	1.58	0.84	1.8903243852	3	2	0	3
mn	2	0.25	nh3	nh3	0	0	1	1	N	N	5.04	0.84	2.16148397545	2	2	0	0
cr	2	0.1	nh3	cn	0	-1	1	1	N	C	-0.28	0.84	2.08743254705	2	3	0	0
co	2	0.3	pisc	cl	0	-1	1	1	C	Cl	-0.98	0	1.88875455116	1	3	2.25	0
cr	2	0.3	en	en	0	0	2	2	N	N	5.04	0.84	2.19543020151	2	2	3	3
cr	2	0.05	cl	h2o	-1	0	1	1	Cl	O	4.96	1.24	2.10216015921	3	1	0	0
cr	3	0.1	cl	cl	-1	-1	1	1	Cl	Cl	0	0	2.48122882353	3	3	0	0
ni	2	0.15	nh3	nh3	0	0	1	1	N	N	5.04	0.84	1.94954244879	2	2	0	0
fe	2	0.1	en	en	0	0	2	2	N	N	5.04	0.84	2.08642048368	2	2	3	3
fe	3	0.25	h2o	porphyrin	0	-2	1	4	O	N	4.44	1.24	2.02906738748	1	2	0	6.9575
fe	3	0.25	nh3	nh3	0	0	1	1	N	N	5.04	0.84	2.05622761831	2	2	0	0
mn	2	0.2	phen	phen	0	0	2	2	N	N	2.94	0.49	2.06176530447	2	2	3.868	3.868
fe	3	0.05	ncs	pisc	-1	0	1	1	N	C	-0.98	0.49	1.8976436302	2	1	2	2.25
cr	2	0.15	h2o	cn	0	-1	1	1	O	C	0.52	1.24	2.10266332896	1	3	0	0
fe	2	0	pisc	cl	0	-1	1	1	C	Cl	-0.98	0	1.81462841966	1	3	2.25	0
fe	2	0	ncs	ncs	-1	-1	1	1	N	N	2.94	0.49	1.99272526848	2	2	2	2
co	2	0.05	pisc	cl	0	-1	1	1	C	Cl	-0.98	0	1.82386536464	1	3	2.25	0
mn	3	0.3	cl	phen	-1	0	1	2	Cl	N	1.96	0.49	2.07758705284	3	2	0	3.868
fe	3	0.15	cn	ncs	-1	-1	1	1	C	N	0.98	0.49	1.95288880206	3	2	0	2
cr	3	0	ncs	cn	-1	-1	1	1	N	C	-0.98	0.49	2.02753261379	2	3	2	0
co	2	0.2	h2o	cn	0	-1	1	1	O	C	0.52	1.24	1.96778174957	1	3	0	0
ni	2	0.05	nh3	acac	0	0	1	2	N	O	5.24	0.89	1.94380076331	2	0	0	3.1
fe	2	0.2	cn	cn	-1	-1	1	1	C	C	-2.94	-0.49	2.03702103336	3	3	0	0
cr	3	0	en	en	0	0	2	2	N	N	5.04	0.84	2.13624440384	2	2	3	3
ni	2	0.1	bipy	bipy	0	0	2	2	N	N	2.94	0.49	1.94824637551	2	2	4.297	4.297
co	3	0.15	nh3	co	0	0	1	1	N	C	-1.88	0.84	1.95713848588	2	3	0	0
fe	3	0.2	pisc	cl	0	-1	1	1	C	Cl	-0.98	0	1.90364507292	1	3	2.25	0
cr	3	0.2	tbuc	tbuc	-2	-2	2	2	O	O	5.34	0.89	1.99764332646	2	2	2.52	2.52
cr	3	0.2	scn	scn	-1	-1	1	1	S	S	0.18	0.03	2.4983037796	1	1	2	2
co	3	0.3	nh3	acac	0	0	1	2	N	O	5.24	0.89	1.90424291964	2	0	0	3.1
co	2	0.1	bipy	bipy	0	0	2	2	N	N	2.94	0.49	1.97685410956	2	2	4.297	4.297
co	2	0.1	tbuc	tbuc	-2	-2	2	2	O	O	5.34	0.89	2.07157539227	2	2	2.52	2.52
cr	2	0.05	h2o	cn	0	-1	1	1	O	C	0.52	1.24	2.08936119067	1	3	0	0
cr	2	0.15	nh3	nh3	0	0	1	1	N	N	5.04	0.84	2.20962317403	2	2	0	0
co	3	0.2	h2o	h2o	0	0	1	1	O	O	7.44	1.24	1.93044712967	1	1	0	0
co	3	0.15	en	en	0	0	2	2	N	N	5.04	0.84	2.02447818985	2	2	3	3
mn	2	0.3	ncs	ncs	-1	-1	1	1	N	N	2.94	0.49	2.13855586755	2	2	2	2
mn	3	0.3	scn	nh3	-1	0	1	1	S	N	3.42	0.84	2.07749067602	1	2	2	0
fe	2	0.1	co	ncs	0	-1	1	1	C	N	0.18	0.49	1.8488110048	3	2	0	2
co	3	0.2	c2h3ns	c2h3ns	0	0	1	1	C	C	-2.94	-0.49	1.92825535987	3	3	2	2
co	3	0.2	en	en	0	0	2	2	N	N	5.04	0.84	2.02165808965	2	2	3	3
fe	3	0.1	cn	h2o	-1	0	1	1	C	O	3.98	1.24	1.94653008686	3	1	0	0
fe	3	0.1	acac	acac	0	0	2	2	O	O	5.34	0.89	1.91650058422	0	0	3.1	3.1
fe	3	0.05	ncs	ncs	-1	-1	1	1	N	N	2.94	0.49	1.94199063115	2	2	2	2
fe	3	0	pisc	cl	0	-1	1	1	C	Cl	-0.98	0	1.86332551873	1	3	2.25	0
fe	3	0	nh3	nh3	0	0	1	1	N	N	5.04	0.84	2.07576410837	2	2	0	0
mn	3	0.05	acac	acac	0	0	2	2	O	O	5.34	0.89	1.92082393047	0	0	3.1	3.1
mn	2	0.25	pisc	nh3	0	0	1	1	C	N	2.38	0.84	2.00944154926	1	2	2.25	0
cr	3	0.25	scn	scn	-1	-1	1	1	S	S	0.18	0.03	2.49416503322	1	1	2	2
co	3	0.2	ncs	ox	-1	-2	1	2	N	O	4.54	0.89	1.92101092143	2	1	2	2.22
fe	2	0.3	co	tbuc	0	-2	1	2	C	O	1.78	0.89	1.87192347544	3	2	0	2.52
mn	3	0	acac	acac	0	0	2	2	O	O	5.34	0.89	1.91238744716	0	0	3.1	3.1
mn	3	0.2	nh3	nh3	0	0	1	1	N	N	5.04	0.84	2.08819923134	2	2	0	0
cr	3	0.15	cl	ncs	-1	-1	1	1	Cl	N	1.96	0.49	2.02979649602	3	2	0	2
ni	2	0.05	c2h3ns	c2h3ns	0	0	1	1	C	C	-2.94	-0.49	1.86718405682	3	3	2	2
co	3	0.25	pisc	pisc	0	0	1	1	C	C	-2.94	-0.49	1.91485089916	1	1	2.25	2.25
mn	2	0.05	h2o	h2o	0	0	1	1	O	O	7.44	1.24	2.05505492706	1	1	0	0
fe	2	0.15	c2h3ns	c2h3ns	0	0	1	1	C	C	-2.94	-0.49	1.92440043531	3	3	2	2
co	3	0	en	en	0	0	2	2	N	N	5.04	0.84	2.03878771148	2	2	3	3
co	3	0.15	co	acac	0	0	1	2	C	O	1.78	0.89	1.93190866077	3	0	0	3.1
cr	3	0	nh3	en	0	0	1	2	N	N	5.04	0.84	2.14715322823	2	2	0	3
cr	2	0.25	ncs	pisc	-1	0	1	1	N	C	-0.98	0.49	1.98371962124	2	1	2	2.25
fe	3	0.15	h2o	porphyrin	0	-2	1	4	O	N	4.44	1.24	1.98187516208	1	2	0	6.9575
fe	2	0	pisc	ncs	0	-1	1	1	C	N	0.98	0.49	1.8545032984	1	2	2.25	2
fe	2	0.2	pisc	ox	0	-2	1	2	C	O	2.58	0.89	1.86020045099	1	1	2.25	2.22
cr	2	0.3	scn	phen	-1	0	1	2	S	N	2.02	0.49	2.08537351428	1	2	2	3.868
fe	3	0.1	cn	cn	-1	-1	1	1	C	C	-2.94	-0.49	1.98724840125	3	3	0	0
ni	2	0.1	co	co	0	0	1	1	C	C	-5.34	-0.89	1.8879726759	3	3	0	0
mn	3	0.3	co	en	0	0	1	2	C	N	1.58	0.84	2.06344623614	3	2	0	3
cr	2	0.15	c2h3ns	c2h3ns	0	0	1	1	C	C	-2.94	-0.49	2.05713430644	3	3	2	2
co	3	0.15	cn	cn	-1	-1	1	1	C	C	-2.94	-0.49	1.9524862681	3	3	0	0
mn	2	0	bipy	bipy	0	0	2	2	N	N	2.94	0.49	2.02223556496	2	2	4.297	4.297
cr	2	0.3	co	en	0	0	1	2	C	N	1.58	0.84	2.07081665624	3	2	0	3
cr	2	0.15	ncs	pisc	-1	0	1	1	N	C	-0.98	0.49	1.97409377788	2	1	2	2.25
co	2	0.25	h2o	h2o	0	0	1	1	O	O	7.44	1.24	2.0118533349	1	1	0	0
cr	2	0.1	h2o	bipy	0	0	1	2	O	N	4.44	1.24	2.09184950398	1	2	0	4.297
mn	3	0.1	co	nh3	0	0	1	1	C	N	1.58	0.84	2.05634422423	3	2	0	0
co	2	0	tbuc	tbuc	-2	-2	2	2	O	O	5.34	0.89	2.05725003014	2	2	2.52	2.52
mn	2	0.3	acac	acac	0	0	2	2	O	O	5.34	0.89	1.99452145674	0	0	3.1	3.1
mn	3	0.25	scn	nh3	-1	0	1	1	S	N	3.42	0.84	2.07873616656	1	2	2	0
fe	2	0.15	h2o	ncs	0	-1	1	1	O	N	4.44	1.24	1.97716709176	1	2	0	2
mn	3	0.2	co	co	0	0	1	1	C	C	-5.34	-0.89	2.07481144768	3	3	0	0
cr	2	0.25	acac	acac	0	0	2	2	O	O	5.34	0.89	1.99696729168	0	0	3.1	3.1
co	2	0.05	tbuc	tbuc	-2	-2	2	2	O	O	5.34	0.89	2.06596333644	2	2	2.52	2.52
co	2	0.2	acac	acac	0	0	2	2	O	O	5.34	0.89	1.96284841039	0	0	3.1	3.1
co	3	0.1	ncs	ox	-1	-2	1	2	N	O	4.54	0.89	1.93843179268	2	1	2	2.22
fe	3	0.15	cn	porphyrin	-1	-2	1	4	C	N	0.98	0.49	1.98457471355	3	2	0	6.9575
co	2	0.1	pisc	en	0	0	1	2	C	N	2.38	0.84	1.913333772	1	2	2.25	3
cr	3	0.1	cn	cn	-1	-1	1	1	C	C	-2.94	-0.49	2.10787009766	3	3	0	0
mn	2	0.1	co	ncs	0	-1	1	1	C	N	0.18	0.49	1.8718876841	3	2	0	2
fe	3	0.25	bipy	bipy	0	0	2	2	N	N	2.94	0.49	1.99671292221	2	2	4.297	4.297
cr	3	0.3	tbuc	tbuc	-2	-2	2	2	O	O	5.34	0.89	1.99557593681	2	2	2.52	2.52
fe	2	0.05	pisc	ox	0	-2	1	2	C	O	2.58	0.89	1.83398134644	1	1	2.25	2.22
fe	2	0.25	phen	phen	0	0	2	2	N	N	2.94	0.49	2.0339774699	2	2	3.868	3.868
fe	2	0.15	cl	pisc	-1	0	1	1	Cl	C	-1.96	0	1.8828703913	3	1	0	2.25
fe	2	0.1	ox	ox	-2	-2	2	2	O	O	5.34	0.89	2.04179141644	1	1	2.22	2.22
fe	3	0.05	cn	h2o	-1	0	1	1	C	O	3.98	1.24	1.94468714053	3	1	0	0
fe	2	0.15	ncs	ncs	-1	-1	1	1	N	N	2.94	0.49	2.02736851557	2	2	2	2
mn	3	0.1	ox	ox	-2	-2	2	2	O	O	5.34	0.89	1.96093850235	1	1	2.22	2.22
mn	2	0	h2o	bipy	0	0	1	2	O	N	4.44	1.24	2.0390708271	1	2	0	4.297
co	3	0.2	co	acac	0	0	1	2	C	O	1.78	0.89	1.92195172818	3	0	0	3.1
cr	3	0.25	ox	ox	-2	-2	2	2	O	O	5.34	0.89	1.98668166647	1	1	2.22	2.22
co	2	0.1	h2o	nh3	0	0	1	1	O	N	5.84	1.24	2.01930673901	1	2	0	0
cr	2	0.25	cl	h2o	-1	0	1	1	Cl	O	4.96	1.24	2.10116649133	3	1	0	0
mn	3	0.05	ox	ox	-2	-2	2	2	O	O	5.34	0.89	1.96638293234	1	1	2.22	2.22
mn	3	0.15	scn	nh3	-1	0	1	1	S	N	3.42	0.84	2.08480845229	1	2	2	0
fe	2	0.25	ncs	ncs	-1	-1	1	1	N	N	2.94	0.49	2.03810972865	2	2	2	2
cr	2	0.15	tbuc	tbuc	-2	-2	2	2	O	O	5.34	0.89	2.00588801889	2	2	2.52	2.52
cr	3	0.05	ncs	cn	-1	-1	1	1	N	C	-0.98	0.49	2.03176822868	2	3	2	0
cr	2	0.25	en	en	0	0	2	2	N	N	5.04	0.84	2.19407898532	2	2	3	3
cr	2	0.05	cn	nh3	-1	0	1	1	C	N	2.38	0.84	2.06128670154	3	2	0	0
fe	3	0	h2o	porphyrin	0	-2	1	4	O	N	4.44	1.24	1.99275802116	1	2	0	6.9575
mn	2	0.15	nh3	nh3	0	0	1	1	N	N	5.04	0.84	2.15840265252	2	2	0	0
fe	3	0	cl	ncs	-1	-1	1	1	Cl	N	1.96	0.49	1.94445429055	3	2	0	2
ni	2	0.3	bipy	bipy	0	0	2	2	N	N	2.94	0.49	1.95702667754	2	2	4.297	4.297
cr	3	0	cl	ncs	-1	-1	1	1	Cl	N	1.96	0.49	2.01894112183	3	2	0	2
fe	3	0.25	ncs	ncs	-1	-1	1	1	N	N	2.94	0.49	1.94372612628	2	2	2	2
co	2	0.2	cn	acac	-1	0	1	2	C	O	2.58	0.89	1.94579115918	3	0	0	3.1
cr	2	0.15	acac	acac	0	0	2	2	O	O	5.34	0.89	1.95617420253	0	0	3.1	3.1
co	3	0	nh3	nh3	0	0	1	1	N	N	5.04	0.84	2.04715420123	2	2	0	0
co	3	0	ncs	acac	-1	0	1	2	N	O	4.54	0.89	1.9300275055	2	0	2	3.1
co	2	0.2	bipy	bipy	0	0	2	2	N	N	2.94	0.49	1.99194686009	2	2	4.297	4.297
co	2	0	ncs	h2o	-1	0	1	1	N	O	5.94	1.24	1.91866630203	2	1	2	0
cr	2	0.3	scn	nh3	-1	0	1	1	S	N	3.42	0.84	2.18074351798	1	2	2	0
mn	3	0	cn	cn	-1	-1	1	1	C	C	-2.94	-0.49	2.0263626286	3	3	0	0
co	3	0.25	h2o	h2o	0	0	1	1	O	O	7.44	1.24	1.92420527735	1	1	0	0
cr	2	0.25	tbuc	tbuc	-2	-2	2	2	O	O	5.34	0.89	2.0009778918	2	2	2.52	2.52
mn	3	0.3	co	h2o	0	0	1	1	C	O	3.18	1.24	1.9250855257	3	1	0	0
fe	2	0.15	co	ncs	0	-1	1	1	C	N	0.18	0.49	1.8581273606	3	2	0	2
mn	2	0	nh3	ncs	0	-1	1	1	N	N	3.64	0.84	1.98642874585	2	2	0	2
fe	2	0.15	en	en	0	0	2	2	N	N	5.04	0.84	2.08865672547	2	2	3	3
fe	2	0.15	h2o	scn	0	-1	1	1	O	S	2.6	1.24	2.04437315147	1	1	0	2
mn	2	0.25	nh3	cn	0	-1	1	1	N	C	-0.28	0.84	2.06338323125	2	3	0	0
co	2	0	pisc	en	0	0	1	2	C	N	2.38	0.84	1.88895190238	1	2	2.25	3
cr	3	0.1	tbuc	tbuc	-2	-2	2	2	O	O	5.34	0.89	2.00782989109	2	2	2.52	2.52
cr	2	0.3	h2o	cn	0	-1	1	1	O	C	0.52	1.24	2.11954162867	1	3	0	0
co	2	0.15	co	co	0	0	1	1	C	C	-5.34	-0.89	1.94883779193	3	3	0	0
cr	3	0.1	scn	scn	-1	-1	1	1	S	S	0.18	0.03	2.49743749206	1	1	2	2
cr	3	0.05	pisc	tbuc	0	-2	1	2	C	O	2.58	0.89	1.96081107848	1	2	2.25	2.52
cr	3	0.1	h2o	h2o	0	0	1	1	O	O	7.44	1.24	1.99300074788	1	1	0	0
co	2	0.15	acac	acac	0	0	2	2	O	O	5.34	0.89	1.95799576962	0	0	3.1	3.1
co	3	0.2	nh3	co	0	0	1	1	N	C	-1.88	0.84	1.96425244511	2	3	0	0
co	2	0.05	nh3	nh3	0	0	1	1	N	N	5.04	0.84	2.04192091263	2	2	0	0
co	2	0.05	ncs	h2o	-1	0	1	1	N	O	5.94	1.24	1.92109247356	2	1	2	0
fe	2	0.1	pisc	ncs	0	-1	1	1	C	N	0.98	0.49	1.87127825849	1	2	2.25	2
cr	3	0.25	h2o	h2o	0	0	1	1	O	O	7.44	1.24	1.9866417294	1	1	0	0
cr	3	0.1	bipy	bipy	0	0	2	2	N	N	2.94	0.49	2.06754293962	2	2	4.297	4.297
fe	2	0.1	cl	pisc	-1	0	1	1	Cl	C	-1.96	0	1.87506152834	3	1	0	2.25
fe	3	0	ncs	acac	-1	0	1	2	N	O	4.54	0.89	1.87789473298	2	0	2	3.1
cr	3	0.15	acac	acac	0	0	2	2	O	O	5.34	0.89	1.95622773414	0	0	3.1	3.1
cr	2	0	tbuc	tbuc	-2	-2	2	2	O	O	5.34	0.89	2.01552591325	2	2	2.52	2.52
fe	3	0.15	h2o	pisc	0	0	1	1	O	C	0.52	1.24	1.94067281474	1	1	0	2.25
ni	2	0.15	c2h3ns	c2h3ns	0	0	1	1	C	C	-2.94	-0.49	1.8766196385	3	3	2	2
co	3	0.25	pisc	tbuc	0	-2	1	2	C	O	2.58	0.89	1.91326495422	1	2	2.25	2.52
co	3	0.25	acac	acac	0	0	2	2	O	O	5.34	0.89	1.90325119147	0	0	3.1	3.1
ni	2	0	tbuc	tbuc	-2	-2	2	2	O	O	5.34	0.89	1.931267306	2	2	2.52	2.52
mn	2	0.3	co	co	0	0	1	1	C	C	-5.34	-0.89	2.03662929582	3	3	0	0
fe	2	0.05	tbuc	tbuc	-2	-2	2	2	O	O	5.34	0.89	2.0521493664	2	2	2.52	2.52
fe	2	0.25	co	en	0	0	1	2	C	N	1.58	0.84	1.90597400239	3	2	0	3
cr	3	0.25	ncs	ncs	-1	-1	1	1	N	N	2.94	0.49	2.01597264182	2	2	2	2
ni	2	0	pisc	pisc	0	0	1	1	C	C	-2.94	-0.49	1.86996284195	1	1	2.25	2.25
cr	2	0	bipy	bipy	0	0	2	2	N	N	2.94	0.49	2.03666913878	2	2	4.297	4.297
fe	3	0.1	cn	ncs	-1	-1	1	1	C	N	0.98	0.49	1.94995835088	3	2	0	2
cr	2	0.2	cl	h2o	-1	0	1	1	Cl	O	4.96	1.24	2.10053563527	3	1	0	0
ni	2	0	co	acac	0	0	1	2	C	O	1.78	0.89	1.88810772398	3	0	0	3.1
mn	2	0.05	co	nh3	0	0	1	1	C	N	1.58	0.84	1.89875688481	3	2	0	0
ni	2	0.25	h2o	en	0	0	1	2	O	N	5.84	1.24	1.96390385803	1	2	0	3
cr	2	0.2	co	en	0	0	1	2	C	N	1.58	0.84	2.03920587404	3	2	0	3
fe	3	0	ox	ox	-2	-2	2	2	O	O	5.34	0.89	1.9535501217	1	1	2.22	2.22
cr	3	0.25	cl	ncs	-1	-1	1	1	Cl	N	1.96	0.49	2.03197195938	3	2	0	2
cr	2	0.1	pisc	ncs	0	-1	1	1	C	N	0.98	0.49	1.99627310071	1	2	2.25	2
co	3	0.05	ncs	ox	-1	-2	1	2	N	O	4.54	0.89	1.94145676495	2	1	2	2.22
cr	3	0.3	pisc	tbuc	0	-2	1	2	C	O	2.58	0.89	1.95137676683	1	2	2.25	2.52
fe	2	0.25	cn	cn	-1	-1	1	1	C	C	-2.94	-0.49	2.05283985791	3	3	0	0
cr	2	0.2	nh3	cn	0	-1	1	1	N	C	-0.28	0.84	2.10964796846	2	3	0	0
fe	3	0.3	cn	porphyrin	-1	-2	1	4	C	N	0.98	0.49	1.99394334847	3	2	0	6.9575
mn	2	0	pisc	nh3	0	0	1	1	C	N	2.38	0.84	1.93966598096	1	2	2.25	0
cr	3	0.3	bipy	bipy	0	0	2	2	N	N	2.94	0.49	2.06605883304	2	2	4.297	4.297
fe	2	0.3	cn	cn	-1	-1	1	1	C	C	-2.94	-0.49	2.07084317123	3	3	0	0
mn	3	0.15	nh3	phen	0	0	1	2	N	N	3.64	0.84	2.04493186229	2	2	0	3.868
cr	3	0.15	cl	ox	-1	-2	1	2	Cl	O	3.56	0.89	1.97764881082	3	1	0	2.22
ni	2	0.2	nh3	nh3	0	0	1	1	N	N	5.04	0.84	1.9482024127	2	2	0	0
mn	2	0	co	co	0	0	1	1	C	C	-5.34	-0.89	1.97799836553	3	3	0	0
mn	3	0.3	phen	phen	0	0	2	2	N	N	2.94	0.49	2.02333690227	2	2	3.868	3.868
cr	3	0.2	nh3	en	0	0	1	2	N	N	5.04	0.84	2.12804338231	2	2	0	3
mn	2	0.3	h2o	bipy	0	0	1	2	O	N	4.44	1.24	2.09197728089	1	2	0	4.297
co	2	0.15	nh3	nh3	0	0	1	1	N	N	5.04	0.84	2.04419815205	2	2	0	0
cr	3	0.05	cl	ncs	-1	-1	1	1	Cl	N	1.96	0.49	2.02295321666	3	2	0	2
cr	2	0.05	acac	acac	0	0	2	2	O	O	5.34	0.89	1.95215678305	0	0	3.1	3.1
fe	3	0.25	ox	ox	-2	-2	2	2	O	O	5.34	0.89	1.9341787911	1	1	2.22	2.22
cr	2	0.05	nh3	cn	0	-1	1	1	N	C	-0.28	0.84	2.08058969544	2	3	0	0
ni	2	0.3	pisc	pisc	0	0	1	1	C	C	-2.94	-0.49	1.9003083703	1	1	2.25	2.25
fe	3	0.15	pisc	pisc	0	0	1	1	C	C	-2.94	-0.49	1.91884527721	1	1	2.25	2.25
co	2	0.25	cn	acac	-1	0	1	2	C	O	2.58	0.89	1.9528002632	3	0	0	3.1
cr	3	0.1	ncs	ncs	-1	-1	1	1	N	N	2.94	0.49	2.01174009782	2	2	2	2
fe	3	0	h2o	h2o	0	0	1	1	O	O	7.44	1.24	1.94431787606	1	1	0	0
cr	3	0.15	nh3	en	0	0	1	2	N	N	5.04	0.84	2.13102606791	2	2	0	3
co	3	0.15	ncs	acac	-1	0	1	2	N	O	4.54	0.89	1.92031459219	2	0	2	3.1
fe	3	0.3	cl	cl	-1	-1	1	1	Cl	Cl	0	0	2.4602275854	3	3	0	0
fe	2	0.05	nh3	nh3	0	0	1	1	N	N	5.04	0.84	2.08896834056	2	2	0	0
cr	2	0.05	pisc	scn	0	-1	1	1	C	S	-0.86	0.03	1.97316739024	1	1	2.25	2
mn	3	0.2	nh3	phen	0	0	1	2	N	N	3.64	0.84	2.04286011518	2	2	0	3.868
cr	3	0.15	pisc	tbuc	0	-2	1	2	C	O	2.58	0.89	1.9650474512	1	2	2.25	2.52
cr	3	0.25	co	h2o	0	0	1	1	C	O	3.18	1.24	1.96884132749	3	1	0	0
ni	2	0.2	co	co	0	0	1	1	C	C	-5.34	-0.89	1.9076460881	3	3	0	0
mn	2	0.15	bipy	bipy	0	0	2	2	N	N	2.94	0.49	2.04568146967	2	2	4.297	4.297
fe	3	0.2	c2h3ns	c2h3ns	0	0	1	1	C	C	-2.94	-0.49	1.9682727301	3	3	2	2
co	3	0.15	c2h3ns	c2h3ns	0	0	1	1	C	C	-2.94	-0.49	1.9252306827	3	3	2	2
mn	3	0.25	phen	phen	0	0	2	2	N	N	2.94	0.49	2.02418990617	2	2	3.868	3.868
fe	2	0.15	ncs	pisc	-1	0	1	1	N	C	-0.98	0.49	1.90092318008	2	1	2	2.25
cr	2	0.2	ox	ox	-2	-2	2	2	O	O	5.34	0.89	1.99222150915	1	1	2.22	2.22
mn	2	0.05	acac	acac	0	0	2	2	O	O	5.34	0.89	1.95438596741	0	0	3.1	3.1
fe	2	0.15	cn	cn	-1	-1	1	1	C	C	-2.94	-0.49	2.02292191592	3	3	0	0
fe	3	0	cl	cl	-1	-1	1	1	Cl	Cl	0	0	2.459501199	3	3	0	0
cr	3	0.2	acac	acac	0	0	2	2	O	O	5.34	0.89	1.95424305552	0	0	3.1	3.1
fe	3	0.05	h2o	porphyrin	0	-2	1	4	O	N	4.44	1.24	1.98831567274	1	2	0	6.9575
cr	3	0.3	cl	ncs	-1	-1	1	1	Cl	N	1.96	0.49	2.03186920628	3	2	0	2
fe	3	0.05	cl	ncs	-1	-1	1	1	Cl	N	1.96	0.49	1.94797097939	3	2	0	2
cr	2	0	nh3	cn	0	-1	1	1	N	C	-0.28	0.84	2.08663472404	2	3	0	0
cr	2	0	scn	nh3	-1	0	1	1	S	N	3.42	0.84	2.17368846583	1	2	2	0
cr	2	0.2	cn	nh3	-1	0	1	1	C	N	2.38	0.84	2.09073876004	3	2	0	0
fe	3	0.3	cl	ncs	-1	-1	1	1	Cl	N	1.96	0.49	1.95706529508	3	2	0	2
mn	3	0.15	co	nh3	0	0	1	1	C	N	1.58	0.84	2.06859245772	3	2	0	0
cr	2	0.2	cn	co	-1	0	1	1	C	C	-4.54	-0.49	2.00038960977	3	3	0	0
cr	3	0.2	bipy	bipy	0	0	2	2	N	N	2.94	0.49	2.06658171109	2	2	4.297	4.297
co	2	0.3	acac	acac	0	0	2	2	O	O	5.34	0.89	1.97431720276	0	0	3.1	3.1
cr	3	0	pisc	tbuc	0	-2	1	2	C	O	2.58	0.89	1.96492487	1	2	2.25	2.52
cr	3	0.1	en	en	0	0	2	2	N	N	5.04	0.84	2.12841346921	2	2	3	3
ni	2	0.25	c2h3ns	c2h3ns	0	0	1	1	C	C	-2.94	-0.49	1.89424789735	3	3	2	2
fe	3	0	cl	pisc	-1	0	1	1	Cl	C	-1.96	0	1.91864495237	3	1	0	2.25
co	3	0.05	bipy	bipy	0	0	2	2	N	N	2.94	0.49	1.98140714304	2	2	4.297	4.297
mn	3	0.3	c2h3ns	c2h3ns	0	0	1	1	C	C	-2.94	-0.49	2.02373939264	3	3	2	2
co	2	0.15	en	en	0	0	2	2	N	N	5.04	0.84	2.03985408434	2	2	3	3
mn	3	0.15	acac	acac	0	0	2	2	O	O	5.34	0.89	1.9006933877	0	0	3.1	3.1
fe	2	0.3	pisc	cl	0	-1	1	1	C	Cl	-0.98	0	1.87070267977	1	3	2.25	0
fe	3	0.2	cn	cn	-1	-1	1	1	C	C	-2.94	-0.49	1.99579415214	3	3	0	0
cr	2	0.1	nh3	tbuc	0	-2	1	2	N	O	5.24	0.89	1.97617358886	2	2	0	2.52
co	3	0.3	c2h3ns	c2h3ns	0	0	1	1	C	C	-2.94	-0.49	1.93407344249	3	3	2	2
fe	2	0.15	cn	acac	-1	0	1	2	C	O	2.58	0.89	1.96389261945	3	0	0	3.1
co	3	0.15	nh3	nh3	0	0	1	1	N	N	5.04	0.84	2.03241103322	2	2	0	0
co	2	0.25	ox	ox	-2	-2	2	2	O	O	5.34	0.89	2.05622391921	1	1	2.22	2.22
fe	2	0.05	c2h3ns	c2h3ns	0	0	1	1	C	C	-2.94	-0.49	1.91447936581	3	3	2	2
fe	2	0.2	cl	pisc	-1	0	1	1	Cl	C	-1.96	0	1.89141071677	3	1	0	2.25
co	2	0.05	h2o	cn	0	-1	1	1	O	C	0.52	1.24	1.95231378792	1	3	0	0
cr	3	0.3	h2o	h2o	0	0	1	1	O	O	7.44	1.24	1.98447418161	1	1	0	0
ni	2	0.25	acac	acac	0	0	2	2	O	O	5.34	0.89	1.89481901485	0	0	3.1	3.1
mn	2	0.15	phen	phen	0	0	2	2	N	N	2.94	0.49	2.05490879477	2	2	3.868	3.868
fe	3	0.05	bipy	bipy	0	0	2	2	N	N	2.94	0.49	2.00248808092	2	2	4.297	4.297
fe	3	0.25	tbuc	tbuc	-2	-2	2	2	O	O	5.34	0.89	1.94541771382	2	2	2.52	2.52
fe	2	0	c2h3ns	c2h3ns	0	0	1	1	C	C	-2.94	-0.49	1.91067207645	3	3	2	2
co	3	0.2	pisc	pisc	0	0	1	1	C	C	-2.94	-0.49	1.91455687261	1	1	2.25	2.25
cr	3	0.05	bipy	bipy	0	0	2	2	N	N	2.94	0.49	2.06759581837	2	2	4.297	4.297
mn	2	0.05	nh3	nh3	0	0	1	1	N	N	5.04	0.84	2.14574868522	2	2	0	0
fe	2	0.05	h2o	scn	0	-1	1	1	O	S	2.6	1.24	2.04610651664	1	1	0	2
fe	2	0.15	co	tbuc	0	-2	1	2	C	O	1.78	0.89	1.83632040438	3	2	0	2.52
co	3	0.3	co	acac	0	0	1	2	C	O	1.78	0.89	1.90540614842	3	0	0	3.1
cr	3	0.25	cl	ox	-1	-2	1	2	Cl	O	3.56	0.89	1.97040262213	3	1	0	2.22
co	3	0.15	co	co	0	0	1	1	C	C	-5.34	-0.89	1.97197847381	3	3	0	0
cr	2	0.05	co	co	0	0	1	1	C	C	-5.34	-0.89	2.05562205513	3	3	0	0
fe	3	0.3	h2o	pisc	0	0	1	1	O	C	0.52	1.24	1.97046466568	1	1	0	2.25
cr	2	0.15	pisc	ncs	0	-1	1	1	C	N	0.98	0.49	2.00398741071	1	2	2.25	2
co	2	0	bipy	bipy	0	0	2	2	N	N	2.94	0.49	1.97042806808	2	2	4.297	4.297
cr	3	0.15	bipy	bipy	0	0	2	2	N	N	2.94	0.49	2.06721786313	2	2	4.297	4.297
co	3	0.1	phen	phen	0	0	2	2	N	N	2.94	0.49	1.98834151676	2	2	3.868	3.868
mn	3	0.2	c2h3ns	c2h3ns	0	0	1	1	C	C	-2.94	-0.49	2.01637242842	3	3	2	2
cr	2	0	acac	acac	0	0	2	2	O	O	5.34	0.89	1.95161818807	0	0	3.1	3.1
co	3	0.15	bipy	bipy	0	0	2	2	N	N	2.94	0.49	1.97588097932	2	2	4.297	4.297
mn	3	0.2	phen	phen	0	0	2	2	N	N	2.94	0.49	2.02650544253	2	2	3.868	3.868
ni	2	0.25	nh3	nh3	0	0	1	1	N	N	5.04	0.84	1.94717867525	2	2	0	0
ni	2	0.15	acac	acac	0	0	2	2	O	O	5.34	0.89	1.89321462116	0	0	3.1	3.1
cr	2	0	pisc	pisc	0	0	1	1	C	C	-2.94	-0.49	1.99132811274	1	1	2.25	2.25
co	3	0.3	pisc	pisc	0	0	1	1	C	C	-2.94	-0.49	1.91988084185	1	1	2.25	2.25
fe	2	0	cn	acac	-1	0	1	2	C	O	2.58	0.89	1.93779146834	3	0	0	3.1
fe	2	0.05	ncs	ncs	-1	-1	1	1	N	N	2.94	0.49	2.00233137347	2	2	2	2
co	2	0.05	h2o	phen	0	0	1	2	O	N	4.44	1.24	2.02409642232	1	2	0	3.868
co	3	0.3	nh3	co	0	0	1	1	N	C	-1.88	0.84	1.97796444572	2	3	0	0
cr	2	0.2	tbuc	tbuc	-2	-2	2	2	O	O	5.34	0.89	2.00367514448	2	2	2.52	2.52
fe	2	0.25	c2h3ns	c2h3ns	0	0	1	1	C	C	-2.94	-0.49	1.93951708936	3	3	2	2
mn	3	0	cl	ncs	-1	-1	1	1	Cl	N	1.96	0.49	1.97843493758	3	2	0	2
mn	3	0	ox	ox	-2	-2	2	2	O	O	5.34	0.89	1.96500520001	1	1	2.22	2.22
fe	2	0.2	pisc	ncs	0	-1	1	1	C	N	0.98	0.49	1.8926572214	1	2	2.25	2
co	2	0.25	h2o	en	0	0	1	2	O	N	5.84	1.24	2.01171309568	1	2	0	3
mn	2	0.2	en	en	0	0	2	2	N	N	5.04	0.84	2.13967584755	2	2	3	3
fe	2	0.1	h2o	scn	0	-1	1	1	O	S	2.6	1.24	2.04448674055	1	1	0	2
mn	2	0.25	h2o	h2o	0	0	1	1	O	O	7.44	1.24	2.08590730784	1	1	0	0
mn	3	0.2	co	nh3	0	0	1	1	C	N	1.58	0.84	2.08036252701	3	2	0	0
fe	2	0	tbuc	tbuc	-2	-2	2	2	O	O	5.34	0.89	2.03803501272	2	2	2.52	2.52
fe	3	0.1	ncs	ox	-1	-2	1	2	N	O	4.54	0.89	1.94390122946	2	1	2	2.22
cr	3	0.3	acac	acac	0	0	2	2	O	O	5.34	0.89	1.95953707317	0	0	3.1	3.1
mn	3	0.3	nh3	nh3	0	0	1	1	N	N	5.04	0.84	2.08008256958	2	2	0	0
co	2	0.05	acac	acac	0	0	2	2	O	O	5.34	0.89	1.93103738458	0	0	3.1	3.1
co	2	0	co	co	0	0	1	1	C	C	-5.34	-0.89	1.92127002071	3	3	0	0
fe	3	0.2	nh3	nh3	0	0	1	1	N	N	5.04	0.84	2.05969812921	2	2	0	0
mn	2	0.05	nh3	ncs	0	-1	1	1	N	N	3.64	0.84	2.00202323124	2	2	0	2
mn	3	0.1	scn	nh3	-1	0	1	1	S	N	3.42	0.84	2.0860676408	1	2	2	0
mn	3	0.1	cl	phen	-1	0	1	2	Cl	N	1.96	0.49	2.08088260451	3	2	0	3.868
co	2	0.1	h2o	en	0	0	1	2	O	N	5.84	1.24	2.01095231762	1	2	0	3
ni	2	0.3	acac	acac	0	0	2	2	O	O	5.34	0.89	1.89530435706	0	0	3.1	3.1
cr	3	0.1	ncs	cn	-1	-1	1	1	N	C	-0.98	0.49	2.03904737324	2	3	2	0
ni	2	0.1	en	en	0	0	2	2	N	N	5.04	0.84	1.9775807014	2	2	3	3
fe	3	0	cn	cn	-1	-1	1	1	C	C	-2.94	-0.49	1.98336603965	3	3	0	0
fe	3	0.05	nh3	nh3	0	0	1	1	N	N	5.04	0.84	2.07108251181	2	2	0	0
fe	3	0.2	co	co	0	0	1	1	C	C	-5.34	-0.89	2.02558830274	3	3	0	0
cr	2	0.15	scn	nh3	-1	0	1	1	S	N	3.42	0.84	2.1775735208	1	2	2	0
cr	2	0.1	co	en	0	0	1	2	C	N	1.58	0.84	2.01411392988	3	2	0	3
cr	2	0.2	co	co	0	0	1	1	C	C	-5.34	-0.89	2.0866375746	3	3	0	0
cr	2	0.3	h2o	ox	0	-2	1	2	O	O	6.04	1.24	1.94641354433	1	1	0	2.22
ni	2	0.05	pisc	pisc	0	0	1	1	C	C	-2.94	-0.49	1.87232045082	1	1	2.25	2.25
fe	2	0.3	ncs	ncs	-1	-1	1	1	N	N	2.94	0.49	2.04666501339	2	2	2	2
cr	2	0.3	bipy	bipy	0	0	2	2	N	N	2.94	0.49	2.07704478475	2	2	4.297	4.297
ni	2	0.2	ox	ox	-2	-2	2	2	O	O	5.34	0.89	1.90947813796	1	1	2.22	2.22
mn	2	0.2	h2o	en	0	0	1	2	O	N	5.84	1.24	2.10268202117	1	2	0	3
fe	3	0.05	cn	cn	-1	-1	1	1	C	C	-2.94	-0.49	1.98542133122	3	3	0	0
cr	2	0.3	ncs	pisc	-1	0	1	1	N	C	-0.98	0.49	1.98854688026	2	1	2	2.25
cr	3	0.3	nh3	en	0	0	1	2	N	N	5.04	0.84	2.12029232889	2	2	0	3
fe	3	0.15	c2h3ns	c2h3ns	0	0	1	1	C	C	-2.94	-0.49	1.96466016349	3	3	2	2
fe	3	0.3	cl	pisc	-1	0	1	1	Cl	C	-1.96	0	1.95609719898	3	1	0	2.25
co	3	0.2	nh3	acac	0	0	1	2	N	O	5.24	0.89	1.91289867521	2	0	0	3.1
fe	2	0.1	h2o	ncs	0	-1	1	1	O	N	4.44	1.24	1.95038822983	1	2	0	2
cr	3	0.3	c2h3ns	c2h3ns	0	0	1	1	C	C	-2.94	-0.49	2.09314898808	3	3	2	2
co	3	0	ncs	ncs	-1	-1	1	1	N	N	2.94	0.49	1.92286289405	2	2	2	2
fe	3	0.2	cn	porphyrin	-1	-2	1	4	C	N	0.98	0.49	1.98710066162	3	2	0	6.9575
mn	3	0.2	pisc	h2o	0	0	1	1	C	O	3.98	1.24	2.0425945253	1	1	2.25	0
mn	3	0.25	bipy	bipy	0	0	2	2	N	N	2.94	0.49	2.02274546679	2	2	4.297	4.297
fe	3	0.2	co	bipy	0	0	1	2	C	N	0.18	0.49	1.91653756269	3	2	0	4.297
cr	2	0	h2o	ox	0	-2	1	2	O	O	6.04	1.24	1.96612472681	1	1	0	2.22
mn	2	0.1	co	en	0	0	1	2	C	N	1.58	0.84	1.89308725703	3	2	0	3
fe	3	0.25	scn	nh3	-1	0	1	1	S	N	3.42	0.84	2.0423047911	1	2	2	0
cr	2	0.25	ncs	h2o	-1	0	1	1	N	O	5.94	1.24	2.02033729576	2	1	2	0
co	3	0.05	ox	ox	-2	-2	2	2	O	O	5.34	0.89	1.87646872758	1	1	2.22	2.22
cr	2	0.15	co	en	0	0	1	2	C	N	1.58	0.84	2.02575843545	3	2	0	3
co	3	0.1	pisc	tbuc	0	-2	1	2	C	O	2.58	0.89	1.88548201421	1	2	2.25	2.52
mn	2	0.1	acac	acac	0	0	2	2	O	O	5.34	0.89	1.96119809898	0	0	3.1	3.1
cr	3	0.2	co	h2o	0	0	1	1	C	O	3.18	1.24	1.96994241472	3	1	0	0
mn	3	0.25	nh3	phen	0	0	1	2	N	N	3.64	0.84	2.03852870232	2	2	0	3.868
mn	3	0.1	co	en	0	0	1	2	C	N	1.58	0.84	2.03698438286	3	2	0	3
mn	2	0.25	phen	phen	0	0	2	2	N	N	2.94	0.49	2.05087054337	2	2	3.868	3.868
fe	2	0	pisc	ox	0	-2	1	2	C	O	2.58	0.89	1.8329306227	1	1	2.25	2.22
co	2	0.25	h2o	cn	0	-1	1	1	O	C	0.52	1.24	1.97569354488	1	3	0	0
mn	2	0.3	co	nh3	0	0	1	1	C	N	1.58	0.84	1.96187828594	3	2	0	0
cr	2	0	h2o	cn	0	-1	1	1	O	C	0.52	1.24	2.08225782927	1	3	0	0
cr	2	0.15	cn	nh3	-1	0	1	1	C	N	2.38	0.84	2.08143510091	3	2	0	0
mn	3	0.15	bipy	bipy	0	0	2	2	N	N	2.94	0.49	2.02436900055	2	2	4.297	4.297
co	2	0.3	phen	phen	0	0	2	2	N	N	2.94	0.49	2.17959874374	2	2	3.868	3.868
cr	3	0.05	scn	scn	-1	-1	1	1	S	S	0.18	0.03	2.49650422094	1	1	2	2
fe	2	0.1	acac	acac	0	0	2	2	O	O	5.34	0.89	1.94799734749	0	0	3.1	3.1
co	3	0.25	bipy	bipy	0	0	2	2	N	N	2.94	0.49	1.9703227619	2	2	4.297	4.297
fe	2	0.25	en	en	0	0	2	2	N	N	5.04	0.84	2.09154237542	2	2	3	3
co	2	0.15	cn	acac	-1	0	1	2	C	O	2.58	0.89	1.94068007703	3	0	0	3.1
ni	2	0.05	cn	acac	-1	0	1	2	C	O	2.58	0.89	1.90098957032	3	0	0	3.1
mn	3	0	scn	nh3	-1	0	1	1	S	N	3.42	0.84	2.09197855534	1	2	2	0
ni	2	0.25	cn	acac	-1	0	1	2	C	O	2.58	0.89	1.91325079971	3	0	0	3.1
cr	2	0.2	pisc	ncs	0	-1	1	1	C	N	0.98	0.49	2.01138453039	1	2	2.25	2
fe	2	0.1	pisc	cl	0	-1	1	1	C	Cl	-0.98	0	1.82418266032	1	3	2.25	0
mn	3	0.2	scn	nh3	-1	0	1	1	S	N	3.42	0.84	2.08050164936	1	2	2	0
cr	3	0.15	scn	h2o	-1	0	1	1	S	O	5.02	1.24	2.03319251054	1	1	2	0
fe	3	0	tbuc	tbuc	-2	-2	2	2	O	O	5.34	0.89	1.96232764494	2	2	2.52	2.52
fe	2	0.1	ncs	ncs	-1	-1	1	1	N	N	2.94	0.49	2.01361577812	2	2	2	2
fe	3	0.25	ncs	acac	-1	0	1	2	N	O	4.54	0.89	1.88191280182	2	0	2	3.1
cr	3	0	h2o	h2o	0	0	1	1	O	O	7.44	1.24	2.00005545748	1	1	0	0
cr	2	0.2	acac	acac	0	0	2	2	O	O	5.34	0.89	1.9848096324	0	0	3.1	3.1
cr	3	0.2	c2h3ns	c2h3ns	0	0	1	1	C	C	-2.94	-0.49	2.08630931001	3	3	2	2
fe	2	0.1	pisc	ox	0	-2	1	2	C	O	2.58	0.89	1.84115502282	1	1	2.25	2.22
mn	2	0.05	c2h3ns	c2h3ns	0	0	1	1	C	C	-2.94	-0.49	1.96649314243	3	3	2	2
cr	2	0.05	co	en	0	0	1	2	C	N	1.58	0.84	2.00429569971	3	2	0	3
co	2	0.2	h2o	nh3	0	0	1	1	O	N	5.84	1.24	2.0189595314	1	2	0	0
co	3	0.1	cn	cn	-1	-1	1	1	C	C	-2.94	-0.49	1.9504115256	3	3	0	0
mn	2	0.25	nh3	ncs	0	-1	1	1	N	N	3.64	0.84	2.05097368798	2	2	0	2
fe	3	0.25	c2h3ns	c2h3ns	0	0	1	1	C	C	-2.94	-0.49	1.9720325488	3	3	2	2
fe	2	0	cl	pisc	-1	0	1	1	Cl	C	-1.96	0	1.86635532423	3	1	0	2.25
fe	2	0	phen	phen	0	0	2	2	N	N	2.94	0.49	2.00613139513	2	2	3.868	3.868
co	2	0.1	ox	ox	-2	-2	2	2	O	O	5.34	0.89	2.03693693354	1	1	2.22	2.22
cr	3	0	scn	scn	-1	-1	1	1	S	S	0.18	0.03	2.50563910555	1	1	2	2
co	3	0	ncs	ox	-1	-2	1	2	N	O	4.54	0.89	1.9361202868	2	1	2	2.22
cr	3	0.2	co	co	0	0	1	1	C	C	-5.34	-0.89	2.16238123556	3	3	0	0
mn	3	0.25	acac	acac	0	0	2	2	O	O	5.34	0.89	1.91635455629	0	0	3.1	3.1
fe	3	0.15	ox	ox	-2	-2	2	2	O	O	5.34	0.89	1.94252545584	1	1	2.22	2.22
co	3	0.1	acac	acac	0	0	2	2	O	O	5.34	0.89	1.91979043562	0	0	3.1	3.1
mn	3	0.05	c2h3ns	c2h3ns	0	0	1	1	C	C	-2.94	-0.49	2.00260987213	3	3	2	2
ni	2	0.05	ox	ox	-2	-2	2	2	O	O	5.34	0.89	1.92499690306	1	1	2.22	2.22
cr	2	0.3	cn	co	-1	0	1	1	C	C	-4.54	-0.49	2.01694912781	3	3	0	0
cr	3	0.15	cl	cl	-1	-1	1	1	Cl	Cl	0	0	2.49104009312	3	3	0	0
co	2	0.05	co	co	0	0	1	1	C	C	-5.34	-0.89	1.92905203684	3	3	0	0
fe	2	0	ncs	h2o	-1	0	1	1	N	O	5.94	1.24	1.92809609142	2	1	2	0
fe	3	0.2	h2o	porphyrin	0	-2	1	4	O	N	4.44	1.24	2.02739214688	1	2	0	6.9575
mn	3	0.25	ox	ox	-2	-2	2	2	O	O	5.34	0.89	1.94797365298	1	1	2.22	2.22
cr	3	0.2	ox	ox	-2	-2	2	2	O	O	5.34	0.89	1.99148889898	1	1	2.22	2.22
mn	3	0	phen	phen	0	0	2	2	N	N	2.94	0.49	2.03083923892	2	2	3.868	3.868
fe	2	0	h2o	scn	0	-1	1	1	O	S	2.6	1.24	2.04693467963	1	1	0	2
ni	2	0.2	pisc	pisc	0	0	1	1	C	C	-2.94	-0.49	1.88715776002	1	1	2.25	2.25
cr	2	0.25	nh3	tbuc	0	-2	1	2	N	O	5.24	0.89	1.96593416112	2	2	0	2.52
fe	3	0.3	pisc	cl	0	-1	1	1	C	Cl	-0.98	0	1.92610333838	1	3	2.25	0
mn	2	0	phen	phen	0	0	2	2	N	N	2.94	0.49	2.03495540929	2	2	3.868	3.868
cr	3	0.2	pisc	tbuc	0	-2	1	2	C	O	2.58	0.89	1.96187351342	1	2	2.25	2.52
co	3	0.05	h2o	h2o	0	0	1	1	O	O	7.44	1.24	1.95359373785	1	1	0	0
cr	3	0.1	acac	acac	0	0	2	2	O	O	5.34	0.89	1.95797860886	0	0	3.1	3.1
cr	3	0.25	scn	h2o	-1	0	1	1	S	O	5.02	1.24	2.02623318085	1	1	2	0
fe	3	0.3	cn	cn	-1	-1	1	1	C	C	-2.94	-0.49	2.00323954296	3	3	0	0
ni	2	0.25	nh3	bipy	0	0	1	2	N	N	3.64	0.84	1.95502586813	2	2	0	4.297
mn	3	0	h2o	h2o	0	0	1	1	O	O	7.44	1.24	1.9683286671	1	1	0	0
cr	3	0.3	co	h2o	0	0	1	1	C	O	3.18	1.24	1.96634325762	3	1	0	0
co	2	0.25	ncs	ncs	-1	-1	1	1	N	N	2.94	0.49	2.01359525321	2	2	2	2
co	3	0.05	pisc	pisc	0	0	1	1	C	C	-2.94	-0.49	1.90546686357	1	1	2.25	2.25
mn	2	0	ox	ox	-2	-2	2	2	O	O	5.34	0.89	2.03129834527	1	1	2.22	2.22
fe	2	0.25	cn	pisc	-1	0	1	1	C	C	-2.94	-0.49	1.88269491227	3	1	0	2.25
mn	2	0.3	phen	phen	0	0	2	2	N	N	2.94	0.49	2.06432745761	2	2	3.868	3.868
cr	3	0.05	acac	acac	0	0	2	2	O	O	5.34	0.89	1.95905189874	0	0	3.1	3.1
mn	3	0.15	pisc	h2o	0	0	1	1	C	O	3.98	1.24	2.02518126942	1	1	2.25	0
cr	2	0.1	h2o	h2o	0	0	1	1	O	O	7.44	1.24	2.08981580009	1	1	0	0
co	2	0.1	cn	acac	-1	0	1	2	C	O	2.58	0.89	1.93589351969	3	0	0	3.1
fe	2	0.25	h2o	ncs	0	-1	1	1	O	N	4.44	1.24	1.99374384861	1	2	0	2
fe	2	0.15	nh3	nh3	0	0	1	1	N	N	5.04	0.84	2.09681377544	2	2	0	0
mn	3	0	co	h2o	0	0	1	1	C	O	3.18	1.24	1.95238394808	3	1	0	0
cr	3	0.1	co	h2o	0	0	1	1	C	O	3.18	1.24	1.97554381121	3	1	0	0
fe	2	0.25	co	ncs	0	-1	1	1	C	N	0.18	0.49	1.88189409372	3	2	0	2
co	3	0.15	acac	acac	0	0	2	2	O	O	5.34	0.89	1.91529272867	0	0	3.1	3.1
fe	3	0	ncs	pisc	-1	0	1	1	N	C	-0.98	0.49	1.89990742326	2	1	2	2.25
cr	3	0.05	c2h3ns	c2h3ns	0	0	1	1	C	C	-2.94	-0.49	2.07203126691	3	3	2	2
fe	2	0.05	ncs	h2o	-1	0	1	1	N	O	5.94	1.24	1.93226471936	2	1	2	0
co	3	0	nh3	acac	0	0	1	2	N	O	5.24	0.89	1.93475139899	2	0	0	3.1
co	2	0.25	acac	acac	0	0	2	2	O	O	5.34	0.89	1.9717461906	0	0	3.1	3.1
cr	3	0.05	cl	ox	-1	-2	1	2	Cl	O	3.56	0.89	1.98522511896	3	1	0	2.22
cr	3	0	ox	ox	-2	-2	2	2	O	O	5.34	0.89	2.00135834654	1	1	2.22	2.22
ni	2	0.2	en	en	0	0	2	2	N	N	5.04	0.84	1.97814747446	2	2	3	3
mn	2	0.2	h2o	bipy	0	0	1	2	O	N	4.44	1.24	2.08122845926	1	2	0	4.297
co	2	0	c2h3ns	c2h3ns	0	0	1	1	C	C	-2.94	-0.49	1.91015564986	3	3	2	2
co	2	0.05	ox	ox	-2	-2	2	2	O	O	5.34	0.89	2.03618654626	1	1	2.22	2.22
co	2	0.15	ncs	h2o	-1	0	1	1	N	O	5.94	1.24	1.91903765858	2	1	2	0
co	2	0.1	phen	phen	0	0	2	2	N	N	2.94	0.49	1.99131595689	2	2	3.868	3.868
fe	3	0.15	nh3	nh3	0	0	1	1	N	N	5.04	0.84	2.06323122795	2	2	0	0
ni	2	0.15	co	acac	0	0	1	2	C	O	1.78	0.89	1.88292993543	3	0	0	3.1
co	2	0	nh3	nh3	0	0	1	1	N	N	5.04	0.84	2.036341846	2	2	0	0
ni	2	0.2	nh3	acac	0	0	1	2	N	O	5.24	0.89	1.93950678219	2	0	0	3.1
co	3	0.1	bipy	bipy	0	0	2	2	N	N	2.94	0.49	1.97795865894	2	2	4.297	4.297
co	2	0.2	h2o	h2o	0	0	1	1	O	O	7.44	1.24	2.011883615	1	1	0	0
fe	3	0.2	cl	ncs	-1	-1	1	1	Cl	N	1.96	0.49	1.95381319989	3	2	0	2
mn	3	0.25	pisc	pisc	0	0	1	1	C	C	-2.94	-0.49	1.96942109099	1	1	2.25	2.25
cr	2	0.1	ncs	pisc	-1	0	1	1	N	C	-0.98	0.49	1.96939678264	2	1	2	2.25
mn	2	0.15	acac	acac	0	0	2	2	O	O	5.34	0.89	1.97437404452	0	0	3.1	3.1
fe	2	0.25	nh3	nh3	0	0	1	1	N	N	5.04	0.84	2.10056679836	2	2	0	0
co	3	0	tbuc	tbuc	-2	-2	2	2	O	O	5.34	0.89	1.96365601927	2	2	2.52	2.52
co	3	0.3	ox	ox	-2	-2	2	2	O	O	5.34	0.89	1.86020264667	1	1	2.22	2.22
co	2	0.1	nh3	nh3	0	0	1	1	N	N	5.04	0.84	2.04324840921	2	2	0	0
fe	2	0.25	pisc	cl	0	-1	1	1	C	Cl	-0.98	0	1.85897936534	1	3	2.25	0
mn	3	0.3	co	nh3	0	0	1	1	C	N	1.58	0.84	2.07778075833	3	2	0	0
fe	2	0.2	h2o	h2o	0	0	1	1	O	O	7.44	1.24	2.02057144219	1	1	0	0
mn	3	0.1	h2o	h2o	0	0	1	1	O	O	7.44	1.24	1.95942523199	1	1	0	0
mn	2	0.1	nh3	acac	0	0	1	2	N	O	5.24	0.89	1.94551737167	2	0	0	3.1
fe	2	0.3	h2o	h2o	0	0	1	1	O	O	7.44	1.24	2.01969817802	1	1	0	0
ni	2	0	nh3	bipy	0	0	1	2	N	N	3.64	0.84	1.95007679047	2	2	0	4.297
fe	2	0.2	nh3	nh3	0	0	1	1	N	N	5.04	0.84	2.09909350301	2	2	0	0
mn	3	0	co	co	0	0	1	1	C	C	-5.34	-0.89	2.05324804686	3	3	0	0
mn	3	0.05	nh3	phen	0	0	1	2	N	N	3.64	0.84	2.05339211119	2	2	0	3.868
fe	2	0.1	nh3	nh3	0	0	1	1	N	N	5.04	0.84	2.09478075832	2	2	0	0
co	3	0.2	ncs	acac	-1	0	1	2	N	O	4.54	0.89	1.9183283122	2	0	2	3.1
co	2	0	h2o	h2o	0	0	1	1	O	O	7.44	1.24	2.01212302684	1	1	0	0
cr	3	0.15	tbuc	tbuc	-2	-2	2	2	O	O	5.34	0.89	2.00241448784	2	2	2.52	2.52
fe	3	0.3	ncs	pisc	-1	0	1	1	N	C	-0.98	0.49	1.88339834361	2	1	2	2.25
fe	3	0.05	acac	acac	0	0	2	2	O	O	5.34	0.89	1.9185445812	0	0	3.1	3.1
fe	3	0.3	tbuc	tbuc	-2	-2	2	2	O	O	5.34	0.89	1.94165281396	2	2	2.52	2.52
mn	2	0.15	cn	en	-1	0	1	2	C	N	2.38	0.84	2.02883073947	3	2	0	3
cr	3	0	acac	acac	0	0	2	2	O	O	5.34	0.89	1.95966778497	0	0	3.1	3.1
mn	2	0.3	c2h3ns	c2h3ns	0	0	1	1	C	C	-2.94	-0.49	2.00657847703	3	3	2	2
mn	3	0	pisc	pisc	0	0	1	1	C	C	-2.94	-0.49	1.92144770649	1	1	2.25	2.25
cr	2	0.2	phen	phen	0	0	2	2	N	N	2.94	0.49	2.06940752199	2	2	3.868	3.868
fe	2	0.05	cn	pisc	-1	0	1	1	C	C	-2.94	-0.49	1.86138549751	3	1	0	2.25
fe	2	0.2	cn	pisc	-1	0	1	1	C	C	-2.94	-0.49	1.87519768641	3	1	0	2.25
cr	3	0.2	h2o	h2o	0	0	1	1	O	O	7.44	1.24	1.98896632585	1	1	0	0
cr	3	0.15	ncs	ncs	-1	-1	1	1	N	N	2.94	0.49	2.01498749206	2	2	2	2
cr	2	0.15	cn	co	-1	0	1	1	C	C	-4.54	-0.49	1.99305201435	3	3	0	0
fe	3	0.25	pisc	cl	0	-1	1	1	C	Cl	-0.98	0	1.91678102153	1	3	2.25	0
co	2	0	h2o	nh3	0	0	1	1	O	N	5.84	1.24	2.01826780401	1	2	0	0
fe	2	0.05	co	en	0	0	1	2	C	N	1.58	0.84	1.85542281219	3	2	0	3
cr	3	0.25	bipy	bipy	0	0	2	2	N	N	2.94	0.49	2.06639894758	2	2	4.297	4.297
co	3	0	ox	ox	-2	-2	2	2	O	O	5.34	0.89	1.87445822739	1	1	2.22	2.22
ni	2	0.1	ox	ox	-2	-2	2	2	O	O	5.34	0.89	1.91875072236	1	1	2.22	2.22
ni	2	0	en	en	0	0	2	2	N	N	5.04	0.84	1.97882242061	2	2	3	3
mn	3	0.2	cn	cn	-1	-1	1	1	C	C	-2.94	-0.49	2.0453139912	3	3	0	0
fe	2	0.2	ox	ox	-2	-2	2	2	O	O	5.34	0.89	2.04602238861	1	1	2.22	2.22
mn	3	0.05	phen	phen	0	0	2	2	N	N	2.94	0.49	2.03253142446	2	2	3.868	3.868
co	2	0.2	tbuc	tbuc	-2	-2	2	2	O	O	5.34	0.89	2.07972215148	2	2	2.52	2.52
mn	3	0	en	en	0	0	2	2	N	N	5.04	0.84	2.08463328475	2	2	3	3
fe	2	0.3	ncs	h2o	-1	0	1	1	N	O	5.94	1.24	1.95753975893	2	1	2	0
cr	3	0.05	nh3	en	0	0	1	2	N	N	5.04	0.84	2.14019845131	2	2	0	3
mn	2	0.1	cn	en	-1	0	1	2	C	N	2.38	0.84	2.01849252562	3	2	0	3
mn	2	0.25	co	nh3	0	0	1	1	C	N	1.58	0.84	1.94570749514	3	2	0	0
co	3	0	acac	acac	0	0	2	2	O	O	5.34	0.89	1.93167106254	0	0	3.1	3.1
ni	2	0.2	cn	acac	-1	0	1	2	C	O	2.58	0.89	1.9098731713	3	0	0	3.1
mn	3	0.15	h2o	h2o	0	0	1	1	O	O	7.44	1.24	1.95538913841	1	1	0	0
mn	2	0.15	co	nh3	0	0	1	1	C	N	1.58	0.84	1.92061097796	3	2	0	0
cr	3	0.1	cl	ncs	-1	-1	1	1	Cl	N	1.96	0.49	2.02567745212	3	2	0	2
co	2	0.25	bipy	bipy	0	0	2	2	N	N	2.94	0.49	1.99547258416	2	2	4.297	4.297
cr	2	0.1	pisc	scn	0	-1	1	1	C	S	-0.86	0.03	1.97442056799	1	1	2.25	2
fe	3	0.3	acac	acac	0	0	2	2	O	O	5.34	0.89	1.90396967577	0	0	3.1	3.1
cr	3	0.15	en	en	0	0	2	2	N	N	5.04	0.84	2.12501466975	2	2	3	3
fe	3	0.15	h2o	h2o	0	0	1	1	O	O	7.44	1.24	1.93564064997	1	1	0	0
co	3	0.15	pisc	tbuc	0	-2	1	2	C	O	2.58	0.89	1.89180728301	1	2	2.25	2.52
cr	2	0.1	tbuc	tbuc	-2	-2	2	2	O	O	5.34	0.89	2.00887600451	2	2	2.52	2.52
fe	3	0.25	h2o	h2o	0	0	1	1	O	O	7.44	1.24	1.93344419834	1	1	0	0
fe	3	0.15	cl	cl	-1	-1	1	1	Cl	Cl	0	0	2.4532568562	3	3	0	0
cr	2	0.05	pisc	ncs	0	-1	1	1	C	N	0.98	0.49	1.99515198232	1	2	2.25	2
fe	3	0.2	phen	phen	0	0	2	2	N	N	2.94	0.49	2.00311403966	2	2	3.868	3.868
fe	2	0.1	cn	acac	-1	0	1	2	C	O	2.58	0.89	1.95677224304	3	0	0	3.1
cr	3	0	cl	ox	-1	-2	1	2	Cl	O	3.56	0.89	1.98903795994	3	1	0	2.22
ni	2	0	ox	ox	-2	-2	2	2	O	O	5.34	0.89	1.9283778743	1	1	2.22	2.22
mn	2	0.2	acac	acac	0	0	2	2	O	O	5.34	0.89	1.97963360672	0	0	3.1	3.1
cr	2	0.3	cl	h2o	-1	0	1	1	Cl	O	4.96	1.24	2.09989789479	3	1	0	0
mn	3	0.05	cl	phen	-1	0	1	2	Cl	N	1.96	0.49	2.07996582119	3	2	0	3.868
fe	3	0.05	cl	pisc	-1	0	1	1	Cl	C	-1.96	0	1.92550712153	3	1	0	2.25
fe	3	0.2	scn	co	-1	0	1	1	S	C	-3.5	0.03	1.89586918527	1	3	2	0
co	3	0.15	ncs	ncs	-1	-1	1	1	N	N	2.94	0.49	1.92323349271	2	2	2	2
mn	2	0	h2o	h2o	0	0	1	1	O	O	7.44	1.24	2.05633635419	1	1	0	0
fe	2	0.25	co	co	0	0	1	1	C	C	-5.34	-0.89	1.9523269	3	3	0	0
fe	3	0.1	bipy	bipy	0	0	2	2	N	N	2.94	0.49	2.00205479341	2	2	4.297	4.297
fe	3	0.25	cn	ncs	-1	-1	1	1	C	N	0.98	0.49	1.95848479556	3	2	0	2
mn	3	0.3	h2o	h2o	0	0	1	1	O	O	7.44	1.24	1.94872476142	1	1	0	0
mn	2	0.15	h2o	en	0	0	1	2	O	N	5.84	1.24	2.10204932061	1	2	0	3
fe	2	0.05	h2o	ncs	0	-1	1	1	O	N	4.44	1.24	1.94021789468	1	2	0	2
ni	2	0.25	ncs	ncs	-1	-1	1	1	N	N	2.94	0.49	1.8958586137	2	2	2	2
fe	3	0.15	ncs	pisc	-1	0	1	1	N	C	-0.98	0.49	1.894081516	2	1	2	2.25
cr	3	0	bipy	bipy	0	0	2	2	N	N	2.94	0.49	2.06718009036	2	2	4.297	4.297
co	2	0	h2o	phen	0	0	1	2	O	N	4.44	1.24	2.02135830026	1	2	0	3.868
mn	3	0.1	co	h2o	0	0	1	1	C	O	3.18	1.24	1.94082872802	3	1	0	0
cr	2	0.15	scn	phen	-1	0	1	2	S	N	2.02	0.49	2.07417836341	1	2	2	3.868
co	3	0	cn	cn	-1	-1	1	1	C	C	-2.94	-0.49	1.9469448182	3	3	0	0
cr	2	0.3	h2o	bipy	0	0	1	2	O	N	4.44	1.24	2.12005477107	1	2	0	4.297
co	3	0	bipy	bipy	0	0	2	2	N	N	2.94	0.49	1.98334116049	2	2	4.297	4.297
fe	3	0.3	c2h3ns	c2h3ns	0	0	1	1	C	C	-2.94	-0.49	1.97541847867	3	3	2	2
cr	2	0.1	bipy	bipy	0	0	2	2	N	N	2.94	0.49	2.04032576464	2	2	4.297	4.297
mn	2	0.25	cn	en	-1	0	1	2	C	N	2.38	0.84	2.04180202035	3	2	0	3
cr	2	0	en	en	0	0	2	2	N	N	5.04	0.84	2.18253118539	2	2	3	3
ni	2	0.3	tbuc	tbuc	-2	-2	2	2	O	O	5.34	0.89	1.90673617949	2	2	2.52	2.52
cr	3	0.3	cl	ox	-1	-2	1	2	Cl	O	3.56	0.89	1.96727513941	3	1	0	2.22
cr	3	0.3	scn	scn	-1	-1	1	1	S	S	0.18	0.03	2.49386624757	1	1	2	2
cr	2	0.05	ncs	pisc	-1	0	1	1	N	C	-0.98	0.49	1.96491143192	2	1	2	2.25
cr	3	0.15	scn	scn	-1	-1	1	1	S	S	0.18	0.03	2.49736473318	1	1	2	2
mn	2	0.25	ncs	ncs	-1	-1	1	1	N	N	2.94	0.49	2.09539402704	2	2	2	2
fe	3	0.2	scn	nh3	-1	0	1	1	S	N	3.42	0.84	2.04730543405	1	2	2	0
cr	2	0.25	co	en	0	0	1	2	C	N	1.58	0.84	2.05397346243	3	2	0	3
mn	2	0.3	nh3	cn	0	-1	1	1	N	C	-0.28	0.84	2.0761908576	2	3	0	0
cr	2	0.1	pisc	pisc	0	0	1	1	C	C	-2.94	-0.49	2.0109251895	1	1	2.25	2.25
fe	3	0.1	cl	pisc	-1	0	1	1	Cl	C	-1.96	0	1.92822202003	3	1	0	2.25
fe	2	0.2	phen	phen	0	0	2	2	N	N	2.94	0.49	2.02887837815	2	2	3.868	3.868
cr	2	0.1	acac	acac	0	0	2	2	O	O	5.34	0.89	1.95332891695	0	0	3.1	3.1
fe	2	0.3	c2h3ns	c2h3ns	0	0	1	1	C	C	-2.94	-0.49	1.94495180228	3	3	2	2
fe	2	0.2	acac	acac	0	0	2	2	O	O	5.34	0.89	1.9715833715	0	0	3.1	3.1
cr	2	0.1	phen	phen	0	0	2	2	N	N	2.94	0.49	2.05928744225	2	2	3.868	3.868
cr	3	0.25	cl	cl	-1	-1	1	1	Cl	Cl	0	0	2.48109517801	3	3	0	0
co	3	0.1	tbuc	tbuc	-2	-2	2	2	O	O	5.34	0.89	1.95161746879	2	2	2.52	2.52
fe	2	0	co	co	0	0	1	1	C	C	-5.34	-0.89	1.91631870181	3	3	0	0
fe	3	0.05	cn	porphyrin	-1	-2	1	4	C	N	0.98	0.49	1.97897542289	3	2	0	6.9575
ni	2	0.05	h2o	en	0	0	1	2	O	N	5.84	1.24	1.96838628893	1	2	0	3
co	3	0.15	tbuc	tbuc	-2	-2	2	2	O	O	5.34	0.89	1.94425969916	2	2	2.52	2.52
co	3	0.3	ncs	acac	-1	0	1	2	N	O	4.54	0.89	1.91167762	2	0	2	3.1
fe	3	0.2	h2o	h2o	0	0	1	1	O	O	7.44	1.24	1.93545312197	1	1	0	0
cr	2	0.05	tbuc	tbuc	-2	-2	2	2	O	O	5.34	0.89	2.01182181376	2	2	2.52	2.52
fe	2	0	h2o	h2o	0	0	1	1	O	O	7.44	1.24	2.02853393526	1	1	0	0
fe	3	0.2	ncs	ox	-1	-2	1	2	N	O	4.54	0.89	1.93084206268	2	1	2	2.22
co	2	0.3	ncs	h2o	-1	0	1	1	N	O	5.94	1.24	1.93186940643	2	1	2	0
co	3	0.2	ox	ox	-2	-2	2	2	O	O	5.34	0.89	1.87375342756	1	1	2.22	2.22
co	2	0.15	tbuc	tbuc	-2	-2	2	2	O	O	5.34	0.89	2.07600651895	2	2	2.52	2.52
fe	3	0.1	pisc	cl	0	-1	1	1	C	Cl	-0.98	0	1.88461398577	1	3	2.25	0
mn	3	0.3	co	co	0	0	1	1	C	C	-5.34	-0.89	2.08498366239	3	3	0	0
cr	2	0.3	h2o	h2o	0	0	1	1	O	O	7.44	1.24	2.09195198667	1	1	0	0
co	2	0.2	en	en	0	0	2	2	N	N	5.04	0.84	2.03984795457	2	2	3	3
fe	2	0.3	pisc	ncs	0	-1	1	1	C	N	0.98	0.49	1.9155330557	1	2	2.25	2
fe	3	0.25	cn	porphyrin	-1	-2	1	4	C	N	0.98	0.49	1.98863163043	3	2	0	6.9575
mn	3	0.2	acac	acac	0	0	2	2	O	O	5.34	0.89	1.91676271082	0	0	3.1	3.1
mn	2	0.05	pisc	nh3	0	0	1	1	C	N	2.38	0.84	1.94956061828	1	2	2.25	0
cr	3	0	cl	cl	-1	-1	1	1	Cl	Cl	0	0	2.49503562463	3	3	0	0
cr	2	0.2	h2o	cn	0	-1	1	1	O	C	0.52	1.24	2.10869251232	1	3	0	0
fe	3	0.1	phen	phen	0	0	2	2	N	N	2.94	0.49	2.00870100277	2	2	3.868	3.868
ni	2	0.1	c2h3ns	c2h3ns	0	0	1	1	C	C	-2.94	-0.49	1.87204681213	3	3	2	2
cr	2	0	pisc	ncs	0	-1	1	1	C	N	0.98	0.49	1.98708561396	1	2	2.25	2
fe	2	0	ox	ox	-2	-2	2	2	O	O	5.34	0.89	2.02799119138	1	1	2.22	2.22
co	2	0.3	h2o	h2o	0	0	1	1	O	O	7.44	1.24	2.01478531147	1	1	0	0
fe	3	0.05	tbuc	tbuc	-2	-2	2	2	O	O	5.34	0.89	1.95881991085	2	2	2.52	2.52
fe	3	0.15	en	en	0	0	2	2	N	N	5.04	0.84	2.04756731635	2	2	3	3
co	2	0.2	h2o	phen	0	0	1	2	O	N	4.44	1.24	2.0377353108	1	2	0	3.868
ni	2	0.2	h2o	en	0	0	1	2	O	N	5.84	1.24	1.96454764523	1	2	0	3
co	3	0.2	phen	phen	0	0	2	2	N	N	2.94	0.49	1.98229870447	2	2	3.868	3.868
mn	3	0.15	nh3	cn	0	-1	1	1	N	C	-0.28	0.84	2.01192918046	2	3	0	0
cr	2	0.05	pisc	pisc	0	0	1	1	C	C	-2.94	-0.49	2.00091783586	1	1	2.25	2.25
cr	3	0.1	co	co	0	0	1	1	C	C	-5.34	-0.89	2.15573845459	3	3	0	0
mn	3	0.1	cn	cn	-1	-1	1	1	C	C	-2.94	-0.49	2.04013605279	3	3	0	0
mn	2	0.05	ncs	ncs	-1	-1	1	1	N	N	2.94	0.49	2.04199580261	2	2	2	2
cr	2	0.3	nh3	cn	0	-1	1	1	N	C	-0.28	0.84	2.1299151684	2	3	0	0
fe	2	0	nh3	nh3	0	0	1	1	N	N	5.04	0.84	2.08705111219	2	2	0	0
cr	2	0.3	cn	nh3	-1	0	1	1	C	N	2.38	0.84	2.10014963812	3	2	0	0
co	3	0.15	h2o	h2o	0	0	1	1	O	O	7.44	1.24	1.93766129507	1	1	0	0
fe	3	0.25	ncs	ox	-1	-2	1	2	N	O	4.54	0.89	1.92457914624	2	1	2	2.22
fe	3	0.25	cl	cl	-1	-1	1	1	Cl	Cl	0	0	2.4496028678	3	3	0	0
cr	2	0.25	cn	co	-1	0	1	1	C	C	-4.54	-0.49	2.0082124591	3	3	0	0
co	3	0.1	en	en	0	0	2	2	N	N	5.04	0.84	2.03079724425	2	2	3	3
mn	3	0.15	cn	cn	-1	-1	1	1	C	C	-2.94	-0.49	2.04199563662	3	3	0	0
fe	2	0.2	cn	acac	-1	0	1	2	C	O	2.58	0.89	1.98046505994	3	0	0	3.1
cr	2	0.25	h2o	cn	0	-1	1	1	O	C	0.52	1.24	2.11410908461	1	3	0	0
mn	3	0.05	pisc	h2o	0	0	1	1	C	O	3.98	1.24	1.97493010008	1	1	2.25	0
cr	2	0.2	h2o	ox	0	-2	1	2	O	O	6.04	1.24	1.95028345948	1	1	0	2.22
co	3	0.3	phen	phen	0	0	2	2	N	N	2.94	0.49	1.97598970831	2	2	3.868	3.868
fe	2	0.05	ncs	pisc	-1	0	1	1	N	C	-0.98	0.49	1.88572701392	2	1	2	2.25
co	3	0.1	pisc	pisc	0	0	1	1	C	C	-2.94	-0.49	1.91018340572	1	1	2.25	2.25
mn	3	0.15	c2h3ns	c2h3ns	0	0	1	1	C	C	-2.94	-0.49	2.01220568673	3	3	2	2
mn	3	0.1	phen	phen	0	0	2	2	N	N	2.94	0.49	2.03166539742	2	2	3.868	3.868
cr	3	0.1	c2h3ns	c2h3ns	0	0	1	1	C	C	-2.94	-0.49	2.07805708768	3	3	2	2
ni	2	0.15	tbuc	tbuc	-2	-2	2	2	O	O	5.34	0.89	1.91763213936	2	2	2.52	2.52
cr	3	0.15	co	co	0	0	1	1	C	C	-5.34	-0.89	2.15745277653	3	3	0	0
mn	3	0.2	cl	ncs	-1	-1	1	1	Cl	N	1.96	0.49	1.99405326912	3	2	0	2
cr	3	0.3	ncs	cn	-1	-1	1	1	N	C	-0.98	0.49	2.05134418526	2	3	2	0
mn	3	0.3	nh3	phen	0	0	1	2	N	N	3.64	0.84	2.03527333211	2	2	0	3.868
fe	3	0.05	ncs	ox	-1	-2	1	2	N	O	4.54	0.89	1.94973264546	2	1	2	2.22
fe	3	0	ncs	ox	-1	-2	1	2	N	O	4.54	0.89	1.95447623791	2	1	2	2.22
co	3	0.1	co	co	0	0	1	1	C	C	-5.34	-0.89	1.9701920945	3	3	0	0
mn	2	0.05	co	en	0	0	1	2	C	N	1.58	0.84	1.88495980116	3	2	0	3
cr	3	0.2	cn	cn	-1	-1	1	1	C	C	-2.94	-0.49	2.113392452	3	3	0	0
mn	2	0	nh3	cn	0	-1	1	1	N	C	-0.28	0.84	2.01078258148	2	3	0	0
fe	3	0.2	ox	ox	-2	-2	2	2	O	O	5.34	0.89	1.93784715975	1	1	2.22	2.22
cr	3	0.05	cn	cn	-1	-1	1	1	C	C	-2.94	-0.49	2.10597863186	3	3	0	0
co	2	0.3	ncs	ncs	-1	-1	1	1	N	N	2.94	0.49	2.02374058238	2	2	2	2
cr	3	0.3	ncs	ncs	-1	-1	1	1	N	N	2.94	0.49	2.01633414357	2	2	2	2
mn	2	0.15	co	co	0	0	1	1	C	C	-5.34	-0.89	2.00221373389	3	3	0	0
cr	2	0.2	h2o	bipy	0	0	1	2	O	N	4.44	1.24	2.1103154669	1	2	0	4.297
cr	3	0.25	cn	cn	-1	-1	1	1	C	C	-2.94	-0.49	2.11485731411	3	3	0	0
mn	2	0.25	co	co	0	0	1	1	C	C	-5.34	-0.89	2.02525698673	3	3	0	0
fe	3	0.25	acac	acac	0	0	2	2	O	O	5.34	0.89	1.90656289405	0	0	3.1	3.1
fe	3	0.15	co	co	0	0	1	1	C	C	-5.34	-0.89	2.02377991203	3	3	0	0
mn	2	0.3	h2o	en	0	0	1	2	O	N	5.84	1.24	2.10354940166	1	2	0	3
fe	3	0.15	cn	h2o	-1	0	1	1	C	O	3.98	1.24	1.94781795175	3	1	0	0
mn	2	0.05	h2o	en	0	0	1	2	O	N	5.84	1.24	2.09411964149	1	2	0	3
ni	2	0.05	acac	acac	0	0	2	2	O	O	5.34	0.89	1.89198411516	0	0	3.1	3.1
cr	2	0	phen	phen	0	0	2	2	N	N	2.94	0.49	2.0535743463	2	2	3.868	3.868
fe	3	0.05	h2o	pisc	0	0	1	1	O	C	0.52	1.24	1.92339479858	1	1	0	2.25
cr	2	0.25	pisc	scn	0	-1	1	1	C	S	-0.86	0.03	1.99639495578	1	1	2.25	2
cr	3	0.3	pisc	ox	0	-2	1	2	C	O	2.58	0.89	1.93936775074	1	1	2.25	2.22
mn	3	0.3	nh3	cn	0	-1	1	1	N	C	-0.28	0.84	2.02068884425	2	3	0	0
fe	3	0.05	ox	ox	-2	-2	2	2	O	O	5.34	0.89	1.95065946495	1	1	2.22	2.22
cr	2	0.25	phen	phen	0	0	2	2	N	N	2.94	0.49	2.08614007311	2	2	3.868	3.868
fe	3	0.3	co	bipy	0	0	1	2	C	N	0.18	0.49	1.94858852239	3	2	0	4.297
mn	2	0.1	ox	ox	-2	-2	2	2	O	O	5.34	0.89	2.07752792735	1	1	2.22	2.22
ni	2	0	ncs	ncs	-1	-1	1	1	N	N	2.94	0.49	1.87764151183	2	2	2	2
fe	2	0.1	cn	cn	-1	-1	1	1	C	C	-2.94	-0.49	2.01056761259	3	3	0	0
cr	2	0.15	h2o	ox	0	-2	1	2	O	O	6.04	1.24	1.95486483152	1	1	0	2.22
co	3	0.25	tbuc	tbuc	-2	-2	2	2	O	O	5.34	0.89	1.93349854254	2	2	2.52	2.52
fe	3	0.25	scn	co	-1	0	1	1	S	C	-3.5	0.03	1.90340800699	1	3	2	0
mn	3	0.05	nh3	cn	0	-1	1	1	N	C	-0.28	0.84	2.00534065806	2	3	0	0
ni	2	0.2	c2h3ns	c2h3ns	0	0	1	1	C	C	-2.94	-0.49	1.88859873785	3	3	2	2
mn	2	0.05	nh3	cn	0	-1	1	1	N	C	-0.28	0.84	2.02018587651	2	3	0	0
mn	2	0	h2o	en	0	0	1	2	O	N	5.84	1.24	2.09161925505	1	2	0	3
co	2	0.1	en	en	0	0	2	2	N	N	5.04	0.84	2.0398227188	2	2	3	3
co	2	0.3	h2o	nh3	0	0	1	1	O	N	5.84	1.24	2.02384360201	1	2	0	0
cr	3	0.1	pisc	ox	0	-2	1	2	C	O	2.58	0.89	1.951717493	1	1	2.25	2.22
mn	3	0.05	co	en	0	0	1	2	C	N	1.58	0.84	2.02132207162	3	2	0	3
ni	2	0.3	c2h3ns	c2h3ns	0	0	1	1	C	C	-2.94	-0.49	1.89936276621	3	3	2	2
cr	2	0.2	bipy	bipy	0	0	2	2	N	N	2.94	0.49	2.05401437431	2	2	4.297	4.297
mn	3	0.2	ox	ox	-2	-2	2	2	O	O	5.34	0.89	1.95269636419	1	1	2.22	2.22
fe	3	0	co	co	0	0	1	1	C	C	-5.34	-0.89	2.00572724574	3	3	0	0
mn	2	0.3	pisc	nh3	0	0	1	1	C	N	2.38	0.84	2.02215741631	1	2	2.25	0
fe	3	0.15	phen	phen	0	0	2	2	N	N	2.94	0.49	2.00693936376	2	2	3.868	3.868
cr	3	0.1	nh3	en	0	0	1	2	N	N	5.04	0.84	2.13544714199	2	2	0	3
co	3	0	h2o	h2o	0	0	1	1	O	O	7.44	1.24	1.96381561497	1	1	0	0
fe	3	0.25	co	bipy	0	0	1	2	C	N	0.18	0.49	1.93256611103	3	2	0	4.297
cr	2	0.2	en	en	0	0	2	2	N	N	5.04	0.84	2.19297101703	2	2	3	3
fe	2	0.25	cn	acac	-1	0	1	2	C	O	2.58	0.89	1.98739874461	3	0	0	3.1
ni	2	0.1	pisc	pisc	0	0	1	1	C	C	-2.94	-0.49	1.87707875183	1	1	2.25	2.25
cr	2	0	pisc	scn	0	-1	1	1	C	S	-0.86	0.03	1.96470051214	1	1	2.25	2
cr	2	0.05	bipy	bipy	0	0	2	2	N	N	2.94	0.49	2.03807233594	2	2	4.297	4.297
ni	2	0.05	tbuc	tbuc	-2	-2	2	2	O	O	5.34	0.89	1.92897160073	2	2	2.52	2.52
co	3	0.05	tbuc	tbuc	-2	-2	2	2	O	O	5.34	0.89	1.95797595214	2	2	2.52	2.52
cr	2	0.2	c2h3ns	c2h3ns	0	0	1	1	C	C	-2.94	-0.49	2.06151057953	3	3	2	2
co	3	0.25	ox	ox	-2	-2	2	2	O	O	5.34	0.89	1.87198317721	1	1	2.22	2.22
cr	2	0.15	h2o	h2o	0	0	1	1	O	O	7.44	1.24	2.08814538134	1	1	0	0
mn	3	0.05	cl	ncs	-1	-1	1	1	Cl	N	1.96	0.49	1.98416349394	3	2	0	2
fe	2	0.05	co	tbuc	0	-2	1	2	C	O	1.78	0.89	1.82228281875	3	2	0	2.52
cr	2	0.25	nh3	nh3	0	0	1	1	N	N	5.04	0.84	2.21190363946	2	2	0	0
fe	2	0.05	co	co	0	0	1	1	C	C	-5.34	-0.89	1.92440971924	3	3	0	0
co	2	0.2	pisc	en	0	0	1	2	C	N	2.38	0.84	1.94088916268	1	2	2.25	3
co	3	0.05	en	en	0	0	2	2	N	N	5.04	0.84	2.03373917622	2	2	3	3
mn	2	0.1	phen	phen	0	0	2	2	N	N	2.94	0.49	2.04757512829	2	2	3.868	3.868
co	3	0.15	pisc	pisc	0	0	1	1	C	C	-2.94	-0.49	1.90977065378	1	1	2.25	2.25
co	3	0.05	co	co	0	0	1	1	C	C	-5.34	-0.89	1.9682942715	3	3	0	0
fe	2	0.3	h2o	scn	0	-1	1	1	O	S	2.6	1.24	2.04141801175	1	1	0	2
fe	3	0.2	tbuc	tbuc	-2	-2	2	2	O	O	5.34	0.89	1.94909347425	2	2	2.52	2.52
mn	2	0.05	cn	en	-1	0	1	2	C	N	2.38	0.84	2.00696802459	3	2	0	3
fe	3	0.2	cn	h2o	-1	0	1	1	C	O	3.98	1.24	1.94862027191	3	1	0	0
fe	3	0.2	h2o	pisc	0	0	1	1	O	C	0.52	1.24	1.94971934293	1	1	0	2.25
co	3	0.2	cn	cn	-1	-1	1	1	C	C	-2.94	-0.49	1.9540545462	3	3	0	0
ni	2	0.3	en	en	0	0	2	2	N	N	5.04	0.84	1.97789208129	2	2	3	3
fe	3	0.1	cl	acac	-1	0	1	2	Cl	O	3.56	0.89	1.94806238628	3	0	0	3.1
mn	2	0.25	h2o	bipy	0	0	1	2	O	N	4.44	1.24	2.08664446864	1	2	0	4.297
co	2	0.15	h2o	cn	0	-1	1	1	O	C	0.52	1.24	1.96063382641	1	3	0	0
fe	3	0.3	co	co	0	0	1	1	C	C	-5.34	-0.89	2.0340978456	3	3	0	0
fe	3	0.15	ncs	ncs	-1	-1	1	1	N	N	2.94	0.49	1.94302181035	2	2	2	2
mn	3	0.1	acac	acac	0	0	2	2	O	O	5.34	0.89	1.92203761254	0	0	3.1	3.1
fe	3	0.3	cn	h2o	-1	0	1	1	C	O	3.98	1.24	1.94868860325	3	1	0	0
cr	3	0.3	cl	cl	-1	-1	1	1	Cl	Cl	0	0	2.47652230812	3	3	0	0
co	2	0	acac	acac	0	0	2	2	O	O	5.34	0.89	1.92428068874	0	0	3.1	3.1
cr	2	0.2	nh3	tbuc	0	-2	1	2	N	O	5.24	0.89	1.96928809625	2	2	0	2.52
cr	3	0.05	co	co	0	0	1	1	C	C	-5.34	-0.89	2.14994002182	3	3	0	0
mn	2	0.2	nh3	cn	0	-1	1	1	N	C	-0.28	0.84	2.05181254811	2	3	0	0
fe	3	0.15	acac	acac	0	0	2	2	O	O	5.34	0.89	1.91297919444	0	0	3.1	3.1
cr	2	0.1	ncs	h2o	-1	0	1	1	N	O	5.94	1.24	2.00110108568	2	1	2	0
cr	2	0.25	c2h3ns	c2h3ns	0	0	1	1	C	C	-2.94	-0.49	2.07010137206	3	3	2	2
mn	2	0.1	h2o	bipy	0	0	1	2	O	N	4.44	1.24	2.06643504331	1	2	0	4.297
fe	3	0.25	ncs	pisc	-1	0	1	1	N	C	-0.98	0.49	1.88899446464	2	1	2	2.25
co	2	0.3	tbuc	tbuc	-2	-2	2	2	O	O	5.34	0.89	2.05140359389	2	2	2.52	2.52
fe	2	0	co	tbuc	0	-2	1	2	C	O	1.78	0.89	1.81799641524	3	2	0	2.52
fe	2	0.2	co	ncs	0	-1	1	1	C	N	0.18	0.49	1.8691198728	3	2	0	2
mn	3	0.25	cl	ncs	-1	-1	1	1	Cl	N	1.96	0.49	1.99609111211	3	2	0	2
fe	3	0.25	h2o	pisc	0	0	1	1	O	C	0.52	1.24	1.9565468722	1	1	0	2.25
co	2	0	h2o	en	0	0	1	2	O	N	5.84	1.24	2.01130602795	1	2	0	3
co	3	0.1	co	acac	0	0	1	2	C	O	1.78	0.89	1.94308726635	3	0	0	3.1
mn	2	0.05	nh3	acac	0	0	1	2	N	O	5.24	0.89	1.93878231912	2	0	0	3.1
ni	2	0.25	cn	cn	-1	-1	1	1	C	C	-2.94	-0.49	1.95505082283	3	3	0	0
fe	2	0.3	ncs	pisc	-1	0	1	1	N	C	-0.98	0.49	1.92863614931	2	1	2	2.25
cr	3	0.15	c2h3ns	c2h3ns	0	0	1	1	C	C	-2.94	-0.49	2.08249941165	3	3	2	2
ni	2	0	bipy	bipy	0	0	2	2	N	N	2.94	0.49	1.94447118435	2	2	4.297	4.297
co	3	0.05	pisc	tbuc	0	-2	1	2	C	O	2.58	0.89	1.87624022761	1	2	2.25	2.52
co	2	0.2	co	co	0	0	1	1	C	C	-5.34	-0.89	1.95977743324	3	3	0	0
fe	2	0	acac	acac	0	0	2	2	O	O	5.34	0.89	1.93513701957	0	0	3.1	3.1
mn	2	0.15	nh3	cn	0	-1	1	1	N	C	-0.28	0.84	2.041504514	2	3	0	0
co	2	0	ncs	ncs	-1	-1	1	1	N	N	2.94	0.49	1.93366542912	2	2	2	2
co	3	0.1	nh3	acac	0	0	1	2	N	O	5.24	0.89	1.92345032257	2	0	0	3.1
mn	2	0.2	nh3	nh3	0	0	1	1	N	N	5.04	0.84	2.1601316787	2	2	0	0
ni	2	0.15	nh3	bipy	0	0	1	2	N	N	3.64	0.84	1.95361195651	2	2	0	4.297
co	2	0.3	h2o	en	0	0	1	2	O	N	5.84	1.24	2.01167237608	1	2	0	3
cr	3	0.05	pisc	ox	0	-2	1	2	C	O	2.58	0.89	1.95289355829	1	1	2.25	2.22
fe	3	0.3	ncs	ox	-1	-2	1	2	N	O	4.54	0.89	1.91965934619	2	1	2	2.22
mn	2	0.15	pisc	nh3	0	0	1	1	C	N	2.38	0.84	1.9726313065	1	2	2.25	0
mn	2	0.05	en	en	0	0	2	2	N	N	5.04	0.84	2.13342434116	2	2	3	3
fe	2	0.2	ncs	pisc	-1	0	1	1	N	C	-0.98	0.49	1.90986467091	2	1	2	2.25
cr	3	0.2	scn	h2o	-1	0	1	1	S	O	5.02	1.24	2.02989703524	1	1	2	0
cr	3	0.05	co	h2o	0	0	1	1	C	O	3.18	1.24	1.97859061441	3	1	0	0
cr	2	0.1	c2h3ns	c2h3ns	0	0	1	1	C	C	-2.94	-0.49	2.04998036525	3	3	2	2
mn	3	0.2	bipy	bipy	0	0	2	2	N	N	2.94	0.49	2.02309103738	2	2	4.297	4.297
fe	3	0	cn	ncs	-1	-1	1	1	C	N	0.98	0.49	1.94344471474	3	2	0	2
co	3	0.2	acac	acac	0	0	2	2	O	O	5.34	0.89	1.90847655836	0	0	3.1	3.1
cr	2	0.15	nh3	tbuc	0	-2	1	2	N	O	5.24	0.89	1.97267493768	2	2	0	2.52
fe	2	0.05	phen	phen	0	0	2	2	N	N	2.94	0.49	2.01146283887	2	2	3.868	3.868
fe	3	0	pisc	pisc	0	0	1	1	C	C	-2.94	-0.49	1.9058903049	1	1	2.25	2.25
mn	3	0.15	co	h2o	0	0	1	1	C	O	3.18	1.24	1.93616660942	3	1	0	0
co	2	0.25	nh3	nh3	0	0	1	1	N	N	5.04	0.84	2.05937456234	2	2	0	0
co	2	0.2	ox	ox	-2	-2	2	2	O	O	5.34	0.89	2.05210418472	1	1	2.22	2.22
mn	3	0.15	nh3	nh3	0	0	1	1	N	N	5.04	0.84	2.09289307169	2	2	0	0
ni	2	0.3	nh3	acac	0	0	1	2	N	O	5.24	0.89	1.93928811642	2	0	0	3.1
fe	3	0.25	cl	acac	-1	0	1	2	Cl	O	3.56	0.89	1.93638095147	3	0	0	3.1
mn	3	0	bipy	bipy	0	0	2	2	N	N	2.94	0.49	2.02373673616	2	2	4.297	4.297
mn	3	0.05	nh3	nh3	0	0	1	1	N	N	5.04	0.84	2.10096149602	2	2	0	0
fe	2	0.2	h2o	scn	0	-1	1	1	O	S	2.6	1.24	2.04353482672	1	1	0	2
fe	3	0.2	ncs	acac	-1	0	1	2	N	O	4.54	0.89	1.87926135573	2	0	2	3.1
cr	2	0.25	pisc	ncs	0	-1	1	1	C	N	0.98	0.49	2.01881563889	1	2	2.25	2
co	3	0.25	c2h3ns	c2h3ns	0	0	1	1	C	C	-2.94	-0.49	1.93116404033	3	3	2	2
co	2	0.05	en	en	0	0	2	2	N	N	5.04	0.84	2.03925235158	2	2	3	3
mn	2	0.15	ncs	ncs	-1	-1	1	1	N	N	2.94	0.49	2.06959075116	2	2	2	2
mn	3	0.25	cn	cn	-1	-1	1	1	C	C	-2.94	-0.49	2.04686552606	3	3	0	0
fe	2	0.25	ox	ox	-2	-2	2	2	O	O	5.34	0.89	2.04717298502	1	1	2.22	2.22
cr	2	0	co	co	0	0	1	1	C	C	-5.34	-0.89	2.04814227036	3	3	0	0
mn	2	0.1	h2o	en	0	0	1	2	O	N	5.84	1.24	2.09428355158	1	2	0	3
fe	2	0.25	co	tbuc	0	-2	1	2	C	O	1.78	0.89	1.85770403035	3	2	0	2.52
mn	3	0.1	bipy	bipy	0	0	2	2	N	N	2.94	0.49	2.02424176848	2	2	4.297	4.297
fe	2	0.15	h2o	h2o	0	0	1	1	O	O	7.44	1.24	2.02329007311	1	1	0	0
cr	2	0.3	pisc	pisc	0	0	1	1	C	C	-2.94	-0.49	2.04809008914	1	1	2.25	2.25
fe	2	0.1	co	en	0	0	1	2	C	N	1.58	0.84	1.86515535619	3	2	0	3
mn	3	0	pisc	h2o	0	0	1	1	C	O	3.98	1.24	1.96664473018	1	1	2.25	0
fe	3	0.05	pisc	pisc	0	0	1	1	C	C	-2.94	-0.49	1.91087671742	1	1	2.25	2.25
cr	3	0.25	pisc	tbuc	0	-2	1	2	C	O	2.58	0.89	1.95687378327	1	2	2.25	2.52
cr	2	0.1	en	en	0	0	2	2	N	N	5.04	0.84	2.19032528908	2	2	3	3
co	3	0	co	co	0	0	1	1	C	C	-5.34	-0.89	1.9662912398	3	3	0	0
fe	2	0.15	acac	acac	0	0	2	2	O	O	5.34	0.89	1.9527449759	0	0	3.1	3.1
co	3	0.3	acac	acac	0	0	2	2	O	O	5.34	0.89	1.89886100617	0	0	3.1	3.1
mn	3	0.25	c2h3ns	c2h3ns	0	0	1	1	C	C	-2.94	-0.49	2.02019987922	3	3	2	2
co	3	0.2	pisc	tbuc	0	-2	1	2	C	O	2.58	0.89	1.90223769903	1	2	2.25	2.52
mn	3	0.1	co	co	0	0	1	1	C	C	-5.34	-0.89	2.06430777247	3	3	0	0
fe	3	0.2	cl	cl	-1	-1	1	1	Cl	Cl	0	0	2.45184789021	3	3	0	0
mn	2	0.3	nh3	nh3	0	0	1	1	N	N	5.04	0.84	2.16289759731	2	2	0	0
fe	2	0.2	co	co	0	0	1	1	C	C	-5.34	-0.89	1.94219210591	3	3	0	0
fe	2	0.15	cn	pisc	-1	0	1	1	C	C	-2.94	-0.49	1.86849372053	3	1	0	2.25
mn	2	0.2	bipy	bipy	0	0	2	2	N	N	2.94	0.49	2.0499892608	2	2	4.297	4.297
mn	3	0.2	h2o	h2o	0	0	1	1	O	O	7.44	1.24	1.95369626723	1	1	0	0
ni	2	0.1	cn	acac	-1	0	1	2	C	O	2.58	0.89	1.90320508206	3	0	0	3.1
cr	3	0.3	en	en	0	0	2	2	N	N	5.04	0.84	2.11503145133	2	2	3	3
cr	2	0	h2o	bipy	0	0	1	2	O	N	4.44	1.24	2.07983095633	1	2	0	4.297
cr	2	0.3	pisc	scn	0	-1	1	1	C	S	-0.86	0.03	2.004976447	1	1	2.25	2
co	3	0.1	ncs	ncs	-1	-1	1	1	N	N	2.94	0.49	1.92169547606	2	2	2	2
ni	2	0.05	co	co	0	0	1	1	C	C	-5.34	-0.89	1.8807466174	3	3	0	0
ni	2	0.05	co	acac	0	0	1	2	C	O	1.78	0.89	1.88621390658	3	0	0	3.1
co	3	0.1	ox	ox	-2	-2	2	2	O	O	5.34	0.89	1.87506232552	1	1	2.22	2.22
fe	3	0.05	co	co	0	0	1	1	C	C	-5.34	-0.89	2.01366525639	3	3	0	0
mn	3	0.05	co	nh3	0	0	1	1	C	N	1.58	0.84	2.04302915922	3	2	0	0
cr	3	0.25	co	co	0	0	1	1	C	C	-5.34	-0.89	2.16396103364	3	3	0	0
cr	2	0.1	scn	phen	-1	0	1	2	S	N	2.02	0.49	2.0752004576	1	2	2	3.868
fe	3	0.2	pisc	pisc	0	0	1	1	C	C	-2.94	-0.49	1.92205541094	1	1	2.25	2.25
mn	3	0	co	nh3	0	0	1	1	C	N	1.58	0.84	2.03109953967	3	2	0	0
co	2	0.3	pisc	en	0	0	1	2	C	N	2.38	0.84	1.97073544483	1	2	2.25	3
fe	3	0.15	cl	pisc	-1	0	1	1	Cl	C	-1.96	0	1.93519369905	3	1	0	2.25
mn	2	0.2	co	nh3	0	0	1	1	C	N	1.58	0.84	1.93120166244	3	2	0	0
mn	2	0.2	pisc	nh3	0	0	1	1	C	N	2.38	0.84	1.99414467727	1	2	2.25	0
fe	2	0.1	tbuc	tbuc	-2	-2	2	2	O	O	5.34	0.89	2.05977969547	2	2	2.52	2.52
fe	3	0.3	ncs	acac	-1	0	1	2	N	O	4.54	0.89	1.8887666504	2	0	2	3.1
mn	2	0.3	en	en	0	0	2	2	N	N	5.04	0.84	2.14484428042	2	2	3	3
mn	2	0.1	h2o	h2o	0	0	1	1	O	O	7.44	1.24	2.05969595823	1	1	0	0
cr	2	0.25	h2o	ox	0	-2	1	2	O	O	6.04	1.24	1.94641354433	1	1	0	2.22
mn	2	0.25	acac	acac	0	0	2	2	O	O	5.34	0.89	1.99014635383	0	0	3.1	3.1
co	2	0	ox	ox	-2	-2	2	2	O	O	5.34	0.89	2.01735716356	1	1	2.22	2.22
fe	3	0.05	cn	ncs	-1	-1	1	1	C	N	0.98	0.49	1.94686946343	3	2	0	2
co	2	0	en	en	0	0	2	2	N	N	5.04	0.84	2.03630858563	2	2	3	3
fe	3	0.2	bipy	bipy	0	0	2	2	N	N	2.94	0.49	1.99808810101	2	2	4.297	4.297
mn	3	0.2	nh3	cn	0	-1	1	1	N	C	-0.28	0.84	2.01542322391	2	3	0	0
fe	3	0.15	ncs	acac	-1	0	1	2	N	O	4.54	0.89	1.87841864653	2	0	2	3.1
co	3	0.05	acac	acac	0	0	2	2	O	O	5.34	0.89	1.92660931916	0	0	3.1	3.1
fe	3	0.3	ox	ox	-2	-2	2	2	O	O	5.34	0.89	1.93048886564	1	1	2.22	2.22
mn	3	0.15	en	en	0	0	2	2	N	N	5.04	0.84	2.08433139837	2	2	3	3
fe	3	0.25	cn	h2o	-1	0	1	1	C	O	3.98	1.24	1.94885275122	3	1	0	0
co	2	0.2	ncs	h2o	-1	0	1	1	N	O	5.94	1.24	1.92050003259	2	1	2	0
ni	2	0.25	tbuc	tbuc	-2	-2	2	2	O	O	5.34	0.89	1.90944664037	2	2	2.52	2.52
co	3	0.2	nh3	nh3	0	0	1	1	N	N	5.04	0.84	2.02626790467	2	2	0	0
co	2	0.15	pisc	en	0	0	1	2	C	N	2.38	0.84	1.92640405715	1	2	2.25	3
fe	2	0.05	cn	cn	-1	-1	1	1	C	C	-2.94	-0.49	1.99988352381	3	3	0	0
mn	2	0.1	ncs	ncs	-1	-1	1	1	N	N	2.94	0.49	2.05478662751	2	2	2	2
co	2	0.1	ncs	ncs	-1	-1	1	1	N	N	2.94	0.49	1.97221625246	2	2	2	2
mn	2	0.3	co	ncs	0	-1	1	1	C	N	0.18	0.49	1.91096015258	3	2	0	2
co	3	0.3	en	en	0	0	2	2	N	N	5.04	0.84	2.01195201621	2	2	3	3
mn	3	0.05	co	h2o	0	0	1	1	C	O	3.18	1.24	1.94645127138	3	1	0	0
fe	2	0.05	ox	ox	-2	-2	2	2	O	O	5.34	0.89	2.03692372363	1	1	2.22	2.22
cr	2	0.05	cn	co	-1	0	1	1	C	C	-4.54	-0.49	1.97998324329	3	3	0	0
fe	3	0.1	cl	ncs	-1	-1	1	1	Cl	N	1.96	0.49	1.94973085918	3	2	0	2
cr	2	0.25	co	co	0	0	1	1	C	C	-5.34	-0.89	2.09980606766	3	3	0	0
mn	3	0.1	nh3	nh3	0	0	1	1	N	N	5.04	0.84	2.09573068695	2	2	0	0
co	2	0.2	h2o	en	0	0	1	2	O	N	5.84	1.24	2.01086358404	1	2	0	3
cr	2	0.15	ncs	h2o	-1	0	1	1	N	O	5.94	1.24	2.01049776743	2	1	2	0
co	2	0.3	cn	acac	-1	0	1	2	C	O	2.58	0.89	1.96220290833	3	0	0	3.1
ni	2	0.05	nh3	nh3	0	0	1	1	N	N	5.04	0.84	1.95205785213	2	2	0	0
mn	2	0.2	c2h3ns	c2h3ns	0	0	1	1	C	C	-2.94	-0.49	1.98841121701	3	3	2	2
mn	2	0	ncs	ncs	-1	-1	1	1	N	N	2.94	0.49	2.0284954153	2	2	2	2
co	3	0.15	phen	phen	0	0	2	2	N	N	2.94	0.49	1.98345381349	2	2	3.868	3.868
fe	2	0.2	tbuc	tbuc	-2	-2	2	2	O	O	5.34	0.89	2.06945921887	2	2	2.52	2.52
cr	2	0.15	pisc	pisc	0	0	1	1	C	C	-2.94	-0.49	2.02056974243	1	1	2.25	2.25
cr	3	0.3	ox	ox	-2	-2	2	2	O	O	5.34	0.89	1.98192323026	1	1	2.22	2.22
fe	3	0	en	en	0	0	2	2	N	N	5.04	0.84	2.0686411532	2	2	3	3
ni	2	0.2	acac	acac	0	0	2	2	O	O	5.34	0.89	1.89396537207	0	0	3.1	3.1
mn	3	0.3	cl	ncs	-1	-1	1	1	Cl	N	1.96	0.49	1.99773170922	3	2	0	2
fe	3	0.3	scn	co	-1	0	1	1	S	C	-3.5	0.03	1.91201424233	1	3	2	0
mn	3	0	cl	phen	-1	0	1	2	Cl	N	1.96	0.49	2.07642442879	3	2	0	3.868
ni	2	0.2	bipy	bipy	0	0	2	2	N	N	2.94	0.49	1.95463762497	2	2	4.297	4.297
co	2	0.3	nh3	nh3	0	0	1	1	N	N	5.04	0.84	2.06872651279	2	2	0	0
cr	2	0.25	bipy	bipy	0	0	2	2	N	N	2.94	0.49	2.06699088828	2	2	4.297	4.297
mn	3	0.15	co	co	0	0	1	1	C	C	-5.34	-0.89	2.07285023946	3	3	0	0
cr	2	0.3	ncs	h2o	-1	0	1	1	N	O	5.94	1.24	2.02517464685	2	1	2	0
cr	2	0.25	nh3	cn	0	-1	1	1	N	C	-0.28	0.84	2.11955820531	2	3	0	0
mn	2	0.2	h2o	h2o	0	0	1	1	O	O	7.44	1.24	2.08461666945	1	1	0	0
cr	2	0.15	nh3	cn	0	-1	1	1	N	C	-0.28	0.84	2.09999791201	2	3	0	0
co	2	0.05	c2h3ns	c2h3ns	0	0	1	1	C	C	-2.94	-0.49	1.88510251921	3	3	2	2
mn	2	0.2	cn	en	-1	0	1	2	C	N	2.38	0.84	2.0381761972	3	2	0	3
fe	2	0.2	co	tbuc	0	-2	1	2	C	O	1.78	0.89	1.84593046252	3	2	0	2.52
cr	2	0.05	h2o	h2o	0	0	1	1	O	O	7.44	1.24	2.09033008939	1	1	0	0
mn	3	0.15	co	en	0	0	1	2	C	N	1.58	0.84	2.05161837588	3	2	0	3
cr	2	0.25	cn	nh3	-1	0	1	1	C	N	2.38	0.84	2.10087257589	3	2	0	0
fe	2	0.1	c2h3ns	c2h3ns	0	0	1	1	C	C	-2.94	-0.49	1.91878312914	3	3	2	2
mn	3	0.3	acac	acac	0	0	2	2	O	O	5.34	0.89	1.91939331692	0	0	3.1	3.1
co	2	0.25	c2h3ns	c2h3ns	0	0	1	1	C	C	-2.94	-0.49	1.91569831536	3	3	2	2
mn	2	0.1	co	nh3	0	0	1	1	C	N	1.58	0.84	1.90798609312	3	2	0	0
mn	3	0.2	cl	phen	-1	0	1	2	Cl	N	1.96	0.49	2.0802363433	3	2	0	3.868
co	2	0.15	h2o	nh3	0	0	1	1	O	N	5.84	1.24	2.01946240722	1	2	0	0
co	3	0.05	cn	cn	-1	-1	1	1	C	C	-2.94	-0.49	1.9488643515	3	3	0	0
fe	2	0.2	pisc	cl	0	-1	1	1	C	Cl	-0.98	0	1.84230836757	1	3	2.25	0
mn	2	0.1	nh3	nh3	0	0	1	1	N	N	5.04	0.84	2.15680727053	2	2	0	0
mn	2	0.15	co	ncs	0	-1	1	1	C	N	0.18	0.49	1.87911262696	3	2	0	2
cr	2	0.1	nh3	porphyrin	0	-2	1	4	N	N	3.64	0.84	2.03776030207	2	2	0	6.9575
co	3	0.3	ncs	ox	-1	-2	1	2	N	O	4.54	0.89	1.90697347417	2	1	2	2.22
fe	2	0.15	pisc	cl	0	-1	1	1	C	Cl	-0.98	0	1.83262953453	1	3	2.25	0
fe	2	0.3	co	en	0	0	1	2	C	N	1.58	0.84	1.92344706857	3	2	0	3
cr	3	0.25	c2h3ns	c2h3ns	0	0	1	1	C	C	-2.94	-0.49	2.08980148227	3	3	2	2
mn	2	0	co	nh3	0	0	1	1	C	N	1.58	0.84	1.89091748332	3	2	0	0
co	3	0.3	co	co	0	0	1	1	C	C	-5.34	-0.89	1.9820064613	3	3	0	0
cr	2	0.25	h2o	h2o	0	0	1	1	O	O	7.44	1.24	2.09151100019	1	1	0	0
cr	3	0.25	acac	acac	0	0	2	2	O	O	5.34	0.89	1.95194016534	0	0	3.1	3.1
fe	3	0.25	cl	pisc	-1	0	1	1	Cl	C	-1.96	0	1.94930896287	3	1	0	2.25
mn	2	0	nh3	nh3	0	0	1	1	N	N	5.04	0.84	2.1457033431	2	2	0	0
fe	2	0.3	cl	pisc	-1	0	1	1	Cl	C	-1.96	0	1.91001402716	3	1	0	2.25
fe	3	0	h2o	pisc	0	0	1	1	O	C	0.52	1.24	1.91579833467	1	1	0	2.25
cr	2	0.05	scn	phen	-1	0	1	2	S	N	2.02	0.49	2.0733341049	1	2	2	3.868
cr	3	0.25	en	en	0	0	2	2	N	N	5.04	0.84	2.11809573453	2	2	3	3
fe	2	0.25	pisc	ox	0	-2	1	2	C	O	2.58	0.89	1.87147690431	1	1	2.25	2.22
co	2	0.25	pisc	en	0	0	1	2	C	N	2.38	0.84	1.95551735664	1	2	2.25	3
fe	3	0.1	co	bipy	0	0	1	2	C	N	0.18	0.49	1.89660738689	3	2	0	4.297
cr	3	0.3	scn	h2o	-1	0	1	1	S	O	5.02	1.24	2.02264092945	1	1	2	0
fe	3	0	cl	acac	-1	0	1	2	Cl	O	3.56	0.89	1.94664968539	3	0	0	3.1
fe	3	0.1	ox	ox	-2	-2	2	2	O	O	5.34	0.89	1.94682745208	1	1	2.22	2.22
co	2	0.25	phen	phen	0	0	2	2	N	N	2.94	0.49	2.17881981261	2	2	3.868	3.868
ni	2	0.1	h2o	en	0	0	1	2	O	N	5.84	1.24	1.96755169489	1	2	0	3
fe	3	0.25	cn	cn	-1	-1	1	1	C	C	-2.94	-0.49	1.99734424235	3	3	0	0
mn	2	0.1	co	co	0	0	1	1	C	C	-5.34	-0.89	1.99281534319	3	3	0	0
cr	2	0.15	en	en	0	0	2	2	N	N	5.04	0.84	2.19166443972	2	2	3	3
fe	2	0.15	co	en	0	0	1	2	C	N	1.58	0.84	1.8771998377	3	2	0	3
co	2	0.1	c2h3ns	c2h3ns	0	0	1	1	C	C	-2.94	-0.49	1.89346159223	3	3	2	2
cr	3	0.05	h2o	h2o	0	0	1	1	O	O	7.44	1.24	1.99705950471	1	1	0	0
cr	3	0.15	ox	ox	-2	-2	2	2	O	O	5.34	0.89	1.99217987163	1	1	2.22	2.22
cr	3	0.1	cl	ox	-1	-2	1	2	Cl	O	3.56	0.89	1.98147843033	3	1	0	2.22
co	2	0.3	bipy	bipy	0	0	2	2	N	N	2.94	0.49	1.99100404253	2	2	4.297	4.297
co	2	0.05	h2o	en	0	0	1	2	O	N	5.84	1.24	2.01675905161	1	2	0	3
mn	2	0.25	nh3	acac	0	0	1	2	N	O	5.24	0.89	2.00603577574	2	0	0	3.1
mn	2	0.05	bipy	bipy	0	0	2	2	N	N	2.94	0.49	2.03041633385	2	2	4.297	4.297
fe	2	0	cn	pisc	-1	0	1	1	C	C	-2.94	-0.49	1.86149094236	3	1	0	2.25
co	3	0.05	c2h3ns	c2h3ns	0	0	1	1	C	C	-2.94	-0.49	1.92162578831	3	3	2	2
fe	2	0.15	ncs	h2o	-1	0	1	1	N	O	5.94	1.24	1.94466555209	2	1	2	0
mn	2	0.2	nh3	acac	0	0	1	2	N	O	5.24	0.89	1.98477009173	2	0	0	3.1
fe	3	0	co	bipy	0	0	1	2	C	N	0.18	0.49	1.88677195105	3	2	0	4.297
co	2	0.05	bipy	bipy	0	0	2	2	N	N	2.94	0.49	1.97455717927	2	2	4.297	4.297
co	3	0	c2h3ns	c2h3ns	0	0	1	1	C	C	-2.94	-0.49	1.91907635623	3	3	2	2
fe	3	0.05	scn	nh3	-1	0	1	1	S	N	3.42	0.84	2.055945197	1	2	2	0
mn	2	0.2	co	en	0	0	1	2	C	N	1.58	0.84	1.91414178586	3	2	0	3
mn	3	0.05	co	co	0	0	1	1	C	C	-5.34	-0.89	2.06227466316	3	3	0	0
mn	2	0	cn	en	-1	0	1	2	C	N	2.38	0.84	1.9963837362	3	2	0	3
co	2	0.05	h2o	h2o	0	0	1	1	O	O	7.44	1.24	2.00763964826	1	1	0	0
co	3	0.3	nh3	nh3	0	0	1	1	N	N	5.04	0.84	2.01918015836	2	2	0	0
co	2	0.25	en	en	0	0	2	2	N	N	5.04	0.84	2.04517888647	2	2	3	3
fe	3	0.25	phen	phen	0	0	2	2	N	N	2.94	0.49	2.00234913902	2	2	3.868	3.868
mn	3	0.2	en	en	0	0	2	2	N	N	5.04	0.84	2.08059839505	2	2	3	3
co	2	0.2	nh3	nh3	0	0	1	1	N	N	5.04	0.84	2.04856656404	2	2	0	0
mn	3	0.25	cl	phen	-1	0	1	2	Cl	N	1.96	0.49	2.07970938699	3	2	0	3.868
cr	3	0.2	ncs	ncs	-1	-1	1	1	N	N	2.94	0.49	2.01376817062	2	2	2	2
cr	2	0.3	pisc	ncs	0	-1	1	1	C	N	0.98	0.49	2.02709118011	1	2	2.25	2
ni	2	0.2	tbuc	tbuc	-2	-2	2	2	O	O	5.34	0.89	1.91021601561	2	2	2.52	2.52
fe	3	0.3	cn	ncs	-1	-1	1	1	C	N	0.98	0.49	1.96100364189	3	2	0	2
cr	3	0.15	cn	cn	-1	-1	1	1	C	C	-2.94	-0.49	2.10961932068	3	3	0	0
fe	2	0.15	ox	ox	-2	-2	2	2	O	O	5.34	0.89	2.04462039423	1	1	2.22	2.22
