# Supplementary material for: Predicting electronic structure properties of transition metal complexes with neural networks
Source: Chem Sci. 2017 May 17;8(7):5137–52. doi: 10.1039/c7sc01247k (PMC6100542; doi:10.1039/c7sc01247k)
Supplement: Supplementary file 1 [file SC-008-C7SC01247K-s001.zip › data/raw_data/slope/test_results.csv]

metal	ox	axlig	eqlig	alpha	error	pred	act	abs_error
mn	3	phen	phen	0	0.00295288949286698	2.03379212841287	2.03083923892	0.00295288949286698
fe	2	h2o	scn	0	-0.00356169015817853	2.04337298947182	2.04693467963	0.00356169015817853
ni	2	pisc	pisc	0.2	-0.0240332324864667	1.86312452753353	1.88715776002	0.0240332324864667
cr	2	nh3	tbuc	0.25	0.00467925429736016	1.97061341541736	1.96593416112	0.00467925429736016
fe	3	pisc	cl	0.3	-0.0168575855972386	1.90924575278276	1.92610333838	0.0168575855972386
mn	2	phen	phen	0	0.0015346373181675	2.03649004660817	2.03495540929	0.0015346373181675
cr	3	pisc	tbuc	0.2	-0.0222377964111828	1.93963571700882	1.96187351342	0.0222377964111828
co	3	h2o	h2o	0.05	-0.024821535400551	1.92877220244945	1.95359373785	0.024821535400551
cr	3	acac	acac	0.1	-0.0269499921123426	1.93102861674766	1.95797860886	0.0269499921123426
cr	3	scn	h2o	0.25	0.0141582928587947	2.04039147370879	2.02623318085	0.0141582928587947
fe	3	cn	cn	0.3	0.0104441396458941	2.01368368260589	2.00323954296	0.0104441396458941
ni	2	nh3	bipy	0.25	-0.00465514112735921	1.95037072700264	1.95502586813	0.00465514112735921
mn	3	h2o	h2o	0	-0.018080246549721	1.95024842055028	1.9683286671	0.018080246549721
cr	3	co	h2o	0.3	0.00690137344622355	1.97324463106622	1.96634325762	0.00690137344622355
co	2	ncs	ncs	0.25	-0.00997888493568988	2.00361636827431	2.01359525321	0.00997888493568988
co	3	pisc	pisc	0.05	-0.022521311395143	1.88294555217486	1.90546686357	0.022521311395143
mn	2	ox	ox	0	0.00740924805743948	2.03870759332744	2.03129834527	0.00740924805743948
fe	2	cn	pisc	0.25	0.00272200285638635	1.88541691512639	1.88269491227	0.00272200285638635
mn	2	phen	phen	0.3	0.0213857895575229	2.08571324716752	2.06432745761	0.0213857895575229
cr	3	acac	acac	0.05	-0.0319501403393396	1.92710175840066	1.95905189874	0.0319501403393396
mn	3	pisc	h2o	0.15	-0.082212981429324	1.94296828799068	2.02518126942	0.082212981429324
cr	2	h2o	h2o	0.1	-0.0158144428237592	2.07400135726624	2.08981580009	0.0158144428237592
co	2	cn	acac	0.1	-0.018058409546315	1.91783511014369	1.93589351969	0.018058409546315
fe	2	h2o	ncs	0.25	-0.00637652963237811	1.98736731897762	1.99374384861	0.00637652963237811
fe	2	nh3	nh3	0.15	-0.00611685082736591	2.09069692461263	2.09681377544	0.00611685082736591
mn	3	co	h2o	0	-0.0184520257406202	1.93393192233938	1.95238394808	0.0184520257406202
cr	3	co	h2o	0.1	-0.00789696313844312	1.96764684807156	1.97554381121	0.00789696313844312
fe	2	co	ncs	0.25	-0.0218495569849897	1.86004453673501	1.88189409372	0.0218495569849897
co	3	acac	acac	0.15	-0.00613451638087281	1.90915821228913	1.91529272867	0.00613451638087281
fe	3	ncs	pisc	0	0.00476451549300561	1.90467193875301	1.89990742326	0.00476451549300561
cr	3	c2h3ns	c2h3ns	0.05	0.00353446163172366	2.07556572854172	2.07203126691	0.00353446163172366
fe	2	ncs	h2o	0.05	-0.0113751355687677	1.92088958379123	1.93226471936	0.0113751355687677
co	3	nh3	acac	0	-0.0255800040807845	1.90917139490922	1.93475139899	0.0255800040807845
co	2	acac	acac	0.25	-0.01882141146843	1.95292477913157	1.9717461906	0.01882141146843
cr	3	cl	ox	0.05	-0.0118742365866755	1.97335088237332	1.98522511896	0.0118742365866755
cr	3	ox	ox	0	-0.0372102136707746	1.96414813286923	2.00135834654	0.0372102136707746
ni	2	en	en	0.2	-0.000967942927185383	1.97717953153281	1.97814747446	0.000967942927185383
mn	2	h2o	bipy	0.2	-0.0153282286799712	2.06590023058003	2.08122845926	0.0153282286799712
co	2	c2h3ns	c2h3ns	0	-0.0232627404049977	1.886892909455	1.91015564986	0.0232627404049977
co	2	ox	ox	0.05	-0.0156945383675127	2.02049200789249	2.03618654626	0.0156945383675127
co	2	ncs	h2o	0.15	0.00863048142522671	1.92766814000523	1.91903765858	0.00863048142522671
co	2	phen	phen	0.1	0.0259530891509991	2.017269046041	1.99131595689	0.0259530891509991
fe	3	nh3	nh3	0.15	-0.000790892697671186	2.06244033525233	2.06323122795	0.000790892697671186
ni	2	co	acac	0.15	-0.00690646906580139	1.8760234663642	1.88292993543	0.00690646906580139
co	2	nh3	nh3	0	-0.0227248236486206	2.01361702235138	2.036341846	0.0227248236486206
ni	2	nh3	acac	0.2	-0.0227879591451019	1.9167188230449	1.93950678219	0.0227879591451019
co	3	bipy	bipy	0.1	0.0112182911912382	1.98917695013124	1.97795865894	0.0112182911912382
co	2	h2o	h2o	0.2	-0.00611654155346919	2.00576707344653	2.011883615	0.00611654155346919
fe	3	cl	ncs	0.2	0.00233914752473297	1.95615234741473	1.95381319989	0.00233914752473297
mn	3	pisc	pisc	0.25	-0.0167003378369726	1.95272075315303	1.96942109099	0.0167003378369726
cr	2	ncs	pisc	0.1	0.00437746261539029	1.97377424525539	1.96939678264	0.00437746261539029
mn	2	acac	acac	0.15	-0.0212699876602169	1.95310405685978	1.97437404452	0.0212699876602169
fe	2	nh3	nh3	0.25	0.0036885676685845	2.10425536602858	2.10056679836	0.0036885676685845
co	3	tbuc	tbuc	0	-0.0348352914173566	1.92882072785264	1.96365601927	0.0348352914173566
co	3	ox	ox	0.3	0.0735431064599634	1.93374575312996	1.86020264667	0.0735431064599634
co	2	nh3	nh3	0.1	-0.00468008207386328	2.03856832713614	2.04324840921	0.00468008207386328
fe	2	pisc	cl	0.25	-0.00312905131969154	1.85585031402031	1.85897936534	0.00312905131969154
mn	3	co	nh3	0.3	-0.011218479256025	2.06656227907397	2.07778075833	0.011218479256025
fe	2	h2o	h2o	0.2	-0.00726953675838438	2.01330190543162	2.02057144219	0.00726953675838438
mn	3	h2o	h2o	0.1	-0.00765444271794813	1.95177078927205	1.95942523199	0.00765444271794813
mn	2	nh3	acac	0.1	0.00820366851457388	1.95372104018457	1.94551737167	0.00820366851457388
fe	2	h2o	h2o	0.3	0.0012934383246912	2.02099161634469	2.01969817802	0.0012934383246912
ni	2	nh3	bipy	0	-0.0151721147927089	1.93490467567729	1.95007679047	0.0151721147927089
fe	2	nh3	nh3	0.2	-0.000765610105405212	2.09832789290459	2.09909350301	0.000765610105405212
mn	3	co	co	0	0.00349047044050455	2.0567385173005	2.05324804686	0.00349047044050455
mn	3	nh3	phen	0.05	0.00518748704610061	2.0585795982361	2.05339211119	0.00518748704610061
fe	2	nh3	nh3	0.1	-0.0137477083889412	2.08103304993106	2.09478075832	0.0137477083889412
co	3	ncs	acac	0.2	-0.0137909776767724	1.90453733452323	1.9183283122	0.0137909776767724
co	2	h2o	h2o	0	-0.0194350557133536	1.99268797112665	2.01212302684	0.0194350557133536
cr	3	tbuc	tbuc	0.15	-0.0292069230589616	1.97320756478104	2.00241448784	0.0292069230589616
fe	3	ncs	pisc	0.3	0.0322689893156412	1.91566733292564	1.88339834361	0.0322689893156412
fe	3	acac	acac	0.05	-0.0101769672048155	1.90836761399518	1.9185445812	0.0101769672048155
fe	3	tbuc	tbuc	0.3	0.00340365561319667	1.9450564695732	1.94165281396	0.00340365561319667
mn	2	cn	en	0.15	-0.0621312968537362	1.96669944261626	2.02883073947	0.0621312968537362
cr	3	acac	acac	0	-0.0359019777423009	1.9237658072277	1.95966778497	0.0359019777423009
mn	2	c2h3ns	c2h3ns	0.3	-0.0158635930779472	1.99071488395205	2.00657847703	0.0158635930779472
mn	3	pisc	pisc	0	-0.00294707749772405	1.91850062899228	1.92144770649	0.00294707749772405
cr	2	phen	phen	0.2	0.0159461973615098	2.08535371935151	2.06940752199	0.0159461973615098
fe	2	cn	pisc	0.05	0.00668795057963067	1.86807344808963	1.86138549751	0.00668795057963067
fe	2	cn	pisc	0.2	0.00531535239141534	1.88051303880142	1.87519768641	0.00531535239141534
cr	3	h2o	h2o	0.2	-0.0008665345433303	1.98809979130667	1.98896632585	0.0008665345433303
cr	3	ncs	ncs	0.15	0.0126974899753458	2.02768498203535	2.01498749206	0.0126974899753458
cr	2	cn	co	0.15	0.0474871003772592	2.04053911472726	1.99305201435	0.0474871003772592
fe	3	pisc	cl	0.25	-0.0138101893020204	1.90297083222798	1.91678102153	0.0138101893020204
co	2	h2o	nh3	0	-0.0179387940826876	2.00032900992731	2.01826780401	0.0179387940826876
fe	2	co	en	0.05	0.017090947625982	1.87251375981598	1.85542281219	0.017090947625982
cr	3	bipy	bipy	0.25	0.00604320628943666	2.07244215386944	2.06639894758	0.00604320628943666
co	3	ox	ox	0	0.0462829867059213	1.92074121409592	1.87445822739	0.0462829867059213
ni	2	ox	ox	0.1	-0.00614448830397318	1.91260623405603	1.91875072236	0.00614448830397318
ni	2	en	en	0	-0.0153138802926984	1.9635085403173	1.97882242061	0.0153138802926984
mn	3	cn	cn	0.2	0.0152267630990295	2.06054075429903	2.0453139912	0.0152267630990295
fe	2	ox	ox	0.2	0.00383736494552789	2.04985975355553	2.04602238861	0.00383736494552789
mn	3	phen	phen	0.05	0.00143442897355595	2.03396585343356	2.03253142446	0.00143442897355595
co	2	tbuc	tbuc	0.2	-0.023004749886125	2.05671740159387	2.07972215148	0.023004749886125
mn	3	en	en	0	-0.0111781366296957	2.0734551481203	2.08463328475	0.0111781366296957
fe	2	ncs	h2o	0.3	-0.00512256242552245	1.95241719650448	1.95753975893	0.00512256242552245
cr	3	nh3	en	0.05	-0.00514976470452666	2.13504868660547	2.14019845131	0.00514976470452666
mn	2	cn	en	0.1	-0.0627264223849284	1.95576610323507	2.01849252562	0.0627264223849284
mn	2	co	nh3	0.25	0.0330399844150131	1.97874747955501	1.94570749514	0.0330399844150131
co	3	acac	acac	0	-0.0228049432071438	1.90886611933286	1.93167106254	0.0228049432071438
ni	2	cn	acac	0.2	-0.0134312549499349	1.89644191635006	1.9098731713	0.0134312549499349
mn	3	h2o	h2o	0.15	-0.0025124186715797	1.95287671973842	1.95538913841	0.0025124186715797
mn	2	co	nh3	0.15	0.00824580381791362	1.92885678177791	1.92061097796	0.00824580381791362
cr	3	cl	ncs	0.1	0.00640608907170526	2.03208354119171	2.02567745212	0.00640608907170526
co	2	bipy	bipy	0.25	0.0463139482434449	2.04178653240344	1.99547258416	0.0463139482434449
cr	2	pisc	scn	0.1	0.0161537681073285	1.99057433609733	1.97442056799	0.0161537681073285
fe	3	acac	acac	0.3	0.00731607997386674	1.91128575574387	1.90396967577	0.00731607997386674
cr	3	en	en	0.15	0.00055500073407222	2.12556967048407	2.12501466975	0.00055500073407222
fe	3	h2o	h2o	0.15	-0.00504615129284414	1.93059449867716	1.93564064997	0.00504615129284414
co	3	pisc	tbuc	0.15	-0.0104588557187484	1.88134842729125	1.89180728301	0.0104588557187484
cr	2	tbuc	tbuc	0.1	-0.00779086638162063	2.00108513812838	2.00887600451	0.00779086638162063
fe	3	h2o	h2o	0.25	-0.0021628872741366	1.93128131106586	1.93344419834	0.0021628872741366
fe	3	cl	cl	0.15	-0.00256277254403026	2.45069408365597	2.4532568562	0.00256277254403026
cr	2	pisc	ncs	0.05	-0.0236076027752143	1.97154437954479	1.99515198232	0.0236076027752143
fe	3	phen	phen	0.2	0.0021882154766879	2.00530225513669	2.00311403966	0.0021882154766879
fe	2	cn	acac	0.1	-0.0361179729404624	1.92065427009954	1.95677224304	0.0361179729404624
cr	3	cl	ox	0	-0.015185434586982	1.97385252535302	1.98903795994	0.015185434586982
ni	2	ox	ox	0	-0.016646280711142	1.91173159358886	1.9283778743	0.016646280711142
mn	2	acac	acac	0.2	-0.0186884583421689	1.96094514837783	1.97963360672	0.0186884583421689
cr	2	cl	h2o	0.3	-0.00473203884336337	2.09516585594664	2.09989789479	0.00473203884336337
mn	3	cl	phen	0.05	-0.00469970922706864	2.07526611196293	2.07996582119	0.00469970922706864
fe	3	cl	pisc	0.05	-0.0238918687777228	1.90161525275228	1.92550712153	0.0238918687777228
fe	3	scn	co	0.2	0.0332202107249984	1.929089395995	1.89586918527	0.0332202107249984
co	3	ncs	ncs	0.15	-0.000886318322012913	1.92234717438799	1.92323349271	0.000886318322012913
mn	2	h2o	h2o	0	-0.0116094741222001	2.0447268800678	2.05633635419	0.0116094741222001
fe	2	co	co	0.25	0.020025854864324	1.97235275486432	1.9523269	0.020025854864324
fe	3	bipy	bipy	0.1	-0.0017623319969271	2.00029246141307	2.00205479341	0.0017623319969271
fe	3	cn	ncs	0.25	-0.0259332604435183	1.93255153511648	1.95848479556	0.0259332604435183
mn	3	h2o	h2o	0.3	0.00951565182183378	1.95824041324183	1.94872476142	0.00951565182183378
mn	2	h2o	en	0.15	-0.0264515204001725	2.07559780020983	2.10204932061	0.0264515204001725
fe	2	h2o	ncs	0.05	0.013899176878502	1.9541170715585	1.94021789468	0.013899176878502
ni	2	ncs	ncs	0.25	-0.0040969808159923	1.89176163288401	1.8958586137	0.0040969808159923
fe	3	ncs	pisc	0.15	0.0170555796917864	1.91113709569179	1.894081516	0.0170555796917864
cr	3	bipy	bipy	0	-0.0032568250227869	2.06392326533721	2.06718009036	0.0032568250227869
co	2	h2o	phen	0	-0.0183113976040064	2.00304690265599	2.02135830026	0.0183113976040064
mn	3	co	h2o	0.1	-0.00511353996281461	1.93571518805719	1.94082872802	0.00511353996281461
cr	2	scn	phen	0.15	0.0167356304876414	2.09091399389764	2.07417836341	0.0167356304876414
co	3	cn	cn	0	-0.00720903460802713	1.93973578359197	1.9469448182	0.00720903460802713
cr	2	h2o	bipy	0.3	-0.0128733040154096	2.10718146705459	2.12005477107	0.0128733040154096
co	3	bipy	bipy	0	0.00222047785613255	1.98556163834613	1.98334116049	0.00222047785613255
fe	3	c2h3ns	c2h3ns	0.3	-0.0141501418338383	1.96126833683616	1.97541847867	0.0141501418338383
cr	2	bipy	bipy	0.1	0.016581978658277	2.05690774329828	2.04032576464	0.016581978658277
mn	2	cn	en	0.25	-0.0472004421362844	1.99460157821372	2.04180202035	0.0472004421362844
cr	2	en	en	0	-0.0122877979673808	2.17024338742262	2.18253118539	0.0122877979673808
ni	2	tbuc	tbuc	0.3	0.027837150864124	1.93457333035412	1.90673617949	0.027837150864124
cr	3	cl	ox	0.3	0.0115009410856723	1.97877608049567	1.96727513941	0.0115009410856723
cr	3	scn	scn	0.3	-0.0278929211447259	2.46597332642527	2.49386624757	0.0278929211447259
cr	2	ncs	pisc	0.05	0.00294233154965307	1.96785376346965	1.96491143192	0.00294233154965307
cr	3	scn	scn	0.15	-0.0314939852377356	2.46587074794226	2.49736473318	0.0314939852377356
mn	2	ncs	ncs	0.25	-0.0095197400289817	2.08587428701102	2.09539402704	0.0095197400289817
fe	3	scn	nh3	0.2	0.00557985576673614	2.05288528981674	2.04730543405	0.00557985576673614
cr	2	co	en	0.25	0.0092053786084243	2.06317884103842	2.05397346243	0.0092053786084243
mn	2	nh3	cn	0.3	-0.00479424526144712	2.07139661233855	2.0761908576	0.00479424526144712
cr	2	pisc	pisc	0.1	-0.0319610021657009	1.9789641873343	2.0109251895	0.0319610021657009
fe	3	cl	pisc	0.1	-0.0206717096100626	1.90755031041994	1.92822202003	0.0206717096100626
fe	2	phen	phen	0.2	0.0134552763976479	2.04233365454765	2.02887837815	0.0134552763976479
cr	2	acac	acac	0.1	0.00635147621242194	1.95968039316242	1.95332891695	0.00635147621242194
fe	2	c2h3ns	c2h3ns	0.3	-0.0201879330160022	1.924763869264	1.94495180228	0.0201879330160022
fe	2	acac	acac	0.2	-0.0252864292936237	1.94629694220638	1.9715833715	0.0252864292936237
cr	2	phen	phen	0.1	0.0156684829203204	2.07495592517032	2.05928744225	0.0156684829203204
cr	3	cl	cl	0.25	-0.0190796526455799	2.46201552536442	2.48109517801	0.0190796526455799
co	3	tbuc	tbuc	0.1	-0.0184693027186655	1.93314816607133	1.95161746879	0.0184693027186655
fe	2	co	co	0	0.0214220360990702	1.93774073790907	1.91631870181	0.0214220360990702
fe	3	cn	porphyrin	0.05	-0.0118129338619037	1.9671624890281	1.97897542289	0.0118129338619037
ni	2	h2o	en	0.05	-0.00874488524751604	1.95964140368248	1.96838628893	0.00874488524751604
co	3	tbuc	tbuc	0.15	-0.00920219604078421	1.93505750311922	1.94425969916	0.00920219604078421
co	3	ncs	acac	0.3	-0.00742655739821063	1.90425106260179	1.91167762	0.00742655739821063
fe	3	h2o	h2o	0.2	-0.00458410083824146	1.93086902113176	1.93545312197	0.00458410083824146
cr	2	tbuc	tbuc	0.05	-0.0127193612710275	1.99910245248897	2.01182181376	0.0127193612710275
fe	2	h2o	h2o	0	-0.0340019984741817	1.99453193678582	2.02853393526	0.0340019984741817
fe	3	ncs	ox	0.2	-0.0244389759219306	1.90640308675807	1.93084206268	0.0244389759219306
co	2	ncs	h2o	0.3	0.00715527119605297	1.93902467762605	1.93186940643	0.00715527119605297
co	3	ox	ox	0.2	0.0561321886460777	1.92988561620608	1.87375342756	0.0561321886460777
co	2	tbuc	tbuc	0.15	-0.0224226573354902	2.05358386161451	2.07600651895	0.0224226573354902
fe	3	pisc	cl	0.1	-0.000453765689319985	1.88416022008068	1.88461398577	0.000453765689319985
mn	3	co	co	0.3	0.00488957303988613	2.08987323542989	2.08498366239	0.00488957303988613
cr	2	h2o	h2o	0.3	-0.00991989706388585	2.08203208960611	2.09195198667	0.00991989706388585
co	2	en	en	0.2	0.0364212451360708	2.07626919970607	2.03984795457	0.0364212451360708
fe	2	pisc	ncs	0.3	-0.0402222114861299	1.87531084421387	1.9155330557	0.0402222114861299
fe	3	cn	porphyrin	0.25	-0.00954998801480844	1.97908164241519	1.98863163043	0.00954998801480844
mn	3	acac	acac	0.2	0.000698810408508166	1.91746152122851	1.91676271082	0.000698810408508166
mn	2	pisc	nh3	0.05	-0.0188987193087335	1.93066189897127	1.94956061828	0.0188987193087335
cr	3	cl	cl	0	-0.0361338372255506	2.45890178740445	2.49503562463	0.0361338372255506
cr	2	h2o	cn	0.2	-0.0235007711479178	2.08519174117208	2.10869251232	0.0235007711479178
fe	3	phen	phen	0.1	-0.00372402293762608	2.00497697983237	2.00870100277	0.00372402293762608
ni	2	c2h3ns	c2h3ns	0.1	0.00897949640598794	1.88102630853599	1.87204681213	0.00897949640598794
cr	2	pisc	ncs	0	-0.0279293821077793	1.95915623185222	1.98708561396	0.0279293821077793
fe	2	ox	ox	0	-0.00724972144634339	2.02074146993366	2.02799119138	0.00724972144634339
co	2	h2o	h2o	0.3	-0.0025211393837572	2.01226417208624	2.01478531147	0.0025211393837572
fe	3	tbuc	tbuc	0.05	-0.0221976918072622	1.93662221904274	1.95881991085	0.0221976918072622
fe	3	en	en	0.15	-0.00000605651907514826	2.04756125983092	2.04756731635	0.00000605651907514826
co	2	h2o	phen	0.2	-0.0117395454993279	2.02599576530067	2.0377353108	0.0117395454993279
ni	2	h2o	en	0.2	-0.00145125393619838	1.9630963912938	1.96454764523	0.00145125393619838
co	3	phen	phen	0.2	0.0137367659015586	1.99603547037156	1.98229870447	0.0137367659015586
mn	3	nh3	cn	0.15	0.00305213927284109	2.01498131973284	2.01192918046	0.00305213927284109
cr	2	pisc	pisc	0.05	-0.0294846578373464	1.97143317802265	2.00091783586	0.0294846578373464
cr	3	co	co	0.1	-0.0181487264714426	2.13758972811856	2.15573845459	0.0181487264714426
mn	3	cn	cn	0.1	0.0102801675240212	2.05041622031402	2.04013605279	0.0102801675240212
mn	2	ncs	ncs	0.05	0.00492484335287058	2.04692064596287	2.04199580261	0.00492484335287058
cr	2	nh3	cn	0.3	-0.0178170845348253	2.11209808386517	2.1299151684	0.0178170845348253
fe	2	nh3	nh3	0	-0.0312822706933908	2.05576884149661	2.08705111219	0.0312822706933908
cr	2	cn	nh3	0.3	0.0181890600978765	2.11833869821788	2.10014963812	0.0181890600978765
co	3	h2o	h2o	0.15	-0.00832556643247817	1.92933572863752	1.93766129507	0.00832556643247817
fe	3	ncs	ox	0.25	-0.0158939996210667	1.90868514661893	1.92457914624	0.0158939996210667
fe	3	cl	cl	0.25	0.00339657725629472	2.45299944505629	2.4496028678	0.00339657725629472
cr	2	cn	co	0.25	0.0417588025982636	2.04997126169826	2.0082124591	0.0417588025982636
co	3	en	en	0.1	0.000272772227430718	2.03107001647743	2.03079724425	0.000272772227430718
mn	3	cn	cn	0.15	0.0138329501726333	2.05582858679263	2.04199563662	0.0138329501726333
fe	2	cn	acac	0.2	-0.0565206852087745	1.92394437473123	1.98046505994	0.0565206852087745
cr	2	h2o	cn	0.25	-0.0220755807355193	2.09203350387448	2.11410908461	0.0220755807355193
mn	3	pisc	h2o	0.05	-0.0386864106879528	1.93624368939205	1.97493010008	0.0386864106879528
cr	2	h2o	ox	0.2	0.021624737963589	1.97190819744359	1.95028345948	0.021624737963589
co	3	phen	phen	0.3	0.0230254309961118	1.99901513930611	1.97598970831	0.0230254309961118
fe	2	ncs	pisc	0.05	-0.0122072676320144	1.87351974628799	1.88572701392	0.0122072676320144
co	3	pisc	pisc	0.1	-0.0234208804707869	1.88676252524921	1.91018340572	0.0234208804707869
mn	3	c2h3ns	c2h3ns	0.15	0.0053735576115832	2.01757924434158	2.01220568673	0.0053735576115832
mn	3	phen	phen	0.1	0.00278714031902183	2.03445253773902	2.03166539742	0.00278714031902183
cr	3	c2h3ns	c2h3ns	0.1	0.00447082986585245	2.08252791754585	2.07805708768	0.00447082986585245
ni	2	tbuc	tbuc	0.15	0.0014927973072516	1.91912493666725	1.91763213936	0.0014927973072516
cr	3	co	co	0.15	-0.016383608901501	2.1410691676285	2.15745277653	0.016383608901501
mn	3	cl	ncs	0.2	0.0161065861274097	2.01015985524741	1.99405326912	0.0161065861274097
cr	3	ncs	cn	0.25	0.0102810024957116	2.06162518775571	2.05134418526	0.0102810024957116
mn	3	nh3	phen	0.3	0.030673675762138	2.06594700787214	2.03527333211	0.030673675762138
fe	3	ncs	ox	0.05	-0.0492676304223194	1.90046501503768	1.94973264546	0.0492676304223194
fe	3	ncs	ox	0	-0.0551570336397855	1.89931920427021	1.95447623791	0.0551570336397855
co	3	co	co	0.1	-0.00488813768003293	1.96530395681997	1.9701920945	0.00488813768003293
mn	2	co	en	0.05	0.0173350426691967	1.9022948438292	1.88495980116	0.0173350426691967
cr	3	cn	cn	0.2	-0.0111627249169231	2.10222972708308	2.113392452	0.0111627249169231
mn	2	nh3	cn	0	-0.0281103258195317	1.98267225566047	2.01078258148	0.0281103258195317
fe	3	ox	ox	0.2	-0.00348394718986333	1.93436321256014	1.93784715975	0.00348394718986333
cr	3	cn	cn	0.05	-0.0169296072985374	2.08904902456146	2.10597863186	0.0169296072985374
co	2	ncs	ncs	0.3	-0.00791562835340631	2.01582495402659	2.02374058238	0.00791562835340631
cr	3	ncs	ncs	0.3	0.0215510119907365	2.03788515556074	2.01633414357	0.0215510119907365
mn	2	co	co	0.15	0.0107261140168258	2.01293984790683	2.00221373389	0.0107261140168258
cr	2	h2o	bipy	0.2	-0.0150415441096614	2.09527392279034	2.1103154669	0.0150415441096614
cr	3	cn	cn	0.25	-0.00912766481798633	2.10572964929201	2.11485731411	0.00912766481798633
mn	2	co	co	0.25	0.00426875865191922	2.02952574538192	2.02525698673	0.00426875865191922
fe	3	acac	acac	0.25	0.00357653556036763	1.91013942961037	1.90656289405	0.00357653556036763
fe	3	co	co	0.15	-0.00927980174517717	2.01450011028482	2.02377991203	0.00927980174517717
mn	2	h2o	en	0.3	-0.0169928526077965	2.0865565490522	2.10354940166	0.0169928526077965
fe	3	cn	h2o	0.15	-0.0222781296736045	1.9255398220764	1.94781795175	0.0222781296736045
mn	2	h2o	en	0.05	-0.0316389352312521	2.06248070625875	2.09411964149	0.0316389352312521
ni	2	acac	acac	0.05	0.00554551924112179	1.89752963440112	1.89198411516	0.00554551924112179
cr	2	phen	phen	0	0.0140271451021228	2.06760149140212	2.0535743463	0.0140271451021228
fe	3	h2o	pisc	0.05	-0.0140851627405996	1.9093096358394	1.92339479858	0.0140851627405996
cr	2	pisc	scn	0.25	0.0336886241384136	2.03008357991841	1.99639495578	0.0336886241384136
cr	3	pisc	ox	0.3	0.00725415898783255	1.94662190972783	1.93936775074	0.00725415898783255
mn	3	nh3	cn	0.3	0.00603683969815272	2.02672568394815	2.02068884425	0.00603683969815272
fe	3	ox	ox	0.05	-0.0200653788957099	1.93059408605429	1.95065946495	0.0200653788957099
cr	2	phen	phen	0.25	0.00513504581772217	2.09127511892772	2.08614007311	0.00513504581772217
fe	3	co	bipy	0.3	-0.0114322142564145	1.93715630813359	1.94858852239	0.0114322142564145
mn	2	ox	ox	0.1	-0.0262091355927274	2.05131879175727	2.07752792735	0.0262091355927274
ni	2	ncs	ncs	0	-0.011580034332241	1.86606147749776	1.87764151183	0.011580034332241
fe	2	cn	cn	0.1	-0.0254826582160546	1.98508495437395	2.01056761259	0.0254826582160546
cr	2	h2o	ox	0.15	0.0141149220836789	1.96897975360368	1.95486483152	0.0141149220836789
co	3	tbuc	tbuc	0.25	0.00556362031449598	1.9390621628545	1.93349854254	0.00556362031449598
fe	3	scn	co	0.25	0.0294660765428774	1.93287408353288	1.90340800699	0.0294660765428774
mn	3	nh3	cn	0.05	0.000796032107026612	2.00613669016703	2.00534065806	0.000796032107026612
ni	2	c2h3ns	c2h3ns	0.2	-0.00336617697804265	1.88523256087196	1.88859873785	0.00336617697804265
mn	2	nh3	cn	0.05	-0.0231786906522597	1.99700718585774	2.02018587651	0.0231786906522597
mn	2	h2o	en	0	-0.0363043984077609	2.05531485664224	2.09161925505	0.0363043984077609
co	2	en	en	0.1	0.0193088208875447	2.05913153968754	2.0398227188	0.0193088208875447
co	2	h2o	nh3	0.3	0.00690691475612049	2.03075051676612	2.02384360201	0.00690691475612049
cr	3	pisc	ox	0.1	-0.0114702686255426	1.94024722437446	1.951717493	0.0114702686255426
mn	3	co	en	0.05	-0.00966482656989376	2.01165724505011	2.02132207162	0.00966482656989376
ni	2	c2h3ns	c2h3ns	0.3	-0.00945146059442314	1.88991130561558	1.89936276621	0.00945146059442314
cr	2	bipy	bipy	0.2	0.0112970370686201	2.06531141137862	2.05401437431	0.0112970370686201
mn	3	ox	ox	0.2	-0.011008295325498	1.9416880688645	1.95269636419	0.011008295325498
fe	3	co	co	0	-0.00974056187379135	1.99598668386621	2.00572724574	0.00974056187379135
mn	2	pisc	nh3	0.3	-0.00220232666039921	2.0199550896496	2.02215741631	0.00220232666039921
fe	3	phen	phen	0.15	-0.0018931735270451	2.00504619023295	2.00693936376	0.0018931735270451
cr	3	nh3	en	0.1	0.000254095343442895	2.13570123733344	2.13544714199	0.000254095343442895
co	3	h2o	h2o	0	-0.0352472636137564	1.92856835135624	1.96381561497	0.0352472636137564
fe	3	co	bipy	0.25	-0.00215115870663296	1.93041495232337	1.93256611103	0.00215115870663296
cr	2	en	en	0.2	-0.0137475586020077	2.17922345842799	2.19297101703	0.0137475586020077
fe	2	cn	acac	0.25	-0.0619397586593979	1.9254589859506	1.98739874461	0.0619397586593979
ni	2	pisc	pisc	0.1	-0.0173273215367253	1.85975143029327	1.87707875183	0.0173273215367253
cr	2	pisc	scn	0	0.0113009348945012	1.9760014470345	1.96470051214	0.0113009348945012
cr	2	bipy	bipy	0.05	0.0156576349858208	2.05372997092582	2.03807233594	0.0156576349858208
ni	2	tbuc	tbuc	0.05	-0.0145149572587755	1.91445664347122	1.92897160073	0.0145149572587755
co	3	tbuc	tbuc	0.05	-0.0268756690070968	1.9311002831329	1.95797595214	0.0268756690070968
cr	2	c2h3ns	c2h3ns	0.2	-0.010996337656231	2.05051424187377	2.06151057953	0.010996337656231
co	3	ox	ox	0.25	0.0598423016875103	1.93182547889751	1.87198317721	0.0598423016875103
cr	2	h2o	h2o	0.15	-0.0117561644821396	2.07638921685786	2.08814538134	0.0117561644821396
mn	3	cl	ncs	0.05	0.00437257799910262	1.9885360719391	1.98416349394	0.00437257799910262
fe	2	co	tbuc	0.05	0.0264946631416769	1.84877748189168	1.82228281875	0.0264946631416769
cr	2	nh3	nh3	0.25	0.00642285046789937	2.2183264899279	2.21190363946	0.00642285046789937
fe	2	co	co	0.05	0.0195805673274958	1.9439902865675	1.92440971924	0.0195805673274958
co	2	pisc	en	0.2	-0.0337848140332417	1.90710434864676	1.94088916268	0.0337848140332417
co	3	en	en	0.05	-0.00355933721099122	2.03017983900901	2.03373917622	0.00355933721099122
mn	2	phen	phen	0.1	0.00361215033861573	2.05118727862862	2.04757512829	0.00361215033861573
co	3	pisc	pisc	0.15	-0.0193678396881483	1.89040281409185	1.90977065378	0.0193678396881483
co	3	co	co	0.05	-0.00848590759233447	1.95980836390767	1.9682942715	0.00848590759233447
fe	2	h2o	scn	0.3	0.0153098500679976	2.056727861818	2.04141801175	0.0153098500679976
fe	3	tbuc	tbuc	0.2	-0.00823558087639831	1.9408578933736	1.94909347425	0.00823558087639831
mn	2	cn	en	0.05	-0.0596766304740191	1.94729139411598	2.00696802459	0.0596766304740191
fe	3	cn	h2o	0.2	-0.0224005394897342	1.92621973242027	1.94862027191	0.0224005394897342
fe	3	h2o	pisc	0.2	-0.0352833612343162	1.91443598169568	1.94971934293	0.0352833612343162
co	3	cn	cn	0.2	0.00919327630392219	1.96324782250392	1.9540545462	0.00919327630392219
ni	2	en	en	0.3	0.00937312808477464	1.98726520937477	1.97789208129	0.00937312808477464
fe	3	cl	acac	0.1	-0.014310509490201	1.9337518767898	1.94806238628	0.014310509490201
mn	2	h2o	bipy	0.25	-0.0140520538014712	2.07259241483853	2.08664446864	0.0140520538014712
co	2	h2o	cn	0.15	-0.0149654649524478	1.94566836145755	1.96063382641	0.0149654649524478
fe	3	co	co	0.3	-0.00216195407036013	2.03193589152964	2.0340978456	0.00216195407036013
fe	3	ncs	ncs	0.15	-0.000246306972453203	1.94277550337755	1.94302181035	0.000246306972453203
mn	3	acac	acac	0.1	-0.00841168027692918	1.91362593226307	1.92203761254	0.00841168027692918
fe	3	cn	h2o	0.3	-0.0210425273092461	1.92764607594075	1.94868860325	0.0210425273092461
cr	3	cl	cl	0.3	-0.0144767798834784	2.46204552823652	2.47652230812	0.0144767798834784
co	2	acac	acac	0	0.00344712331524533	1.92772781205525	1.92428068874	0.00344712331524533
cr	2	nh3	tbuc	0.2	-0.00205036182378104	1.96723773442622	1.96928809625	0.00205036182378104
cr	3	co	co	0.05	-0.0163584603306015	2.1335815614894	2.14994002182	0.0163584603306015
mn	2	nh3	cn	0.2	-0.00808322918418458	2.04372931892582	2.05181254811	0.00808322918418458
fe	3	acac	acac	0.15	-0.00407170587661576	1.90890748856338	1.91297919444	0.00407170587661576
cr	2	ncs	h2o	0.1	-0.0109510711032494	1.99015001457675	2.00110108568	0.0109510711032494
cr	2	c2h3ns	c2h3ns	0.25	-0.0150213053010093	2.05508006675899	2.07010137206	0.0150213053010093
mn	2	h2o	bipy	0.1	-0.0177671433608197	2.04866789994918	2.06643504331	0.0177671433608197
fe	3	ncs	pisc	0.25	0.025308534646123	1.91430299928612	1.88899446464	0.025308534646123
co	2	tbuc	tbuc	0.3	0.00861003699206542	2.06001363088207	2.05140359389	0.00861003699206542
fe	2	co	tbuc	0	0.0300783572080559	1.84807477244806	1.81799641524	0.0300783572080559
fe	2	co	ncs	0.2	-0.0144225411975829	1.85469733160242	1.8691198728	0.0144225411975829
mn	3	cl	ncs	0.25	0.0224902721975095	2.01858138430751	1.99609111211	0.0224902721975095
fe	3	h2o	pisc	0.25	-0.0414716244923035	1.9150752477077	1.9565468722	0.0414716244923035
co	2	h2o	en	0	0.00624857392106826	2.01755460187107	2.01130602795	0.00624857392106826
co	3	co	acac	0.1	-0.030953875135036	1.91213339121496	1.94308726635	0.030953875135036
mn	2	nh3	acac	0.05	0.0110682234003157	1.94985054252032	1.93878231912	0.0110682234003157
ni	2	cn	cn	0.25	-0.0219781247418547	1.93307269808815	1.95505082283	0.0219781247418547
fe	2	ncs	pisc	0.3	-0.0242210816751887	1.90441506763481	1.92863614931	0.0242210816751887
cr	3	c2h3ns	c2h3ns	0.15	0.00712080892726874	2.08962022057727	2.08249941165	0.00712080892726874
ni	2	bipy	bipy	0	-0.00811884991786482	1.93635233443214	1.94447118435	0.00811884991786482
co	3	pisc	tbuc	0.05	-0.000615829445259619	1.87562439816474	1.87624022761	0.000615829445259619
co	2	co	co	0.2	-0.0304360914462631	1.92934134179374	1.95977743324	0.0304360914462631
fe	2	acac	acac	0	-0.0102651781632086	1.92487184140679	1.93513701957	0.0102651781632086
mn	2	nh3	cn	0.15	-0.0132050471143002	2.0282994668857	2.041504514	0.0132050471143002
co	2	ncs	ncs	0	-0.012065741687427	1.92159968743257	1.93366542912	0.012065741687427
co	3	nh3	acac	0.1	-0.0146145179650261	1.90883580460497	1.92345032257	0.0146145179650261
mn	2	nh3	nh3	0.2	0.00664280606912149	2.16677448476912	2.1601316787	0.00664280606912149
ni	2	nh3	bipy	0.15	-0.0122953188589696	1.94131663765103	1.95361195651	0.0122953188589696
co	2	h2o	en	0.3	0.0292038603681006	2.0408762364481	2.01167237608	0.0292038603681006
cr	3	pisc	ox	0.05	-0.0149125898753366	1.93798096841466	1.95289355829	0.0149125898753366
fe	3	ncs	ox	0.3	-0.00917839283722155	1.91048095335278	1.91965934619	0.00917839283722155
mn	2	pisc	nh3	0.15	-0.00558380337657693	1.96704750312342	1.9726313065	0.00558380337657693
mn	2	en	en	0.05	-0.0122139590232995	2.1212103821367	2.13342434116	0.0122139590232995
fe	2	ncs	pisc	0.2	-0.0167270965665882	1.89313757434341	1.90986467091	0.0167270965665882
cr	3	scn	h2o	0.2	0.00576063380079628	2.0356576690408	2.02989703524	0.00576063380079628
cr	3	co	h2o	0.05	-0.0117920066466344	1.96679860776337	1.97859061441	0.0117920066466344
cr	2	c2h3ns	c2h3ns	0.1	-0.00996447513745924	2.04001589011254	2.04998036525	0.00996447513745924
mn	3	bipy	bipy	0.2	0.00820495163763768	2.03129598901764	2.02309103738	0.00820495163763768
fe	3	cn	ncs	0	-0.037161160966773	1.90628355377323	1.94344471474	0.037161160966773
co	3	acac	acac	0.2	0.000845510092499113	1.9093220684525	1.90847655836	0.000845510092499113
cr	2	nh3	tbuc	0.15	-0.00827906536990075	1.9643958723101	1.97267493768	0.00827906536990075
fe	2	phen	phen	0.05	0.00875123747780826	2.02021407634781	2.01146283887	0.00875123747780826
fe	3	pisc	pisc	0	-0.0122907640381986	1.8935995408618	1.9058903049	0.0122907640381986
mn	3	co	h2o	0.15	0.00049994342044446	1.93666655284044	1.93616660942	0.00049994342044446
co	2	nh3	nh3	0.25	0.0130598503911532	2.07243441273115	2.05937456234	0.0130598503911532
co	2	ox	ox	0.2	-0.0108501985196634	2.04125398620034	2.05210418472	0.0108501985196634
mn	3	nh3	nh3	0.15	0.00908625412171382	2.10197932581171	2.09289307169	0.00908625412171382
ni	2	nh3	acac	0.3	-0.0214984732015771	1.91778964321842	1.93928811642	0.0214984732015771
fe	3	cl	acac	0.25	-0.00241989659104558	1.93396105487895	1.93638095147	0.00241989659104558
mn	3	bipy	bipy	0	0.00511929127489408	2.02885602743489	2.02373673616	0.00511929127489408
mn	3	nh3	nh3	0.05	0.000426883628989572	2.10138837964899	2.10096149602	0.000426883628989572
fe	2	h2o	scn	0.2	0.00836036772050086	2.0518951944405	2.04353482672	0.00836036772050086
fe	3	ncs	acac	0.2	0.0226276039871438	1.90188895971714	1.87926135573	0.0226276039871438
cr	2	pisc	ncs	0.25	-0.0172471187335232	2.00156852015648	2.01881563889	0.0172471187335232
co	3	c2h3ns	c2h3ns	0.25	0.00408031056554314	1.93524435089554	1.93116404033	0.00408031056554314
co	2	en	en	0.05	0.00936450399875932	2.04861685557876	2.03925235158	0.00936450399875932
mn	2	ncs	ncs	0.15	-0.00178451531454282	2.06780623584546	2.06959075116	0.00178451531454282
mn	3	cn	cn	0.25	0.0178913101720122	2.06475683623201	2.04686552606	0.0178913101720122
fe	2	ox	ox	0.25	0.00582358155376905	2.05299656657377	2.04717298502	0.00582358155376905
cr	2	co	co	0	0.0103024614580116	2.05844473181801	2.04814227036	0.0103024614580116
mn	2	h2o	en	0.1	-0.0248298303754249	2.06945372120457	2.09428355158	0.0248298303754249
fe	2	co	tbuc	0.25	-0.00510974861766633	1.85259428173233	1.85770403035	0.00510974861766633
mn	3	bipy	bipy	0.1	0.00535000062232838	2.02959176910233	2.02424176848	0.00535000062232838
fe	2	h2o	h2o	0.15	-0.0145388341332544	2.00875123897675	2.02329007311	0.0145388341332544
cr	2	pisc	pisc	0.3	-0.0435209295602559	2.00456915957974	2.04809008914	0.0435209295602559
fe	2	co	en	0.1	0.011660505138678	1.87681586132868	1.86515535619	0.011660505138678
mn	3	pisc	h2o	0	-0.035123653903808	1.93152107627619	1.96664473018	0.035123653903808
fe	3	pisc	pisc	0.05	-0.0140559346714033	1.8968207827486	1.91087671742	0.0140559346714033
cr	3	pisc	tbuc	0.25	-0.0158396948440789	1.94103408842592	1.95687378327	0.0158396948440789
cr	2	en	en	0.1	-0.0148081319088216	2.17551715717118	2.19032528908	0.0148081319088216
co	3	co	co	0	-0.0118507280690801	1.95444051173092	1.9662912398	0.0118507280690801
fe	2	acac	acac	0.15	-0.0131674007929372	1.93957757510706	1.9527449759	0.0131674007929372
co	3	acac	acac	0.3	0.0110825801361507	1.90994358630615	1.89886100617	0.0110825801361507
mn	3	c2h3ns	c2h3ns	0.25	0.0101425297735345	2.03034240899353	2.02019987922	0.0101425297735345
co	3	pisc	tbuc	0.2	-0.0174700920101751	1.88476760701982	1.90223769903	0.0174700920101751
mn	3	co	co	0.1	0.00810284140866635	2.07241061387867	2.06430777247	0.00810284140866635
fe	3	cl	cl	0.2	0.000302145298346268	2.45215003550835	2.45184789021	0.000302145298346268
mn	2	nh3	nh3	0.3	0.0122194604623971	2.1751170577724	2.16289759731	0.0122194604623971
fe	2	co	co	0.2	0.0223120629858862	1.96450416889589	1.94219210591	0.0223120629858862
fe	2	cn	pisc	0.15	0.0074574838008441	1.87595120433084	1.86849372053	0.0074574838008441
mn	2	bipy	bipy	0.2	0.00156133241370959	2.05155059321371	2.0499892608	0.00156133241370959
mn	3	h2o	h2o	0.2	0.0005769213378779	1.95427318856788	1.95369626723	0.0005769213378779
ni	2	cn	acac	0.1	-0.00909101630287856	1.89411406575712	1.90320508206	0.00909101630287856
cr	3	en	en	0.3	0.0112684686684972	2.1262999199985	2.11503145133	0.0112684686684972
cr	2	h2o	bipy	0	-0.0154404682795328	2.06439048805047	2.07983095633	0.0154404682795328
cr	2	pisc	scn	0.3	0.0412181076636191	2.04619455466362	2.004976447	0.0412181076636191
co	3	ncs	ncs	0.1	-0.001238441566072	1.92045703449393	1.92169547606	0.001238441566072
ni	2	co	co	0.05	0.0174899893500393	1.89823660675004	1.8807466174	0.0174899893500393
ni	2	co	acac	0.05	-0.0123969105758226	1.87381699600418	1.88621390658	0.0123969105758226
co	3	ox	ox	0.1	0.0503561246544282	1.92541845017443	1.87506232552	0.0503561246544282
fe	3	co	co	0.05	-0.011765489686395	2.0018997667036	2.01366525639	0.011765489686395
mn	3	co	nh3	0.05	-0.00858525444282998	2.03444390477717	2.04302915922	0.00858525444282998
cr	3	co	co	0.25	-0.0167513503984935	2.14720968324151	2.16396103364	0.0167513503984935
cr	2	scn	phen	0.1	0.0112478438824737	2.08644830148247	2.0752004576	0.0112478438824737
fe	3	pisc	pisc	0.2	-0.0159893864377998	1.9060660245022	1.92205541094	0.0159893864377998
mn	3	co	nh3	0	-0.00799524395466511	2.02310429571533	2.03109953967	0.00799524395466511
co	2	pisc	en	0.3	-0.0504845965192968	1.9202508483107	1.97073544483	0.0504845965192968
fe	3	cl	pisc	0.15	-0.0208934694310579	1.91430022961894	1.93519369905	0.0208934694310579
mn	2	co	nh3	0.2	0.0213466711434691	1.95254833358347	1.93120166244	0.0213466711434691
mn	2	pisc	nh3	0.2	-0.00828775071557231	1.98585692655443	1.99414467727	0.00828775071557231
fe	2	tbuc	tbuc	0.1	-0.00634425602839617	2.0534354394416	2.05977969547	0.00634425602839617
fe	3	ncs	acac	0.3	0.0136987197108862	1.90246537011089	1.8887666504	0.0136987197108862
mn	2	en	en	0.3	-0.00127463697679042	2.14356964344321	2.14484428042	0.00127463697679042
mn	2	h2o	h2o	0.1	-0.00504695763202134	2.05464900059798	2.05969595823	0.00504695763202134
cr	2	h2o	ox	0.3	0.0288969783939452	1.97531052272395	1.94641354433	0.0288969783939452
mn	2	acac	acac	0.25	-0.0205212871910929	1.96962506663891	1.99014635383	0.0205212871910929
co	2	ox	ox	0	-0.00505952859169234	2.01229763496831	2.01735716356	0.00505952859169234
fe	3	cn	ncs	0.05	-0.0341491912877561	1.91272027214224	1.94686946343	0.0341491912877561
co	2	en	en	0	0.000964303815335299	2.03727288944534	2.03630858563	0.000964303815335299
fe	3	bipy	bipy	0.2	0.00269982556437665	2.00078792657438	1.99808810101	0.00269982556437665
mn	3	nh3	cn	0.2	0.00356075054001259	2.01898397445001	2.01542322391	0.00356075054001259
fe	3	ncs	acac	0.15	0.0234442254471379	1.90186287197714	1.87841864653	0.0234442254471379
co	3	acac	acac	0.05	-0.0176653330325887	1.90894398612741	1.92660931916	0.0176653330325887
fe	3	ox	ox	0.3	0.00650757897993004	1.93699644461993	1.93048886564	0.00650757897993004
mn	3	en	en	0.15	-0.0119390027254513	2.07239239564455	2.08433139837	0.0119390027254513
fe	3	cn	h2o	0.25	-0.0219312839707591	1.92692146724924	1.94885275122	0.0219312839707591
co	2	ncs	h2o	0.2	0.0110261166225027	1.9315261492125	1.92050003259	0.0110261166225027
ni	2	tbuc	tbuc	0.25	0.0189983528254811	1.92844499319548	1.90944664037	0.0189983528254811
co	3	nh3	nh3	0.2	0.0145910546807473	2.04085895935075	2.02626790467	0.0145910546807473
co	2	pisc	en	0.15	-0.0244910921929491	1.90191296495705	1.92640405715	0.0244910921929491
fe	2	cn	cn	0.05	-0.0255614276282941	1.97432209618171	1.99988352381	0.0255614276282941
mn	2	ncs	ncs	0.1	0.00293074064929222	2.05771736815929	2.05478662751	0.00293074064929222
co	2	ncs	ncs	0.1	-0.0158467456127402	1.95636950684726	1.97221625246	0.0158467456127402
mn	2	co	ncs	0.3	0.00195814332022071	1.91291829590022	1.91096015258	0.00195814332022071
co	3	en	en	0.3	0.0242166711112142	2.03616868732121	2.01195201621	0.0242166711112142
mn	3	co	h2o	0.05	-0.0116446963265737	1.93480657505343	1.94645127138	0.0116446963265737
fe	2	ox	ox	0.05	-0.00593724718254052	2.03098647644746	2.03692372363	0.00593724718254052
cr	2	cn	co	0.05	0.0491802076559789	2.02916345094598	1.97998324329	0.0491802076559789
fe	3	cl	ncs	0.1	-0.00220602037895112	1.94752483880105	1.94973085918	0.00220602037895112
cr	2	co	co	0.25	-0.0126311639929879	2.08717490366701	2.09980606766	0.0126311639929879
mn	3	nh3	nh3	0.1	0.00568213521300898	2.10141282216301	2.09573068695	0.00568213521300898
co	2	h2o	en	0.2	0.0237707661803976	2.0346343502204	2.01086358404	0.0237707661803976
cr	2	ncs	h2o	0.15	-0.014700192062417	1.99579757536758	2.01049776743	0.014700192062417
co	2	cn	acac	0.3	-0.0360045004611587	1.92619840786884	1.96220290833	0.0360045004611587
ni	2	nh3	nh3	0.05	-0.0149423462643912	1.93711550586561	1.95205785213	0.0149423462643912
mn	2	c2h3ns	c2h3ns	0.2	-0.014338763962203	1.9740724530478	1.98841121701	0.014338763962203
mn	2	ncs	ncs	0	0.00681535489005025	2.03531077019005	2.0284954153	0.00681535489005025
co	3	phen	phen	0.15	0.0110893244103873	1.99454313790039	1.98345381349	0.0110893244103873
fe	2	tbuc	tbuc	0.2	-0.0102716623938037	2.0591875564762	2.06945921887	0.0102716623938037
cr	2	pisc	pisc	0.15	-0.0345953676526014	1.9859743747774	2.02056974243	0.0345953676526014
cr	3	ox	ox	0.3	-0.0106963533452495	1.97122687691475	1.98192323026	0.0106963533452495
fe	3	en	en	0	-0.0194276747196738	2.04921347848033	2.0686411532	0.0194276747196738
ni	2	acac	acac	0.2	0.00421836581514778	1.89818373788515	1.89396537207	0.00421836581514778
mn	3	cl	ncs	0.3	0.02988084825158	2.02761255747158	1.99773170922	0.02988084825158
fe	3	scn	co	0.3	0.0255683909971356	1.93758263332714	1.91201424233	0.0255683909971356
mn	3	cl	phen	0	-0.00369499738028178	2.07272943140972	2.07642442879	0.00369499738028178
ni	2	bipy	bipy	0.2	0.00188135974634651	1.95651898471635	1.95463762497	0.00188135974634651
co	2	nh3	nh3	0.3	0.0114537492268876	2.08018026201689	2.06872651279	0.0114537492268876
cr	2	bipy	bipy	0.25	0.00336056965738862	2.07035145793739	2.06699088828	0.00336056965738862
mn	3	co	co	0.15	0.00532268033537031	2.07817291979537	2.07285023946	0.00532268033537031
cr	2	ncs	h2o	0.3	-0.0118912060525251	2.01328344079747	2.02517464685	0.0118912060525251
cr	2	nh3	cn	0.25	-0.0144044843121547	2.10515372099785	2.11955820531	0.0144044843121547
mn	2	h2o	h2o	0.2	-0.0199082149975354	2.06470845445246	2.08461666945	0.0199082149975354
cr	2	nh3	cn	0.15	-0.0111799500716407	2.08881796193836	2.09999791201	0.0111799500716407
co	2	c2h3ns	c2h3ns	0.05	0.0046814449307877	1.88978396414079	1.88510251921	0.0046814449307877
mn	2	cn	en	0.2	-0.0582480138614616	1.97992818333854	2.0381761972	0.0582480138614616
fe	2	co	tbuc	0.2	0.0054770999305005	1.8514075624505	1.84593046252	0.0054770999305005
cr	2	h2o	h2o	0.05	-0.019083043246396	2.0712470461436	2.09033008939	0.019083043246396
mn	3	co	en	0.15	-0.0199601285381528	2.03165824734185	2.05161837588	0.0199601285381528
cr	2	cn	nh3	0.25	0.00867118647990806	2.10954376236991	2.10087257589	0.00867118647990806
fe	2	c2h3ns	c2h3ns	0.1	-0.0125880124038891	1.90619511673611	1.91878312914	0.0125880124038891
mn	3	acac	acac	0.3	0.00309658350044084	1.92248990042044	1.91939331692	0.00309658350044084
co	2	c2h3ns	c2h3ns	0.25	-0.0141135760834656	1.90158473927653	1.91569831536	0.0141135760834656
mn	2	co	nh3	0.1	0.0012207833853497	1.90920687650535	1.90798609312	0.0012207833853497
mn	3	cl	phen	0.2	0.00775661710240128	2.0879929604024	2.0802363433	0.00775661710240128
co	2	h2o	nh3	0.15	-0.0046396794012602	2.01482272781874	2.01946240722	0.0046396794012602
co	3	cn	cn	0.05	-0.00389803003543765	1.94496632146456	1.9488643515	0.00389803003543765
fe	2	pisc	cl	0.2	0.0094530527381651	1.85176142030817	1.84230836757	0.0094530527381651
mn	2	nh3	nh3	0.1	-0.00413392805497992	2.15267334247502	2.15680727053	0.00413392805497992
mn	2	co	ncs	0.15	-0.00448399069948846	1.87462863626051	1.87911262696	0.00448399069948846
cr	2	nh3	porphyrin	0.1	-0.00711179520188221	2.03064850686812	2.03776030207	0.00711179520188221
co	3	ncs	ox	0.3	0.00335839441387931	1.91033186858388	1.90697347417	0.00335839441387931
fe	2	pisc	cl	0.15	0.0164441678084897	1.84907370233849	1.83262953453	0.0164441678084897
fe	2	co	en	0.3	-0.0149446214723994	1.9085024470976	1.92344706857	0.0149446214723994
cr	3	c2h3ns	c2h3ns	0.25	0.0129052260143419	2.10270670828434	2.08980148227	0.0129052260143419
mn	2	co	nh3	0	-0.00839311764479755	1.8825243656752	1.89091748332	0.00839311764479755
co	3	co	co	0.3	0.0078706759565963	1.9898771372566	1.9820064613	0.0078706759565963
cr	2	h2o	h2o	0.25	-0.0111742994917883	2.08033670069821	2.09151100019	0.0111742994917883
cr	3	acac	acac	0.25	-0.00915872403757501	1.94278144130242	1.95194016534	0.00915872403757501
fe	3	cl	pisc	0.25	-0.0192586995017849	1.93005026336822	1.94930896287	0.0192586995017849
mn	2	nh3	nh3	0	-0.0148743552072124	2.13082898789279	2.1457033431	0.0148743552072124
fe	2	cl	pisc	0.3	-0.00817736833558547	1.90183665882441	1.91001402716	0.00817736833558547
fe	3	h2o	pisc	0	-0.0093375968979037	1.9064607377721	1.91579833467	0.0093375968979037
cr	2	scn	phen	0.05	0.00922603870130567	2.08256014360131	2.0733341049	0.00922603870130567
cr	3	en	en	0.25	0.00712443896987525	2.12522017349988	2.11809573453	0.00712443896987525
fe	2	pisc	ox	0.25	-0.0106820643792271	1.86079483993077	1.87147690431	0.0106820643792271
co	2	pisc	en	0.25	-0.0423335320766283	1.91318382456337	1.95551735664	0.0423335320766283
fe	3	co	bipy	0.1	0.0115911396187551	1.90819852650876	1.89660738689	0.0115911396187551
cr	3	scn	h2o	0.3	0.024287596692274	2.04692852614227	2.02264092945	0.024287596692274
fe	3	cl	acac	0	-0.0126562344299506	1.93399345096005	1.94664968539	0.0126562344299506
fe	3	ox	ox	0.1	-0.0148045139149728	1.93202293816503	1.94682745208	0.0148045139149728
co	2	phen	phen	0.25	-0.124188093677601	2.0546317189324	2.17881981261	0.124188093677601
ni	2	h2o	en	0.1	-0.00714768567460045	1.9604040092154	1.96755169489	0.00714768567460045
fe	3	cn	cn	0.25	0.0115841514890791	2.00892839383908	1.99734424235	0.0115841514890791
mn	2	co	co	0.1	0.0116700866507415	2.00448542984074	1.99281534319	0.0116700866507415
cr	2	en	en	0.15	-0.0143621705543358	2.17730226916566	2.19166443972	0.0143621705543358
fe	2	co	en	0.15	0.00503297932539359	1.88223281702539	1.8771998377	0.00503297932539359
co	2	c2h3ns	c2h3ns	0.1	-0.000851863065121528	1.89260972916488	1.89346159223	0.000851863065121528
cr	3	h2o	h2o	0.05	-0.0150715813793252	1.98198792333067	1.99705950471	0.0150715813793252
cr	3	ox	ox	0.15	-0.0252424514694038	1.9669374201606	1.99217987163	0.0252424514694038
cr	3	cl	ox	0.1	-0.00825621027120538	1.97322222005879	1.98147843033	0.00825621027120538
co	2	bipy	bipy	0.3	0.0613457247902718	2.05234976732027	1.99100404253	0.0613457247902718
co	2	h2o	en	0.05	0.00580413149436465	2.02256318310436	2.01675905161	0.00580413149436465
mn	2	nh3	acac	0.25	-0.034467255536019	1.97156852020398	2.00603577574	0.034467255536019
mn	2	bipy	bipy	0.05	0.000572589947278601	2.03098892379728	2.03041633385	0.000572589947278601
fe	2	cn	pisc	0	0.00332488668762521	1.86481582904763	1.86149094236	0.00332488668762521
co	3	c2h3ns	c2h3ns	0.05	-0.00439014370535995	1.91723564460464	1.92162578831	0.00439014370535995
fe	2	ncs	h2o	0.15	-0.0119287833602129	1.93273676872979	1.94466555209	0.0119287833602129
mn	2	nh3	acac	0.2	-0.0196421798759552	1.96512791185404	1.98477009173	0.0196421798759552
fe	3	co	bipy	0	0.00162032467454609	1.88839227572455	1.88677195105	0.00162032467454609
co	2	bipy	bipy	0.05	0.0217800972696101	1.99633727653961	1.97455717927	0.0217800972696101
co	3	c2h3ns	c2h3ns	0	-0.00597445037516597	1.91310190585483	1.91907635623	0.00597445037516597
fe	3	scn	nh3	0.05	-0.00633696528190342	2.0496082317181	2.055945197	0.00633696528190342
mn	2	co	en	0.2	0.0113297305218187	1.92547151638182	1.91414178586	0.0113297305218187
mn	3	co	co	0.05	0.00298145914899628	2.065256122309	2.06227466316	0.00298145914899628
mn	2	cn	en	0	-0.0554932343961896	1.94089050180381	1.9963837362	0.0554932343961896
co	2	h2o	h2o	0.05	-0.0116060332377708	1.99603361502223	2.00763964826	0.0116060332377708
co	3	nh3	nh3	0.3	0.0271223759241672	2.04630253428417	2.01918015836	0.0271223759241672
co	2	en	en	0.25	0.0377084844969202	2.08288737096692	2.04517888647	0.0377084844969202
fe	3	phen	phen	0.25	0.00338059018816583	2.00572972920817	2.00234913902	0.00338059018816583
mn	3	en	en	0.2	-0.00777797454335616	2.07282042050664	2.08059839505	0.00777797454335616
co	2	nh3	nh3	0.2	0.0141882326423262	2.06275479668233	2.04856656404	0.0141882326423262
mn	3	cl	phen	0.25	0.0149425073602751	2.09465189435027	2.07970938699	0.0149425073602751
cr	3	ncs	ncs	0.2	0.0172010386661818	2.03096920928618	2.01376817062	0.0172010386661818
cr	2	pisc	ncs	0.3	-0.0206193230548388	2.00647185705516	2.02709118011	0.0206193230548388
ni	2	tbuc	tbuc	0.2	0.012961541128123	1.92317755673812	1.91021601561	0.012961541128123
fe	3	cn	ncs	0.3	-0.0246861864599055	1.93631745543009	1.96100364189	0.0246861864599055
cr	3	cn	cn	0.15	-0.0113475877500191	2.09827173292998	2.10961932068	0.0113475877500191
fe	2	ox	ox	0.15	0.000822194025095868	2.0454425882551	2.04462039423	0.000822194025095868
