# Supplementary material for: Predicting electronic structure properties of transition metal complexes with neural networks
Source: Chem Sci. 2017 May 17;8(7):5137–52. doi: 10.1039/c7sc01247k (PMC6100542; doi:10.1039/c7sc01247k)
Supplement: Supplementary file 1 [file SC-008-C7SC01247K-s001.zip › data/raw_data/split/all_results.csv]

name(metal/ox/ax_ligs/eq_ligs)	aHF	ANN_predict	data	ANN_std_dev
cr_2_eq_ox_ax_h2o	0.05	-30.1977582809199	-32.4576830831	4.6409586734247
mn_2_eq_cn_ax_nh3	0	0.732550968835156	-3.46685927589	3.88111189919169
co_3_eq_phen_ax_phen	0.15	39.0499505469378	32.6344037364	4.28809191094441
mn_3_eq_phen_ax_phen	0.2	-0.200181752044301	0.823078580390003	3.86834393982721
cr_2_eq_tbuc_ax_nh3	0.3	-22.5563081000369	-25.2313503074	4.38008645129448
ni_2_eq_nh3_ax_nh3	0.15	-13.4026174146554	-10.739121255	3.95586753980341
ni_2_eq_tbuc_ax_tbuc	0.05	-21.7700417454963	-22.3046417426	4.10764157890058
mn_2_eq_en_ax_cn	0.15	-13.0305435081212	-12.1846599608	3.60840785967237
mn_2_eq_en_ax_co	0.05	15.2921000870541	15.9051686657	4.16005512523178
fe_3_eq_h2o_ax_cn	0.3	-0.921992401835247	-0.841057780044999	3.18261987208103
fe_3_eq_porphyrin_ax_h2o	0.3	-3.15209674145402	0.870556852721997	3.89898428353259
fe_3_eq_bipy_ax_bipy	0.2	13.7227905848168	16.8901724296	4.24755849679522
fe_3_eq_ncs_ax_ncs	0.2	-13.2321673422611	-12.5930839825	3.50449584708751
cr_2_eq_pisc_ax_ncs	0.05	30.5011049886654	37.8352239309	5.04446377961898
cr_3_eq_h2o_ax_scn	0.2	-23.4852353988927	-23.8910692711	2.98923410472024
fe_2_eq_ncs_ax_pisc	0.1	6.23105442156804	9.11564603468	2.94593946161868
co_2_eq_ncs_ax_ncs	0.3	-22.5651122621254	-20.859650413	4.46894668806976
fe_3_eq_ncs_ax_cn	0.05	15.8596471019466	15.9935670509	3.61891753978543
mn_2_eq_acac_ax_acac	0	-12.6779230824721	-10.1333341694	4.12133142566639
fe_2_eq_pisc_ax_ncs	0.3	2.24092679834123	5.40410801	4.32853713052433
mn_2_eq_bipy_ax_bipy	0.3	-28.0535798828072	-31.6471295196	3.85000855346116
mn_2_eq_en_ax_h2o	0.25	-39.722622267217	-40.3041631114	4.22317099648196
co_3_eq_acac_ax_nh3	0.15	22.9238744503227	25.1680283115	3.48422899498798
mn_2_eq_acac_ax_nh3	0.2	-29.138405389554	-31.7330383882	3.82443489999294
mn_3_eq_en_ax_co	0.2	-9.53373359899197	-14.1027010837	4.37922633695978
fe_3_eq_ncs_ax_ncs	0.25	-14.4659601903944	-15.6669990678	3.47887893907696
fe_3_eq_nh3_ax_scn	0.2	5.55982683943351	7.65276680773	4.26216016512271
co_3_eq_acac_ax_co	0	18.3811575583691	23.6670114723	3.8724339748633
cr_2_eq_acac_ax_acac	0.15	-6.78695529273963	-8.78328143719	3.47579668279755
fe_3_eq_h2o_ax_h2o	0	-9.04387343933929	-15.5802765712	3.70631288706004
co_2_eq_tbuc_ax_tbuc	0.25	-21.9581056959672	-20.8433450936	3.88277567890166
cr_3_eq_ncs_ax_ncs	0.1	-16.4661718864661	-19.9511460832	4.22017045559712
co_2_eq_ncs_ax_ncs	0.1	-17.0028645502539	-13.1893735313	4.15786617745998
fe_2_eq_co_ax_co	0.1	45.4017036020454	47.8188291189	4.69213845375457
mn_2_eq_ox_ax_ox	0.2	-48.4823465261554	-51.6607124344	5.93033634989658
ni_2_eq_nh3_ax_nh3	0.3	-21.2927550602478	-20.9888081431	4.27333045355904
ni_2_eq_cn_ax_cn	0.25	-31.2721159236513	-30.3678522098	3.43968958000751
mn_3_eq_en_ax_en	0.05	1.53975469528995	1.91529614745999	3.77373383364055
cr_3_eq_acac_ax_acac	0.05	-14.3654434499412	-21.1888743276	2.46218182986458
cr_2_eq_h2o_ax_ncs	0.2	-18.3755521148129	-17.7118920764	3.45224605126126
mn_3_eq_pisc_ax_pisc	0.2	23.2117419925397	21.7066297446	2.88175504983748
fe_2_eq_pisc_ax_cl	0	44.6285392732709	47.243002262	5.0086553835587
cr_2_eq_porphyrin_ax_nh3	0.2	6.89708278738437	5.98929146518	3.93829807133567
ni_2_eq_acac_ax_cn	0.25	-25.1943927681991	-25.426862408	3.62732860014935
cr_2_eq_porphyrin_ax_nh3	0.05	11.0319891580261	11.8743701889	3.91981887096863
fe_3_eq_porphyrin_ax_h2o	0.1	9.89384251046269	12.0961556521	4.40567946154028
cr_2_eq_h2o_ax_h2o	0.05	-9.85049196116464	-11.8296924267	3.3168708588582
fe_2_eq_pisc_ax_ncs	0.05	29.3342535751449	33.4372658593	3.49874884104672
mn_3_eq_h2o_ax_pisc	0.25	-28.6136590292178	-40.9820059888	2.75699348501198
fe_2_eq_ncs_ax_ncs	0.1	-14.1061189874095	-11.7347064523	4.05530331629982
mn_2_eq_cn_ax_nh3	0.05	-3.0027915079007	0.938119993713002	3.65949774544338
ni_2_eq_ncs_ax_ncs	0	-30.8525670385869	-31.956891619	3.97922970271994
fe_3_eq_pisc_ax_ncs	0.3	12.880576616313	13.8687896993	4.27834968668219
ni_2_eq_acac_ax_acac	0.15	-29.3244323767484	-28.9405467821	4.10918175824152
fe_3_eq_ox_ax_ox	0.25	-14.6343478648351	-13.6996966061	4.2083279186292
mn_2_eq_c2h3ns_ax_c2h3ns	0.15	16.5088298682679	17.1937521221	4.68317477854885
fe_3_eq_nh3_ax_scn	0.1	9.85759811594811	13.8784898589	3.98112436052471
fe_2_eq_ncs_ax_ncs	0.15	-18.0437478313585	-16.2323123251	4.20146754117162
mn_2_eq_bipy_ax_bipy	0.05	-3.74877209478106	-2.94751946169	4.20033145497086
cr_2_eq_cn_ax_nh3	0.15	-5.34973160885531	-7.4846540091	3.99614557708216
mn_3_eq_h2o_ax_co	0.1	-0.819162463428668	-2.0311479258	3.47982359946954
fe_3_eq_phen_ax_phen	0.2	11.2783014185749	11.0183863544	4.21744230329536
cr_2_eq_h2o_ax_ncs	0.1	-15.3745070692809	-15.6515328537	3.74895882909637
mn_3_eq_ncs_ax_cl	0.3	-14.6426842452023	-15.5746085961	4.51119961065368
fe_2_eq_h2o_ax_ncs	0.2	-21.4267159314825	-19.9223986407	3.87196102810755
fe_3_eq_co_ax_co	0.3	12.2353177172143	9.50429147462	3.55279867362781
cr_3_eq_cn_ax_cn	0	-13.7802959763606	-19.5312841409	3.77694651994658
co_3_eq_nh3_ax_nh3	0	46.8757964848062	48.1611490836	4.2158618287632
fe_2_eq_tbuc_ax_co	0	16.6644130789798	14.6064863305	3.68946224720408
cr_3_eq_scn_ax_scn	0.3	-26.4264902505885	-28.1445912115	3.35424433556521
co_2_eq_en_ax_h2o	0.05	4.81257585929357	9.86451307883	3.56509482728367
co_3_eq_phen_ax_phen	0.1	42.6777113699743	36.5132681026	4.13962990203152
co_2_eq_bipy_ax_bipy	0.25	-8.65608401650201	-9.02500461845	3.65301148993369
ni_2_eq_acac_ax_acac	0.2	-32.2718221257423	-32.5462591788	3.79356830010038
fe_3_eq_c2h3ns_ax_c2h3ns	0.1	47.403967403817	48.8795383295	3.58217918066758
co_2_eq_cl_ax_pisc	0.25	-3.53842443425705	-5.91076655759	4.35123754970834
ni_2_eq_pisc_ax_pisc	0	-2.04714502418238	2.08504655627	4.30585824432997
ni_2_eq_c2h3ns_ax_c2h3ns	0.15	-28.1329552993187	-28.8055558537	3.7141683252679
mn_2_eq_cn_ax_nh3	0.3	-23.5483101571971	-27.6373964573	4.2195800432256
fe_2_eq_ncs_ax_h2o	0.1	-15.7283314266486	-13.5538620712	3.34747038265644
co_3_eq_bipy_ax_bipy	0.1	42.8315263792319	48.7213493975	4.23553954237024
cr_2_eq_h2o_ax_h2o	0.2	-14.5160606411833	-19.066952393	3.29307370223078
cr_2_eq_h2o_ax_h2o	0	-8.05089897547931	-14.4819319435	3.26363364303527
fe_2_eq_pisc_ax_cl	0.2	17.8198206593185	20.2971393598	3.77816462434508
fe_3_eq_porphyrin_ax_cn	0.25	20.5606079180069	22.3916097209	3.99792573975321
mn_3_eq_cn_ax_nh3	0.3	-5.58056705674559	-8.21453024651	3.43777654729994
mn_3_eq_phen_ax_phen	0.25	-2.12759948388949	-1.16321412349	3.94294780137447
cr_3_eq_acac_ax_acac	0	-10.1497389729638	-19.9963709076	2.70680816617152
co_2_eq_h2o_ax_h2o	0.1	-15.2697632822773	-16.1842242398	4.17963477368598
co_3_eq_phen_ax_phen	0.3	30.0531816661211	20.8859520135	5.1825638207176
cr_2_eq_h2o_ax_ncs	0.15	-16.9378378010029	-16.7112781478	3.58323594582923
co_3_eq_acac_ax_co	0.1	14.1298747184951	15.7779245868	3.85135872502007
mn_3_eq_acac_ax_acac	0.1	-1.6277250570807	-2.30595181271	2.81150899551731
fe_2_eq_phen_ax_phen	0.3	-7.88698373945847	-7.04145877236	3.37617327206055
fe_2_eq_ncs_ax_pisc	0	14.3760267809242	20.3295679583	2.99247568335311
mn_2_eq_en_ax_h2o	0.05	-25.3157814682586	-27.3671865638	4.41183055664463
mn_2_eq_nh3_ax_pisc	0.25	-28.4487584464589	-25.7683619047	3.92345414722395
mn_3_eq_cn_ax_nh3	0.15	-1.47929207277825	-1.67742311054	3.3731982723841
co_3_eq_bipy_ax_bipy	0.05	45.8385120118407	51.8288381597	4.06485816905459
mn_2_eq_c2h3ns_ax_c2h3ns	0.05	32.2448032174455	34.460041398	4.13152311010296
fe_2_eq_phen_ax_phen	0.05	13.8784941357661	21.0442881591	3.88142066893716
co_3_eq_en_ax_en	0.3	24.8969314149005	34.4034314266	5.08199445393992
cr_2_eq_h2o_ax_cl	0.25	-29.409046848792	-30.1577856027	3.44088256581731
ni_2_eq_acac_ax_cn	0.2	-23.885632350456	-22.5228560522	3.66392367477026
fe_2_eq_co_ax_co	0.15	37.4956238172511	38.8370677144	4.49084673114946
cr_2_eq_bipy_ax_h2o	0.25	-14.7670230677819	-19.2944915489	4.33509088230003
ni_2_eq_acac_ax_co	0.25	-24.7286229257677	-26.0505145496	3.94191593256829
mn_3_eq_cn_ax_nh3	0	7.76916061846065	5.425566747	3.58090513323248
mn_3_eq_ox_ax_ox	0.25	-13.4286608575597	-12.1805290691	3.94169339958815
co_3_eq_en_ax_en	0.15	35.3863976977526	42.8194523657	4.628947534112
co_2_eq_h2o_ax_h2o	0.25	-23.7771835080732	-21.2267050254	4.28449684029407
cr_3_eq_ncs_ax_ncs	0.3	-21.4403501774987	-24.5194943087	4.00412179591531
cr_2_eq_co_ax_co	0.25	3.68205383231261	0.865992163964997	4.31349377715608
fe_2_eq_h2o_ax_ncs	0.1	-16.5509605670703	-14.6948845272	3.64447450865796
cr_2_eq_nh3_ax_nh3	0.15	-12.8059817070684	-14.2952391054	3.65894206634823
co_2_eq_co_ax_co	0.2	4.86446870328132	6.22877801607	3.61921420182339
mn_2_eq_bipy_ax_bipy	0.25	-24.3045342383542	-27.0309782229	3.88239478358508
fe_2_eq_cn_ax_cn	0.1	16.6518506926706	18.7691167924	4.49472514404669
cr_3_eq_bipy_ax_bipy	0.05	-18.7428233396294	-22.3819233038	3.88670622189541
co_3_eq_co_ax_nh3	0.2	40.8986638189055	42.412290892	4.02835474298684
mn_3_eq_ncs_ax_cl	0.2	-10.9049763135662	-11.3531276419	4.13121316554313
mn_3_eq_ncs_ax_cl	0.05	-4.940052260859	-4.13964518374	3.75235937692366
mn_2_eq_bipy_ax_h2o	0.15	-31.740717270045	-30.1973544378	4.33561662674674
cr_3_eq_c2h3ns_ax_c2h3ns	0.25	-22.4822939484262	-24.3383393003	3.28712933933079
mn_3_eq_bipy_ax_bipy	0.3	-2.81952648095507	-4.22334220879	3.8917619627677
cr_3_eq_en_ax_en	0.15	-22.8529686883973	-25.4130602222	3.42732234654162
cr_3_eq_ox_ax_pisc	0.05	-10.1094278427934	-12.120631578	3.59522201235426
cr_3_eq_ncs_ax_ncs	0.2	-18.901944351535	-22.3795737847	4.08531598468393
cr_3_eq_h2o_ax_scn	0.3	-24.444239444469	-26.5222093625	2.968892666401
mn_3_eq_h2o_ax_co	0.2	-5.99309080148192	-6.34121532961	3.81181023215483
co_3_eq_bipy_ax_bipy	0.15	39.2277079529727	44.7270470325	4.3931653762712
mn_3_eq_pisc_ax_pisc	0.1	30.6048684253986	30.811458716	3.26184506695913
co_3_eq_acac_ax_co	0.3	2.1544907380753	-2.29981082146	3.41958763510659
fe_2_eq_pisc_ax_ncs	0.15	17.5269683016068	21.5495307953	4.40332227786561
co_2_eq_cl_ax_pisc	0.15	3.46115831132509	1.80247360604	4.17817743455564
mn_2_eq_h2o_ax_h2o	0.05	-34.3469451239834	-38.7866382047	3.83625453194335
mn_2_eq_en_ax_cn	0.05	1.06184612129408	-2.15782159892	3.55528301272515
co_2_eq_phen_ax_phen	0.15	-4.15941377859477	-2.60551645172	3.45000090542953
co_2_eq_phen_ax_h2o	0.3	-9.15841511655383	-14.7154454872	3.56551707274241
cr_3_eq_cn_ax_cn	0.15	-17.4348559845021	-22.8137022693	3.18465084038839
cr_2_eq_nh3_ax_nh3	0	-6.80906810933619	-10.2338591031	3.73827518546818
fe_2_eq_pisc_ax_cl	0.15	24.557012452873	27.0070539404	4.20542245003868
ni_2_eq_en_ax_h2o	0.25	-16.6379421930167	-13.9421232876	3.77871811854101
fe_3_eq_ox_ax_ox	0.2	-11.3922903365804	-10.3333058509	4.57850491468704
fe_3_eq_ncs_ax_cl	0.15	-12.4888349487731	-13.4767946162	4.20410327577814
cr_3_eq_acac_ax_acac	0.2	-18.5210102811537	-24.1036450357	2.72182436138172
cr_3_eq_ncs_ax_cl	0.2	-24.0907809875857	-23.7412747151	3.50867643668791
fe_2_eq_nh3_ax_nh3	0.3	-15.9447937691741	-16.4779952136	3.87875192110479
cr_3_eq_ox_ax_cl	0.3	-23.4974634487094	-25.2766185558	3.20384980712303
co_3_eq_h2o_ax_h2o	0.3	-1.78751845914901	-1.43985592152	3.42288742090009
mn_2_eq_bipy_ax_h2o	0.25	-37.3968517628291	-38.4561989305	4.20014930354073
fe_3_eq_phen_ax_phen	0.1	19.6893081328654	21.7456518308	3.9549520825043
cr_2_eq_pisc_ax_pisc	0.1	23.071349800349	23.1704077524	3.82353916485062
fe_3_eq_ncs_ax_cn	0.3	-1.97933925002635	-2.72796504406	3.9526072393448
ni_2_eq_co_ax_co	0.15	-28.0382794127637	-31.2825600938	3.827186505702
mn_3_eq_c2h3ns_ax_c2h3ns	0.3	7.60880588436941	10.084333623	4.48766025022917
co_2_eq_phen_ax_phen	0.2	-6.59501806974536	-5.77327444117	3.52730136189737
fe_3_eq_pisc_ax_pisc	0.1	52.9419459574809	54.9404583156	4.58621867713677
cr_3_eq_ncs_ax_ncs	0	-14.6127607246659	-17.1576734923	4.3851090087881
co_3_eq_tbuc_ax_pisc	0	10.2050286610509	11.7752825019	4.24576489954671
cr_3_eq_co_ax_co	0.05	-18.5792287564317	-22.5692968009	3.44000486410896
mn_3_eq_nh3_ax_co	0.25	-8.49160522179609	-15.1587578171	4.26651747244191
co_3_eq_tbuc_ax_tbuc	0.25	-10.7087764330798	-4.74123774826	4.25282933166878
fe_3_eq_bipy_ax_co	0.15	11.9101751911314	10.1401240049	5.21871856102275
cr_2_eq_nh3_ax_cn	0.3	-13.9859071358896	-15.19560251	3.58842857474312
mn_2_eq_ncs_ax_nh3	0.1	-24.0012913571904	-23.1455856927	3.14306482671931
co_3_eq_tbuc_ax_tbuc	0.2	-5.63615675316962	-2.54679742249999	4.18896384565849
fe_2_eq_ox_ax_pisc	0.15	8.84872219260641	11.2570778513	4.78319358830416
fe_3_eq_pisc_ax_cl	0.25	22.2768217868345	21.1413863918	4.00999345810598
fe_2_eq_nh3_ax_nh3	0.2	-12.7760561543293	-10.5656374186	4.0155816887789
cr_3_eq_h2o_ax_h2o	0.25	-21.4761504090637	-25.68542586	3.16830501819019
cr_3_eq_ox_ax_pisc	0.2	-15.5871919486497	-18.4470708904	3.21041536387433
mn_2_eq_acac_ax_acac	0.1	-21.5468536241529	-24.9830934399	3.99346392586834
cr_2_eq_tbuc_ax_tbuc	0.2	-3.05912014392914	-3.82886846504	5.10204463873338
mn_2_eq_en_ax_en	0.15	-27.2043933976026	-28.30023823	3.22936563641609
co_2_eq_phen_ax_phen	0.25	-9.13403025752434	-8.74144798508	3.59334090668436
cr_2_eq_pisc_ax_pisc	0.25	12.029551857211	10.5154925467	3.39769558645201
cr_3_eq_c2h3ns_ax_c2h3ns	0.1	-19.1304807223245	-21.2037456006	3.23447505627958
co_3_eq_ncs_ax_ncs	0.3	-4.04208868348278	2.08409136241	3.62154208693188
co_3_eq_tbuc_ax_tbuc	0.1	1.47652454791209	0.258648416577003	3.49027402545735
co_3_eq_tbuc_ax_tbuc	0.3	-15.6222961346637	-7.18002317617	4.19330634636322
mn_2_eq_nh3_ax_nh3	0.25	-38.8596725627441	-39.3351510379	4.09740359072304
ni_2_eq_ncs_ax_ncs	0.1	-35.9878672904713	-37.8061172395	3.63382051441693
mn_3_eq_h2o_ax_co	0.05	2.42460732022077	0.267771016978998	3.34638901568261
fe_2_eq_pisc_ax_cl	0.05	36.0871358268081	40.562459182	4.60560776145627
co_2_eq_en_ax_en	0.3	-16.0951569958804	-12.7056920414	3.60312113981235
cr_3_eq_tbuc_ax_pisc	0.25	-16.5725257394655	-20.3108105846	3.23114066827438
ni_2_eq_bipy_ax_nh3	0.3	-31.978380023462	-30.6923111349	4.13065529635256
fe_2_eq_co_ax_co	0.05	53.8490390359635	57.1259866331	4.80787719691545
cr_2_eq_phen_ax_phen	0.1	-2.4431383551825	4.51181154733	4.1177717123093
cr_2_eq_ox_ax_ox	0.3	-10.7843668893661	-9.89539951093	4.16538485319304
cr_3_eq_scn_ax_scn	0	-17.3196494256109	-21.389532504	3.82414969878822
cr_2_eq_phen_ax_scn	0.05	4.39822070100828	6.44924050203	3.61118611108918
mn_2_eq_bipy_ax_h2o	0.05	-21.2780921099422	-20.2719082898	4.26246191986951
co_2_eq_acac_ax_acac	0.15	-13.25775641024	-12.4867355771	3.72728973553665
cr_3_eq_en_ax_nh3	0.05	-21.6900121593114	-24.5620491453	3.32620578212622
mn_3_eq_phen_ax_cl	0.3	-11.3362651677931	-12.1746312376	3.83152636611382
co_2_eq_en_ax_h2o	0	7.52527674842487	12.7875295689	3.63015731951631
co_2_eq_en_ax_pisc	0.1	5.98700912528184	8.23211593527	3.254738447433
fe_2_eq_h2o_ax_ncs	0.25	-24.6614197963152	-22.5151430881	4.08065009712117
mn_2_eq_en_ax_en	0.25	-32.7097647282616	-38.2217570501	3.86286532818488
co_2_eq_nh3_ax_h2o	0.05	-0.546763543727678	4.47833576196	3.49955111702225
fe_3_eq_ox_ax_ncs	0.05	2.04843299135142	4.9349571184	3.40411756024293
fe_2_eq_h2o_ax_h2o	0.25	-27.3747117570263	-28.851000934	4.02929297051785
co_3_eq_acac_ax_acac	0.2	20.3889271924648	22.4941256154	3.99035507271776
ni_2_eq_acac_ax_nh3	0.25	-35.388062140339	-36.0536084729	3.83885786813875
mn_2_eq_en_ax_cn	0.25	-25.8302349298541	-22.7057072174	3.82180929242889
cr_2_eq_cn_ax_nh3	0.25	-10.2456042344689	-10.4283001086	3.64178559081437
co_3_eq_ncs_ax_ncs	0.15	5.42244682358055	8.0158464644	4.18155499605121
mn_3_eq_nh3_ax_co	0	4.26973337114199	0.013767735731598	4.65118598116164
fe_3_eq_cl_ax_cl	0.25	-30.2007978921049	-28.71625304	3.74914215246112
fe_3_eq_pisc_ax_h2o	0.05	24.9484257790137	24.6050685267	3.97156525647328
cr_2_eq_ncs_ax_pisc	0.05	6.50857933279023	8.27281635709999	4.60533769308046
ni_2_eq_nh3_ax_nh3	0.25	-18.4849093683266	-18.2431058671	4.07030526686164
fe_2_eq_en_ax_en	0	9.48348520184292	10.525085026	3.74561524585315
fe_3_eq_cl_ax_cl	0.05	-13.366139020235	-16.5872881426	3.17879399171476
cr_2_eq_bipy_ax_h2o	0.1	-8.14149301353199	-12.2711312031	4.5184260863308
fe_2_eq_h2o_ax_ncs	0.3	-27.540015419819	-25.0306330198	4.24587982978276
ni_2_eq_bipy_ax_bipy	0.15	-25.8065780551313	-26.6447973872	3.63657864359925
fe_3_eq_ox_ax_ox	0	2.67767678800753	2.60366555117	3.90882089991753
ni_2_eq_acac_ax_nh3	0	-22.4364004685274	-23.5138658301	3.97610927744501
fe_2_eq_tbuc_ax_co	0.2	-3.9346454364285	-3.21862104534	3.66878368128615
cr_2_eq_en_ax_en	0	-3.58350938689812	-7.19615737385	4.03972439542656
co_3_eq_co_ax_nh3	0.3	32.4123843244727	32.8012962183	3.97558924285107
mn_3_eq_co_ax_co	0.25	5.25892537196564	1.8416618569	4.16546037139238
co_2_eq_acac_ax_acac	0.25	-15.0586346291162	-13.1658482816	3.6624015053305
co_3_eq_acac_ax_co	0.2	9.13881095963788	7.16124383974	3.75962967269213
co_3_eq_nh3_ax_nh3	0.3	26.5870127822931	30.0185628792	4.8432627901617
cr_2_eq_acac_ax_acac	0.25	-14.1552138991065	-18.3546043017	3.44139618783124
cr_2_eq_bipy_ax_bipy	0.25	-6.48144566009314	-6.49031153078	4.06887602337329
mn_2_eq_acac_ax_nh3	0.05	-11.7672226453919	-12.8175071171	3.34414488841543
mn_3_eq_c2h3ns_ax_c2h3ns	0.1	19.4258995195676	21.8812096508	3.34130782451568
fe_3_eq_ncs_ax_ncs	0.05	-6.26710677865906	-3.2371955629	4.30024054603708
mn_2_eq_h2o_ax_h2o	0	-30.8194169297206	-35.2203668821	4.00815398200789
fe_2_eq_cn_ax_cn	0.25	-2.81579472278574	-4.09472124974	3.84578892523716
cr_3_eq_co_ax_co	0.15	-20.3557839114512	-24.4391059505	3.27198577825409
co_3_eq_c2h3ns_ax_c2h3ns	0.2	69.3587041296376	73.6951585906	4.34647086619844
fe_2_eq_ncs_ax_co	0.1	14.7900497315023	17.6243458486	3.81907269398352
co_2_eq_nh3_ax_nh3	0.2	-11.6930417414156	-9.97019726604	3.32964992680293
ni_2_eq_en_ax_h2o	0.2	-14.6554240060667	-10.8491760425	3.80562505331913
fe_2_eq_scn_ax_h2o	0	-6.55738903525553	-5.5254102688	3.79246936968964
cr_3_eq_h2o_ax_co	0.25	-19.7786983732677	-24.0913179351	3.34517837911891
cr_2_eq_acac_ax_acac	0.05	0.004528312349386	-0.746293629846001	2.94224705985603
mn_2_eq_acac_ax_nh3	0.3	-37.0663894134439	-40.2903235259	3.89353511010548
cr_3_eq_ncs_ax_cl	0.25	-24.5032227681199	-24.7055289526	3.43186557770412
mn_3_eq_h2o_ax_pisc	0.05	-13.2724784652277	-14.7315172476	3.46667056936848
cr_2_eq_tbuc_ax_tbuc	0.25	-6.91148371038602	-6.25496515881	5.24484783761797
cr_2_eq_en_ax_en	0.25	-13.2109187427372	-14.7009184028	4.22390808751129
fe_3_eq_phen_ax_phen	0.3	4.23889607200378	3.21202755726	4.36151606050905
mn_3_eq_phen_ax_nh3	0.1	-3.93060221518536	-5.04656216683	4.03855135749607
fe_3_eq_ncs_ax_ncs	0.15	-11.640931052705	-9.52130537703	3.58511466181199
fe_2_eq_ox_ax_ox	0.05	-21.9330776513632	-18.5570985067	4.07639726575879
fe_2_eq_acac_ax_cn	0.3	-16.2470278728821	-14.9267546248	3.48368195955579
fe_3_eq_en_ax_en	0	18.8220953983222	22.6551762394	3.90376100776877
fe_2_eq_tbuc_ax_tbuc	0.1	-27.760187690896	-26.038538603	4.00727169682038
fe_3_eq_bipy_ax_co	0.2	4.94677840939091	3.54518143516	4.98481925736564
mn_3_eq_c2h3ns_ax_c2h3ns	0	26.6837026712799	28.921042359	3.56112797442742
fe_3_eq_ncs_ax_cl	0.25	-18.2648341341846	-19.5494081067	4.2428136526048
co_2_eq_acac_ax_acac	0.2	-14.2205770501629	-14.923229091	3.69307290101051
co_2_eq_phen_ax_h2o	0.15	-4.37311848173907	-5.49095462808	3.15596534784519
ni_2_eq_cn_ax_cn	0.3	-33.7962176456186	-33.5201079033	3.69543412143224
cr_3_eq_ox_ax_ox	0.2	-21.6984499296064	-24.1572371281	4.06089771111927
ni_2_eq_bipy_ax_nh3	0.25	-29.5551779563585	-27.8162036408	4.17561363290243
co_3_eq_acac_ax_nh3	0.1	25.5122152886547	27.6641314155	3.67547340298956
mn_3_eq_nh3_ax_co	0.15	-4.59196345988241	-9.75677204248	4.64478075177111
co_2_eq_tbuc_ax_tbuc	0.05	-15.425834282569	-13.6743367712	3.61647477602469
fe_3_eq_acac_ax_cl	0.3	-16.297110781705	-18.1583713189	3.9150354097797
mn_2_eq_ox_ax_ox	0.05	-41.7038840594308	-40.1056972004	6.01193518134354
mn_2_eq_en_ax_en	0.1	-23.876028006963	-24.3239795726	2.9542538150772
co_2_eq_en_ax_en	0.1	-4.22897736485206	-2.48387113374999	3.49613063345546
cr_2_eq_cn_ax_nh3	0.05	0.785427645971915	-1.62316184263	4.46798346408394
mn_3_eq_phen_ax_cl	0.15	-6.44107327015035	-5.85189724013	3.46463845659789
mn_2_eq_en_ax_co	0.25	-14.607693308858	-15.2522212038	3.17111726403281
cr_2_eq_h2o_ax_ncs	0.3	-21.8295068630683	-19.5258309623	3.44054678542723
ni_2_eq_acac_ax_acac	0.1	-26.8602811245107	-25.2356323662	4.36140122714586
mn_2_eq_acac_ax_nh3	0.1	-19.4296928082122	-20.1014883915	3.49899843222038
mn_3_eq_h2o_ax_pisc	0	-6.23661036194328	-8.0018456719	3.01562108713008
ni_2_eq_acac_ax_acac	0.05	-24.9635558910682	-26.8118828909	4.51180139437133
mn_2_eq_en_ax_cn	0	8.52611418625459	3.26112574393	3.81018558457849
co_2_eq_phen_ax_h2o	0	3.97377216234532	4.61810272398	3.51705393762884
cr_2_eq_tbuc_ax_tbuc	0.3	-10.9484201113832	-8.56183363676	5.34506147052114
cr_3_eq_cn_ax_cn	0.2	-18.8604212597647	-23.7841097346	3.16369408568768
cr_3_eq_bipy_ax_bipy	0.25	-21.9149300679423	-25.5803062426	3.70465059791258
fe_2_eq_cl_ax_pisc	0.25	-10.8043046794432	-13.3930385424	4.03189813186771
mn_3_eq_nh3_ax_nh3	0.25	-6.09217493507922	-6.65899454687	4.29153469858066
cr_2_eq_h2o_ax_h2o	0.1	-11.4372089214783	-13.5320600868	3.34329725792663
cr_3_eq_ox_ax_cl	0.05	-18.4046443678355	-21.3305915249	3.18087734238591
ni_2_eq_tbuc_ax_tbuc	0.15	-30.7964367252511	-28.503135233	4.13462353888307
ni_2_eq_tbuc_ax_tbuc	0.2	-33.2215067583722	-31.5390269127	4.02806376794219
cr_3_eq_c2h3ns_ax_c2h3ns	0.05	-17.7391719810191	-19.9937373779	3.37515248379414
co_3_eq_pisc_ax_pisc	0.1	42.1855325361215	43.2996517453	4.18855401516726
ni_2_eq_tbuc_ax_tbuc	0	-18.1925846692932	-19.1295186173	3.81476621702986
fe_3_eq_pisc_ax_h2o	0.15	14.1782254667928	15.0451383392	3.85505049475474
fe_3_eq_phen_ax_phen	0	24.7640033111166	28.5847403312	3.6681338623063
cr_2_eq_co_ax_cn	0.3	14.0270452581156	14.5910593355	4.31339741420006
ni_2_eq_ncs_ax_ncs	0.2	-42.4278824001366	-43.1369110513	3.6336579341686
cr_2_eq_nh3_ax_nh3	0.25	-16.2243740882604	-18.1192611929	3.7743116486923
co_3_eq_pisc_ax_pisc	0.05	44.3035289468105	46.898257979	4.17526536271266
cr_3_eq_ox_ax_pisc	0.3	-18.2021567307405	-20.9957410508	3.01363874460597
cr_2_eq_co_ax_cn	0.15	27.8971529432058	29.2806812584	3.70876912826813
fe_2_eq_h2o_ax_h2o	0.15	-23.8455706855197	-23.1199127305	3.95398721412859
cr_2_eq_cn_ax_h2o	0.25	14.546173739686	14.882722381	4.08957454564179
mn_2_eq_ncs_ax_ncs	0	-23.9950727503014	-25.8787593123	3.66454080816157
mn_3_eq_cn_ax_cn	0.2	11.3015812605664	9.17998428121999	3.87218442381653
cr_3_eq_tbuc_ax_pisc	0.1	-12.0113255461457	-12.8383635082	3.80128949357898
cr_2_eq_co_ax_cn	0.25	18.4281972562559	19.334005728	4.25577124739924
mn_2_eq_h2o_ax_h2o	0.3	-46.1995031329496	-53.3141360239	3.19603586303888
co_3_eq_cn_ax_cn	0.1	72.6751935131915	78.677895374	3.20404719616903
mn_2_eq_co_ax_co	0.1	11.8287972861198	10.4666913602	3.9550774000928
mn_2_eq_phen_ax_phen	0.1	-14.1433652866819	-10.4830487629	4.0173419598952
fe_3_eq_bipy_ax_co	0	29.8989006135193	29.7044002473	4.07705153169061
fe_3_eq_nh3_ax_nh3	0.05	15.5896415789056	17.198731155	4.19083482435715
co_2_eq_acac_ax_cn	0.25	-5.26654263916618	-3.11539311658	3.73653962013277
fe_3_eq_tbuc_ax_tbuc	0.3	-22.8525379201886	-26.3037314992	3.81513508356034
cr_3_eq_ox_ax_ox	0.05	-19.1960281654064	-21.6318673182	4.77022769688501
ni_2_eq_en_ax_en	0.15	-26.6080831406422	-27.1520494957	3.76206994824065
fe_2_eq_c2h3ns_ax_c2h3ns	0	69.8349293030142	75.1334274792	4.03278216028159
mn_3_eq_h2o_ax_pisc	0.1	-20.7322068956916	-21.1705768555	3.47830448110312
co_3_eq_co_ax_co	0.25	49.9315903661177	51.5542119833	4.46225093598818
mn_3_eq_cn_ax_cn	0.1	16.6178174202583	15.2294157697	3.6380254777881
fe_3_eq_co_ax_co	0.05	36.8029293011013	37.1572172736	3.56619470652872
fe_2_eq_pisc_ax_cl	0.1	30.0536298623861	33.787074705	4.07015501313227
mn_3_eq_acac_ax_acac	0.05	0.144567947280052	0.269434480659001	2.77372073937252
fe_2_eq_acac_ax_cn	0.25	-13.413644679006	-11.6168556811	3.54075910681086
ni_2_eq_acac_ax_co	0.05	-14.8616758494783	-15.3954988277	4.07474376369709
fe_2_eq_ncs_ax_h2o	0.2	-23.3393945593731	-20.8746087841	3.36625656615481
cr_2_eq_pisc_ax_pisc	0.3	9.40986592183474	6.85069647543	3.18476581326774
fe_2_eq_scn_ax_h2o	0.05	-8.08728322501761	-8.55453250664	3.65972489968194
mn_3_eq_phen_ax_nh3	0.25	-7.76211318266974	-10.5250181963	3.8691146912413
cr_2_eq_acac_ax_acac	0	1.43062874332473	3.65971199335	2.78953663714106
fe_3_eq_ncs_ax_ncs	0.1	-9.37589612472296	-6.41101930537	3.88240591858308
ni_2_eq_ncs_ax_ncs	0.25	-43.8850230334629	-45.5899851101	3.62293008137987
fe_3_eq_c2h3ns_ax_c2h3ns	0	62.1145049194311	60.607883723	3.65224848828505
ni_2_eq_nh3_ax_nh3	0.2	-16.0557914896638	-14.5021173393	3.93336694014786
cr_2_eq_ncs_ax_pisc	0.3	-8.44854881115626	-13.9253005245	3.59769791913588
fe_2_eq_ncs_ax_ncs	0.05	-9.89800344368148	-6.89492789059	3.87119768413031
cr_3_eq_cl_ax_cl	0.1	-15.7633155842508	-15.2703935507	3.37965661302636
cr_3_eq_h2o_ax_co	0.05	-16.7924894114892	-19.5753593063	3.52251521271726
ni_2_eq_pisc_ax_pisc	0.25	-16.8252098541306	-18.1651114559	3.64883149480829
cr_3_eq_bipy_ax_bipy	0.15	-21.0169509837939	-24.0831148237	3.74670484418442
cr_3_eq_co_ax_co	0	-16.7272943451749	-21.5350535354	3.71751246746582
mn_2_eq_phen_ax_phen	0.2	-23.4767737424083	-22.2665302973	3.5617743072049
co_2_eq_cl_ax_pisc	0.1	6.29634459411773	5.49574465538999	4.11030156083097
fe_2_eq_ox_ax_pisc	0.3	-9.10231706069644	-8.42760255895	3.70051461001545
cr_2_eq_en_ax_co	0.3	-13.9376759693857	-15.2653059587	3.32339135067888
fe_2_eq_acac_ax_cn	0.15	-3.30642319963298	-1.67372181146	3.29130360246632
ni_2_eq_c2h3ns_ax_c2h3ns	0.1	-25.4013328576017	-25.6461609904	3.83575403073504
mn_3_eq_h2o_ax_pisc	0.2	-27.4033111374324	-36.4573786369	2.84829605079618
cr_2_eq_h2o_ax_cl	0.3	-30.2957222157903	-30.7493847099	3.52275366444421
cr_2_eq_co_ax_co	0.2	6.41576185939454	4.68144222746	4.54746132925444
co_2_eq_co_ax_co	0.25	1.67425156076872	1.48329178075	3.85549344916807
fe_2_eq_tbuc_ax_tbuc	0.15	-29.4665382317512	-29.4576435028	4.09846624444069
co_2_eq_cn_ax_h2o	0.05	-28.8306262708589	-32.2395652218	4.2324549622819
co_3_eq_c2h3ns_ax_c2h3ns	0.15	72.8372885470997	78.2291776815	3.41325037810749
ni_2_eq_acac_ax_nh3	0.05	-26.463249206857	-25.9177736174	3.98541516166687
cr_3_eq_en_ax_nh3	0.15	-22.8729961069933	-25.8375218679	3.38642013161699
mn_2_eq_ncs_ax_co	0	21.8553783551315	27.7173018218	3.98656947956656
fe_2_eq_ncs_ax_pisc	0.2	-2.84437509684357	-1.5535720985	2.8718820729224
fe_3_eq_cn_ax_cn	0.05	49.6921095932022	51.8300537701	3.44717287085203
cr_3_eq_ox_ax_cl	0	-16.9414571369173	-20.4348583837	3.24051177879049
mn_2_eq_h2o_ax_h2o	0.2	-43.0705003928592	-48.1951898154	3.28913160382008
fe_3_eq_en_ax_en	0.05	15.4006232015906	19.5644082075	3.73392679732607
mn_2_eq_bipy_ax_h2o	0.3	-39.1026211152566	-42.1026076077	4.26489751910268
cr_2_eq_pisc_ax_pisc	0.2	15.0033037975455	14.447464694	3.67865115089794
co_3_eq_ox_ax_ox	0	0.564658262090028	-4.67254967202	3.53786259437377
fe_2_eq_co_ax_co	0.2	29.04494344663	30.2534300852	4.50746456247286
co_3_eq_acac_ax_ncs	0.15	-0.448451699191757	-0.259496871682998	3.31400185910231
fe_2_eq_c2h3ns_ax_c2h3ns	0.3	26.3260052967443	27.2096279017	3.95865144394517
fe_3_eq_pisc_ax_ncs	0.25	18.2050102008302	20.4044743979	4.05199120086853
fe_2_eq_h2o_ax_h2o	0.2	-25.692571507875	-26.0531485813	3.97063356198341
cr_2_eq_ox_ax_ox	0.25	-7.76425077214781	-6.91641492841	4.31742555051029
fe_3_eq_h2o_ax_h2o	0.3	-24.3985160828855	-31.5820585933	3.75194077443445
mn_2_eq_cn_ax_nh3	0.15	-11.1365346684636	-11.7303845466	3.78240952487276
fe_3_eq_ox_ax_ncs	0.25	-9.37692567179911	-9.44125700328	3.47144633320936
cr_3_eq_scn_ax_scn	0.05	-19.2566127940906	-22.7647071195	3.62388541295825
mn_2_eq_co_ax_co	0	24.0388349133335	29.5097682908	3.87887918736503
co_3_eq_c2h3ns_ax_c2h3ns	0.3	56.7408486295228	64.5991241578	5.23046854207969
fe_3_eq_cl_ax_pisc	0.15	5.81784618217829	5.60075621574	4.25648221606471
cr_2_eq_tbuc_ax_nh3	0.15	-15.2240364879999	-18.736026423	4.14447746328638
cr_3_eq_ox_ax_cl	0.15	-21.3611358659193	-22.994033484	3.2610711790487
cr_2_eq_cn_ax_nh3	0.2	-7.93277479973305	-9.73081124212	3.82440893674134
mn_3_eq_acac_ax_acac	0.2	-3.8869285363091	-6.32566352319	2.78215564505328
co_3_eq_tbuc_ax_pisc	0.2	-2.19401560610196	-3.36402623852	4.28306672618047
cr_2_eq_bipy_ax_bipy	0.3	-8.19620237102698	-9.28565792634	4.17873062194344
ni_2_eq_acac_ax_cn	0	-9.02541031005364	-10.2836737796	3.90504910584608
co_2_eq_nh3_ax_h2o	0.15	-4.16244902592631	-1.14162888077	3.84001852095637
mn_2_eq_bipy_ax_h2o	0	-15.6358851110867	-14.5525489199	4.02218189670896
mn_2_eq_nh3_ax_pisc	0.1	-8.50687406326232	-8.82303965452	3.72193314504865
ni_2_eq_ox_ax_ox	0.3	-35.3179167754009	-38.2123312375	3.89209761288176
mn_2_eq_acac_ax_nh3	0	-5.43021297297344	-4.69715674712	3.01934013707285
cr_2_eq_porphyrin_ax_nh3	0.15	8.58321549839771	8.12599004443	3.94339615009199
ni_2_eq_acac_ax_nh3	0.15	-31.9050828355979	-30.9896776726	3.97992059446311
mn_3_eq_phen_ax_phen	0.3	-3.98934031675703	-3.08379515194	3.93231161446036
fe_2_eq_c2h3ns_ax_c2h3ns	0.2	40.1201714368886	42.1887947139	4.79055129881252
mn_2_eq_co_ax_co	0.25	-10.1735740666938	-14.2664437214	4.12757530325193
fe_3_eq_pisc_ax_pisc	0.25	31.895595299777	34.4143379722	4.47114436749464
cr_2_eq_ox_ax_h2o	0	-27.5941448627967	-29.3262760624	4.73396836094083
ni_2_eq_bipy_ax_bipy	0.05	-24.2757239203919	-20.2728295357	3.75366341908664
fe_3_eq_co_ax_co	0.25	15.0696010527856	14.6694278677	3.69692214176092
cr_2_eq_scn_ax_pisc	0.05	2.99438320008112	0.566966931720998	4.51380653294844
mn_2_eq_ncs_ax_nh3	0.25	-32.3965351440275	-33.949264446	3.98720854760511
fe_3_eq_acac_ax_cl	0.1	-8.32760168764575	-10.1949245542	3.07465462910942
cr_2_eq_scn_ax_pisc	0.3	-18.2692834329441	-20.80943959	3.80152838695871
fe_3_eq_acac_ax_cl	0.25	-14.1607226238458	-15.0304277713	3.59629078321238
cr_2_eq_ox_ax_h2o	0.1	-32.7720072150403	-35.5251257269	4.5086005406872
cr_2_eq_cn_ax_h2o	0.1	16.2698291981616	17.8370091507	4.09543057056137
mn_2_eq_en_ax_co	0.1	6.95764982910279	7.43356241457	3.87124173058621
fe_2_eq_nh3_ax_nh3	0.15	-10.0028221227592	-7.17924136273	4.04312698822607
fe_3_eq_ncs_ax_cn	0	20.240873443259	19.9392940066	3.71654290296286
co_2_eq_h2o_ax_ncs	0.1	-9.82393273498313	-8.50843851936001	3.53966354479789
cr_2_eq_cn_ax_h2o	0.3	11.8336234430562	13.8148182149	4.05158500238208
co_2_eq_en_ax_pisc	0.15	4.03981202471236	4.10566212021	3.3570950249334
fe_3_eq_porphyrin_ax_cn	0.15	30.0719722105643	31.6523209642	3.93230550944432
fe_2_eq_pisc_ax_cn	0.25	38.8667482026343	41.0359273352	5.24953838077405
co_3_eq_cn_ax_cn	0.25	59.8175306576067	64.4945365425	4.9560075888544
ni_2_eq_co_ax_co	0.25	-34.2669084779374	-37.9193593963	3.99307169572071
cr_2_eq_tbuc_ax_tbuc	0.15	-0.0318335535838088	-1.26029560175	4.77496720153411
cr_2_eq_porphyrin_ax_nh3	0.3	3.8102165093574	5.31965734676	4.37806250537159
cr_3_eq_co_ax_co	0.2	-20.9594187858093	-25.3024515952	3.22409584054447
co_3_eq_co_ax_co	0.3	45.0534031314931	46.9716986832	4.48537998395313
cr_3_eq_tbuc_ax_pisc	0	-8.47651455963778	-5.89762457384	3.74419158060335
co_2_eq_ncs_ax_ncs	0.25	-20.4786163713808	-19.1849206337	4.28887035703427
co_2_eq_en_ax_en	0.25	-12.2981693884094	-10.352955605	3.46130969932528
fe_3_eq_porphyrin_ax_cn	0.05	36.7893489845992	39.8082064159	3.78045468178764
cr_3_eq_cn_ax_cn	0.05	-15.0837499578048	-20.6913870749	3.52646098808086
cr_3_eq_acac_ax_acac	0.1	-16.7978484518578	-22.246222098	2.4792347802899
co_2_eq_cn_ax_h2o	0	-24.0309609388044	-30.2985172344	4.86149041091727
cr_3_eq_h2o_ax_h2o	0.05	-18.7293483759354	-22.1308890185	3.13324636237215
co_2_eq_en_ax_en	0.2	-9.05992098034383	-7.81309454145	3.45176329570557
ni_2_eq_bipy_ax_nh3	0	-15.3942387335891	-13.2019710883	3.39371930058226
fe_3_eq_ncs_ax_cn	0.1	12.139867341423	12.1789196966	3.62054644879881
fe_3_eq_ncs_ax_ncs	0.3	-15.851845978255	-18.7781855523	3.45589904131276
cr_3_eq_h2o_ax_co	0.2	-19.1843092119164	-23.0770018454	3.38186816414984
mn_3_eq_cn_ax_cn	0.3	7.06058129359269	6.52214700764	3.95432262940403
fe_2_eq_ox_ax_pisc	0.1	15.0144952302403	17.0439935852	4.12005072958988
ni_2_eq_acac_ax_co	0.1	-17.2701347178359	-17.8398084684	3.88928502529361
cr_2_eq_nh3_ax_scn	0.2	-19.0897038892532	-18.769457216	3.43621558908208
fe_3_eq_cn_ax_cn	0.25	28.8933972958839	29.4400281328	4.70107500538541
co_3_eq_ox_ax_ox	0.3	-20.0781670473112	-26.0188103477	4.45421140196873
cr_3_eq_tbuc_ax_pisc	0.3	-17.9452295873504	-21.9103949688	3.11521159012493
fe_2_eq_pisc_ax_cl	0.25	12.036692564972	13.7683661084	3.81640287121904
mn_2_eq_acac_ax_acac	0.05	-16.9219511546522	-18.5786836242	4.1206077072779
fe_3_eq_bipy_ax_bipy	0.25	9.77922839280789	12.7381556548	4.44514324425898
mn_2_eq_c2h3ns_ax_c2h3ns	0.3	-5.19619331046111	-5.50699118535	3.9855647795479
cr_2_eq_nh3_ax_nh3	0.3	-19.0807708337826	-17.812821879	3.78506733245726
co_3_eq_co_ax_nh3	0.1	49.3114881458343	52.3665648034	3.77059503471635
fe_2_eq_ncs_ax_ncs	0.2	-21.8513927608605	-20.3464734901	4.41794699254094
mn_3_eq_co_ax_co	0.15	9.32388854828605	7.39239838891	4.06109683433926
fe_2_eq_pisc_ax_cl	0.3	7.83927043095203	7.51375963365	4.09809613099904
ni_2_eq_en_ax_en	0.2	-28.2564430262971	-30.0124603542	3.82970910958437
cr_2_eq_co_ax_cn	0.1	31.6569885469786	34.4268264681	3.589740672426
cr_3_eq_cl_ax_cl	0.2	-21.3515529101859	-26.5412173003	3.38034452769369
fe_3_eq_tbuc_ax_tbuc	0.1	-13.3458754753271	-14.1463127709	3.93319223357202
co_2_eq_bipy_ax_bipy	0	7.27845144781431	8.04875504441999	3.66012342366371
fe_2_eq_acac_ax_cn	0.05	7.53106102105161	9.90603170974001	3.52184451993887
mn_3_eq_co_ax_co	0.1	12.0863739562462	10.4279995318	3.85011428357995
cr_2_eq_nh3_ax_cn	0.15	-7.28128833904226	-8.68992554287	3.88640426619057
fe_3_eq_bipy_ax_bipy	0	25.3371805848999	29.7066006078	3.66944134696963
fe_3_eq_ox_ax_ox	0.15	-8.16237964569098	-7.02543564374	4.73811777819827
fe_3_eq_ncs_ax_cl	0.1	-8.29992371968773	-10.5397259404	4.08789162540572
fe_3_eq_acac_ax_cl	0.05	-7.30455948476672	-7.09481611362001	2.98157318877104
fe_2_eq_en_ax_co	0	35.374067104986	41.2200680942	4.7063202890829
co_2_eq_h2o_ax_ncs	0.15	-10.903513684381	-10.1664244132	3.55657127668661
cr_3_eq_en_ax_en	0.3	-23.377578822468	-27.5314514145	3.4491128496265
cr_2_eq_en_ax_co	0.15	-5.36065045596958	-4.62056594784	3.89609471707507
fe_2_eq_tbuc_ax_tbuc	0.25	-30.9479341427117	-35.5762768721	4.20436489556801
fe_3_eq_pisc_ax_h2o	0	30.293012058562	28.9234586451	3.86157187157076
cr_2_eq_phen_ax_scn	0.15	-4.36264806000253	-2.07130988233	3.92073239027354
mn_3_eq_pisc_ax_pisc	0.05	34.9036301104117	35.9066346327	3.33474936847676
ni_2_eq_bipy_ax_nh3	0.1	-21.0299259854648	-19.1808097595	3.74686855485758
cr_3_eq_cn_ax_cn	0.1	-16.2647260294455	-21.7843129742	3.31483319379094
cr_2_eq_co_ax_cn	0	36.4460470933799	36.4711607426	3.48079509679682
fe_2_eq_ncs_ax_co	0.15	10.0755630833293	11.7557446325	3.428130451506
fe_2_eq_tbuc_ax_co	0.25	-8.8288060974476	-8.36965800134	3.60508380661714
co_2_eq_cn_ax_h2o	0.25	-34.7257070157161	-43.0272602542	3.55640444606935
co_2_eq_ox_ax_ox	0.2	-20.1889534156353	-18.5136649693	3.73663146842892
mn_3_eq_pisc_ax_pisc	0.15	25.734759331912	25.9912249264	2.87830791718301
fe_3_eq_bipy_ax_bipy	0.1	21.3997605097217	25.2592174175	3.92754846230594
ni_2_eq_bipy_ax_nh3	0.15	-23.7319611944637	-22.0293659689	3.86006610129999
fe_2_eq_pisc_ax_cn	0	69.0601645074233	81.2163098409	3.68662861603595
cr_3_eq_bipy_ax_bipy	0.3	-22.2446611320207	-26.2906412851	3.68987560575712
cr_2_eq_pisc_ax_pisc	0.05	26.7376673476225	27.9974751776	3.65191229430459
cr_2_eq_ox_ax_ox	0.1	0.834782808823768	2.3180288509	4.08313365170957
fe_3_eq_ox_ax_ncs	0.15	-2.94167646417981	-2.36133519217	3.4618064209574
co_3_eq_pisc_ax_pisc	0	46.2070493453792	47.1774668536	4.21880992091793
fe_2_eq_ncs_ax_ncs	0.25	-25.6828425237539	-24.1631671507	4.5159377566473
fe_3_eq_nh3_ax_nh3	0.3	-3.37396067923649	-1.7331480433	4.5186488483294
fe_3_eq_acac_ax_acac	0.15	-0.856104232185658	-1.44592600442999	3.12116250275535
fe_2_eq_ncs_ax_co	0.2	6.05761715008867	5.85200310083001	3.35109932277959
fe_3_eq_bipy_ax_co	0.3	-8.62684180564867	-16.9142818901	4.55938117058491
fe_2_eq_cl_ax_pisc	0	16.6522289998846	15.9196116637	4.36071189578503
cr_3_eq_ncs_ax_ncs	0.25	-20.2282626901388	-23.4745515755	4.02701064920194
co_3_eq_acac_ax_acac	0.3	10.4706356668826	17.5263263073	5.05661028594378
fe_3_eq_co_ax_scn	0.15	-15.2796094915488	-12.7519225119	3.53256361574887
ni_2_eq_bipy_ax_nh3	0.05	-18.2638511564019	-16.3962585896	3.60289760009244
fe_2_eq_acac_ax_acac	0.15	-9.212034018635	-8.1049149037	4.0700696724837
fe_2_eq_en_ax_en	0.25	-10.2881793907089	-8.50055531211	3.23687669212826
co_3_eq_ox_ax_ox	0.15	-8.90724890783543	-14.5712454249	3.94427391219104
cr_3_eq_ox_ax_cl	0.25	-23.0680444914931	-24.539730721	3.24791560799056
co_2_eq_acac_ax_acac	0	-7.52020174559063	-3.04018980251	3.72413262515107
cr_3_eq_ox_ax_pisc	0.25	-16.9522379599413	-19.7840959081	3.07994337990257
co_2_eq_phen_ax_h2o	0.1	-1.55332503596213	-2.29630881909	3.20065845981646
fe_2_eq_cl_ax_pisc	0.3	-14.9526169341586	-18.8058797211	3.74106861155343
mn_2_eq_nh3_ax_nh3	0.2	-35.6878070462165	-36.0212632077	4.46682420427566
ni_2_eq_acac_ax_cn	0.15	-21.2429019554782	-19.5365088436	3.83775123923866
cr_2_eq_en_ax_en	0.05	-6.90138478406963	-8.91109347443	3.96012546919817
fe_3_eq_acac_ax_ncs	0.25	-16.0851622569572	-21.0751430904	3.76481280714663
co_3_eq_ox_ax_ncs	0.15	11.5427182754354	14.7666558063	4.2287444532141
cr_3_eq_c2h3ns_ax_c2h3ns	0	-15.456670121319	-18.6603613251	3.79240425287213
fe_2_eq_en_ax_co	0.1	23.0281923213372	25.8741751079	3.7310882624825
fe_3_eq_pisc_ax_cl	0.3	17.4394896480777	16.5437707069	4.4648605230912
fe_2_eq_tbuc_ax_co	0.05	10.9779413157831	10.2678406606	3.58482678789627
cr_2_eq_acac_ax_acac	0.2	-10.8463725743264	-15.9070464863	3.40354677450823
co_3_eq_nh3_ax_nh3	0.15	37.100332572343	39.1500643091	3.99552185768107
fe_3_eq_ox_ax_ncs	0.2	-6.08102110218888	-5.81007545958	3.37115621074634
co_2_eq_h2o_ax_ncs	0	-7.40265067919756	-4.75525027526	3.53493231764592
cr_2_eq_ox_ax_h2o	0.25	-37.4590430185361	-44.2791565224	4.263365068667
fe_2_eq_pisc_ax_ncs	0.1	23.3202917095706	27.6094565561	4.04442967581838
fe_3_eq_ncs_ax_ncs	0	-2.02181867705065	0.0284862103107031	4.35291590566899
ni_2_eq_nh3_ax_nh3	0	-4.74533979605012	0.552034351030997	4.1807949879541
mn_2_eq_ncs_ax_nh3	0.05	-20.0491115397626	-18.0413654886	3.16911467285473
cr_3_eq_ncs_ax_ncs	0.15	-17.6326756076929	-21.2045264101	4.15021143439536
fe_2_eq_phen_ax_phen	0.1	9.73003304889808	15.0632139869	3.58032971969429
co_2_eq_nh3_ax_nh3	0.1	-4.74554345231231	-4.44204170814	3.50642822323678
co_3_eq_acac_ax_ncs	0.1	2.2468898907567	2.32907464089	3.26183026356625
mn_3_eq_h2o_ax_h2o	0.15	-7.68650600275272	-9.71392359445	2.7238114567293
co_3_eq_co_ax_co	0.05	68.7944123687756	71.606271742	4.47072434294645
cr_3_eq_ox_ax_pisc	0	-7.49018372129323	-12.3681710145	3.6660479300994
co_3_eq_en_ax_en	0.05	43.9368225123933	47.6915455071	4.02746417502588
cr_2_eq_phen_ax_scn	0	8.1124236500954	10.2210308112	3.58962234731692
ni_2_eq_en_ax_h2o	0.15	-11.7572406481851	-7.77619368645	4.00195761795232
co_2_eq_en_ax_pisc	0.2	0.649595242528044	0.192286892674993	3.31787778879163
fe_3_eq_porphyrin_ax_h2o	0.05	14.7866144919556	15.3473126626	4.27470668302536
cr_3_eq_cn_ax_cn	0.25	-20.524206538797	-24.6999128099	3.20604941502398
mn_3_eq_phen_ax_cl	0.2	-8.304698880487	-8.03091540262	3.55516717345612
mn_2_eq_acac_ax_nh3	0.25	-32.9339831618499	-36.3058538504	3.8582731002617
mn_3_eq_en_ax_co	0.15	-8.05323968731926	-9.50388114643	4.44142271289463
mn_3_eq_h2o_ax_co	0.3	-9.77240719273339	-10.3745170025	3.99465442614101
fe_2_eq_ncs_ax_pisc	0.15	1.35864318304615	3.37296416303	2.883848908648
cr_3_eq_h2o_ax_scn	0.15	-22.741543891348	-22.7751823782	3.03163819453026
fe_3_eq_acac_ax_cl	0	-6.49394254515586	1.11283255538	2.98308935925846
fe_3_eq_pisc_ax_cl	0	37.9818368087699	39.076555081	3.61602362116926
co_2_eq_tbuc_ax_tbuc	0.3	-23.4641676609856	-22.3561954974	3.9282678694695
cr_2_eq_nh3_ax_scn	0.25	-21.8854815425864	-20.1494986032	3.52737307576801
mn_2_eq_nh3_ax_co	0.25	-19.9585333019534	-22.3611646786	3.50986101398231
mn_3_eq_ncs_ax_cl	0.15	-8.57937197997087	-9.08152303626	3.87478124198302
ni_2_eq_acac_ax_cn	0.05	-12.399910042702	-13.3884589193	3.89101720788446
fe_2_eq_h2o_ax_ncs	0.05	-15.4377029060336	-12.0586183775	3.63747182778498
mn_2_eq_cn_ax_nh3	0.2	-15.3889696400226	-17.4389448632	3.90331845102812
co_2_eq_bipy_ax_bipy	0.05	2.90332287626916	4.0731568403	3.58613979906397
co_2_eq_acac_ax_cn	0.05	7.41197219982936	8.8234000957	3.58465552270955
fe_3_eq_nh3_ax_scn	0.25	2.31677379732483	4.53357814016	4.35175685377412
mn_2_eq_bipy_ax_bipy	0.2	-20.2599370992011	-21.8983438469	3.93508316319591
mn_2_eq_h2o_ax_h2o	0.1	-37.4426192119648	-42.0968564877	3.66839289016909
fe_3_eq_tbuc_ax_tbuc	0.05	-10.7096719588226	-11.0895064046	3.89136576631229
cr_3_eq_ox_ax_pisc	0.15	-13.8257338113443	-16.9284312767	3.37858368418644
mn_3_eq_h2o_ax_co	0.15	-3.66471467811565	-4.20898925812	3.64195116403816
co_3_eq_ox_ax_ncs	0	21.0320277569297	20.4997181531	4.66694633337001
mn_2_eq_nh3_ax_co	0	12.8341806997101	15.5240082157	4.55292974640312
fe_3_eq_h2o_ax_h2o	0.05	-13.4084619779391	-18.0243497036	3.50962792676151
cr_3_eq_c2h3ns_ax_c2h3ns	0.15	-20.336153123729	-22.322582978	3.19856115485368
fe_3_eq_cl_ax_pisc	0	19.1389680611342	20.2069554609	4.33820724849668
fe_3_eq_co_ax_co	0.1	30.4286910010226	31.1965950631	3.5715125897139
cr_2_eq_en_ax_en	0.1	-9.08811868812309	-10.4839882066	4.13756390975558
mn_3_eq_cn_ax_nh3	0.2	-3.26642211476955	-3.94521835997	3.41467197072431
co_3_eq_pisc_ax_pisc	0.3	28.2376603865776	25.6075248846	3.32594795339552
fe_3_eq_cl_ax_cl	0.15	-21.9399640901846	-22.3683415617	3.69105916931986
mn_3_eq_cn_ax_cn	0.15	13.870625336368	12.1156517293	3.78509745142951
fe_2_eq_h2o_ax_h2o	0	-11.4051223906174	-14.0142371866	4.15378590307601
fe_3_eq_nh3_ax_nh3	0.2	5.5983018027222	5.80457038584	4.6869006289859
cr_2_eq_phen_ax_scn	0.1	0.0103443334892219	2.18798627047	3.79363824579494
cr_3_eq_h2o_ax_co	0.1	-17.7203995771076	-20.8370563866	3.46972848635602
fe_2_eq_c2h3ns_ax_c2h3ns	0.1	57.7628059170304	58.2303582964	4.8431299709729
fe_2_eq_en_ax_co	0.2	11.80575547295	11.6422684779	3.45370976501946
co_2_eq_nh3_ax_nh3	0.15	-8.68596505749608	-7.45285423749	3.49911499992682
fe_3_eq_cn_ax_cn	0.1	45.7118782227882	45.955396653	3.46187944851089
co_2_eq_tbuc_ax_tbuc	0	-13.7595780094026	-11.5434948589	3.68111198450063
fe_3_eq_ncs_ax_cn	0.15	8.40894828847432	8.43725778886	3.84611979657792
fe_3_eq_ox_ax_ncs	0.3	-13.4247766449899	-13.0830954696	3.85236449370285
mn_3_eq_nh3_ax_nh3	0.3	-8.09411737297367	-8.38230337454	4.01124688090018
fe_2_eq_pisc_ax_cn	0.2	50.9531241832431	57.413329656	5.37774215567499
fe_3_eq_acac_ax_ncs	0.2	-15.3811417791539	-18.2531268094	3.78026372120577
mn_2_eq_ncs_ax_ncs	0.15	-38.9006304876529	-42.3703870959	3.77493980166085
cr_3_eq_cn_ax_ncs	0.1	-19.7928145622777	-21.6900497644	3.72307788489458
cr_3_eq_cn_ax_cn	0.3	-22.0004034816096	-25.5807886088	3.29462950506958
mn_2_eq_ox_ax_ox	0.15	-47.3484127094008	-49.0998786395	5.98611738271782
mn_3_eq_cn_ax_cn	0	21.768647186651	21.9636636431	3.33378669647541
co_2_eq_phen_ax_h2o	0.2	-6.50708156848619	-6.61923093306	3.21202143567403
co_2_eq_en_ax_pisc	0.05	7.317486561468	12.506584628	3.1731679638954
fe_2_eq_phen_ax_phen	0.15	5.14333362630924	9.58441433375	3.39659070690493
ni_2_eq_ox_ax_ox	0.2	-31.7758629356202	-31.9059741582	4.22884113261864
co_2_eq_c2h3ns_ax_c2h3ns	0.05	25.4185779309784	25.4453136199	3.66704025603016
mn_3_eq_ox_ax_ox	0.15	-7.27942739749906	-9.06773528309	3.53996108401208
mn_3_eq_bipy_ax_bipy	0	10.0074149734124	8.53526377615001	3.7361684195165
fe_3_eq_acac_ax_cl	0.2	-12.0352823476299	-16.2462542573	3.32233568041924
cr_2_eq_co_ax_co	0.15	9.43916467751166	8.77732374134	4.79219831412394
co_3_eq_en_ax_en	0.25	28.0235140379205	37.267146371	4.8689954985162
fe_2_eq_tbuc_ax_co	0.1	5.36910730335342	5.78347359607	3.3615418199371
fe_2_eq_tbuc_ax_co	0.15	0.759775180640524	1.87529464499	3.47118809525588
fe_3_eq_nh3_ax_scn	0.3	-2.11849886375627	1.13439608656	4.41323911386824
ni_2_eq_bipy_ax_bipy	0.2	-27.0814582198134	-29.8122704877	3.64357873320271
cr_2_eq_cn_ax_h2o	0.05	16.4255899418267	18.4957372254	4.26498221218006
mn_2_eq_ncs_ax_ncs	0.3	-47.1442426377272	-54.1909349596	3.53709004370553
co_2_eq_h2o_ax_ncs	0.2	-12.048179439901	-11.9203052911	3.60568743257963
cr_3_eq_h2o_ax_scn	0.05	-20.2083137075501	-20.4952374878	3.19826453446922
co_3_eq_ox_ax_ox	0.25	-16.7358039905802	-21.6331585434	4.33499717734537
fe_3_eq_pisc_ax_cl	0.2	26.3523919478518	25.8016682627	3.58948213529749
fe_2_eq_acac_ax_acac	0.25	-19.4001894858462	-23.505485071	4.31983160537734
co_3_eq_c2h3ns_ax_c2h3ns	0.1	74.2035949765312	82.6744482372	2.92138206889362
fe_3_eq_ox_ax_ncs	0	3.56335926514284	8.73031007694	3.3611541020502
co_2_eq_cl_ax_pisc	0	11.0228984606597	11.5475648823	3.91921377690052
co_2_eq_acac_ax_cn	0.2	-2.97229103965172	-0.986814943048003	3.75512872659441
fe_3_eq_ncs_ax_cn	0.25	1.18702720045334	1.01792859636	3.88325779611081
mn_2_eq_nh3_ax_co	0.1	0.324922610742341	-1.01054827475	3.87599521118801
mn_3_eq_bipy_ax_bipy	0.15	2.89212936192997	1.55382297646	3.70583556842176
mn_2_eq_acac_ax_nh3	0.15	-24.8415357641135	-26.5881465023	3.66429088620587
fe_3_eq_co_ax_co	0.2	19.2950307521678	19.9829191228	3.85066248517924
co_3_eq_ncs_ax_ncs	0.1	9.55426575573723	8.84422762154001	4.24264299312279
fe_3_eq_bipy_ax_bipy	0.05	23.8820086908897	29.4419689554	3.76268854770149
fe_3_eq_pisc_ax_h2o	0.25	3.49866113117455	2.92406141812	3.8374995136623
co_2_eq_cl_ax_pisc	0.05	8.74158169878702	8.81651688659	4.0142228615828
mn_2_eq_ncs_ax_ncs	0.05	-30.0094981757343	-31.9703097067	3.92225407127751
cr_3_eq_ox_ax_ox	0.25	-22.0263228117902	-24.9260139663	3.85037407109489
co_2_eq_nh3_ax_h2o	0.3	-9.4428615979538	-9.11026451726	4.27423350424949
fe_2_eq_en_ax_en	0.1	-0.159089770218657	2.41160274198	3.09310617238833
fe_2_eq_ox_ax_pisc	0	22.4231066921745	28.7735373324	3.45373323719947
fe_3_eq_c2h3ns_ax_c2h3ns	0.2	36.9287322875111	37.6766271806	3.91467523139287
ni_2_eq_pisc_ax_pisc	0.05	-4.81652752181154	-1.91627838727	4.45881544624924
fe_3_eq_bipy_ax_co	0.25	-2.21165656004129	-2.54660327116	5.01846893005963
fe_2_eq_ncs_ax_h2o	0.25	-26.1799702073288	-23.9391996508	3.56834010513054
mn_2_eq_nh3_ax_pisc	0	2.9210081104893	4.3652458389	3.50460790262592
cr_3_eq_scn_ax_scn	0.2	-22.5634014143395	-26.19818505	3.50034550407489
ni_2_eq_c2h3ns_ax_c2h3ns	0.05	-22.117234731858	-22.5450619013	3.82955583841471
co_3_eq_acac_ax_nh3	0.3	15.7535370895898	17.7691645719	3.52084748438603
fe_3_eq_bipy_ax_co	0.05	24.7079608038146	23.9047153955	4.34413213717857
co_2_eq_tbuc_ax_tbuc	0.1	-17.1201818804396	-15.6404615242	3.573752786767
fe_2_eq_en_ax_co	0.3	-0.00240364161935958	-0.805393619775003	3.96744910712489
cr_3_eq_ncs_ax_cl	0.1	-22.6266396672611	-21.6420682302	3.6439922987174
co_3_eq_pisc_ax_pisc	0.25	32.1343955267871	30.0823816111	3.52385092068524
mn_3_eq_h2o_ax_h2o	0.3	-13.6602854127357	-14.2818407215	2.96454077913018
cr_2_eq_cn_ax_h2o	0.2	15.537507677985	15.9180644149	4.04529402840583
mn_2_eq_acac_ax_acac	0.15	-26.4327850410016	-30.601055764	3.8341540186947
cr_2_eq_bipy_ax_h2o	0	-5.3714308148469	-6.42015759333	4.60795856848087
co_2_eq_c2h3ns_ax_c2h3ns	0.15	13.5881936324512	15.3586747799	3.62187310169555
fe_3_eq_en_ax_en	0.1	12.2177984490386	16.3453511063	3.62194773153628
ni_2_eq_tbuc_ax_tbuc	0.1	-26.7728845552627	-25.4479012787	4.20917698523801
cr_3_eq_en_ax_en	0.1	-22.713627793601	-24.6866362255	3.44025445277251
fe_2_eq_nh3_ax_nh3	0.1	-6.51564083220609	-3.6350870342	3.83562496986015
fe_3_eq_pisc_ax_ncs	0.05	32.1983226499367	42.5007451256	4.65681006826919
mn_3_eq_phen_ax_cl	0.1	-5.02205918281119	-3.57411022754	3.45193475141552
ni_2_eq_bipy_ax_bipy	0.3	-31.1660701559284	-35.8070930054	4.05409249182454
cr_3_eq_h2o_ax_co	0	-15.5928276556986	-18.1965982886	3.60212905514473
co_2_eq_ncs_ax_ncs	0.15	-18.2342920528294	-15.3693576813	4.04000264247457
fe_3_eq_acac_ax_acac	0.2	-2.91252204140623	-4.96583928368999	3.02089049076724
cr_2_eq_nh3_ax_cn	0.25	-10.9010251894492	-12.3788102414	3.64482335959138
fe_2_eq_scn_ax_h2o	0.25	-16.0346738630006	-17.2845410028	3.77622831986454
fe_2_eq_en_ax_en	0.3	-13.3493916212234	-11.8129385012	3.48674952883654
cr_2_eq_cn_ax_nh3	0.3	-11.9508708906889	-12.5006956443	3.51097035288313
fe_3_eq_cn_ax_cn	0.3	19.5321080435419	24.2452753858	5.00183672728568
fe_3_eq_phen_ax_phen	0.05	22.8758140998407	25.2427960717	3.79280040896224
fe_3_eq_pisc_ax_ncs	0.2	22.1073193689517	27.182633657	3.81059874573035
cr_2_eq_ox_ax_h2o	0.15	-34.8712126281975	-38.5323526698	4.40567338304748
co_2_eq_h2o_ax_h2o	0.2	-21.4043057872921	-19.66440823	4.26874641937393
ni_2_eq_en_ax_en	0.1	-25.7078450047482	-24.3388374797	3.76462920126994
cr_2_eq_bipy_ax_bipy	0.05	3.50646916717462	7.272879699	4.31238427240724
fe_2_eq_acac_ax_acac	0	3.10646715606364	8.05839251594	3.93067933643211
fe_2_eq_cn_ax_cn	0.05	26.365025952945	27.5030005957	4.621310500679
ni_2_eq_acac_ax_acac	0.3	-37.1583247345443	-39.1679343849	3.50918806368427
cr_3_eq_ox_ax_ox	0	-18.0071689141892	-20.6899457495	4.863993543335
cr_2_eq_h2o_ax_ncs	0.05	-13.0914109936218	-14.4929725251	3.86607678778881
co_2_eq_ox_ax_ox	0.15	-18.2910214252654	-16.5438517812	3.6229922297
fe_3_eq_porphyrin_ax_cn	0	38.7594309735069	44.8158076785	3.85358256844748
mn_2_eq_nh3_ax_co	0.3	-23.8465873952733	-28.5268550732	3.51975389392874
fe_3_eq_pisc_ax_h2o	0.3	0.316539857380285	-1.86524383318	3.78483002933498
co_3_eq_c2h3ns_ax_c2h3ns	0.25	63.5884185742586	69.13019176	5.00957095466535
cr_2_eq_bipy_ax_bipy	0.2	-4.71136729372137	-3.33412267358	4.05598203989042
cr_2_eq_c2h3ns_ax_c2h3ns	0	31.3048644903366	30.9757927182	4.29427164726432
mn_2_eq_nh3_ax_nh3	0.3	-40.9236294877316	-42.5237545627	3.68986314543442
fe_3_eq_ox_ax_ox	0.3	-17.8111786218969	-17.115883087	4.01238482830036
fe_3_eq_acac_ax_acac	0	6.44749303618294	8.93581080281	3.93042355251337
co_2_eq_tbuc_ax_tbuc	0.2	-20.3773717654321	-19.2416022667	3.78867521749458
cr_3_eq_h2o_ax_h2o	0.1	-19.4274480232773	-23.0636655849	3.13697894398406
mn_2_eq_ncs_ax_nh3	0.15	-26.6854485747314	-25.4362213284	3.45069373223712
mn_3_eq_nh3_ax_co	0.05	1.18479076157622	-3.50139592799001	4.82823596990511
fe_2_eq_ox_ax_ox	0.25	-29.2403630144692	-32.969860447	4.14493681595493
co_2_eq_c2h3ns_ax_c2h3ns	0	32.6792889549905	33.5006003428	3.8137650484615
co_3_eq_ox_ax_ncs	0.25	5.40361447322043	5.83952288823	3.5713286853329
mn_3_eq_h2o_ax_h2o	0.2	-9.31808358092756	-11.2519524205	2.8099229727942
cr_3_eq_tbuc_ax_tbuc	0.3	-23.3823227196164	-25.4072149129	3.67952563920149
cr_2_eq_c2h3ns_ax_c2h3ns	0.1	24.5088641067	22.2439672072	4.42783859393546
mn_3_eq_h2o_ax_h2o	0	-4.54810525383217	-5.05540483555	2.68892478496665
ni_2_eq_ox_ax_ox	0.05	-20.564098493793	-21.2480584665	4.03320006443933
cr_2_eq_acac_ax_acac	0.3	-17.5531773240274	-20.4137470356	3.54236651284206
mn_2_eq_nh3_ax_co	0.2	-14.5274029653518	-15.7197669273	3.76144368618436
fe_2_eq_en_ax_co	0.15	16.6521067786714	18.5622058653	3.22381981394252
co_3_eq_phen_ax_phen	0	48.0099943800868	43.2029100635	3.84485173262473
fe_2_eq_pisc_ax_cn	0.05	67.0130031048635	73.1979262951	3.72837207705881
ni_2_eq_ox_ax_ox	0.25	-33.9123279833218	-35.1405249589	4.07668910231946
cr_3_eq_cl_ax_cl	0.25	-23.3904260245597	-27.3589899786	3.23142919708169
cr_2_eq_h2o_ax_h2o	0.15	-12.9791315678763	-15.0730713376	3.32887364306262
cr_2_eq_h2o_ax_cl	0.05	-25.1628097511314	-27.3906503176	3.38831265063287
mn_3_eq_phen_ax_nh3	0	1.98998658990207	-1.37358789632	3.97404362122038
cr_3_eq_cn_ax_ncs	0.25	-26.3023862303889	-24.7606368559	3.43259260442476
fe_2_eq_ox_ax_ox	0.2	-28.5933809282749	-29.8427118279	4.13568775101212
ni_2_eq_ox_ax_ox	0	-17.9203356508909	-17.5226881983	3.8556901135133
co_2_eq_h2o_ax_ncs	0.25	-13.6291435167966	-13.4957901293	3.77502284316084
mn_2_eq_ncs_ax_co	0.2	-5.23876242177282	-6.25598981837	3.35516999648727
co_3_eq_co_ax_co	0.15	58.9519729758086	61.2051686264	4.6166777583008
mn_3_eq_en_ax_co	0.3	-12.0040793053792	-18.1879170781	4.21199703458548
co_3_eq_bipy_ax_bipy	0	48.1874129751543	54.4382191883	3.89732576928433
mn_2_eq_nh3_ax_co	0.05	6.28369349174035	7.04387279942	4.13923227344366
mn_2_eq_acac_ax_acac	0.3	-37.8408990170544	-43.8841768809	3.42740773387185
mn_3_eq_h2o_ax_pisc	0.15	-25.182208266013	-31.484381609	3.12116645724548
co_3_eq_nh3_ax_nh3	0.05	42.9460103028852	45.0021705097	4.0374382673824
mn_2_eq_co_ax_co	0.2	-5.38250664813303	-6.56987709918	4.01761751457932
cr_2_eq_porphyrin_ax_nh3	0	11.85629436752	13.8169101418	3.9177898169362
cr_3_eq_h2o_ax_h2o	0.2	-20.8142552007106	-24.8326186642	3.1638932011691
fe_3_eq_nh3_ax_nh3	0	19.2350368691135	21.0379976324	4.07943837172281
mn_3_eq_c2h3ns_ax_c2h3ns	0.2	13.9597371814647	15.6635510943	3.9814159235414
fe_3_eq_cn_ax_cn	0	54.5750690611412	57.8995852503	3.53242506563485
mn_3_eq_phen_ax_phen	0.05	5.32347456545367	7.48870250889	3.50400296652155
cr_2_eq_pisc_ax_pisc	0.15	18.7933396740859	18.6610324459	3.9202355734505
fe_2_eq_pisc_ax_cn	0.1	64.6704596495795	65.8124064086	3.78441908971533
mn_3_eq_nh3_ax_scn	0.3	-28.8866436936237	-26.6878107446	3.92171317084531
co_3_eq_tbuc_ax_tbuc	0.05	3.37854347033596	1.37555086996	3.38700883865039
co_3_eq_acac_ax_co	0.05	16.4504950615624	19.635458165	3.85038318046989
cr_3_eq_acac_ax_acac	0.25	-19.1891343589794	-24.939396788	2.87434865682771
mn_2_eq_phen_ax_phen	0.3	-29.8844202907894	-31.8374838098	3.70272792489664
ni_2_eq_bipy_ax_nh3	0.2	-26.661884298649	-24.9341723363	4.04537644217505
co_3_eq_acac_ax_ncs	0	7.3052308173125	6.48173172578	3.30457741512103
fe_3_eq_pisc_ax_pisc	0.05	56.7269164370274	61.3672426551	4.08563081109568
fe_3_eq_cl_ax_pisc	0.05	15.5529865780485	15.1025272376	4.41518630391599
co_2_eq_en_ax_pisc	0	8.44688025676253	16.4090776573	3.13212085223085
mn_3_eq_en_ax_en	0.15	-2.83394364712041	-1.72050110145	3.94908392960619
fe_3_eq_cl_ax_cl	0	-9.30484435660224	-13.9165178456	3.50853526824354
cr_2_eq_h2o_ax_h2o	0.25	-16.1436581283558	-20.0465536182	3.27953491821221
ni_2_eq_c2h3ns_ax_c2h3ns	0	-18.1046178299303	-19.5140837428	4.06603143722228
ni_2_eq_bipy_ax_bipy	0.25	-28.8755433518716	-32.8483293357	3.80730213740018
fe_3_eq_nh3_ax_nh3	0.1	12.3406997529408	13.3827691068	4.47711416651302
cr_3_eq_en_ax_en	0.25	-23.1617895721985	-26.8384647369	3.43533907003259
fe_3_eq_porphyrin_ax_cn	0.1	34.0071184113329	34.9980782196	3.83235126977705
co_3_eq_h2o_ax_h2o	0.05	8.36348849039087	5.27688714911	3.28234508284158
cr_2_eq_en_ax_co	0.05	3.8333951241835	4.19379099014	5.2054738835246
mn_3_eq_cn_ax_nh3	0.05	3.60068420880298	3.11165416693	3.35650002273699
co_2_eq_co_ax_co	0.15	9.26813701489171	11.3011864629	3.62020111587876
mn_3_eq_nh3_ax_nh3	0.05	1.01035996313463	0.504131506219998	4.0644563133546
fe_3_eq_c2h3ns_ax_c2h3ns	0.25	31.699406393701	32.2798927151	3.79577887013942
mn_2_eq_nh3_ax_co	0.15	-7.14166977028466	-8.60513219696	3.96351550309214
fe_3_eq_tbuc_ax_tbuc	0.25	-20.6803556190482	-23.2308405085	3.87806223393171
mn_3_eq_bipy_ax_bipy	0.2	1.13343459740209	-0.452301396308997	3.78044630772907
fe_3_eq_bipy_ax_co	0.1	18.9856063609489	16.6999275767	4.99102900120079
fe_3_eq_porphyrin_ax_h2o	0.2	0.907034658056411	-1.42819398056	3.9783974706017
ni_2_eq_acac_ax_co	0	-12.5569998081996	-13.2693895258	4.31174340147177
fe_2_eq_h2o_ax_h2o	0.05	-16.5055415230241	-16.8962819826	4.14846824169093
mn_3_eq_nh3_ax_co	0.1	-1.99203368199477	-6.74326536605	4.78206934750967
cr_3_eq_cl_ax_cl	0	-12.7274690307221	-12.5246398188	3.19579409176547
co_2_eq_c2h3ns_ax_c2h3ns	0.3	1.7118538361976	1.9144669571	3.21210386356296
fe_3_eq_pisc_ax_cl	0.15	29.2356351377436	30.6626366736	3.39615128885126
mn_3_eq_nh3_ax_nh3	0.2	-3.94543372135045	-4.94906138726	4.47084686092419
fe_3_eq_co_ax_scn	0.2	-18.2784205179318	-17.3002725905	3.41204044323772
co_2_eq_bipy_ax_bipy	0.1	-0.52358925363415	0.383045863464005	3.56226721778805
co_2_eq_acac_ax_cn	0.15	-0.214955334045428	1.94654973523	3.79357833884419
ni_2_eq_en_ax_h2o	0.3	-18.7019182582879	-16.9999221221	3.83748946572745
co_3_eq_acac_ax_acac	0	29.2688796241593	31.9299618821	3.47984291536108
co_3_eq_cn_ax_cn	0.2	65.9276204413989	69.0990038724	4.34357851381543
co_3_eq_c2h3ns_ax_c2h3ns	0.05	74.6317037510361	86.8761000954	2.82574034750988
mn_2_eq_nh3_ax_nh3	0	-16.5658207326899	-21.4084981478	3.34519010819154
cr_2_eq_phen_ax_phen	0.3	-10.0734301322945	-8.31813775557	4.37128320197654
fe_2_eq_ncs_ax_h2o	0.05	-11.6201098137889	-9.95096562128	3.22584176520584
fe_3_eq_porphyrin_ax_h2o	0	19.2522222700603	18.6968421883	4.25206194072819
mn_3_eq_en_ax_en	0	3.89440797130262	3.69534942178	3.49355857470456
co_3_eq_acac_ax_acac	0.15	23.1020771941471	24.8412280249	3.71273532027682
mn_3_eq_en_ax_en	0.1	-1.01735839218507	0.148956894149997	3.96874706625286
fe_2_eq_ox_ax_ox	0.1	-25.2366574804813	-22.73449915	4.11546150534354
fe_3_eq_pisc_ax_pisc	0	59.1198040754714	65.5331762616	3.69790119963248
fe_2_eq_en_ax_co	0.05	29.81138745519	33.4797261304	4.26526667805888
cr_3_eq_co_ax_co	0.25	-21.4910559800368	-26.1234700009	3.20390197926891
ni_2_eq_acac_ax_cn	0.3	-26.4297735281128	-28.2268639165	3.65318664030767
ni_2_eq_c2h3ns_ax_c2h3ns	0.2	-30.0130356304757	-31.9514051195	3.64678761776515
co_3_eq_cn_ax_cn	0.05	73.9884012271765	83.5876415654	2.87396734825107
fe_2_eq_en_ax_en	0.15	-3.37208545326569	-1.38676489508	3.18809111579982
cr_2_eq_en_ax_co	0.1	-1.7922875301261	-0.385859551175997	4.63589375688074
cr_3_eq_h2o_ax_co	0.3	-20.3410433845352	-25.0513835501	3.3231059929547
fe_3_eq_cl_ax_pisc	0.3	-1.73752874172325	-4.41562244949001	3.96160541517556
cr_3_eq_cl_ax_cl	0.3	-24.7434395479324	-28.1482099303	3.23138835973973
fe_2_eq_acac_ax_cn	0.1	1.76376076265166	4.20753883377999	3.24276332298492
fe_3_eq_phen_ax_phen	0.25	7.49285815792292	7.17253197377	4.31060247074395
ni_2_eq_ncs_ax_ncs	0.15	-39.6045307476934	-40.548222446	3.67200555410653
co_2_eq_acac_ax_acac	0.3	-16.0139291147843	-15.4024139769	3.6406869328831
fe_2_eq_tbuc_ax_tbuc	0.2	-30.3684990569285	-32.6114055943	4.17084123422673
mn_2_eq_bipy_ax_bipy	0.1	-9.5379412316027	-9.90139454381	4.32690551541799
cr_3_eq_co_ax_co	0.3	-21.9471240219433	-26.9152668184	3.20294768458586
mn_3_eq_nh3_ax_co	0.3	-10.1342567090056	-17.6031277613	4.00978365144117
fe_2_eq_pisc_ax_cn	0.15	60.2892980672143	57.3985478028	4.17708239120816
co_2_eq_h2o_ax_h2o	0.15	-18.2356959829517	-18.0607228235	4.19837517825296
co_2_eq_acac_ax_acac	0.05	-10.035005314743	-6.60049382819	3.76562641191013
ni_2_eq_en_ax_en	0.05	-25.1766641251773	-21.5536658288	3.80128665589443
cr_2_eq_nh3_ax_nh3	0.2	-14.332004933006	-17.0292774951	3.75031769594875
co_3_eq_acac_ax_co	0.15	11.6116946922865	11.4976434038	3.77565772808135
fe_3_eq_ncs_ax_cl	0.3	-20.4270884824102	-22.7099090174	4.04950550967836
fe_3_eq_h2o_ax_cn	0.1	6.51050178015733	8.50051753598	2.67005429624713
co_3_eq_h2o_ax_h2o	0.25	0.0404377819375483	0.264648720451	3.19718209590045
cr_3_eq_cn_ax_ncs	0.05	-16.9919250227414	-20.5048096356	4.04698397597059
mn_3_eq_cn_ax_nh3	0.25	-4.55576632564279	-6.12069668162	3.43072593347636
fe_2_eq_scn_ax_h2o	0.3	-18.6038179563937	-20.5294334024	3.87528720273048
cr_2_eq_h2o_ax_ncs	0.25	-19.9344926652727	-18.6346380369	3.38544645287314
co_3_eq_ncs_ax_ncs	0	15.6382311662863	8.86508307124	4.84725614270588
co_3_eq_co_ax_co	0	71.8404691785011	77.0453330073	3.94809798796893
cr_2_eq_ox_ax_h2o	0.3	-38.4413922529088	-47.0178718623	4.10999188455286
cr_3_eq_h2o_ax_scn	0.1	-21.7231603427794	-21.6255697634	3.09371121632912
mn_2_eq_en_ax_h2o	0.15	-34.9795862654754	-34.2210185764	4.13020612276861
fe_2_eq_ox_ax_pisc	0.25	-4.02051635941747	-0.106488653696999	3.80316965855937
fe_3_eq_acac_ax_acac	0.1	0.959672111740261	2.02351647512	3.33867144717841
fe_2_eq_ox_ax_pisc	0.2	1.77966956579587	5.52938434614	4.32801636157024
fe_3_eq_en_ax_en	0.3	2.44813047738323	2.55529075681	4.32686003900966
co_3_eq_acac_ax_acac	0.25	16.7061383783082	20.2421614767	4.60484999314529
co_2_eq_acac_ax_acac	0.1	-11.9308144675119	-9.72976361586	3.75944468914692
mn_2_eq_co_ax_co	0.3	-14.2242778435927	-21.4107393589	4.34901051835154
cr_2_eq_c2h3ns_ax_c2h3ns	0.3	4.92803554743813	6.80064579297001	4.15132907266197
cr_3_eq_ox_ax_ox	0.3	-22.460997347294	-25.6812901992	3.79109625112663
fe_3_eq_pisc_ax_h2o	0.1	19.3029191576713	17.0847861253	3.67759123574451
fe_3_eq_acac_ax_acac	0.25	-5.3303158222282	-8.54961227145	3.04985636729639
fe_2_eq_ox_ax_ox	0.15	-27.4322164554513	-26.4426734125	4.10734144166922
fe_2_eq_nh3_ax_nh3	0	2.23201777600991	3.93479361573	3.79845906168934
co_3_eq_en_ax_en	0.2	31.2388041655533	40.1172585517	4.70943964711727
mn_2_eq_nh3_ax_pisc	0.15	-15.4752179866908	-14.8854768318	3.88267961109828
mn_2_eq_phen_ax_phen	0	-1.37591027277583	3.96958415798	4.32510251901642
cr_2_eq_pisc_ax_pisc	0	29.6587770294302	33.1567563469	3.60334086913484
co_3_eq_h2o_ax_h2o	0	11.532703202364	6.21638923133	3.79094709946024
ni_2_eq_en_ax_en	0.25	-30.60026069753	-32.7986958838	3.92411980582462
co_2_eq_nh3_ax_nh3	0.05	-1.49108413136703	-2.1743575278	3.42812505955018
fe_2_eq_phen_ax_phen	0	18.4158394068706	27.5442174576	4.21305966204701
co_3_eq_co_ax_nh3	0.25	36.1504260187288	37.5117046378	4.03376202209169
cr_3_eq_acac_ax_acac	0.3	-20.0338540920698	-25.8323880914	2.99120542802227
cr_2_eq_tbuc_ax_nh3	0.2	-17.4030642194251	-20.9665020808	4.46889480497239
cr_2_eq_c2h3ns_ax_c2h3ns	0.15	19.8581411450635	18.0656562366	4.38925829964374
cr_2_eq_co_ax_co	0.05	17.0055541158011	17.7388324811	4.84852129014083
ni_2_eq_nh3_ax_nh3	0.1	-10.0040274915879	-6.78815836388	3.99447872823657
ni_2_eq_acac_ax_acac	0	-23.4207503468395	-23.2555469812	4.58569776427408
cr_2_eq_ox_ax_ox	0.15	-1.64927431626536	-0.785644907471003	4.31533527258138
ni_2_eq_nh3_ax_nh3	0.05	-6.97425256573592	-3.22497808798	4.01982259802111
mn_3_eq_nh3_ax_nh3	0	2.88997422602009	2.29680417474	4.07280045999066
mn_3_eq_phen_ax_cl	0	-3.48956802185626	1.5064542675	3.5722950864806
mn_3_eq_h2o_ax_h2o	0.1	-6.52227194343322	-8.156897561	2.67417216074315
ni_2_eq_cn_ax_cn	0.15	-25.5489696304289	-23.7924451875	3.93061224129194
fe_3_eq_pisc_ax_pisc	0.2	38.7183181002406	40.7777965509	4.92569095911143
co_3_eq_acac_ax_ncs	0.2	-3.55181780653282	-3.87033250274	3.4516734620565
fe_3_eq_pisc_ax_cl	0.05	34.8179321277053	34.130179495	3.45274616944922
mn_2_eq_en_ax_en	0.05	-20.061528164825	-20.1376464642	3.12199642195632
cr_2_eq_nh3_ax_nh3	0.05	-9.52013759741017	-11.6426796218	3.6606155875041
cr_2_eq_ox_ax_ox	0.05	2.89419192428817	5.44035587923	3.78920675732466
fe_2_eq_h2o_ax_h2o	0.3	-29.1032139157079	-31.5065019289	4.07284580588514
fe_3_eq_en_ax_en	0.2	6.95596578192723	9.6019450527	4.03441563488417
co_2_eq_ox_ax_ox	0.25	-21.9166668412311	-20.3030152288	3.83293083752895
fe_2_eq_ncs_ax_ncs	0	-5.55365413219666	-1.72231397489	3.74697578715886
cr_2_eq_ox_ax_ox	0	4.4733845312958	8.52503387335	3.64751760165526
co_2_eq_h2o_ax_ncs	0.05	-8.67872276691888	-6.41194550856	3.5374292020307
mn_3_eq_phen_ax_nh3	0.15	-5.59816844413114	-6.89216070147	3.95820678915632
mn_3_eq_nh3_ax_scn	0.15	-21.7274372276021	-21.3082211428	3.40749107653478
co_2_eq_en_ax_en	0	1.72118703078137	3.1554927614	3.47231648928808
cr_2_eq_h2o_ax_ncs	0	-8.37468655956448	-12.5972597413	3.95087351250678
cr_3_eq_ncs_ax_ncs	0.05	-15.4559279232035	-18.6038852015	4.30101859627221
co_2_eq_en_ax_h2o	0.15	-1.60793895402067	4.12721328925	3.49393221178623
co_2_eq_bipy_ax_bipy	0.3	-11.9211525356031	-11.7360850267	3.63894556578366
cr_2_eq_scn_ax_pisc	0.25	-15.1075849967216	-16.8874966683	3.88927071758188
mn_3_eq_pisc_ax_pisc	0.25	21.5083940745238	17.6803594356	3.05475768287603
fe_3_eq_pisc_ax_pisc	0.3	27.3226483253443	26.0517609706	3.93779465745561
co_2_eq_phen_ax_phen	0.3	-12.5141372052364	-11.4872988553	3.56387208930012
co_2_eq_en_ax_en	0.15	-6.52332396812361	-5.18503369945	3.50036462052429
mn_2_eq_en_ax_h2o	0.2	-37.7904812298579	-37.3181573305	4.09646234824027
cr_2_eq_phen_ax_scn	0.2	-8.8204587053152	-6.27786114246	3.82450754578662
mn_2_eq_en_ax_h2o	0	-20.3808454595937	-23.842499949	4.38255755719328
fe_3_eq_cl_ax_pisc	0.2	2.28412797382276	4.97120053205001	4.08304476346252
mn_2_eq_phen_ax_phen	0.05	-7.37244920212422	-3.59946943519	4.33401075322909
cr_2_eq_porphyrin_ax_nh3	0.25	5.3055921433211	5.54750159767	4.12548154957718
cr_2_eq_tbuc_ax_tbuc	0.05	3.19019967825051	4.37135658433001	4.05350536168459
cr_2_eq_scn_ax_pisc	0.2	-11.8012494311082	-12.7492431113	3.96410017728915
fe_3_eq_h2o_ax_h2o	0.2	-20.5895883346955	-26.0418369158	3.18827638536695
cr_2_eq_en_ax_en	0.15	-10.8039932228742	-11.9777140186	4.27985883986698
fe_3_eq_cl_ax_cl	0.1	-17.3487540671796	-26.3051437083	3.30305096253999
fe_3_eq_nh3_ax_nh3	0.25	1.78245670395084	2.0316449757	4.67680575747041
fe_2_eq_h2o_ax_ncs	0.15	-18.3763021553612	-17.3445927356	3.75265104966924
cr_2_eq_phen_ax_phen	0	5.98652186948848	12.2140597615	4.20867942623226
cr_2_eq_scn_ax_pisc	0.15	-7.76255091416462	-8.43675791517	3.98281899918897
fe_2_eq_scn_ax_h2o	0.15	-11.1806672378565	-14.7689329111	3.55142279817859
co_3_eq_bipy_ax_bipy	0.25	32.4064657204714	36.6241218345	4.88386392516981
fe_2_eq_ncs_ax_co	0.3	-2.6950972976026	-5.36378854872999	3.58281528331784
cr_3_eq_h2o_ax_h2o	0.3	-22.1348950716006	-26.4986378655	3.17077017294881
mn_3_eq_ox_ax_ox	0.2	-10.1949388722083	-10.6448557864	3.68036317130868
mn_3_eq_phen_ax_phen	0.1	3.60671238180818	5.17068125079	3.61583815174775
ni_2_eq_en_ax_h2o	0.05	-1.41531786945471	-1.63821691302	4.69612987577297
ni_2_eq_acac_ax_co	0.3	-26.6994370763732	-28.7923033656	3.94121242022503
fe_3_eq_phen_ax_phen	0.15	15.5234352020874	14.6977129614	4.08096398428815
co_2_eq_bipy_ax_bipy	0.15	-3.45540932807421	-3.04275562400001	3.55966474522984
cr_3_eq_ox_ax_pisc	0.1	-12.1474330690504	-14.4330109026	3.46462161860596
fe_3_eq_h2o_ax_h2o	0.25	-22.2814388574	-28.7483367594	3.45536326614048
fe_2_eq_acac_ax_acac	0.3	-24.9474032697069	-23.660005648	4.37946739136439
cr_3_eq_cl_ax_cl	0.15	-18.4605260645566	-25.6905783364	3.50967183612175
ni_2_eq_tbuc_ax_tbuc	0.25	-34.9216281531957	-34.4417455573	3.90945416199556
fe_2_eq_c2h3ns_ax_c2h3ns	0.25	32.8172352964981	34.4356862049	4.25090180088716
mn_2_eq_cn_ax_nh3	0.1	-6.63595298011827	-5.60373443613	3.69864444984852
ni_2_eq_ox_ax_ox	0.15	-28.2405386721892	-28.5599189616	4.29215617421478
mn_3_eq_ncs_ax_cl	0	-3.50748692017499	-1.4164034002	3.6463835951119
mn_2_eq_nh3_ax_pisc	0.05	-2.31921820494372	-2.38762825861001	3.67715446011318
co_2_eq_cl_ax_pisc	0.3	-7.66282863267105	-9.65317344417	4.38090588051832
ni_2_eq_acac_ax_nh3	0.1	-29.4719648167967	-28.4159038892	4.00091296418723
cr_2_eq_co_ax_cn	0.05	34.4301233240315	39.6569342645	3.55058191032924
fe_3_eq_acac_ax_ncs	0.1	-12.6662841458914	-12.4317689889	3.91233565958112
cr_3_eq_tbuc_ax_tbuc	0.2	-22.132783043484	-23.7128473024	3.7142943062479
mn_2_eq_bipy_ax_bipy	0.15	-15.7204118709024	-16.229446115	4.06719756543606
cr_2_eq_nh3_ax_cn	0.1	-5.20911941973579	-6.6508791612	3.96242580245902
mn_3_eq_h2o_ax_h2o	0.25	-11.3597623072538	-12.7845804022	2.88865906607959
cr_3_eq_cn_ax_ncs	0.15	-21.7885273760416	-22.7856354859	3.51416917514435
fe_3_eq_ncs_ax_cl	0.2	-15.7571920714397	-16.4695909228	4.2890036967312
ni_2_eq_c2h3ns_ax_c2h3ns	0.25	-31.9657968881901	-35.0504442221	3.72261787407847
cr_2_eq_ncs_ax_pisc	0.1	3.60794012387497	3.42563193485	4.72985365095623
cr_3_eq_en_ax_en	0	-22.2276640913128	-23.1762464725	3.52222346403612
cr_2_eq_porphyrin_ax_nh3	0.1	10.0259189330612	9.97526559353	3.96005298132487
cr_2_eq_nh3_ax_nh3	0.1	-11.4018466081482	-13.008001844	3.61344090904234
co_3_eq_phen_ax_phen	0.2	35.5273267514907	28.670585696	4.5199810543326
co_2_eq_acac_ax_cn	0.3	-7.41458895413103	-6.87109346738	3.7288029232342
mn_2_eq_en_ax_cn	0.2	-19.6680973625787	-16.7779255022	3.82638135009018
co_3_eq_nh3_ax_nh3	0.25	30.5943144101854	33.0311606716	4.38997150764638
fe_2_eq_cn_ax_cn	0.15	7.3204889950314	10.5407122591	4.17399375304164
cr_2_eq_bipy_ax_h2o	0.15	-9.68574155840422	-14.8509046628	4.36881061051166
cr_2_eq_phen_ax_phen	0.25	-8.34392991926216	-5.63249141671	4.27063705964034
ni_2_eq_co_ax_co	0.1	-25.3052379109184	-27.8465031639	3.82021487570567
co_3_eq_cn_ax_cn	0	74.5630260271693	88.5159078064	2.81211422941878
cr_3_eq_tbuc_ax_pisc	0.15	-13.6605999403347	-15.944510217	3.61502076609113
fe_3_eq_co_ax_co	0.15	24.6902364912951	25.4935027344	3.7385629606974
cr_2_eq_scn_ax_pisc	0.1	-2.50173988715642	-4.00260512484	4.15801221217987
cr_3_eq_h2o_ax_scn	0	-17.3307524515711	-19.2218397492	3.37028061679417
cr_2_eq_nh3_ax_scn	0.1	-14.7035995269893	-15.7053435075	3.24271202274675
mn_3_eq_nh3_ax_scn	0.05	-17.0492067934416	-18.0534883978	3.38588052195107
cr_3_eq_ncs_ax_cl	0.15	-23.5113722959564	-22.7266390349	3.57483830271156
fe_2_eq_cn_ax_cn	0.2	0.180987853123654	2.92253563	3.96418619724298
fe_3_eq_cn_ax_cn	0.2	36.321641018548	34.7683843859	4.11505335576874
fe_3_eq_acac_ax_ncs	0.3	-16.6931598041392	-23.8666428557	3.70904536549431
ni_2_eq_acac_ax_nh3	0.2	-33.8387536995692	-33.539919743	3.92221009718063
co_2_eq_co_ax_co	0	25.2844505785754	28.0799907914	4.01192731540119
fe_2_eq_tbuc_ax_co	0.3	-13.8880346459569	-4.03215621794	3.56040127009254
mn_3_eq_ox_ax_ox	0.3	-17.118071536114	-13.6766296263	4.28789180974841
ni_2_eq_co_ax_co	0.2	-31.0021852257272	-34.6370913681	3.79651900263116
fe_3_eq_tbuc_ax_tbuc	0.15	-15.8893030358571	-17.1695042331	3.9825047061355
co_2_eq_nh3_ax_nh3	0	0.629222113234711	0.575758960260004	3.35268357077265
co_2_eq_nh3_ax_h2o	0.25	-7.47469647864239	-6.53339008641	4.19309127899609
mn_3_eq_en_ax_co	0.1	-6.09010517172586	-6.10518089409	4.53803659120749
cr_3_eq_ox_ax_cl	0.2	-22.4001809342957	-23.7797211876	3.27624477900754
cr_2_eq_en_ax_en	0.3	-13.9366632930944	-15.9730220296	4.18025506444343
mn_2_eq_bipy_ax_h2o	0.2	-35.1635381895578	-34.5071200725	4.21729770822282
cr_3_eq_h2o_ax_scn	0.25	-24.0280538274166	-25.5366178109	2.97023446652872
mn_2_eq_co_ax_co	0.15	2.64491393268059	1.68234315761	3.98719952595865
cr_3_eq_ncs_ax_cl	0.05	-21.327028072384	-20.4879335969	3.64547853584561
mn_3_eq_ox_ax_ox	0.05	-4.10825236665371	-5.70815519674	3.43077187056154
cr_3_eq_en_ax_nh3	0.25	-23.7221667697993	-27.0834878624	3.45433835459573
cr_3_eq_h2o_ax_co	0.15	-18.5143010985392	-21.994821222	3.42678189347959
cr_2_eq_scn_ax_pisc	0	7.03600620662856	5.13789352904	4.89340455506853
mn_2_eq_ncs_ax_co	0.05	17.3546301581271	18.6533802874	4.03292360219584
cr_2_eq_pisc_ax_ncs	0.1	25.4868147897373	32.9437989315	4.8316847494796
mn_2_eq_en_ax_en	0.2	-30.0354405653827	-32.0639347398	3.50721282903591
mn_3_eq_bipy_ax_bipy	0.05	6.75574695951612	6.04690852577	3.5289261813652
fe_2_eq_en_ax_en	0.2	-7.38221133864237	-5.02779726324	3.18037911134031
cr_2_eq_bipy_ax_bipy	0.1	-0.407465393639555	3.64295122801	4.23733535462717
mn_3_eq_co_ax_co	0.2	7.06379565077808	4.55185459088	4.1382920335004
ni_2_eq_acac_ax_nh3	0.3	-36.7398935499229	-38.5475154836	3.74597151101739
fe_2_eq_c2h3ns_ax_c2h3ns	0.15	49.3470659084392	50.151985141	4.89956523113381
fe_2_eq_en_ax_en	0.05	3.75260919534234	6.41398372056	3.35302901978713
co_3_eq_acac_ax_ncs	0.05	4.80573339623334	4.31515292502	3.27083845558889
fe_2_eq_nh3_ax_nh3	0.05	-2.84387429245843	0.0673619616362018	3.73967016439873
fe_3_eq_ox_ax_ncs	0.1	0.0278004298922454	1.25859197763999	3.49190630772551
co_3_eq_pisc_ax_pisc	0.2	35.9439493333803	34.62179113	3.78344182724676
ni_2_eq_bipy_ax_bipy	0	-23.4206221341003	-17.0562445688	3.83189763611385
ni_2_eq_pisc_ax_pisc	0.2	-13.8701613183709	-14.4355968043	3.98760718784225
co_3_eq_ox_ax_ox	0.1	-5.03981414419792	-11.1545778958	3.70026296204601
mn_2_eq_en_ax_h2o	0.3	-41.4070902142657	-43.17442994	4.35780530356792
fe_3_eq_pisc_ax_ncs	0.1	27.8257888962785	32.2801319842	4.36347003497839
fe_3_eq_cl_ax_cl	0.3	-32.3946351953672	-38.610464551	3.38017797368739
mn_2_eq_en_ax_co	0	21.1966577887841	24.7980559705	4.08824045202575
cr_2_eq_ncs_ax_pisc	0.25	-6.58092172305516	-10.0268292003	3.96941474612405
ni_2_eq_c2h3ns_ax_c2h3ns	0.3	-34.6313794683486	-38.0660206742	3.7560326612341
fe_3_eq_cn_ax_cn	0.15	41.6617214182843	40.2767609229	3.68281201625521
co_2_eq_ox_ax_ox	0.1	-16.2933091364334	-14.4160874868	3.58154157878289
ni_2_eq_co_ax_co	0.05	-22.8382119486183	-24.3774060025	3.84738760503341
fe_2_eq_ncs_ax_h2o	0	-7.85381236990941	-6.21636607603	3.2508089173909
co_2_eq_co_ax_co	0.3	-1.12652848971697	-5.44265689187	4.12935844018747
co_2_eq_ox_ax_ox	0	-13.0738067586428	-9.28566677415	3.71026567296897
co_2_eq_ox_ax_ox	0.05	-14.4645158031324	-12.1062339488	3.64235229122005
mn_2_eq_nh3_ax_nh3	0.1	-27.238517880558	-28.946973792	3.52886545647487
fe_3_eq_porphyrin_ax_h2o	0.25	-1.43703944198805	3.11223881707	3.85572745383765
co_2_eq_en_ax_en	0.05	-1.61926413433654	0.28410030717599	3.4554670530843
cr_2_eq_nh3_ax_cn	0.05	-2.48477296677893	-4.46797207432	4.14658969291746
mn_2_eq_c2h3ns_ax_c2h3ns	0.2	6.17239406538334	9.1740467283	4.39726455638002
mn_3_eq_nh3_ax_scn	0.1	-19.5973104437141	-19.6345680436	3.4373963252077
mn_3_eq_acac_ax_acac	0.3	-6.80125514650948	-10.0847000882	2.94943840364077
fe_3_eq_cl_ax_pisc	0.25	0.0921324537840178	0.214955780683994	4.00285253931356
fe_2_eq_ncs_ax_ncs	0.3	-28.3108318465278	-27.6828961934	4.44290857815822
mn_2_eq_ncs_ax_nh3	0	-13.0501148740354	-12.4455377286	3.027392012833
cr_2_eq_c2h3ns_ax_c2h3ns	0.25	9.80916092411009	10.351424985	4.32770397048023
co_2_eq_en_ax_pisc	0.25	-3.56201208595776	-3.48833941104	3.06789320127004
ni_2_eq_pisc_ax_pisc	0.1	-7.77097506322178	-6.39159526647	4.47318382847317
mn_2_eq_ncs_ax_co	0.1	9.60847496117656	9.91524718141	3.89264127633281
mn_2_eq_en_ax_cn	0.1	-6.33310131464006	-7.31458124877	3.3878226623305
mn_3_eq_nh3_ax_nh3	0.15	-2.06397078904946	-3.21443386599999	4.3656416327877
co_3_eq_h2o_ax_h2o	0.1	5.78188984251595	4.25744437357	3.07055455054824
fe_3_eq_co_ax_scn	0.1	-10.8637533034372	-8.39308975216	3.86213508390196
mn_3_eq_en_ax_en	0.3	-5.85838731121014	-6.7485416499	3.81401948764812
co_2_eq_tbuc_ax_tbuc	0.15	-18.761708111654	-17.4939667976	3.66133415697251
cr_2_eq_tbuc_ax_nh3	0.1	-13.6707861793437	-16.467706576	3.70515973591449
co_3_eq_c2h3ns_ax_c2h3ns	0	74.7655306714596	90.707347698	2.81844864372722
co_3_eq_cn_ax_cn	0.15	70.1562057075879	73.8259558763	3.8001976472915
cr_2_eq_phen_ax_phen	0.2	-6.54259646732135	-2.53344930208	4.10911247986995
co_2_eq_phen_ax_h2o	0.05	1.32640489958681	1.07191350933	3.35778791114853
fe_3_eq_h2o_ax_h2o	0.15	-19.1255452620686	-23.4393287422	3.16378077539229
cr_2_eq_tbuc_ax_tbuc	0.1	1.94454803480697	1.46446513016001	4.32894711277141
fe_3_eq_porphyrin_ax_cn	0.3	16.2487612930439	16.9759065995	3.77027537455005
co_3_eq_bipy_ax_bipy	0.3	29.8159567859896	32.7142547587	5.24140038014314
mn_3_eq_h2o_ax_co	0	5.38602606723688	2.61251957757	3.30787865039988
cr_2_eq_pisc_ax_ncs	0.2	13.9955860170776	23.5179872463	4.35480962701632
mn_3_eq_acac_ax_acac	0.15	-2.80780890849462	-4.29699118303	2.80850294889686
fe_2_eq_pisc_ax_cn	0.3	30.3956901367854	33.1650102867	4.14239066077253
co_2_eq_phen_ax_phen	0.1	-1.39026839322258	0.790482437193994	3.42645133312189
fe_2_eq_cl_ax_pisc	0.1	8.17516068153589	5.13737941112999	4.55672144944897
co_2_eq_en_ax_h2o	0.25	-6.41450873596592	-1.40890184378999	3.63521432860469
mn_2_eq_ncs_ax_nh3	0.2	-29.5596222105287	-29.8678363468	3.82882741640505
fe_3_eq_tbuc_ax_tbuc	0	-7.55724017167138	-7.9545073968	3.95645309051595
fe_3_eq_c2h3ns_ax_c2h3ns	0.3	27.5530505889504	26.9929165391	3.53070479511992
cr_2_eq_nh3_ax_scn	0.3	-24.9473455366217	-21.4381688441	3.71617556884549
fe_2_eq_acac_ax_cn	0.2	-8.45900476173622	-4.58199980951	3.40648659621287
cr_2_eq_bipy_ax_bipy	0.15	-2.8241315981719	0.0782136629930008	4.14786830328403
cr_2_eq_cn_ax_h2o	0.15	16.0289123229601	16.9177953129	4.01891251720448
ni_2_eq_pisc_ax_pisc	0.3	-19.832414739527	-21.898013024	3.43162621456136
fe_3_eq_acac_ax_acac	0.3	-7.55413701773437	-12.2201643573	3.16419476505366
cr_3_eq_tbuc_ax_tbuc	0.15	-21.8308109353951	-22.8314185426	3.82815710261709
mn_2_eq_phen_ax_phen	0.15	-19.1899727951261	-16.687286659	3.74198206230471
mn_3_eq_phen_ax_phen	0	7.4652994836684	10.0193736404	3.54843424062213
co_3_eq_ox_ax_ncs	0.05	18.3497167025419	19.1586036593	4.76197912911507
cr_2_eq_h2o_ax_cl	0	-23.8106542199845	-26.5936859635	3.32792717649042
co_3_eq_bipy_ax_bipy	0.2	35.5401233331496	40.6482121772	4.60010110189419
fe_2_eq_acac_ax_cn	0	12.7611882965747	16.237348838	3.82663396726974
fe_3_eq_cl_ax_cl	0.2	-26.5896235765219	-25.4740995284	3.96313912844853
ni_2_eq_bipy_ax_bipy	0.1	-24.9590578950054	-23.4733418636	3.6882055645154
co_3_eq_h2o_ax_h2o	0.15	3.39371748893885	3.09417979828	2.96831490282773
fe_3_eq_h2o_ax_cn	0.15	4.83794944970365	5.36124437628	2.72458186585312
mn_2_eq_nh3_ax_pisc	0.3	-32.7290546540684	-30.5669246082	3.67273431463121
mn_2_eq_nh3_ax_pisc	0.2	-23.1659139273258	-20.5553310128	4.07784520822261
cr_3_eq_en_ax_en	0.2	-22.9930126344931	-26.1375674299	3.42690434759346
co_2_eq_bipy_ax_bipy	0.2	-6.07201785048301	-6.2256418515	3.6024801759507
fe_2_eq_ox_ax_ox	0	-18.5428776255782	-13.7163821331	3.79623212284518
cr_2_eq_en_ax_co	0.2	-7.9085155834168	-8.51190262005	3.40221367088494
co_3_eq_ncs_ax_ncs	0.2	1.15089546499586	6.46676281212	3.89095104485481
fe_3_eq_pisc_ax_cl	0.1	31.841678363685	35.7016923267	3.37880998610873
cr_2_eq_nh3_ax_scn	0.05	-12.9195639206428	-13.9688575555	3.14482513873262
co_2_eq_phen_ax_phen	0	5.96496263701837	8.27816969933	3.58706965768691
mn_2_eq_h2o_ax_h2o	0.25	-44.9547051192846	-50.8346882639	3.19116936627549
mn_2_eq_ncs_ax_co	0.15	1.72235779435304	1.59277151884	3.43474381202248
ni_2_eq_co_ax_co	0.3	-37.4415433762219	-41.0591965612	3.9286837294522
co_3_eq_tbuc_ax_pisc	0.3	-16.2585236423586	-11.7043719768	3.85904413743494
ni_2_eq_acac_ax_co	0.2	-22.5039127704512	-23.2818017695	3.8886150133959
mn_3_eq_cn_ax_nh3	0.1	0.791374971713012	0.654404474967002	3.33954320456507
cr_3_eq_tbuc_ax_tbuc	0.25	-22.5711301008613	-24.6032557161	3.68321465689149
mn_2_eq_co_ax_co	0.05	18.8022154921432	19.7375334226	3.89280987140777
co_3_eq_co_ax_co	0.1	64.0113907764993	66.303470542	4.60816955656788
ni_2_eq_acac_ax_cn	0.1	-16.8167579481521	-16.4814322688	3.9197538911332
mn_2_eq_ncs_ax_co	0.3	-16.8868216404521	-20.4644700941	3.19042270594601
fe_3_eq_h2o_ax_cn	0.05	9.08480819383445	11.6225798182	2.99160523191641
mn_2_eq_h2o_ax_h2o	0.15	-40.4263879376571	-45.4164506965	3.47727328459559
co_2_eq_cn_ax_h2o	0.3	-34.8170812919932	-45.968644121	3.55558982533624
fe_2_eq_scn_ax_h2o	0.2	-13.3206643523569	-17.881528216	3.61028443908666
mn_2_eq_ox_ax_ox	0	-35.4215714784581	-33.8855420365	6.26555998492199
co_2_eq_acac_ax_cn	0	11.1151199246837	12.5066487594	3.31328597456465
ni_2_eq_tbuc_ax_tbuc	0.3	-36.320882349884	-37.269867501	3.84267832309767
fe_2_eq_phen_ax_phen	0.25	-3.21793151814665	-2.66659215367	3.33858966912746
ni_2_eq_en_ax_en	0	-24.6974979068886	-18.7796688582	3.85767692204579
mn_3_eq_h2o_ax_co	0.25	-7.9574419867878	-8.39001797021	3.93962949706722
cr_3_eq_en_ax_en	0.05	-22.530581891046	-23.9332810485	3.46976221912899
ni_2_eq_acac_ax_co	0.15	-19.9609683557807	-20.5051242059	3.85150106451435
fe_2_eq_tbuc_ax_tbuc	0.05	-24.380141836887	-22.2054859081	3.96472395774854
co_3_eq_acac_ax_acac	0.1	25.3930964908699	27.1784565177	3.61422541257094
cr_3_eq_cn_ax_ncs	0.2	-23.7184632422005	-23.8026240738	3.42559098732264
co_3_eq_en_ax_en	0.1	40.0323845581567	45.4358906743	4.37440255941977
cr_2_eq_tbuc_ax_tbuc	0	4.10147854561146	7.44634941646999	3.93049340931737
cr_3_eq_en_ax_nh3	0.2	-23.2972841242821	-26.4575050897	3.42304229803323
cr_2_eq_h2o_ax_cl	0.2	-28.4824934952735	-29.5524172538	3.41639035437562
co_3_eq_tbuc_ax_tbuc	0	5.13370337134802	2.60802071449	3.43970549065322
mn_2_eq_cn_ax_nh3	0.25	-19.1902154549003	-22.7245437826	4.04244282355335
co_2_eq_nh3_ax_h2o	0.1	-2.54189642576272	1.65507243222	3.63219816607918
fe_2_eq_acac_ax_acac	0.1	-4.37697236785219	-3.17620890421	4.04128339147634
cr_3_eq_c2h3ns_ax_c2h3ns	0.2	-21.5370957933151	-23.3642478552	3.24468097741345
mn_2_eq_phen_ax_phen	0.25	-26.9995178175826	-27.2907899158	3.55690418613414
mn_3_eq_h2o_ax_h2o	0.05	-5.58521197838866	-6.60937753574	2.66774232846663
cr_2_eq_ncs_ax_pisc	0.2	-3.85929860924888	-5.81868827153	4.47742253267413
cr_3_eq_ncs_ax_cl	0	-19.6693807252626	-18.828585883	3.55601832056889
fe_3_eq_tbuc_ax_tbuc	0.2	-18.3754064627832	-20.1889478349	3.93078219314283
co_2_eq_ncs_ax_ncs	0.2	-19.1581181626257	-17.3645091809	4.05945427235844
fe_3_eq_h2o_ax_cn	0	13.4867656867581	14.7369185314	3.77223618339874
mn_2_eq_nh3_ax_nh3	0.05	-21.8260978917839	-25.3543349806	3.41428954500344
mn_2_eq_acac_ax_acac	0.25	-34.8235758570664	-39.9284324969	3.52714220173384
mn_3_eq_en_ax_co	0.05	-3.07623542809158	-3.85788410464	4.7051360870598
mn_2_eq_c2h3ns_ax_c2h3ns	0.1	25.3507493835768	25.611800731	4.17665891627908
cr_3_eq_h2o_ax_h2o	0	-17.9496786219687	-21.1626906988	3.17904796631722
mn_2_eq_en_ax_en	0	-15.4987693929137	-15.692677301	3.61408632021218
fe_3_eq_en_ax_en	0.25	4.59749240105035	6.09926599424	4.19007414284339
co_3_eq_cn_ax_cn	0.3	51.1278813299411	59.9780912804	5.49786036194403
co_2_eq_phen_ax_h2o	0.25	-7.95994921786063	-9.37083744128	3.36998243080164
fe_3_eq_cl_ax_pisc	0.1	10.8917124078001	10.2705314821	4.45188191454599
fe_3_eq_acac_ax_cl	0.15	-9.96425208988194	-15.9700431816	3.19558589867862
fe_3_eq_ncs_ax_cn	0.2	4.55665965364152	4.7393832084	3.97491549716456
cr_3_eq_c2h3ns_ax_c2h3ns	0.3	-23.14014701061	-25.2558252293	3.28942852361239
fe_2_eq_ncs_ax_co	0.05	22.097144672474	23.2061506648	4.44641305648182
cr_2_eq_nh3_ax_cn	0	0.61185344840986	-2.14108028625	4.50007433226283
co_3_eq_acac_ax_acac	0.05	27.382971229202	29.5280626882	3.53808716624096
fe_3_eq_co_ax_scn	0.25	-21.015809130335	-21.8587232423	3.46915934543707
mn_2_eq_c2h3ns_ax_c2h3ns	0	39.4689136689488	43.6627457094	4.00196155573905
cr_2_eq_cn_ax_nh3	0.1	-2.54532120476496	-4.90736473198	4.20156054110466
mn_3_eq_cn_ax_cn	0.05	19.2550743918521	18.5005457642	3.45424275267188
fe_2_eq_ncs_ax_h2o	0.15	-20.0803424374989	-17.6388578101	3.30532618747685
fe_2_eq_ncs_ax_pisc	0.3	-9.88598729409928	-4.39145143054001	3.04027024303164
cr_2_eq_c2h3ns_ax_c2h3ns	0.05	28.4390603784365	26.5188361252	4.37208600765955
cr_2_eq_tbuc_ax_nh3	0.05	-12.5254869750628	-14.1375445876	3.5769417557658
mn_3_eq_pisc_ax_pisc	0	37.4406264227187	41.0806521604	3.29207795621706
cr_2_eq_bipy_ax_h2o	0.2	-11.8892162440003	-17.2250240957	4.21934534284088
cr_3_eq_en_ax_nh3	0.3	-24.1644445091758	-27.6859153903	3.47820578287629
mn_3_eq_c2h3ns_ax_c2h3ns	0.05	22.1791943009034	25.2895213958	3.2462706123519
cr_3_eq_en_ax_nh3	0	-20.3683810706206	-23.8929766474	3.3815105526346
cr_3_eq_ox_ax_ox	0.1	-20.3165766964927	-22.4912938554	4.62337791587317
ni_2_eq_co_ax_co	0	-19.4002050848254	-20.9919668979	4.13744621834593
co_3_eq_ox_ax_ncs	0.2	8.37072771721068	10.2342136458	3.86064208886092
cr_2_eq_bipy_ax_h2o	0.3	-17.7021632186281	-21.1188970339	4.47867721413949
co_2_eq_en_ax_h2o	0.1	1.61425404296003	6.97430614768	3.48777339574974
co_2_eq_en_ax_pisc	0.3	-6.02933091117453	-6.92940235667	3.01775268323767
cr_2_eq_ncs_ax_pisc	0.15	-0.0797608852258591	-1.32760002072	4.72114139774489
co_3_eq_tbuc_ax_tbuc	0.15	-1.25720417434224	-0.942696605157003	3.81195202058429
fe_3_eq_ncs_ax_cl	0	-0.111045271010937	1.60562905284	3.67576765580203
fe_2_eq_ncs_ax_co	0	29.9225286776771	28.2946090979	4.36751908072325
co_2_eq_h2o_ax_h2o	0	-10.8576353247691	-11.8339247867	4.11744553690123
cr_2_eq_phen_ax_phen	0.15	-4.63242117744865	0.863725099370001	4.0551650363446
mn_2_eq_en_ax_co	0.3	-20.813990664452	-21.8544666606	3.2877868870916
cr_2_eq_cn_ax_nh3	0	4.81256688293291	5.22993548246	4.80834556747984
cr_2_eq_bipy_ax_bipy	0	9.11556450657223	10.2278399112	4.31587258228486
co_2_eq_cn_ax_h2o	0.15	-33.7266285287308	-37.2631395378	3.62227651781101
fe_3_eq_nh3_ax_nh3	0.15	8.96140000524328	9.5850562127	4.67887917774098
fe_3_eq_bipy_ax_bipy	0.3	5.89313889229698	8.52771729018	4.55262326786102
cr_2_eq_h2o_ax_h2o	0.3	-18.2252650178426	-21.0207737025	3.30263124911
co_3_eq_acac_ax_nh3	0.05	28.0042192151138	30.2132211283	3.73661425852553
fe_2_eq_pisc_ax_ncs	0.25	6.57327129367843	11.2811693023	4.55635712480982
fe_2_eq_nh3_ax_nh3	0.25	-14.5218714215684	-13.8034585451	3.90151166217912
mn_3_eq_nh3_ax_nh3	0.1	-0.523388109056363	-1.45751810357	4.16636087153586
fe_3_eq_acac_ax_acac	0.05	3.3481661551446	5.46631906405	3.64499357880982
mn_2_eq_en_ax_co	0.15	-1.32905387715896	-0.592363350425998	3.47383834094327
cr_3_eq_bipy_ax_bipy	0.2	-21.5375201679303	-24.8400088378	3.72099100581938
cr_2_eq_phen_ax_scn	0.25	-13.5101700094075	-10.3842308418	3.7498011628369
fe_2_eq_phen_ax_phen	0.2	0.668006904736991	1.72944222611001	3.26024331661494
fe_2_eq_cl_ax_pisc	0.05	12.6511137514817	10.6384956688	4.43549837711148
cr_2_eq_phen_ax_phen	0.05	0.882042904654881	8.25149711539	4.1755399844973
cr_2_eq_co_ax_co	0.3	0.93403061640948	-2.66353562005	4.16898220685341
co_2_eq_en_ax_h2o	0.2	-4.29198655118106	1.32803218622	3.54662075002744
fe_3_eq_nh3_ax_scn	0.15	7.92685236754798	10.721198845	4.13999957247802
cr_3_eq_bipy_ax_bipy	0.1	-20.1969098490475	-23.2572667323	3.79324369124657
co_2_eq_cn_ax_h2o	0.2	-34.4768374437421	-40.1006930671	3.56501806308773
cr_2_eq_h2o_ax_cl	0.1	-26.3651201689362	-27.5986691118	3.41986159164532
fe_2_eq_acac_ax_acac	0.05	-0.278423968785397	2.17548867557	4.03831790814335
fe_2_eq_co_ax_co	0	60.4037674934779	66.6530511622	4.58479509640976
co_3_eq_phen_ax_phen	0.05	45.7425467168944	40.5200412049	3.97882474544219
co_3_eq_acac_ax_nh3	0	29.7683584589082	29.4162635513	3.67973816568692
fe_2_eq_pisc_ax_ncs	0.2	12.1316435387028	17.3881294982	4.6247671615647
mn_3_eq_pisc_ax_pisc	0.3	19.440751587451	14.0518622495	3.33959350515988
fe_2_eq_cl_ax_pisc	0.2	-4.35927825039714	-6.22820058227	4.32261163487621
cr_3_eq_cn_ax_ncs	0.3	-28.4635985791562	-25.666186685	3.3429113257072
co_3_eq_co_ax_nh3	0.15	45.6001416404591	47.4500868209	3.86937530719384
co_3_eq_co_ax_nh3	0.05	52.3951079451966	57.3222495483	3.83387970588297
cr_3_eq_ncs_ax_cl	0.3	-24.9164574005233	-25.6621885742	3.34982968145907
co_2_eq_ox_ax_ox	0.3	-23.441633687698	-21.962063307	3.88564066099008
mn_3_eq_bipy_ax_bipy	0.25	-0.754210249059049	-2.38228112891	3.82562628572539
co_3_eq_pisc_ax_pisc	0.15	39.3745762197196	39.0737749023	4.09538177413532
co_2_eq_h2o_ax_h2o	0.3	-25.2949665948212	-22.6301501137	4.20862691558791
mn_3_eq_en_ax_en	0.25	-4.93734478566113	-5.10559971971	3.80595575072722
fe_3_eq_ox_ax_ox	0.05	-0.701343696742654	-0.573956064177992	4.39750291312146
ni_2_eq_en_ax_h2o	0	3.16209526914393	1.40821032890999	4.70195642453869
mn_3_eq_bipy_ax_bipy	0.1	4.6471139553431	3.71100985017	3.57621284617793
cr_3_eq_acac_ax_acac	0.15	-17.8427081843401	-23.2117750281	2.57887840836954
mn_3_eq_ncs_ax_cl	0.25	-13.0352234205187	-13.5139474163	4.38671480434127
fe_3_eq_ncs_ax_cl	0.05	-3.99269291442479	-1.63558106159	3.85536603232762
mn_2_eq_en_ax_cn	0.3	-29.6432362309928	-28.575311883	3.61965917890074
co_2_eq_nh3_ax_nh3	0.3	-14.3961972877421	-14.3804210048	3.14178741623239
co_3_eq_phen_ax_phen	0.25	32.565768592291	24.7190654514	4.81428397113214
cr_2_eq_phen_ax_scn	0.3	-18.3691712654889	-14.3750645254	3.81501888256087
cr_2_eq_co_ax_co	0	21.0784020554627	22.5523710634	4.6583311869467
mn_3_eq_co_ax_co	0.3	3.75629923312432	-0.719312248961998	4.25648889353075
co_2_eq_nh3_ax_h2o	0.2	-5.734624578191	-3.85956802507	4.04336492805446
cr_2_eq_h2o_ax_cl	0.15	-27.4656532657949	-28.2968232005	3.41979682401424
ni_2_eq_en_ax_en	0.3	-33.0112580758566	-35.5679363989	3.99619547066035
fe_3_eq_co_ax_scn	0.3	-23.6505078065136	-26.3689177617	3.59677049052862
co_3_eq_acac_ax_nh3	0.2	20.7340599466993	22.6888852071	3.34060475079642
co_3_eq_tbuc_ax_pisc	0.1	5.98104457866011	6.23220515626	4.13193568117168
co_2_eq_cn_ax_h2o	0.1	-31.9942822460914	-34.6019717601	3.82390981584643
fe_2_eq_c2h3ns_ax_c2h3ns	0.05	64.7903392971596	66.6316382334	4.68336493095827
co_3_eq_en_ax_en	0	46.6962088935268	49.6119537194	3.77512422705583
cr_3_eq_tbuc_ax_pisc	0.05	-10.2463956559657	-9.34911395807	3.85769339891921
co_2_eq_en_ax_h2o	0.3	-8.35238928573639	-4.10979012539	3.72774791421885
mn_3_eq_nh3_ax_scn	0	-14.4285863014162	-16.4812209238	3.37067435760919
cr_3_eq_scn_ax_scn	0.25	-24.3915678069175	-27.2043418287	3.45123050506968
mn_2_eq_ncs_ax_ncs	0.25	-44.53511069654	-50.7584527601	3.73061006727647
fe_3_eq_acac_ax_ncs	0.15	-14.343647736348	-15.385561909	3.8067699572547
mn_3_eq_en_ax_en	0.2	-4.01996255785787	-3.42344412445	3.85198023486011
fe_2_eq_h2o_ax_h2o	0.1	-21.1103011729533	-20.0865396839	4.03476094031129
fe_2_eq_tbuc_ax_tbuc	0	-18.9104075648706	-17.6377067075	3.91996070347101
ni_2_eq_ox_ax_ox	0.1	-23.9857751729709	-24.8272005005	4.25556769025631
co_3_eq_tbuc_ax_pisc	0.15	2.94891514927991	-0.0159621348973005	4.22717292778511
fe_2_eq_h2o_ax_ncs	0	-13.7878853214885	-9.37428616802	3.59846085523419
co_3_eq_tbuc_ax_pisc	0.25	-9.67496291125179	-6.8838884384	4.03637458153658
cr_3_eq_ox_ax_ox	0.15	-21.2057990044195	-23.3455824745	4.38554681563023
mn_2_eq_acac_ax_acac	0.2	-31.1404820297413	-35.5180767927	3.66634801110782
co_3_eq_ox_ax_ncs	0.3	2.52110633574234	1.61080775908	3.31171226498881
mn_2_eq_ox_ax_ox	0.1	-45.3798174947797	-44.9889775723	5.99599634077894
cr_2_eq_tbuc_ax_nh3	0.25	-20.0584676963632	-23.1374541172	4.47139264244665
co_3_eq_acac_ax_ncs	0.25	-6.92734519605042	-7.95289651847	3.57000939604236
cr_2_eq_bipy_ax_h2o	0.05	-6.85450887398316	-9.50657278351	4.60001297875369
fe_2_eq_co_ax_co	0.25	21.1852411730945	22.1513507066	4.32416007737069
cr_2_eq_pisc_ax_ncs	0.3	0.0284999769609442	9.71349569613	4.18563038071753
mn_3_eq_co_ax_co	0	17.3188220187736	17.1046984921	3.41573067421833
mn_3_eq_acac_ax_acac	0	2.49105693473535	2.91712512184	2.73511469573851
ni_2_eq_en_ax_h2o	0.1	-6.98328392924919	-4.68112100568	4.38011570171644
co_2_eq_co_ax_co	0.05	19.5511347658288	22.2556630964	3.69648859299668
co_3_eq_tbuc_ax_pisc	0.05	8.16164876797374	9.19478270028	4.13625005569076
fe_2_eq_cl_ax_pisc	0.15	2.66061504499685	-0.495533942560002	4.59760290437662
mn_3_eq_nh3_ax_scn	0.25	-25.9054502975342	-24.8814505988	3.61060196816743
cr_3_eq_tbuc_ax_pisc	0.2	-15.2089920234764	-15.1030716645	3.4047868228035
fe_2_eq_pisc_ax_ncs	0	33.2145019143687	47.5853412405	3.19223072422023
cr_2_eq_en_ax_co	0.25	-11.2380703653868	-12.0560823627	3.27532334418536
fe_2_eq_co_ax_co	0.3	15.3510864034106	14.53478916	4.17542167247477
fe_3_eq_porphyrin_ax_cn	0.2	25.4516748102715	26.9810349699	4.01607053075635
fe_3_eq_h2o_ax_cn	0.2	3.28710181660914	2.10245026749	2.89349889245472
cr_2_eq_acac_ax_acac	0.1	-2.60614751924889	-4.83218821252999	3.30697680418099
fe_3_eq_bipy_ax_bipy	0.15	17.6897403193721	21.0994761324	4.08786274876943
co_2_eq_c2h3ns_ax_c2h3ns	0.25	4.79933008554268	6.15003222536	3.16269764799803
mn_3_eq_c2h3ns_ax_c2h3ns	0.15	16.844047152793	18.6778484949	3.67963272919788
fe_2_eq_ncs_ax_pisc	0.05	10.6248679610491	14.9985161777	2.94089968554975
mn_3_eq_phen_ax_phen	0.15	1.7668656673233	2.92105979166	3.74953972847408
mn_2_eq_ncs_ax_nh3	0.3	-35.1212491524819	-37.7647444417	3.96068562307899
co_3_eq_nh3_ax_nh3	0.2	33.9269022270687	36.074169119	4.14150227656114
fe_3_eq_acac_ax_ncs	0	-5.43987979027744	-6.13262456094	4.40819908468111
co_3_eq_ox_ax_ox	0.2	-12.8998502521205	-15.692590642	4.22798027979412
cr_2_eq_cn_ax_h2o	0	16.5976536292333	19.2335267279	4.3949226531507
fe_3_eq_c2h3ns_ax_c2h3ns	0.05	55.442867496083	54.6779061027	3.895789799018
mn_2_eq_bipy_ax_bipy	0	0.522855801446333	4.69868379031	4.21977647493515
cr_3_eq_scn_ax_scn	0.15	-21.3069046747163	-25.1557123179	3.49204294974913
fe_3_eq_h2o_ax_h2o	0.1	-17.0436430820406	-20.9709666817	3.27694123317768
fe_2_eq_scn_ax_h2o	0.1	-9.56984986231322	-11.6402044751	3.58069665734511
cr_3_eq_tbuc_ax_tbuc	0.1	-21.3096646267617	-21.8822309218	4.02167158303308
fe_3_eq_porphyrin_ax_h2o	0.15	4.73026083135159	8.76249677056001	4.26539646341155
mn_3_eq_phen_ax_cl	0.25	-9.98758606328998	-10.6427013594	3.68099309502457
co_2_eq_nh3_ax_h2o	0	1.72360335653847	7.28159755602	3.42422566738265
cr_2_eq_co_ax_co	0.1	13.0363340593458	13.1598986179	4.89466171298325
co_2_eq_ncs_ax_ncs	0.05	-14.7137447527341	-10.8221528695	4.42393798231744
co_2_eq_h2o_ax_h2o	0.05	-12.9155421900139	-14.1988655829	4.15970564948321
fe_2_eq_ncs_ax_co	0.25	1.72020357891174	0.102084607400002	3.52369559333165
fe_3_eq_c2h3ns_ax_c2h3ns	0.15	41.9247612780487	43.2174307472	3.6091687557094
mn_2_eq_ncs_ax_ncs	0.1	-35.0600448652301	-37.4453395368	3.92506032799093
cr_2_eq_c2h3ns_ax_c2h3ns	0.2	14.8508864633941	14.1057264928	4.38456815141403
fe_3_eq_pisc_ax_ncs	0.15	24.8365010671577	26.5193181775	3.92257383170091
mn_3_eq_nh3_ax_co	0.2	-6.65011599659628	-12.5463276595	4.47729150388443
mn_3_eq_c2h3ns_ax_c2h3ns	0.25	10.7635554306796	12.7976034102	4.25981518458035
co_3_eq_co_ax_co	0.2	54.4607212826178	56.288852102	4.5056614696994
co_2_eq_cl_ax_pisc	0.2	0.241177699635813	-2.05449533955	4.25416172089813
cr_2_eq_tbuc_ax_nh3	0	-11.2197689742799	-11.7880996242	3.71747081372829
ni_2_eq_acac_ax_acac	0.25	-35.0450127933775	-35.9398146103	3.58827896156891
cr_2_eq_ox_ax_ox	0.2	-4.56530036878551	-3.88658925285	4.37841717046957
cr_3_eq_en_ax_nh3	0.1	-22.392680535624	-25.200048025	3.34845450566082
fe_3_eq_co_ax_co	0	45.5163113375555	43.3689405989	3.94731654686033
fe_3_eq_pisc_ax_h2o	0.2	8.24389198745193	9.6254338441	3.97265802454226
mn_2_eq_en_ax_h2o	0.1	-30.5528895727662	-30.7973069447	4.2670505629694
co_2_eq_acac_ax_cn	0.1	3.2297041973959	5.29075785908	3.75819365896353
fe_2_eq_en_ax_co	0.25	6.09904019829653	5.17621362124	3.94658994334694
fe_2_eq_acac_ax_acac	0.2	-14.3483086496276	-19.9910453015	4.18390204964243
cr_3_eq_scn_ax_scn	0.1	-20.3449150714039	-23.9787632773	3.5161219026427
cr_2_eq_nh3_ax_scn	0.15	-16.6858680850087	-17.3069005916	3.35935398360015
fe_2_eq_ncs_ax_h2o	0.3	-29.0492991582298	-26.8447603465	3.92374045629661
mn_2_eq_en_ax_en	0.3	-35.32170815723	-39.022190776	4.05495101319269
cr_3_eq_h2o_ax_h2o	0.15	-20.1278430124881	-23.9612201337	3.15207507155996
fe_2_eq_ox_ax_ox	0.3	-29.6939949226764	-35.8934031034	4.13484508219236
mn_3_eq_phen_ax_cl	0.05	-4.15218310235502	-1.15359089662	3.50533075343919
co_3_eq_ncs_ax_ncs	0.05	12.632519872317	8.93591848353	4.32681976706434
co_2_eq_phen_ax_phen	0.05	1.85778587485434	4.41168225799	3.48005741112464
cr_2_eq_nh3_ax_scn	0	-11.0144300943205	-11.9736918743	3.03619837792696
co_3_eq_acac_ax_ncs	0.3	-10.2094739931365	-12.1667457711	3.80898113209799
mn_2_eq_bipy_ax_h2o	0.1	-26.9309140398312	-25.4708417529	4.38233297169893
mn_3_eq_en_ax_co	0	2.02664295055627	1.60827607404	4.70513001875646
co_3_eq_ox_ax_ox	0.05	-1.88180313838392	-7.86950647106	3.57281334408912
co_2_eq_c2h3ns_ax_c2h3ns	0.2	9.00505632791933	10.6341012233	3.35909677078232
fe_3_eq_ox_ax_ox	0.1	-4.73282411541074	-3.7756525642	4.63550108274288
ni_2_eq_ncs_ax_ncs	0.05	-33.3634110909735	-34.9455336905	3.69364072639792
cr_2_eq_nh3_ax_cn	0.2	-8.85977004210883	-10.6025012506	3.75891657514391
co_2_eq_co_ax_co	0.1	14.3960995587859	16.6490633287	3.57944544103125
fe_3_eq_pisc_ax_ncs	0	38.375580403341	41.5190169585	4.33596929803246
mn_3_eq_phen_ax_nh3	0.3	-8.60874054049118	-12.2935063542	3.83193622547225
mn_2_eq_en_ax_co	0.2	-8.2563966996886	-8.16211987908	3.24663617829542
cr_2_eq_ncs_ax_pisc	0	8.39935361920175	11.2593619212	4.45565689352094
fe_3_eq_acac_ax_ncs	0.05	-9.91347206594914	-9.36108231179001	4.15872507875181
mn_3_eq_phen_ax_nh3	0.2	-6.80793650248324	-8.71879911436	3.90839046529779
mn_3_eq_ox_ax_ox	0.1	-5.14364518330905	-7.43918784442	3.4652095259019
mn_3_eq_acac_ax_acac	0.25	-5.13873672765799	-8.22704792156	2.82088466680346
mn_2_eq_ncs_ax_co	0.25	-12.2765977130118	-13.6111283544	3.2649199471919
fe_3_eq_nh3_ax_scn	0	13.16013983887	20.6700969494	3.61361893398876
mn_3_eq_co_ax_co	0.05	14.815437183887	13.650744629	3.58456890108544
fe_2_eq_ox_ax_pisc	0.05	19.3609357007797	22.87406487	3.5762655930063
mn_3_eq_nh3_ax_scn	0.2	-23.6452365887724	-23.0905848424	3.43222444210398
mn_3_eq_phen_ax_nh3	0.05	-1.45761533726598	-3.19802312516	4.13751682563454
mn_2_eq_c2h3ns_ax_c2h3ns	0.25	-0.402329669206573	1.60343308513	4.06987248858231
cr_2_eq_ox_ax_h2o	0.2	-36.3200250580623	-41.4469435339	4.34738661105205
cr_3_eq_co_ax_co	0.1	-19.6394633382301	-23.5405258009	3.33477638656479
cr_2_eq_en_ax_co	0	10.5096360046517	9.11664578184	5.22654584774624
ni_2_eq_pisc_ax_pisc	0.15	-10.8242900804617	-10.6427624164	4.29759672771049
co_3_eq_acac_ax_co	0.25	6.06162468845582	2.69623712215	3.69704423486009
cr_3_eq_bipy_ax_bipy	0	-15.8931132379477	-21.4226547507	4.07558534871579
mn_2_eq_nh3_ax_nh3	0.15	-31.9023833105343	-32.5528756964	4.14871733089035
cr_2_eq_co_ax_cn	0.2	23.2111233571558	24.2370509391	4.01213692798076
co_2_eq_h2o_ax_ncs	0.3	-16.4929841270231	-15.0418606715	4.14045812680048
mn_3_eq_ncs_ax_cl	0.1	-6.59269429033608	-6.68677010326001	3.7906479501042
fe_3_eq_h2o_ax_cn	0.25	1.45919857179203	2.78064894252	3.0732324763212
fe_2_eq_cn_ax_cn	0	36.6720197574804	36.6490851465	4.87478524398962
ni_2_eq_ncs_ax_ncs	0.3	-44.6080346140502	-47.9029109324	3.63063947431103
ni_2_eq_cn_ax_cn	0.2	-28.8055401914266	-27.123065357	3.51770073991256
fe_3_eq_en_ax_en	0.15	9.54690705793397	10.1630934699	3.80409920648114
co_2_eq_ncs_ax_ncs	0	-11.3364082450759	-8.26375688432	4.67247850770775
co_3_eq_acac_ax_nh3	0.25	18.6026208912165	20.238681249	3.34890394057396
cr_3_eq_cn_ax_ncs	0	-13.6348646689621	-19.2088619847	4.35236447896835
co_3_eq_ox_ax_ncs	0.1	15.0373273469082	19.3956126791	4.6716945515745
co_3_eq_nh3_ax_nh3	0.1	39.8659915513762	42.2739141761	3.94349708383877
co_3_eq_ncs_ax_ncs	0.25	-1.67494612426719	4.08959927032	3.68181055466634
cr_3_eq_ox_ax_cl	0.1	-19.9332615675748	-22.1812023137	3.20126951563725
ni_2_eq_cn_ax_cn	0.1	-20.544072090553	-20.4042834469	4.40269386037297
cr_3_eq_cl_ax_cl	0.05	-13.9754312234585	-13.908362927	3.22941072418898
co_2_eq_nh3_ax_nh3	0.25	-13.4058907151952	-12.2738707818	3.19052533826944
mn_3_eq_ox_ax_ox	0	-3.50751482784077	-3.67956549955	3.41823459037654
mn_2_eq_ncs_ax_ncs	0.2	-41.8057453961035	-46.7809614242	3.73217441993393
fe_2_eq_cn_ax_cn	0.3	-4.33326035512015	-10.4592632225	3.77320857811564
fe_3_eq_nh3_ax_scn	0.05	11.619674240398	17.1915075224	3.78574225345778
fe_3_eq_pisc_ax_pisc	0.15	46.3394840189057	49.5405191617	4.88771300587965
co_2_eq_c2h3ns_ax_c2h3ns	0.1	18.9785653198156	20.2986201556	3.55150111605428
co_3_eq_h2o_ax_h2o	0.2	1.51420455631904	1.78623863046	3.02511076575903
cr_2_eq_pisc_ax_ncs	0.25	7.88695044258786	19.0963503738	4.12301159167253
cr_2_eq_pisc_ax_ncs	0.15	20.0864035524613	28.1233994793	4.69379350715848
cr_2_eq_en_ax_en	0.2	-12.1945625296428	-13.3842162681	4.27753785964494
mn_3_eq_en_ax_co	0.25	-10.792630369867	-15.5147576662	4.30662131302677
mn_3_eq_cn_ax_cn	0.25	9.11938835901237	9.17537328235	3.92542775911614
