# Supplementary material for: Predicting electronic structure properties of transition metal complexes with neural networks
Source: Chem Sci. 2017 May 17;8(7):5137–52. doi: 10.1039/c7sc01247k (PMC6100542; doi:10.1039/c7sc01247k)
Supplement: Supplementary file 1 [file SC-008-C7SC01247K-s001.zip › data/raw_data/split/raw_data.csv]

metal	ox	alpha	axlig	eqlig	axlig_charge	eqlig_charge	axlig_dent	eqlig_dent	axlig_connect	eqlig_connect	splitenergy	mdelen	maxmd	axlig_bo	eqlig_bo	axlig_ki	eqlig_ki
cr	2	0.05	h2o	ox	0	-2	1	2	O	O	-32.4576830831	6.04	1.24	1	1	0	2.22
mn	2	0	nh3	cn	0	-1	1	1	N	C	-3.46685927589	-0.28	0.84	2	3	0	0
co	3	0.15	phen	phen	0	0	2	2	N	N	32.6344037364	2.94	0.49	2	2	3.868	3.868
mn	3	0.2	phen	phen	0	0	2	2	N	N	0.82307858039	2.94	0.49	2	2	3.868	3.868
cr	2	0.3	nh3	tbuc	0	-2	1	2	N	O	-25.2313503074	5.24	0.89	2	2	0	2.52
ni	2	0.15	nh3	nh3	0	0	1	1	N	N	-10.739121255	5.04	0.84	2	2	0	0
ni	2	0.05	tbuc	tbuc	-2	-2	2	2	O	O	-22.3046417426	5.34	0.89	2	2	2.52	2.52
mn	2	0.15	cn	en	-1	0	1	2	C	N	-12.1846599608	2.38	0.84	3	2	0	3
mn	2	0.05	co	en	0	0	1	2	C	N	15.9051686657	1.58	0.84	3	2	0	3
fe	3	0.3	cn	h2o	-1	0	1	1	C	O	-0.841057780045	3.98	1.24	3	1	0	0
fe	3	0.3	h2o	porphyrin	0	-2	1	4	O	N	0.870556852722	4.44	1.24	1	2	0	6.9575
fe	3	0.2	bipy	bipy	0	0	2	2	N	N	16.8901724296	2.94	0.49	2	2	4.297	4.297
fe	3	0.2	ncs	ncs	-1	-1	1	1	N	N	-12.5930839825	2.94	0.49	2	2	2	2
cr	2	0.05	ncs	pisc	-1	0	1	1	N	C	37.8352239309	-0.98	0.49	2	1	2	2.25
cr	3	0.2	scn	h2o	-1	0	1	1	S	O	-23.8910692711	5.02	1.24	1	1	2	0
fe	2	0.1	pisc	ncs	0	-1	1	1	C	N	9.11564603468	0.98	0.49	1	2	2.25	2
co	2	0.3	ncs	ncs	-1	-1	1	1	N	N	-20.859650413	2.94	0.49	2	2	2	2
fe	3	0.05	cn	ncs	-1	-1	1	1	C	N	15.9935670509	0.98	0.49	3	2	0	2
mn	2	0	acac	acac	0	0	2	2	O	O	-10.1333341694	5.34	0.89	0	0	3.1	3.1
fe	2	0.3	ncs	pisc	-1	0	1	1	N	C	5.40410801	-0.98	0.49	2	1	2	2.25
mn	2	0.3	bipy	bipy	0	0	2	2	N	N	-31.6471295196	2.94	0.49	2	2	4.297	4.297
mn	2	0.25	h2o	en	0	0	1	2	O	N	-40.3041631114	5.84	1.24	1	2	0	3
co	3	0.15	nh3	acac	0	0	1	2	N	O	25.1680283115	5.24	0.89	2	0	0	3.1
mn	2	0.2	nh3	acac	0	0	1	2	N	O	-31.7330383882	5.24	0.89	2	0	0	3.1
mn	3	0.2	co	en	0	0	1	2	C	N	-14.1027010837	1.58	0.84	3	2	0	3
fe	3	0.25	ncs	ncs	-1	-1	1	1	N	N	-15.6669990678	2.94	0.49	2	2	2	2
fe	3	0.2	scn	nh3	-1	0	1	1	S	N	7.65276680773	3.42	0.84	1	2	2	0
co	3	0	co	acac	0	0	1	2	C	O	23.6670114723	1.78	0.89	3	0	0	3.1
cr	2	0.15	acac	acac	0	0	2	2	O	O	-8.78328143719	5.34	0.89	0	0	3.1	3.1
fe	3	0	h2o	h2o	0	0	1	1	O	O	-15.5802765712	7.44	1.24	1	1	0	0
co	2	0.25	tbuc	tbuc	-2	-2	2	2	O	O	-20.8433450936	5.34	0.89	2	2	2.52	2.52
cr	3	0.1	ncs	ncs	-1	-1	1	1	N	N	-19.9511460832	2.94	0.49	2	2	2	2
co	2	0.1	ncs	ncs	-1	-1	1	1	N	N	-13.1893735313	2.94	0.49	2	2	2	2
fe	2	0.1	co	co	0	0	1	1	C	C	47.8188291189	-5.34	-0.89	3	3	0	0
mn	2	0.2	ox	ox	-2	-2	2	2	O	O	-51.6607124344	5.34	0.89	1	1	2.22	2.22
ni	2	0.3	nh3	nh3	0	0	1	1	N	N	-20.9888081431	5.04	0.84	2	2	0	0
ni	2	0.25	cn	cn	-1	-1	1	1	C	C	-30.3678522098	-2.94	-0.49	3	3	0	0
mn	3	0.05	en	en	0	0	2	2	N	N	1.91529614746	5.04	0.84	2	2	3	3
cr	3	0.05	acac	acac	0	0	2	2	O	O	-21.1888743276	5.34	0.89	0	0	3.1	3.1
cr	2	0.2	ncs	h2o	-1	0	1	1	N	O	-17.7118920764	5.94	1.24	2	1	2	0
mn	3	0.2	pisc	pisc	0	0	1	1	C	C	21.7066297446	-2.94	-0.49	1	1	2.25	2.25
fe	2	0	cl	pisc	-1	0	1	1	Cl	C	47.243002262	-1.96	0	3	1	0	2.25
cr	2	0.2	nh3	porphyrin	0	-2	1	4	N	N	5.98929146518	3.64	0.84	2	2	0	6.9575
ni	2	0.25	cn	acac	-1	0	1	2	C	O	-25.426862408	2.58	0.89	3	0	0	3.1
cr	2	0.05	nh3	porphyrin	0	-2	1	4	N	N	11.8743701889	3.64	0.84	2	2	0	6.9575
fe	3	0.1	h2o	porphyrin	0	-2	1	4	O	N	12.0961556521	4.44	1.24	1	2	0	6.9575
cr	2	0.05	h2o	h2o	0	0	1	1	O	O	-11.8296924267	7.44	1.24	1	1	0	0
fe	2	0.05	ncs	pisc	-1	0	1	1	N	C	33.4372658593	-0.98	0.49	2	1	2	2.25
mn	3	0.25	pisc	h2o	0	0	1	1	C	O	-40.9820059888	3.98	1.24	1	1	2.25	0
fe	2	0.1	ncs	ncs	-1	-1	1	1	N	N	-11.7347064523	2.94	0.49	2	2	2	2
mn	2	0.05	nh3	cn	0	-1	1	1	N	C	0.938119993713	-0.28	0.84	2	3	0	0
ni	2	0	ncs	ncs	-1	-1	1	1	N	N	-31.956891619	2.94	0.49	2	2	2	2
fe	3	0.3	ncs	pisc	-1	0	1	1	N	C	13.8687896993	-0.98	0.49	2	1	2	2.25
ni	2	0.15	acac	acac	0	0	2	2	O	O	-28.9405467821	5.34	0.89	0	0	3.1	3.1
fe	3	0.25	ox	ox	-2	-2	2	2	O	O	-13.6996966061	5.34	0.89	1	1	2.22	2.22
mn	2	0.15	c2h3ns	c2h3ns	0	0	1	1	C	C	17.1937521221	-2.94	-0.49	3	3	2	2
fe	3	0.1	scn	nh3	-1	0	1	1	S	N	13.8784898589	3.42	0.84	1	2	2	0
fe	2	0.15	ncs	ncs	-1	-1	1	1	N	N	-16.2323123251	2.94	0.49	2	2	2	2
mn	2	0.05	bipy	bipy	0	0	2	2	N	N	-2.94751946169	2.94	0.49	2	2	4.297	4.297
cr	2	0.15	nh3	cn	0	-1	1	1	N	C	-7.4846540091	-0.28	0.84	2	3	0	0
mn	3	0.1	co	h2o	0	0	1	1	C	O	-2.0311479258	3.18	1.24	3	1	0	0
fe	3	0.2	phen	phen	0	0	2	2	N	N	11.0183863544	2.94	0.49	2	2	3.868	3.868
cr	2	0.1	ncs	h2o	-1	0	1	1	N	O	-15.6515328537	5.94	1.24	2	1	2	0
mn	3	0.3	cl	ncs	-1	-1	1	1	Cl	N	-15.5746085961	1.96	0.49	3	2	0	2
fe	2	0.2	ncs	h2o	-1	0	1	1	N	O	-19.9223986407	5.94	1.24	2	1	2	0
fe	3	0.3	co	co	0	0	1	1	C	C	9.50429147462	-5.34	-0.89	3	3	0	0
cr	3	0	cn	cn	-1	-1	1	1	C	C	-19.5312841409	-2.94	-0.49	3	3	0	0
co	3	0	nh3	nh3	0	0	1	1	N	N	48.1611490836	5.04	0.84	2	2	0	0
fe	2	0	co	tbuc	0	-2	1	2	C	O	14.6064863305	1.78	0.89	3	2	0	2.52
cr	3	0.3	scn	scn	-1	-1	1	1	S	S	-28.1445912115	0.18	0.03	1	1	2	2
co	2	0.05	h2o	en	0	0	1	2	O	N	9.86451307883	5.84	1.24	1	2	0	3
co	3	0.1	phen	phen	0	0	2	2	N	N	36.5132681026	2.94	0.49	2	2	3.868	3.868
co	2	0.25	bipy	bipy	0	0	2	2	N	N	-9.02500461845	2.94	0.49	2	2	4.297	4.297
ni	2	0.2	acac	acac	0	0	2	2	O	O	-32.5462591788	5.34	0.89	0	0	3.1	3.1
fe	3	0.1	c2h3ns	c2h3ns	0	0	1	1	C	C	48.8795383295	-2.94	-0.49	3	3	2	2
co	2	0.25	pisc	cl	0	-1	1	1	C	Cl	-5.91076655759	-0.98	0	1	3	2.25	0
ni	2	0	pisc	pisc	0	0	1	1	C	C	2.08504655627	-2.94	-0.49	1	1	2.25	2.25
ni	2	0.15	c2h3ns	c2h3ns	0	0	1	1	C	C	-28.8055558537	-2.94	-0.49	3	3	2	2
mn	2	0.3	nh3	cn	0	-1	1	1	N	C	-27.6373964573	-0.28	0.84	2	3	0	0
fe	2	0.1	h2o	ncs	0	-1	1	1	O	N	-13.5538620712	4.44	1.24	1	2	0	2
co	3	0.1	bipy	bipy	0	0	2	2	N	N	48.7213493975	2.94	0.49	2	2	4.297	4.297
cr	2	0.2	h2o	h2o	0	0	1	1	O	O	-19.066952393	7.44	1.24	1	1	0	0
cr	2	0	h2o	h2o	0	0	1	1	O	O	-14.4819319435	7.44	1.24	1	1	0	0
fe	2	0.2	cl	pisc	-1	0	1	1	Cl	C	20.2971393598	-1.96	0	3	1	0	2.25
fe	3	0.25	cn	porphyrin	-1	-2	1	4	C	N	22.3916097209	0.98	0.49	3	2	0	6.9575
mn	3	0.3	nh3	cn	0	-1	1	1	N	C	-8.21453024651	-0.28	0.84	2	3	0	0
mn	3	0.25	phen	phen	0	0	2	2	N	N	-1.16321412349	2.94	0.49	2	2	3.868	3.868
cr	3	0	acac	acac	0	0	2	2	O	O	-19.9963709076	5.34	0.89	0	0	3.1	3.1
co	2	0.1	h2o	h2o	0	0	1	1	O	O	-16.1842242398	7.44	1.24	1	1	0	0
co	3	0.3	phen	phen	0	0	2	2	N	N	20.8859520135	2.94	0.49	2	2	3.868	3.868
cr	2	0.15	ncs	h2o	-1	0	1	1	N	O	-16.7112781478	5.94	1.24	2	1	2	0
co	3	0.1	co	acac	0	0	1	2	C	O	15.7779245868	1.78	0.89	3	0	0	3.1
mn	3	0.1	acac	acac	0	0	2	2	O	O	-2.30595181271	5.34	0.89	0	0	3.1	3.1
fe	2	0.3	phen	phen	0	0	2	2	N	N	-7.04145877236	2.94	0.49	2	2	3.868	3.868
fe	2	0	pisc	ncs	0	-1	1	1	C	N	20.3295679583	0.98	0.49	1	2	2.25	2
mn	2	0.05	h2o	en	0	0	1	2	O	N	-27.3671865638	5.84	1.24	1	2	0	3
mn	2	0.25	pisc	nh3	0	0	1	1	C	N	-25.7683619047	2.38	0.84	1	2	2.25	0
mn	3	0.15	nh3	cn	0	-1	1	1	N	C	-1.67742311054	-0.28	0.84	2	3	0	0
co	3	0.05	bipy	bipy	0	0	2	2	N	N	51.8288381597	2.94	0.49	2	2	4.297	4.297
mn	2	0.05	c2h3ns	c2h3ns	0	0	1	1	C	C	34.460041398	-2.94	-0.49	3	3	2	2
fe	2	0.05	phen	phen	0	0	2	2	N	N	21.0442881591	2.94	0.49	2	2	3.868	3.868
co	3	0.3	en	en	0	0	2	2	N	N	34.4034314266	5.04	0.84	2	2	3	3
cr	2	0.25	cl	h2o	-1	0	1	1	Cl	O	-30.1577856027	4.96	1.24	3	1	0	0
ni	2	0.2	cn	acac	-1	0	1	2	C	O	-22.5228560522	2.58	0.89	3	0	0	3.1
fe	2	0.15	co	co	0	0	1	1	C	C	38.8370677144	-5.34	-0.89	3	3	0	0
cr	2	0.25	h2o	bipy	0	0	1	2	O	N	-19.2944915489	4.44	1.24	1	2	0	4.297
ni	2	0.25	co	acac	0	0	1	2	C	O	-26.0505145496	1.78	0.89	3	0	0	3.1
mn	3	0	nh3	cn	0	-1	1	1	N	C	5.425566747	-0.28	0.84	2	3	0	0
mn	3	0.25	ox	ox	-2	-2	2	2	O	O	-12.1805290691	5.34	0.89	1	1	2.22	2.22
co	3	0.15	en	en	0	0	2	2	N	N	42.8194523657	5.04	0.84	2	2	3	3
co	2	0.25	h2o	h2o	0	0	1	1	O	O	-21.2267050254	7.44	1.24	1	1	0	0
cr	3	0.3	ncs	ncs	-1	-1	1	1	N	N	-24.5194943087	2.94	0.49	2	2	2	2
cr	2	0.25	co	co	0	0	1	1	C	C	0.865992163965	-5.34	-0.89	3	3	0	0
fe	2	0.1	ncs	h2o	-1	0	1	1	N	O	-14.6948845272	5.94	1.24	2	1	2	0
cr	2	0.15	nh3	nh3	0	0	1	1	N	N	-14.2952391054	5.04	0.84	2	2	0	0
co	2	0.2	co	co	0	0	1	1	C	C	6.22877801607	-5.34	-0.89	3	3	0	0
mn	2	0.25	bipy	bipy	0	0	2	2	N	N	-27.0309782229	2.94	0.49	2	2	4.297	4.297
fe	2	0.1	cn	cn	-1	-1	1	1	C	C	18.7691167924	-2.94	-0.49	3	3	0	0
cr	3	0.05	bipy	bipy	0	0	2	2	N	N	-22.3819233038	2.94	0.49	2	2	4.297	4.297
co	3	0.2	nh3	co	0	0	1	1	N	C	42.412290892	-1.88	0.84	2	3	0	0
mn	3	0.2	cl	ncs	-1	-1	1	1	Cl	N	-11.3531276419	1.96	0.49	3	2	0	2
mn	3	0.05	cl	ncs	-1	-1	1	1	Cl	N	-4.13964518374	1.96	0.49	3	2	0	2
mn	2	0.15	h2o	bipy	0	0	1	2	O	N	-30.1973544378	4.44	1.24	1	2	0	4.297
cr	3	0.25	c2h3ns	c2h3ns	0	0	1	1	C	C	-24.3383393003	-2.94	-0.49	3	3	2	2
mn	3	0.3	bipy	bipy	0	0	2	2	N	N	-4.22334220879	2.94	0.49	2	2	4.297	4.297
cr	3	0.15	en	en	0	0	2	2	N	N	-25.4130602222	5.04	0.84	2	2	3	3
cr	3	0.05	pisc	ox	0	-2	1	2	C	O	-12.120631578	2.58	0.89	1	1	2.25	2.22
cr	3	0.2	ncs	ncs	-1	-1	1	1	N	N	-22.3795737847	2.94	0.49	2	2	2	2
cr	3	0.3	scn	h2o	-1	0	1	1	S	O	-26.5222093625	5.02	1.24	1	1	2	0
mn	3	0.2	co	h2o	0	0	1	1	C	O	-6.34121532961	3.18	1.24	3	1	0	0
co	3	0.15	bipy	bipy	0	0	2	2	N	N	44.7270470325	2.94	0.49	2	2	4.297	4.297
mn	3	0.1	pisc	pisc	0	0	1	1	C	C	30.811458716	-2.94	-0.49	1	1	2.25	2.25
co	3	0.3	co	acac	0	0	1	2	C	O	-2.29981082146	1.78	0.89	3	0	0	3.1
fe	2	0.15	ncs	pisc	-1	0	1	1	N	C	21.5495307953	-0.98	0.49	2	1	2	2.25
co	2	0.15	pisc	cl	0	-1	1	1	C	Cl	1.80247360604	-0.98	0	1	3	2.25	0
mn	2	0.05	h2o	h2o	0	0	1	1	O	O	-38.7866382047	7.44	1.24	1	1	0	0
mn	2	0.05	cn	en	-1	0	1	2	C	N	-2.15782159892	2.38	0.84	3	2	0	3
co	2	0.15	phen	phen	0	0	2	2	N	N	-2.60551645172	2.94	0.49	2	2	3.868	3.868
co	2	0.3	h2o	phen	0	0	1	2	O	N	-14.7154454872	4.44	1.24	1	2	0	3.868
cr	3	0.15	cn	cn	-1	-1	1	1	C	C	-22.8137022693	-2.94	-0.49	3	3	0	0
cr	2	0	nh3	nh3	0	0	1	1	N	N	-10.2338591031	5.04	0.84	2	2	0	0
fe	2	0.15	cl	pisc	-1	0	1	1	Cl	C	27.0070539404	-1.96	0	3	1	0	2.25
ni	2	0.25	h2o	en	0	0	1	2	O	N	-13.9421232876	5.84	1.24	1	2	0	3
fe	3	0.2	ox	ox	-2	-2	2	2	O	O	-10.3333058509	5.34	0.89	1	1	2.22	2.22
fe	3	0.15	cl	ncs	-1	-1	1	1	Cl	N	-13.4767946162	1.96	0.49	3	2	0	2
cr	3	0.2	acac	acac	0	0	2	2	O	O	-24.1036450357	5.34	0.89	0	0	3.1	3.1
cr	3	0.2	cl	ncs	-1	-1	1	1	Cl	N	-23.7412747151	1.96	0.49	3	2	0	2
fe	2	0.3	nh3	nh3	0	0	1	1	N	N	-16.4779952136	5.04	0.84	2	2	0	0
cr	3	0.3	cl	ox	-1	-2	1	2	Cl	O	-25.2766185558	3.56	0.89	3	1	0	2.22
co	3	0.3	h2o	h2o	0	0	1	1	O	O	-1.43985592152	7.44	1.24	1	1	0	0
mn	2	0.25	h2o	bipy	0	0	1	2	O	N	-38.4561989305	4.44	1.24	1	2	0	4.297
fe	3	0.1	phen	phen	0	0	2	2	N	N	21.7456518308	2.94	0.49	2	2	3.868	3.868
cr	2	0.1	pisc	pisc	0	0	1	1	C	C	23.1704077524	-2.94	-0.49	1	1	2.25	2.25
fe	3	0.3	cn	ncs	-1	-1	1	1	C	N	-2.72796504406	0.98	0.49	3	2	0	2
ni	2	0.15	co	co	0	0	1	1	C	C	-31.2825600938	-5.34	-0.89	3	3	0	0
mn	3	0.3	c2h3ns	c2h3ns	0	0	1	1	C	C	10.084333623	-2.94	-0.49	3	3	2	2
co	2	0.2	phen	phen	0	0	2	2	N	N	-5.77327444117	2.94	0.49	2	2	3.868	3.868
fe	3	0.1	pisc	pisc	0	0	1	1	C	C	54.9404583156	-2.94	-0.49	1	1	2.25	2.25
cr	3	0	ncs	ncs	-1	-1	1	1	N	N	-17.1576734923	2.94	0.49	2	2	2	2
co	3	0	pisc	tbuc	0	-2	1	2	C	O	11.7752825019	2.58	0.89	1	2	2.25	2.52
cr	3	0.05	co	co	0	0	1	1	C	C	-22.5692968009	-5.34	-0.89	3	3	0	0
mn	3	0.25	co	nh3	0	0	1	1	C	N	-15.1587578171	1.58	0.84	3	2	0	0
co	3	0.25	tbuc	tbuc	-2	-2	2	2	O	O	-4.74123774826	5.34	0.89	2	2	2.52	2.52
fe	3	0.15	co	bipy	0	0	1	2	C	N	10.1401240049	0.18	0.49	3	2	0	4.297
cr	2	0.3	cn	nh3	-1	0	1	1	C	N	-15.19560251	2.38	0.84	3	2	0	0
mn	2	0.1	nh3	ncs	0	-1	1	1	N	N	-23.1455856927	3.64	0.84	2	2	0	2
co	3	0.2	tbuc	tbuc	-2	-2	2	2	O	O	-2.5467974225	5.34	0.89	2	2	2.52	2.52
fe	2	0.15	pisc	ox	0	-2	1	2	C	O	11.2570778513	2.58	0.89	1	1	2.25	2.22
fe	3	0.25	cl	pisc	-1	0	1	1	Cl	C	21.1413863918	-1.96	0	3	1	0	2.25
fe	2	0.2	nh3	nh3	0	0	1	1	N	N	-10.5656374186	5.04	0.84	2	2	0	0
cr	3	0.25	h2o	h2o	0	0	1	1	O	O	-25.68542586	7.44	1.24	1	1	0	0
cr	3	0.2	pisc	ox	0	-2	1	2	C	O	-18.4470708904	2.58	0.89	1	1	2.25	2.22
mn	2	0.1	acac	acac	0	0	2	2	O	O	-24.9830934399	5.34	0.89	0	0	3.1	3.1
cr	2	0.2	tbuc	tbuc	-2	-2	2	2	O	O	-3.82886846504	5.34	0.89	2	2	2.52	2.52
mn	2	0.15	en	en	0	0	2	2	N	N	-28.30023823	5.04	0.84	2	2	3	3
co	2	0.25	phen	phen	0	0	2	2	N	N	-8.74144798508	2.94	0.49	2	2	3.868	3.868
cr	2	0.25	pisc	pisc	0	0	1	1	C	C	10.5154925467	-2.94	-0.49	1	1	2.25	2.25
cr	3	0.1	c2h3ns	c2h3ns	0	0	1	1	C	C	-21.2037456006	-2.94	-0.49	3	3	2	2
co	3	0.3	ncs	ncs	-1	-1	1	1	N	N	2.08409136241	2.94	0.49	2	2	2	2
co	3	0.1	tbuc	tbuc	-2	-2	2	2	O	O	0.258648416577	5.34	0.89	2	2	2.52	2.52
co	3	0.3	tbuc	tbuc	-2	-2	2	2	O	O	-7.18002317617	5.34	0.89	2	2	2.52	2.52
mn	2	0.25	nh3	nh3	0	0	1	1	N	N	-39.3351510379	5.04	0.84	2	2	0	0
ni	2	0.1	ncs	ncs	-1	-1	1	1	N	N	-37.8061172395	2.94	0.49	2	2	2	2
mn	3	0.05	co	h2o	0	0	1	1	C	O	0.267771016979	3.18	1.24	3	1	0	0
fe	2	0.05	cl	pisc	-1	0	1	1	Cl	C	40.562459182	-1.96	0	3	1	0	2.25
co	2	0.3	en	en	0	0	2	2	N	N	-12.7056920414	5.04	0.84	2	2	3	3
cr	3	0.25	pisc	tbuc	0	-2	1	2	C	O	-20.3108105846	2.58	0.89	1	2	2.25	2.52
ni	2	0.3	nh3	bipy	0	0	1	2	N	N	-30.6923111349	3.64	0.84	2	2	0	4.297
fe	2	0.05	co	co	0	0	1	1	C	C	57.1259866331	-5.34	-0.89	3	3	0	0
cr	2	0.1	phen	phen	0	0	2	2	N	N	4.51181154733	2.94	0.49	2	2	3.868	3.868
cr	2	0.3	ox	ox	-2	-2	2	2	O	O	-9.89539951093	5.34	0.89	1	1	2.22	2.22
cr	3	0	scn	scn	-1	-1	1	1	S	S	-21.389532504	0.18	0.03	1	1	2	2
cr	2	0.05	scn	phen	-1	0	1	2	S	N	6.44924050203	2.02	0.49	1	2	2	3.868
mn	2	0.05	h2o	bipy	0	0	1	2	O	N	-20.2719082898	4.44	1.24	1	2	0	4.297
co	2	0.15	acac	acac	0	0	2	2	O	O	-12.4867355771	5.34	0.89	0	0	3.1	3.1
cr	3	0.05	nh3	en	0	0	1	2	N	N	-24.5620491453	5.04	0.84	2	2	0	3
mn	3	0.3	cl	phen	-1	0	1	2	Cl	N	-12.1746312376	1.96	0.49	3	2	0	3.868
co	2	0	h2o	en	0	0	1	2	O	N	12.7875295689	5.84	1.24	1	2	0	3
co	2	0.1	pisc	en	0	0	1	2	C	N	8.23211593527	2.38	0.84	1	2	2.25	3
fe	2	0.25	ncs	h2o	-1	0	1	1	N	O	-22.5151430881	5.94	1.24	2	1	2	0
mn	2	0.25	en	en	0	0	2	2	N	N	-38.2217570501	5.04	0.84	2	2	3	3
co	2	0.05	h2o	nh3	0	0	1	1	O	N	4.47833576196	5.84	1.24	1	2	0	0
fe	3	0.05	ncs	ox	-1	-2	1	2	N	O	4.9349571184	4.54	0.89	2	1	2	2.22
fe	2	0.25	h2o	h2o	0	0	1	1	O	O	-28.851000934	7.44	1.24	1	1	0	0
co	3	0.2	acac	acac	0	0	2	2	O	O	22.4941256154	5.34	0.89	0	0	3.1	3.1
ni	2	0.25	nh3	acac	0	0	1	2	N	O	-36.0536084729	5.24	0.89	2	0	0	3.1
mn	2	0.25	cn	en	-1	0	1	2	C	N	-22.7057072174	2.38	0.84	3	2	0	3
cr	2	0.25	nh3	cn	0	-1	1	1	N	C	-10.4283001086	-0.28	0.84	2	3	0	0
co	3	0.15	ncs	ncs	-1	-1	1	1	N	N	8.0158464644	2.94	0.49	2	2	2	2
mn	3	0	co	nh3	0	0	1	1	C	N	0.0137677357316	1.58	0.84	3	2	0	0
fe	3	0.25	cl	cl	-1	-1	1	1	Cl	Cl	-28.71625304	0	0	3	3	0	0
fe	3	0.05	h2o	pisc	0	0	1	1	O	C	24.6050685267	0.52	1.24	1	1	0	2.25
cr	2	0.05	pisc	ncs	0	-1	1	1	C	N	8.2728163571	0.98	0.49	1	2	2.25	2
ni	2	0.25	nh3	nh3	0	0	1	1	N	N	-18.2431058671	5.04	0.84	2	2	0	0
fe	2	0	en	en	0	0	2	2	N	N	10.525085026	5.04	0.84	2	2	3	3
fe	3	0.05	cl	cl	-1	-1	1	1	Cl	Cl	-16.5872881426	0	0	3	3	0	0
cr	2	0.1	h2o	bipy	0	0	1	2	O	N	-12.2711312031	4.44	1.24	1	2	0	4.297
fe	2	0.3	ncs	h2o	-1	0	1	1	N	O	-25.0306330198	5.94	1.24	2	1	2	0
ni	2	0.15	bipy	bipy	0	0	2	2	N	N	-26.6447973872	2.94	0.49	2	2	4.297	4.297
fe	3	0	ox	ox	-2	-2	2	2	O	O	2.60366555117	5.34	0.89	1	1	2.22	2.22
ni	2	0	nh3	acac	0	0	1	2	N	O	-23.5138658301	5.24	0.89	2	0	0	3.1
fe	2	0.2	co	tbuc	0	-2	1	2	C	O	-3.21862104534	1.78	0.89	3	2	0	2.52
cr	2	0	en	en	0	0	2	2	N	N	-7.19615737385	5.04	0.84	2	2	3	3
co	3	0.3	nh3	co	0	0	1	1	N	C	32.8012962183	-1.88	0.84	2	3	0	0
mn	3	0.25	co	co	0	0	1	1	C	C	1.8416618569	-5.34	-0.89	3	3	0	0
co	2	0.25	acac	acac	0	0	2	2	O	O	-13.1658482816	5.34	0.89	0	0	3.1	3.1
co	3	0.2	co	acac	0	0	1	2	C	O	7.16124383974	1.78	0.89	3	0	0	3.1
co	3	0.3	nh3	nh3	0	0	1	1	N	N	30.0185628792	5.04	0.84	2	2	0	0
cr	2	0.25	acac	acac	0	0	2	2	O	O	-18.3546043017	5.34	0.89	0	0	3.1	3.1
cr	2	0.25	bipy	bipy	0	0	2	2	N	N	-6.49031153078	2.94	0.49	2	2	4.297	4.297
mn	2	0.05	nh3	acac	0	0	1	2	N	O	-12.8175071171	5.24	0.89	2	0	0	3.1
mn	3	0.1	c2h3ns	c2h3ns	0	0	1	1	C	C	21.8812096508	-2.94	-0.49	3	3	2	2
fe	3	0.05	ncs	ncs	-1	-1	1	1	N	N	-3.2371955629	2.94	0.49	2	2	2	2
mn	2	0	h2o	h2o	0	0	1	1	O	O	-35.2203668821	7.44	1.24	1	1	0	0
fe	2	0.25	cn	cn	-1	-1	1	1	C	C	-4.09472124974	-2.94	-0.49	3	3	0	0
cr	3	0.15	co	co	0	0	1	1	C	C	-24.4391059505	-5.34	-0.89	3	3	0	0
co	3	0.2	c2h3ns	c2h3ns	0	0	1	1	C	C	73.6951585906	-2.94	-0.49	3	3	2	2
fe	2	0.1	co	ncs	0	-1	1	1	C	N	17.6243458486	0.18	0.49	3	2	0	2
co	2	0.2	nh3	nh3	0	0	1	1	N	N	-9.97019726604	5.04	0.84	2	2	0	0
ni	2	0.2	h2o	en	0	0	1	2	O	N	-10.8491760425	5.84	1.24	1	2	0	3
fe	2	0	h2o	scn	0	-1	1	1	O	S	-5.5254102688	2.6	1.24	1	1	0	2
cr	3	0.25	co	h2o	0	0	1	1	C	O	-24.0913179351	3.18	1.24	3	1	0	0
cr	2	0.05	acac	acac	0	0	2	2	O	O	-0.746293629846	5.34	0.89	0	0	3.1	3.1
mn	2	0.3	nh3	acac	0	0	1	2	N	O	-40.2903235259	5.24	0.89	2	0	0	3.1
cr	3	0.25	cl	ncs	-1	-1	1	1	Cl	N	-24.7055289526	1.96	0.49	3	2	0	2
mn	3	0.05	pisc	h2o	0	0	1	1	C	O	-14.7315172476	3.98	1.24	1	1	2.25	0
cr	2	0.25	tbuc	tbuc	-2	-2	2	2	O	O	-6.25496515881	5.34	0.89	2	2	2.52	2.52
cr	2	0.25	en	en	0	0	2	2	N	N	-14.7009184028	5.04	0.84	2	2	3	3
fe	3	0.3	phen	phen	0	0	2	2	N	N	3.21202755726	2.94	0.49	2	2	3.868	3.868
mn	3	0.1	nh3	phen	0	0	1	2	N	N	-5.04656216683	3.64	0.84	2	2	0	3.868
fe	3	0.15	ncs	ncs	-1	-1	1	1	N	N	-9.52130537703	2.94	0.49	2	2	2	2
fe	2	0.05	ox	ox	-2	-2	2	2	O	O	-18.5570985067	5.34	0.89	1	1	2.22	2.22
fe	2	0.3	cn	acac	-1	0	1	2	C	O	-14.9267546248	2.58	0.89	3	0	0	3.1
fe	3	0	en	en	0	0	2	2	N	N	22.6551762394	5.04	0.84	2	2	3	3
fe	2	0.1	tbuc	tbuc	-2	-2	2	2	O	O	-26.038538603	5.34	0.89	2	2	2.52	2.52
fe	3	0.2	co	bipy	0	0	1	2	C	N	3.54518143516	0.18	0.49	3	2	0	4.297
mn	3	0	c2h3ns	c2h3ns	0	0	1	1	C	C	28.921042359	-2.94	-0.49	3	3	2	2
fe	3	0.25	cl	ncs	-1	-1	1	1	Cl	N	-19.5494081067	1.96	0.49	3	2	0	2
co	2	0.2	acac	acac	0	0	2	2	O	O	-14.923229091	5.34	0.89	0	0	3.1	3.1
co	2	0.15	h2o	phen	0	0	1	2	O	N	-5.49095462808	4.44	1.24	1	2	0	3.868
ni	2	0.3	cn	cn	-1	-1	1	1	C	C	-33.5201079033	-2.94	-0.49	3	3	0	0
cr	3	0.2	ox	ox	-2	-2	2	2	O	O	-24.1572371281	5.34	0.89	1	1	2.22	2.22
ni	2	0.25	nh3	bipy	0	0	1	2	N	N	-27.8162036408	3.64	0.84	2	2	0	4.297
co	3	0.1	nh3	acac	0	0	1	2	N	O	27.6641314155	5.24	0.89	2	0	0	3.1
mn	3	0.15	co	nh3	0	0	1	1	C	N	-9.75677204248	1.58	0.84	3	2	0	0
co	2	0.05	tbuc	tbuc	-2	-2	2	2	O	O	-13.6743367712	5.34	0.89	2	2	2.52	2.52
fe	3	0.3	cl	acac	-1	0	1	2	Cl	O	-18.1583713189	3.56	0.89	3	0	0	3.1
mn	2	0.05	ox	ox	-2	-2	2	2	O	O	-40.1056972004	5.34	0.89	1	1	2.22	2.22
mn	2	0.1	en	en	0	0	2	2	N	N	-24.3239795726	5.04	0.84	2	2	3	3
co	2	0.1	en	en	0	0	2	2	N	N	-2.48387113375	5.04	0.84	2	2	3	3
cr	2	0.05	nh3	cn	0	-1	1	1	N	C	-1.62316184263	-0.28	0.84	2	3	0	0
mn	3	0.15	cl	phen	-1	0	1	2	Cl	N	-5.85189724013	1.96	0.49	3	2	0	3.868
mn	2	0.25	co	en	0	0	1	2	C	N	-15.2522212038	1.58	0.84	3	2	0	3
cr	2	0.3	ncs	h2o	-1	0	1	1	N	O	-19.5258309623	5.94	1.24	2	1	2	0
ni	2	0.1	acac	acac	0	0	2	2	O	O	-25.2356323662	5.34	0.89	0	0	3.1	3.1
mn	2	0.1	nh3	acac	0	0	1	2	N	O	-20.1014883915	5.24	0.89	2	0	0	3.1
mn	3	0	pisc	h2o	0	0	1	1	C	O	-8.0018456719	3.98	1.24	1	1	2.25	0
ni	2	0.05	acac	acac	0	0	2	2	O	O	-26.8118828909	5.34	0.89	0	0	3.1	3.1
mn	2	0	cn	en	-1	0	1	2	C	N	3.26112574393	2.38	0.84	3	2	0	3
co	2	0	h2o	phen	0	0	1	2	O	N	4.61810272398	4.44	1.24	1	2	0	3.868
cr	2	0.3	tbuc	tbuc	-2	-2	2	2	O	O	-8.56183363676	5.34	0.89	2	2	2.52	2.52
cr	3	0.2	cn	cn	-1	-1	1	1	C	C	-23.7841097346	-2.94	-0.49	3	3	0	0
cr	3	0.25	bipy	bipy	0	0	2	2	N	N	-25.5803062426	2.94	0.49	2	2	4.297	4.297
fe	2	0.25	pisc	cl	0	-1	1	1	C	Cl	-13.3930385424	-0.98	0	1	3	2.25	0
mn	3	0.25	nh3	nh3	0	0	1	1	N	N	-6.65899454687	5.04	0.84	2	2	0	0
cr	2	0.1	h2o	h2o	0	0	1	1	O	O	-13.5320600868	7.44	1.24	1	1	0	0
cr	3	0.05	cl	ox	-1	-2	1	2	Cl	O	-21.3305915249	3.56	0.89	3	1	0	2.22
ni	2	0.15	tbuc	tbuc	-2	-2	2	2	O	O	-28.503135233	5.34	0.89	2	2	2.52	2.52
ni	2	0.2	tbuc	tbuc	-2	-2	2	2	O	O	-31.5390269127	5.34	0.89	2	2	2.52	2.52
cr	3	0.05	c2h3ns	c2h3ns	0	0	1	1	C	C	-19.9937373779	-2.94	-0.49	3	3	2	2
co	3	0.1	pisc	pisc	0	0	1	1	C	C	43.2996517453	-2.94	-0.49	1	1	2.25	2.25
ni	2	0	tbuc	tbuc	-2	-2	2	2	O	O	-19.1295186173	5.34	0.89	2	2	2.52	2.52
fe	3	0.15	h2o	pisc	0	0	1	1	O	C	15.0451383392	0.52	1.24	1	1	0	2.25
fe	3	0	phen	phen	0	0	2	2	N	N	28.5847403312	2.94	0.49	2	2	3.868	3.868
cr	2	0.3	cn	co	-1	0	1	1	C	C	14.5910593355	-4.54	-0.49	3	3	0	0
ni	2	0.2	ncs	ncs	-1	-1	1	1	N	N	-43.1369110513	2.94	0.49	2	2	2	2
cr	2	0.25	nh3	nh3	0	0	1	1	N	N	-18.1192611929	5.04	0.84	2	2	0	0
co	3	0.05	pisc	pisc	0	0	1	1	C	C	46.898257979	-2.94	-0.49	1	1	2.25	2.25
cr	3	0.3	pisc	ox	0	-2	1	2	C	O	-20.9957410508	2.58	0.89	1	1	2.25	2.22
cr	2	0.15	cn	co	-1	0	1	1	C	C	29.2806812584	-4.54	-0.49	3	3	0	0
fe	2	0.15	h2o	h2o	0	0	1	1	O	O	-23.1199127305	7.44	1.24	1	1	0	0
cr	2	0.25	h2o	cn	0	-1	1	1	O	C	14.882722381	0.52	1.24	1	3	0	0
mn	2	0	ncs	ncs	-1	-1	1	1	N	N	-25.8787593123	2.94	0.49	2	2	2	2
mn	3	0.2	cn	cn	-1	-1	1	1	C	C	9.17998428122	-2.94	-0.49	3	3	0	0
cr	3	0.1	pisc	tbuc	0	-2	1	2	C	O	-12.8383635082	2.58	0.89	1	2	2.25	2.52
cr	2	0.25	cn	co	-1	0	1	1	C	C	19.334005728	-4.54	-0.49	3	3	0	0
mn	2	0.3	h2o	h2o	0	0	1	1	O	O	-53.3141360239	7.44	1.24	1	1	0	0
co	3	0.1	cn	cn	-1	-1	1	1	C	C	78.677895374	-2.94	-0.49	3	3	0	0
mn	2	0.1	co	co	0	0	1	1	C	C	10.4666913602	-5.34	-0.89	3	3	0	0
mn	2	0.1	phen	phen	0	0	2	2	N	N	-10.4830487629	2.94	0.49	2	2	3.868	3.868
fe	3	0	co	bipy	0	0	1	2	C	N	29.7044002473	0.18	0.49	3	2	0	4.297
fe	3	0.05	nh3	nh3	0	0	1	1	N	N	17.198731155	5.04	0.84	2	2	0	0
co	2	0.25	cn	acac	-1	0	1	2	C	O	-3.11539311658	2.58	0.89	3	0	0	3.1
fe	3	0.3	tbuc	tbuc	-2	-2	2	2	O	O	-26.3037314992	5.34	0.89	2	2	2.52	2.52
cr	3	0.05	ox	ox	-2	-2	2	2	O	O	-21.6318673182	5.34	0.89	1	1	2.22	2.22
ni	2	0.15	en	en	0	0	2	2	N	N	-27.1520494957	5.04	0.84	2	2	3	3
fe	2	0	c2h3ns	c2h3ns	0	0	1	1	C	C	75.1334274792	-2.94	-0.49	3	3	2	2
mn	3	0.1	pisc	h2o	0	0	1	1	C	O	-21.1705768555	3.98	1.24	1	1	2.25	0
co	3	0.25	co	co	0	0	1	1	C	C	51.5542119833	-5.34	-0.89	3	3	0	0
mn	3	0.1	cn	cn	-1	-1	1	1	C	C	15.2294157697	-2.94	-0.49	3	3	0	0
fe	3	0.05	co	co	0	0	1	1	C	C	37.1572172736	-5.34	-0.89	3	3	0	0
fe	2	0.1	cl	pisc	-1	0	1	1	Cl	C	33.787074705	-1.96	0	3	1	0	2.25
mn	3	0.05	acac	acac	0	0	2	2	O	O	0.269434480659	5.34	0.89	0	0	3.1	3.1
fe	2	0.25	cn	acac	-1	0	1	2	C	O	-11.6168556811	2.58	0.89	3	0	0	3.1
ni	2	0.05	co	acac	0	0	1	2	C	O	-15.3954988277	1.78	0.89	3	0	0	3.1
fe	2	0.2	h2o	ncs	0	-1	1	1	O	N	-20.8746087841	4.44	1.24	1	2	0	2
cr	2	0.3	pisc	pisc	0	0	1	1	C	C	6.85069647543	-2.94	-0.49	1	1	2.25	2.25
fe	2	0.05	h2o	scn	0	-1	1	1	O	S	-8.55453250664	2.6	1.24	1	1	0	2
mn	3	0.25	nh3	phen	0	0	1	2	N	N	-10.5250181963	3.64	0.84	2	2	0	3.868
cr	2	0	acac	acac	0	0	2	2	O	O	3.65971199335	5.34	0.89	0	0	3.1	3.1
fe	3	0.1	ncs	ncs	-1	-1	1	1	N	N	-6.41101930537	2.94	0.49	2	2	2	2
ni	2	0.25	ncs	ncs	-1	-1	1	1	N	N	-45.5899851101	2.94	0.49	2	2	2	2
fe	3	0	c2h3ns	c2h3ns	0	0	1	1	C	C	60.607883723	-2.94	-0.49	3	3	2	2
ni	2	0.2	nh3	nh3	0	0	1	1	N	N	-14.5021173393	5.04	0.84	2	2	0	0
cr	2	0.3	pisc	ncs	0	-1	1	1	C	N	-13.9253005245	0.98	0.49	1	2	2.25	2
fe	2	0.05	ncs	ncs	-1	-1	1	1	N	N	-6.89492789059	2.94	0.49	2	2	2	2
cr	3	0.1	cl	cl	-1	-1	1	1	Cl	Cl	-15.2703935507	0	0	3	3	0	0
cr	3	0.05	co	h2o	0	0	1	1	C	O	-19.5753593063	3.18	1.24	3	1	0	0
ni	2	0.25	pisc	pisc	0	0	1	1	C	C	-18.1651114559	-2.94	-0.49	1	1	2.25	2.25
cr	3	0.15	bipy	bipy	0	0	2	2	N	N	-24.0831148237	2.94	0.49	2	2	4.297	4.297
cr	3	0	co	co	0	0	1	1	C	C	-21.5350535354	-5.34	-0.89	3	3	0	0
mn	2	0.2	phen	phen	0	0	2	2	N	N	-22.2665302973	2.94	0.49	2	2	3.868	3.868
co	2	0.1	pisc	cl	0	-1	1	1	C	Cl	5.49574465539	-0.98	0	1	3	2.25	0
fe	2	0.3	pisc	ox	0	-2	1	2	C	O	-8.42760255895	2.58	0.89	1	1	2.25	2.22
cr	2	0.3	co	en	0	0	1	2	C	N	-15.2653059587	1.58	0.84	3	2	0	3
fe	2	0.15	cn	acac	-1	0	1	2	C	O	-1.67372181146	2.58	0.89	3	0	0	3.1
ni	2	0.1	c2h3ns	c2h3ns	0	0	1	1	C	C	-25.6461609904	-2.94	-0.49	3	3	2	2
mn	3	0.2	pisc	h2o	0	0	1	1	C	O	-36.4573786369	3.98	1.24	1	1	2.25	0
cr	2	0.3	cl	h2o	-1	0	1	1	Cl	O	-30.7493847099	4.96	1.24	3	1	0	0
cr	2	0.2	co	co	0	0	1	1	C	C	4.68144222746	-5.34	-0.89	3	3	0	0
co	2	0.25	co	co	0	0	1	1	C	C	1.48329178075	-5.34	-0.89	3	3	0	0
fe	2	0.15	tbuc	tbuc	-2	-2	2	2	O	O	-29.4576435028	5.34	0.89	2	2	2.52	2.52
co	2	0.05	h2o	cn	0	-1	1	1	O	C	-32.2395652218	0.52	1.24	1	3	0	0
co	3	0.15	c2h3ns	c2h3ns	0	0	1	1	C	C	78.2291776815	-2.94	-0.49	3	3	2	2
ni	2	0.05	nh3	acac	0	0	1	2	N	O	-25.9177736174	5.24	0.89	2	0	0	3.1
cr	3	0.15	nh3	en	0	0	1	2	N	N	-25.8375218679	5.04	0.84	2	2	0	3
mn	2	0	co	ncs	0	-1	1	1	C	N	27.7173018218	0.18	0.49	3	2	0	2
fe	2	0.2	pisc	ncs	0	-1	1	1	C	N	-1.5535720985	0.98	0.49	1	2	2.25	2
fe	3	0.05	cn	cn	-1	-1	1	1	C	C	51.8300537701	-2.94	-0.49	3	3	0	0
cr	3	0	cl	ox	-1	-2	1	2	Cl	O	-20.4348583837	3.56	0.89	3	1	0	2.22
mn	2	0.2	h2o	h2o	0	0	1	1	O	O	-48.1951898154	7.44	1.24	1	1	0	0
fe	3	0.05	en	en	0	0	2	2	N	N	19.5644082075	5.04	0.84	2	2	3	3
mn	2	0.3	h2o	bipy	0	0	1	2	O	N	-42.1026076077	4.44	1.24	1	2	0	4.297
cr	2	0.2	pisc	pisc	0	0	1	1	C	C	14.447464694	-2.94	-0.49	1	1	2.25	2.25
co	3	0	ox	ox	-2	-2	2	2	O	O	-4.67254967202	5.34	0.89	1	1	2.22	2.22
fe	2	0.2	co	co	0	0	1	1	C	C	30.2534300852	-5.34	-0.89	3	3	0	0
co	3	0.15	ncs	acac	-1	0	1	2	N	O	-0.259496871683	4.54	0.89	2	0	2	3.1
fe	2	0.3	c2h3ns	c2h3ns	0	0	1	1	C	C	27.2096279017	-2.94	-0.49	3	3	2	2
fe	3	0.25	ncs	pisc	-1	0	1	1	N	C	20.4044743979	-0.98	0.49	2	1	2	2.25
fe	2	0.2	h2o	h2o	0	0	1	1	O	O	-26.0531485813	7.44	1.24	1	1	0	0
cr	2	0.25	ox	ox	-2	-2	2	2	O	O	-6.91641492841	5.34	0.89	1	1	2.22	2.22
fe	3	0.3	h2o	h2o	0	0	1	1	O	O	-31.5820585933	7.44	1.24	1	1	0	0
mn	2	0.15	nh3	cn	0	-1	1	1	N	C	-11.7303845466	-0.28	0.84	2	3	0	0
fe	3	0.25	ncs	ox	-1	-2	1	2	N	O	-9.44125700328	4.54	0.89	2	1	2	2.22
cr	3	0.05	scn	scn	-1	-1	1	1	S	S	-22.7647071195	0.18	0.03	1	1	2	2
mn	2	0	co	co	0	0	1	1	C	C	29.5097682908	-5.34	-0.89	3	3	0	0
co	3	0.3	c2h3ns	c2h3ns	0	0	1	1	C	C	64.5991241578	-2.94	-0.49	3	3	2	2
fe	3	0.15	pisc	cl	0	-1	1	1	C	Cl	5.60075621574	-0.98	0	1	3	2.25	0
cr	2	0.15	nh3	tbuc	0	-2	1	2	N	O	-18.736026423	5.24	0.89	2	2	0	2.52
cr	3	0.15	cl	ox	-1	-2	1	2	Cl	O	-22.994033484	3.56	0.89	3	1	0	2.22
cr	2	0.2	nh3	cn	0	-1	1	1	N	C	-9.73081124212	-0.28	0.84	2	3	0	0
mn	3	0.2	acac	acac	0	0	2	2	O	O	-6.32566352319	5.34	0.89	0	0	3.1	3.1
co	3	0.2	pisc	tbuc	0	-2	1	2	C	O	-3.36402623852	2.58	0.89	1	2	2.25	2.52
cr	2	0.3	bipy	bipy	0	0	2	2	N	N	-9.28565792634	2.94	0.49	2	2	4.297	4.297
ni	2	0	cn	acac	-1	0	1	2	C	O	-10.2836737796	2.58	0.89	3	0	0	3.1
co	2	0.15	h2o	nh3	0	0	1	1	O	N	-1.14162888077	5.84	1.24	1	2	0	0
mn	2	0	h2o	bipy	0	0	1	2	O	N	-14.5525489199	4.44	1.24	1	2	0	4.297
mn	2	0.1	pisc	nh3	0	0	1	1	C	N	-8.82303965452	2.38	0.84	1	2	2.25	0
ni	2	0.3	ox	ox	-2	-2	2	2	O	O	-38.2123312375	5.34	0.89	1	1	2.22	2.22
mn	2	0	nh3	acac	0	0	1	2	N	O	-4.69715674712	5.24	0.89	2	0	0	3.1
cr	2	0.15	nh3	porphyrin	0	-2	1	4	N	N	8.12599004443	3.64	0.84	2	2	0	6.9575
ni	2	0.15	nh3	acac	0	0	1	2	N	O	-30.9896776726	5.24	0.89	2	0	0	3.1
mn	3	0.3	phen	phen	0	0	2	2	N	N	-3.08379515194	2.94	0.49	2	2	3.868	3.868
fe	2	0.2	c2h3ns	c2h3ns	0	0	1	1	C	C	42.1887947139	-2.94	-0.49	3	3	2	2
mn	2	0.25	co	co	0	0	1	1	C	C	-14.2664437214	-5.34	-0.89	3	3	0	0
fe	3	0.25	pisc	pisc	0	0	1	1	C	C	34.4143379722	-2.94	-0.49	1	1	2.25	2.25
cr	2	0	h2o	ox	0	-2	1	2	O	O	-29.3262760624	6.04	1.24	1	1	0	2.22
ni	2	0.05	bipy	bipy	0	0	2	2	N	N	-20.2728295357	2.94	0.49	2	2	4.297	4.297
fe	3	0.25	co	co	0	0	1	1	C	C	14.6694278677	-5.34	-0.89	3	3	0	0
cr	2	0.05	pisc	scn	0	-1	1	1	C	S	0.566966931721	-0.86	0.03	1	1	2.25	2
mn	2	0.25	nh3	ncs	0	-1	1	1	N	N	-33.949264446	3.64	0.84	2	2	0	2
fe	3	0.1	cl	acac	-1	0	1	2	Cl	O	-10.1949245542	3.56	0.89	3	0	0	3.1
cr	2	0.3	pisc	scn	0	-1	1	1	C	S	-20.80943959	-0.86	0.03	1	1	2.25	2
fe	3	0.25	cl	acac	-1	0	1	2	Cl	O	-15.0304277713	3.56	0.89	3	0	0	3.1
cr	2	0.1	h2o	ox	0	-2	1	2	O	O	-35.5251257269	6.04	1.24	1	1	0	2.22
cr	2	0.1	h2o	cn	0	-1	1	1	O	C	17.8370091507	0.52	1.24	1	3	0	0
mn	2	0.1	co	en	0	0	1	2	C	N	7.43356241457	1.58	0.84	3	2	0	3
fe	2	0.15	nh3	nh3	0	0	1	1	N	N	-7.17924136273	5.04	0.84	2	2	0	0
fe	3	0	cn	ncs	-1	-1	1	1	C	N	19.9392940066	0.98	0.49	3	2	0	2
co	2	0.1	ncs	h2o	-1	0	1	1	N	O	-8.50843851936	5.94	1.24	2	1	2	0
cr	2	0.3	h2o	cn	0	-1	1	1	O	C	13.8148182149	0.52	1.24	1	3	0	0
co	2	0.15	pisc	en	0	0	1	2	C	N	4.10566212021	2.38	0.84	1	2	2.25	3
fe	3	0.15	cn	porphyrin	-1	-2	1	4	C	N	31.6523209642	0.98	0.49	3	2	0	6.9575
fe	2	0.25	cn	pisc	-1	0	1	1	C	C	41.0359273352	-2.94	-0.49	3	1	0	2.25
co	3	0.25	cn	cn	-1	-1	1	1	C	C	64.4945365425	-2.94	-0.49	3	3	0	0
ni	2	0.25	co	co	0	0	1	1	C	C	-37.9193593963	-5.34	-0.89	3	3	0	0
cr	2	0.15	tbuc	tbuc	-2	-2	2	2	O	O	-1.26029560175	5.34	0.89	2	2	2.52	2.52
cr	2	0.3	nh3	porphyrin	0	-2	1	4	N	N	5.31965734676	3.64	0.84	2	2	0	6.9575
cr	3	0.2	co	co	0	0	1	1	C	C	-25.3024515952	-5.34	-0.89	3	3	0	0
co	3	0.3	co	co	0	0	1	1	C	C	46.9716986832	-5.34	-0.89	3	3	0	0
cr	3	0	pisc	tbuc	0	-2	1	2	C	O	-5.89762457384	2.58	0.89	1	2	2.25	2.52
co	2	0.25	ncs	ncs	-1	-1	1	1	N	N	-19.1849206337	2.94	0.49	2	2	2	2
co	2	0.25	en	en	0	0	2	2	N	N	-10.352955605	5.04	0.84	2	2	3	3
fe	3	0.05	cn	porphyrin	-1	-2	1	4	C	N	39.8082064159	0.98	0.49	3	2	0	6.9575
cr	3	0.05	cn	cn	-1	-1	1	1	C	C	-20.6913870749	-2.94	-0.49	3	3	0	0
cr	3	0.1	acac	acac	0	0	2	2	O	O	-22.246222098	5.34	0.89	0	0	3.1	3.1
co	2	0	h2o	cn	0	-1	1	1	O	C	-30.2985172344	0.52	1.24	1	3	0	0
cr	3	0.05	h2o	h2o	0	0	1	1	O	O	-22.1308890185	7.44	1.24	1	1	0	0
co	2	0.2	en	en	0	0	2	2	N	N	-7.81309454145	5.04	0.84	2	2	3	3
ni	2	0	nh3	bipy	0	0	1	2	N	N	-13.2019710883	3.64	0.84	2	2	0	4.297
fe	3	0.1	cn	ncs	-1	-1	1	1	C	N	12.1789196966	0.98	0.49	3	2	0	2
fe	3	0.3	ncs	ncs	-1	-1	1	1	N	N	-18.7781855523	2.94	0.49	2	2	2	2
cr	3	0.2	co	h2o	0	0	1	1	C	O	-23.0770018454	3.18	1.24	3	1	0	0
mn	3	0.3	cn	cn	-1	-1	1	1	C	C	6.52214700764	-2.94	-0.49	3	3	0	0
fe	2	0.1	pisc	ox	0	-2	1	2	C	O	17.0439935852	2.58	0.89	1	1	2.25	2.22
ni	2	0.1	co	acac	0	0	1	2	C	O	-17.8398084684	1.78	0.89	3	0	0	3.1
cr	2	0.2	scn	nh3	-1	0	1	1	S	N	-18.769457216	3.42	0.84	1	2	2	0
fe	3	0.25	cn	cn	-1	-1	1	1	C	C	29.4400281328	-2.94	-0.49	3	3	0	0
co	3	0.3	ox	ox	-2	-2	2	2	O	O	-26.0188103477	5.34	0.89	1	1	2.22	2.22
cr	3	0.3	pisc	tbuc	0	-2	1	2	C	O	-21.9103949688	2.58	0.89	1	2	2.25	2.52
fe	2	0.25	cl	pisc	-1	0	1	1	Cl	C	13.7683661084	-1.96	0	3	1	0	2.25
mn	2	0.05	acac	acac	0	0	2	2	O	O	-18.5786836242	5.34	0.89	0	0	3.1	3.1
fe	3	0.25	bipy	bipy	0	0	2	2	N	N	12.7381556548	2.94	0.49	2	2	4.297	4.297
mn	2	0.3	c2h3ns	c2h3ns	0	0	1	1	C	C	-5.50699118535	-2.94	-0.49	3	3	2	2
cr	2	0.3	nh3	nh3	0	0	1	1	N	N	-17.812821879	5.04	0.84	2	2	0	0
co	3	0.1	nh3	co	0	0	1	1	N	C	52.3665648034	-1.88	0.84	2	3	0	0
fe	2	0.2	ncs	ncs	-1	-1	1	1	N	N	-20.3464734901	2.94	0.49	2	2	2	2
mn	3	0.15	co	co	0	0	1	1	C	C	7.39239838891	-5.34	-0.89	3	3	0	0
fe	2	0.3	cl	pisc	-1	0	1	1	Cl	C	7.51375963365	-1.96	0	3	1	0	2.25
ni	2	0.2	en	en	0	0	2	2	N	N	-30.0124603542	5.04	0.84	2	2	3	3
cr	2	0.1	cn	co	-1	0	1	1	C	C	34.4268264681	-4.54	-0.49	3	3	0	0
cr	3	0.2	cl	cl	-1	-1	1	1	Cl	Cl	-26.5412173003	0	0	3	3	0	0
fe	3	0.1	tbuc	tbuc	-2	-2	2	2	O	O	-14.1463127709	5.34	0.89	2	2	2.52	2.52
co	2	0	bipy	bipy	0	0	2	2	N	N	8.04875504442	2.94	0.49	2	2	4.297	4.297
fe	2	0.05	cn	acac	-1	0	1	2	C	O	9.90603170974	2.58	0.89	3	0	0	3.1
mn	3	0.1	co	co	0	0	1	1	C	C	10.4279995318	-5.34	-0.89	3	3	0	0
cr	2	0.15	cn	nh3	-1	0	1	1	C	N	-8.68992554287	2.38	0.84	3	2	0	0
fe	3	0	bipy	bipy	0	0	2	2	N	N	29.7066006078	2.94	0.49	2	2	4.297	4.297
fe	3	0.15	ox	ox	-2	-2	2	2	O	O	-7.02543564374	5.34	0.89	1	1	2.22	2.22
fe	3	0.1	cl	ncs	-1	-1	1	1	Cl	N	-10.5397259404	1.96	0.49	3	2	0	2
fe	3	0.05	cl	acac	-1	0	1	2	Cl	O	-7.09481611362	3.56	0.89	3	0	0	3.1
fe	2	0	co	en	0	0	1	2	C	N	41.2200680942	1.58	0.84	3	2	0	3
co	2	0.15	ncs	h2o	-1	0	1	1	N	O	-10.1664244132	5.94	1.24	2	1	2	0
cr	3	0.3	en	en	0	0	2	2	N	N	-27.5314514145	5.04	0.84	2	2	3	3
cr	2	0.15	co	en	0	0	1	2	C	N	-4.62056594784	1.58	0.84	3	2	0	3
fe	2	0.25	tbuc	tbuc	-2	-2	2	2	O	O	-35.5762768721	5.34	0.89	2	2	2.52	2.52
fe	3	0	h2o	pisc	0	0	1	1	O	C	28.9234586451	0.52	1.24	1	1	0	2.25
cr	2	0.15	scn	phen	-1	0	1	2	S	N	-2.07130988233	2.02	0.49	1	2	2	3.868
mn	3	0.05	pisc	pisc	0	0	1	1	C	C	35.9066346327	-2.94	-0.49	1	1	2.25	2.25
ni	2	0.1	nh3	bipy	0	0	1	2	N	N	-19.1808097595	3.64	0.84	2	2	0	4.297
cr	3	0.1	cn	cn	-1	-1	1	1	C	C	-21.7843129742	-2.94	-0.49	3	3	0	0
cr	2	0	cn	co	-1	0	1	1	C	C	36.4711607426	-4.54	-0.49	3	3	0	0
fe	2	0.15	co	ncs	0	-1	1	1	C	N	11.7557446325	0.18	0.49	3	2	0	2
fe	2	0.25	co	tbuc	0	-2	1	2	C	O	-8.36965800134	1.78	0.89	3	2	0	2.52
co	2	0.25	h2o	cn	0	-1	1	1	O	C	-43.0272602542	0.52	1.24	1	3	0	0
co	2	0.2	ox	ox	-2	-2	2	2	O	O	-18.5136649693	5.34	0.89	1	1	2.22	2.22
mn	3	0.15	pisc	pisc	0	0	1	1	C	C	25.9912249264	-2.94	-0.49	1	1	2.25	2.25
fe	3	0.1	bipy	bipy	0	0	2	2	N	N	25.2592174175	2.94	0.49	2	2	4.297	4.297
ni	2	0.15	nh3	bipy	0	0	1	2	N	N	-22.0293659689	3.64	0.84	2	2	0	4.297
fe	2	0	cn	pisc	-1	0	1	1	C	C	81.2163098409	-2.94	-0.49	3	1	0	2.25
cr	3	0.3	bipy	bipy	0	0	2	2	N	N	-26.2906412851	2.94	0.49	2	2	4.297	4.297
cr	2	0.05	pisc	pisc	0	0	1	1	C	C	27.9974751776	-2.94	-0.49	1	1	2.25	2.25
cr	2	0.1	ox	ox	-2	-2	2	2	O	O	2.3180288509	5.34	0.89	1	1	2.22	2.22
fe	3	0.15	ncs	ox	-1	-2	1	2	N	O	-2.36133519217	4.54	0.89	2	1	2	2.22
co	3	0	pisc	pisc	0	0	1	1	C	C	47.1774668536	-2.94	-0.49	1	1	2.25	2.25
fe	2	0.25	ncs	ncs	-1	-1	1	1	N	N	-24.1631671507	2.94	0.49	2	2	2	2
fe	3	0.3	nh3	nh3	0	0	1	1	N	N	-1.7331480433	5.04	0.84	2	2	0	0
fe	3	0.15	acac	acac	0	0	2	2	O	O	-1.44592600443	5.34	0.89	0	0	3.1	3.1
fe	2	0.2	co	ncs	0	-1	1	1	C	N	5.85200310083	0.18	0.49	3	2	0	2
fe	3	0.3	co	bipy	0	0	1	2	C	N	-16.9142818901	0.18	0.49	3	2	0	4.297
fe	2	0	pisc	cl	0	-1	1	1	C	Cl	15.9196116637	-0.98	0	1	3	2.25	0
cr	3	0.25	ncs	ncs	-1	-1	1	1	N	N	-23.4745515755	2.94	0.49	2	2	2	2
co	3	0.3	acac	acac	0	0	2	2	O	O	17.5263263073	5.34	0.89	0	0	3.1	3.1
fe	3	0.15	scn	co	-1	0	1	1	S	C	-12.7519225119	-3.5	0.03	1	3	2	0
ni	2	0.05	nh3	bipy	0	0	1	2	N	N	-16.3962585896	3.64	0.84	2	2	0	4.297
fe	2	0.15	acac	acac	0	0	2	2	O	O	-8.1049149037	5.34	0.89	0	0	3.1	3.1
fe	2	0.25	en	en	0	0	2	2	N	N	-8.50055531211	5.04	0.84	2	2	3	3
co	3	0.15	ox	ox	-2	-2	2	2	O	O	-14.5712454249	5.34	0.89	1	1	2.22	2.22
cr	3	0.25	cl	ox	-1	-2	1	2	Cl	O	-24.539730721	3.56	0.89	3	1	0	2.22
co	2	0	acac	acac	0	0	2	2	O	O	-3.04018980251	5.34	0.89	0	0	3.1	3.1
cr	3	0.25	pisc	ox	0	-2	1	2	C	O	-19.7840959081	2.58	0.89	1	1	2.25	2.22
co	2	0.1	h2o	phen	0	0	1	2	O	N	-2.29630881909	4.44	1.24	1	2	0	3.868
fe	2	0.3	pisc	cl	0	-1	1	1	C	Cl	-18.8058797211	-0.98	0	1	3	2.25	0
mn	2	0.2	nh3	nh3	0	0	1	1	N	N	-36.0212632077	5.04	0.84	2	2	0	0
ni	2	0.15	cn	acac	-1	0	1	2	C	O	-19.5365088436	2.58	0.89	3	0	0	3.1
cr	2	0.05	en	en	0	0	2	2	N	N	-8.91109347443	5.04	0.84	2	2	3	3
fe	3	0.25	ncs	acac	-1	0	1	2	N	O	-21.0751430904	4.54	0.89	2	0	2	3.1
co	3	0.15	ncs	ox	-1	-2	1	2	N	O	14.7666558063	4.54	0.89	2	1	2	2.22
cr	3	0	c2h3ns	c2h3ns	0	0	1	1	C	C	-18.6603613251	-2.94	-0.49	3	3	2	2
fe	2	0.1	co	en	0	0	1	2	C	N	25.8741751079	1.58	0.84	3	2	0	3
fe	3	0.3	cl	pisc	-1	0	1	1	Cl	C	16.5437707069	-1.96	0	3	1	0	2.25
fe	2	0.05	co	tbuc	0	-2	1	2	C	O	10.2678406606	1.78	0.89	3	2	0	2.52
cr	2	0.2	acac	acac	0	0	2	2	O	O	-15.9070464863	5.34	0.89	0	0	3.1	3.1
co	3	0.15	nh3	nh3	0	0	1	1	N	N	39.1500643091	5.04	0.84	2	2	0	0
fe	3	0.2	ncs	ox	-1	-2	1	2	N	O	-5.81007545958	4.54	0.89	2	1	2	2.22
co	2	0	ncs	h2o	-1	0	1	1	N	O	-4.75525027526	5.94	1.24	2	1	2	0
cr	2	0.25	h2o	ox	0	-2	1	2	O	O	-44.2791565224	6.04	1.24	1	1	0	2.22
fe	2	0.1	ncs	pisc	-1	0	1	1	N	C	27.6094565561	-0.98	0.49	2	1	2	2.25
fe	3	0	ncs	ncs	-1	-1	1	1	N	N	0.0284862103107	2.94	0.49	2	2	2	2
ni	2	0	nh3	nh3	0	0	1	1	N	N	0.552034351031	5.04	0.84	2	2	0	0
mn	2	0.05	nh3	ncs	0	-1	1	1	N	N	-18.0413654886	3.64	0.84	2	2	0	2
cr	3	0.15	ncs	ncs	-1	-1	1	1	N	N	-21.2045264101	2.94	0.49	2	2	2	2
fe	2	0.1	phen	phen	0	0	2	2	N	N	15.0632139869	2.94	0.49	2	2	3.868	3.868
co	2	0.1	nh3	nh3	0	0	1	1	N	N	-4.44204170814	5.04	0.84	2	2	0	0
co	3	0.1	ncs	acac	-1	0	1	2	N	O	2.32907464089	4.54	0.89	2	0	2	3.1
mn	3	0.15	h2o	h2o	0	0	1	1	O	O	-9.71392359445	7.44	1.24	1	1	0	0
co	3	0.05	co	co	0	0	1	1	C	C	71.606271742	-5.34	-0.89	3	3	0	0
cr	3	0	pisc	ox	0	-2	1	2	C	O	-12.3681710145	2.58	0.89	1	1	2.25	2.22
co	3	0.05	en	en	0	0	2	2	N	N	47.6915455071	5.04	0.84	2	2	3	3
cr	2	0	scn	phen	-1	0	1	2	S	N	10.2210308112	2.02	0.49	1	2	2	3.868
ni	2	0.15	h2o	en	0	0	1	2	O	N	-7.77619368645	5.84	1.24	1	2	0	3
co	2	0.2	pisc	en	0	0	1	2	C	N	0.192286892675	2.38	0.84	1	2	2.25	3
fe	3	0.05	h2o	porphyrin	0	-2	1	4	O	N	15.3473126626	4.44	1.24	1	2	0	6.9575
cr	3	0.25	cn	cn	-1	-1	1	1	C	C	-24.6999128099	-2.94	-0.49	3	3	0	0
mn	3	0.2	cl	phen	-1	0	1	2	Cl	N	-8.03091540262	1.96	0.49	3	2	0	3.868
mn	2	0.25	nh3	acac	0	0	1	2	N	O	-36.3058538504	5.24	0.89	2	0	0	3.1
mn	3	0.15	co	en	0	0	1	2	C	N	-9.50388114643	1.58	0.84	3	2	0	3
mn	3	0.3	co	h2o	0	0	1	1	C	O	-10.3745170025	3.18	1.24	3	1	0	0
fe	2	0.15	pisc	ncs	0	-1	1	1	C	N	3.37296416303	0.98	0.49	1	2	2.25	2
cr	3	0.15	scn	h2o	-1	0	1	1	S	O	-22.7751823782	5.02	1.24	1	1	2	0
fe	3	0	cl	acac	-1	0	1	2	Cl	O	1.11283255538	3.56	0.89	3	0	0	3.1
fe	3	0	cl	pisc	-1	0	1	1	Cl	C	39.076555081	-1.96	0	3	1	0	2.25
co	2	0.3	tbuc	tbuc	-2	-2	2	2	O	O	-22.3561954974	5.34	0.89	2	2	2.52	2.52
cr	2	0.25	scn	nh3	-1	0	1	1	S	N	-20.1494986032	3.42	0.84	1	2	2	0
mn	2	0.25	co	nh3	0	0	1	1	C	N	-22.3611646786	1.58	0.84	3	2	0	0
mn	3	0.15	cl	ncs	-1	-1	1	1	Cl	N	-9.08152303626	1.96	0.49	3	2	0	2
ni	2	0.05	cn	acac	-1	0	1	2	C	O	-13.3884589193	2.58	0.89	3	0	0	3.1
fe	2	0.05	ncs	h2o	-1	0	1	1	N	O	-12.0586183775	5.94	1.24	2	1	2	0
mn	2	0.2	nh3	cn	0	-1	1	1	N	C	-17.4389448632	-0.28	0.84	2	3	0	0
co	2	0.05	bipy	bipy	0	0	2	2	N	N	4.0731568403	2.94	0.49	2	2	4.297	4.297
co	2	0.05	cn	acac	-1	0	1	2	C	O	8.8234000957	2.58	0.89	3	0	0	3.1
fe	3	0.25	scn	nh3	-1	0	1	1	S	N	4.53357814016	3.42	0.84	1	2	2	0
mn	2	0.2	bipy	bipy	0	0	2	2	N	N	-21.8983438469	2.94	0.49	2	2	4.297	4.297
mn	2	0.1	h2o	h2o	0	0	1	1	O	O	-42.0968564877	7.44	1.24	1	1	0	0
fe	3	0.05	tbuc	tbuc	-2	-2	2	2	O	O	-11.0895064046	5.34	0.89	2	2	2.52	2.52
cr	3	0.15	pisc	ox	0	-2	1	2	C	O	-16.9284312767	2.58	0.89	1	1	2.25	2.22
mn	3	0.15	co	h2o	0	0	1	1	C	O	-4.20898925812	3.18	1.24	3	1	0	0
co	3	0	ncs	ox	-1	-2	1	2	N	O	20.4997181531	4.54	0.89	2	1	2	2.22
mn	2	0	co	nh3	0	0	1	1	C	N	15.5240082157	1.58	0.84	3	2	0	0
fe	3	0.05	h2o	h2o	0	0	1	1	O	O	-18.0243497036	7.44	1.24	1	1	0	0
cr	3	0.15	c2h3ns	c2h3ns	0	0	1	1	C	C	-22.322582978	-2.94	-0.49	3	3	2	2
fe	3	0	pisc	cl	0	-1	1	1	C	Cl	20.2069554609	-0.98	0	1	3	2.25	0
fe	3	0.1	co	co	0	0	1	1	C	C	31.1965950631	-5.34	-0.89	3	3	0	0
cr	2	0.1	en	en	0	0	2	2	N	N	-10.4839882066	5.04	0.84	2	2	3	3
mn	3	0.2	nh3	cn	0	-1	1	1	N	C	-3.94521835997	-0.28	0.84	2	3	0	0
co	3	0.3	pisc	pisc	0	0	1	1	C	C	25.6075248846	-2.94	-0.49	1	1	2.25	2.25
fe	3	0.15	cl	cl	-1	-1	1	1	Cl	Cl	-22.3683415617	0	0	3	3	0	0
mn	3	0.15	cn	cn	-1	-1	1	1	C	C	12.1156517293	-2.94	-0.49	3	3	0	0
fe	2	0	h2o	h2o	0	0	1	1	O	O	-14.0142371866	7.44	1.24	1	1	0	0
fe	3	0.2	nh3	nh3	0	0	1	1	N	N	5.80457038584	5.04	0.84	2	2	0	0
cr	2	0.1	scn	phen	-1	0	1	2	S	N	2.18798627047	2.02	0.49	1	2	2	3.868
cr	3	0.1	co	h2o	0	0	1	1	C	O	-20.8370563866	3.18	1.24	3	1	0	0
fe	2	0.1	c2h3ns	c2h3ns	0	0	1	1	C	C	58.2303582964	-2.94	-0.49	3	3	2	2
fe	2	0.2	co	en	0	0	1	2	C	N	11.6422684779	1.58	0.84	3	2	0	3
co	2	0.15	nh3	nh3	0	0	1	1	N	N	-7.45285423749	5.04	0.84	2	2	0	0
fe	3	0.1	cn	cn	-1	-1	1	1	C	C	45.955396653	-2.94	-0.49	3	3	0	0
co	2	0	tbuc	tbuc	-2	-2	2	2	O	O	-11.5434948589	5.34	0.89	2	2	2.52	2.52
fe	3	0.15	cn	ncs	-1	-1	1	1	C	N	8.43725778886	0.98	0.49	3	2	0	2
fe	3	0.3	ncs	ox	-1	-2	1	2	N	O	-13.0830954696	4.54	0.89	2	1	2	2.22
mn	3	0.3	nh3	nh3	0	0	1	1	N	N	-8.38230337454	5.04	0.84	2	2	0	0
fe	2	0.2	cn	pisc	-1	0	1	1	C	C	57.413329656	-2.94	-0.49	3	1	0	2.25
fe	3	0.2	ncs	acac	-1	0	1	2	N	O	-18.2531268094	4.54	0.89	2	0	2	3.1
mn	2	0.15	ncs	ncs	-1	-1	1	1	N	N	-42.3703870959	2.94	0.49	2	2	2	2
cr	3	0.1	ncs	cn	-1	-1	1	1	N	C	-21.6900497644	-0.98	0.49	2	3	2	0
cr	3	0.3	cn	cn	-1	-1	1	1	C	C	-25.5807886088	-2.94	-0.49	3	3	0	0
mn	2	0.15	ox	ox	-2	-2	2	2	O	O	-49.0998786395	5.34	0.89	1	1	2.22	2.22
mn	3	0	cn	cn	-1	-1	1	1	C	C	21.9636636431	-2.94	-0.49	3	3	0	0
co	2	0.2	h2o	phen	0	0	1	2	O	N	-6.61923093306	4.44	1.24	1	2	0	3.868
co	2	0.05	pisc	en	0	0	1	2	C	N	12.506584628	2.38	0.84	1	2	2.25	3
fe	2	0.15	phen	phen	0	0	2	2	N	N	9.58441433375	2.94	0.49	2	2	3.868	3.868
ni	2	0.2	ox	ox	-2	-2	2	2	O	O	-31.9059741582	5.34	0.89	1	1	2.22	2.22
co	2	0.05	c2h3ns	c2h3ns	0	0	1	1	C	C	25.4453136199	-2.94	-0.49	3	3	2	2
mn	3	0.15	ox	ox	-2	-2	2	2	O	O	-9.06773528309	5.34	0.89	1	1	2.22	2.22
mn	3	0	bipy	bipy	0	0	2	2	N	N	8.53526377615	2.94	0.49	2	2	4.297	4.297
fe	3	0.2	cl	acac	-1	0	1	2	Cl	O	-16.2462542573	3.56	0.89	3	0	0	3.1
cr	2	0.15	co	co	0	0	1	1	C	C	8.77732374134	-5.34	-0.89	3	3	0	0
co	3	0.25	en	en	0	0	2	2	N	N	37.267146371	5.04	0.84	2	2	3	3
fe	2	0.1	co	tbuc	0	-2	1	2	C	O	5.78347359607	1.78	0.89	3	2	0	2.52
fe	2	0.15	co	tbuc	0	-2	1	2	C	O	1.87529464499	1.78	0.89	3	2	0	2.52
fe	3	0.3	scn	nh3	-1	0	1	1	S	N	1.13439608656	3.42	0.84	1	2	2	0
ni	2	0.2	bipy	bipy	0	0	2	2	N	N	-29.8122704877	2.94	0.49	2	2	4.297	4.297
cr	2	0.05	h2o	cn	0	-1	1	1	O	C	18.4957372254	0.52	1.24	1	3	0	0
mn	2	0.3	ncs	ncs	-1	-1	1	1	N	N	-54.1909349596	2.94	0.49	2	2	2	2
co	2	0.2	ncs	h2o	-1	0	1	1	N	O	-11.9203052911	5.94	1.24	2	1	2	0
cr	3	0.05	scn	h2o	-1	0	1	1	S	O	-20.4952374878	5.02	1.24	1	1	2	0
co	3	0.25	ox	ox	-2	-2	2	2	O	O	-21.6331585434	5.34	0.89	1	1	2.22	2.22
fe	3	0.2	cl	pisc	-1	0	1	1	Cl	C	25.8016682627	-1.96	0	3	1	0	2.25
fe	2	0.25	acac	acac	0	0	2	2	O	O	-23.505485071	5.34	0.89	0	0	3.1	3.1
co	3	0.1	c2h3ns	c2h3ns	0	0	1	1	C	C	82.6744482372	-2.94	-0.49	3	3	2	2
fe	3	0	ncs	ox	-1	-2	1	2	N	O	8.73031007694	4.54	0.89	2	1	2	2.22
co	2	0	pisc	cl	0	-1	1	1	C	Cl	11.5475648823	-0.98	0	1	3	2.25	0
co	2	0.2	cn	acac	-1	0	1	2	C	O	-0.986814943048	2.58	0.89	3	0	0	3.1
fe	3	0.25	cn	ncs	-1	-1	1	1	C	N	1.01792859636	0.98	0.49	3	2	0	2
mn	2	0.1	co	nh3	0	0	1	1	C	N	-1.01054827475	1.58	0.84	3	2	0	0
mn	3	0.15	bipy	bipy	0	0	2	2	N	N	1.55382297646	2.94	0.49	2	2	4.297	4.297
mn	2	0.15	nh3	acac	0	0	1	2	N	O	-26.5881465023	5.24	0.89	2	0	0	3.1
fe	3	0.2	co	co	0	0	1	1	C	C	19.9829191228	-5.34	-0.89	3	3	0	0
co	3	0.1	ncs	ncs	-1	-1	1	1	N	N	8.84422762154	2.94	0.49	2	2	2	2
fe	3	0.05	bipy	bipy	0	0	2	2	N	N	29.4419689554	2.94	0.49	2	2	4.297	4.297
fe	3	0.25	h2o	pisc	0	0	1	1	O	C	2.92406141812	0.52	1.24	1	1	0	2.25
co	2	0.05	pisc	cl	0	-1	1	1	C	Cl	8.81651688659	-0.98	0	1	3	2.25	0
mn	2	0.05	ncs	ncs	-1	-1	1	1	N	N	-31.9703097067	2.94	0.49	2	2	2	2
cr	3	0.25	ox	ox	-2	-2	2	2	O	O	-24.9260139663	5.34	0.89	1	1	2.22	2.22
co	2	0.3	h2o	nh3	0	0	1	1	O	N	-9.11026451726	5.84	1.24	1	2	0	0
fe	2	0.1	en	en	0	0	2	2	N	N	2.41160274198	5.04	0.84	2	2	3	3
fe	2	0	pisc	ox	0	-2	1	2	C	O	28.7735373324	2.58	0.89	1	1	2.25	2.22
fe	3	0.2	c2h3ns	c2h3ns	0	0	1	1	C	C	37.6766271806	-2.94	-0.49	3	3	2	2
ni	2	0.05	pisc	pisc	0	0	1	1	C	C	-1.91627838727	-2.94	-0.49	1	1	2.25	2.25
fe	3	0.25	co	bipy	0	0	1	2	C	N	-2.54660327116	0.18	0.49	3	2	0	4.297
fe	2	0.25	h2o	ncs	0	-1	1	1	O	N	-23.9391996508	4.44	1.24	1	2	0	2
mn	2	0	pisc	nh3	0	0	1	1	C	N	4.3652458389	2.38	0.84	1	2	2.25	0
cr	3	0.2	scn	scn	-1	-1	1	1	S	S	-26.19818505	0.18	0.03	1	1	2	2
ni	2	0.05	c2h3ns	c2h3ns	0	0	1	1	C	C	-22.5450619013	-2.94	-0.49	3	3	2	2
co	3	0.3	nh3	acac	0	0	1	2	N	O	17.7691645719	5.24	0.89	2	0	0	3.1
fe	3	0.05	co	bipy	0	0	1	2	C	N	23.9047153955	0.18	0.49	3	2	0	4.297
co	2	0.1	tbuc	tbuc	-2	-2	2	2	O	O	-15.6404615242	5.34	0.89	2	2	2.52	2.52
fe	2	0.3	co	en	0	0	1	2	C	N	-0.805393619775	1.58	0.84	3	2	0	3
cr	3	0.1	cl	ncs	-1	-1	1	1	Cl	N	-21.6420682302	1.96	0.49	3	2	0	2
co	3	0.25	pisc	pisc	0	0	1	1	C	C	30.0823816111	-2.94	-0.49	1	1	2.25	2.25
mn	3	0.3	h2o	h2o	0	0	1	1	O	O	-14.2818407215	7.44	1.24	1	1	0	0
cr	2	0.2	h2o	cn	0	-1	1	1	O	C	15.9180644149	0.52	1.24	1	3	0	0
mn	2	0.15	acac	acac	0	0	2	2	O	O	-30.601055764	5.34	0.89	0	0	3.1	3.1
cr	2	0	h2o	bipy	0	0	1	2	O	N	-6.42015759333	4.44	1.24	1	2	0	4.297
co	2	0.15	c2h3ns	c2h3ns	0	0	1	1	C	C	15.3586747799	-2.94	-0.49	3	3	2	2
fe	3	0.1	en	en	0	0	2	2	N	N	16.3453511063	5.04	0.84	2	2	3	3
ni	2	0.1	tbuc	tbuc	-2	-2	2	2	O	O	-25.4479012787	5.34	0.89	2	2	2.52	2.52
cr	3	0.1	en	en	0	0	2	2	N	N	-24.6866362255	5.04	0.84	2	2	3	3
fe	2	0.1	nh3	nh3	0	0	1	1	N	N	-3.6350870342	5.04	0.84	2	2	0	0
fe	3	0.05	ncs	pisc	-1	0	1	1	N	C	42.5007451256	-0.98	0.49	2	1	2	2.25
mn	3	0.1	cl	phen	-1	0	1	2	Cl	N	-3.57411022754	1.96	0.49	3	2	0	3.868
ni	2	0.3	bipy	bipy	0	0	2	2	N	N	-35.8070930054	2.94	0.49	2	2	4.297	4.297
cr	3	0	co	h2o	0	0	1	1	C	O	-18.1965982886	3.18	1.24	3	1	0	0
co	2	0.15	ncs	ncs	-1	-1	1	1	N	N	-15.3693576813	2.94	0.49	2	2	2	2
fe	3	0.2	acac	acac	0	0	2	2	O	O	-4.96583928369	5.34	0.89	0	0	3.1	3.1
cr	2	0.25	cn	nh3	-1	0	1	1	C	N	-12.3788102414	2.38	0.84	3	2	0	0
fe	2	0.25	h2o	scn	0	-1	1	1	O	S	-17.2845410028	2.6	1.24	1	1	0	2
fe	2	0.3	en	en	0	0	2	2	N	N	-11.8129385012	5.04	0.84	2	2	3	3
cr	2	0.3	nh3	cn	0	-1	1	1	N	C	-12.5006956443	-0.28	0.84	2	3	0	0
fe	3	0.3	cn	cn	-1	-1	1	1	C	C	24.2452753858	-2.94	-0.49	3	3	0	0
fe	3	0.05	phen	phen	0	0	2	2	N	N	25.2427960717	2.94	0.49	2	2	3.868	3.868
fe	3	0.2	ncs	pisc	-1	0	1	1	N	C	27.182633657	-0.98	0.49	2	1	2	2.25
cr	2	0.15	h2o	ox	0	-2	1	2	O	O	-38.5323526698	6.04	1.24	1	1	0	2.22
co	2	0.2	h2o	h2o	0	0	1	1	O	O	-19.66440823	7.44	1.24	1	1	0	0
ni	2	0.1	en	en	0	0	2	2	N	N	-24.3388374797	5.04	0.84	2	2	3	3
cr	2	0.05	bipy	bipy	0	0	2	2	N	N	7.272879699	2.94	0.49	2	2	4.297	4.297
fe	2	0	acac	acac	0	0	2	2	O	O	8.05839251594	5.34	0.89	0	0	3.1	3.1
fe	2	0.05	cn	cn	-1	-1	1	1	C	C	27.5030005957	-2.94	-0.49	3	3	0	0
ni	2	0.3	acac	acac	0	0	2	2	O	O	-39.1679343849	5.34	0.89	0	0	3.1	3.1
cr	3	0	ox	ox	-2	-2	2	2	O	O	-20.6899457495	5.34	0.89	1	1	2.22	2.22
cr	2	0.05	ncs	h2o	-1	0	1	1	N	O	-14.4929725251	5.94	1.24	2	1	2	0
co	2	0.15	ox	ox	-2	-2	2	2	O	O	-16.5438517812	5.34	0.89	1	1	2.22	2.22
fe	3	0	cn	porphyrin	-1	-2	1	4	C	N	44.8158076785	0.98	0.49	3	2	0	6.9575
mn	2	0.3	co	nh3	0	0	1	1	C	N	-28.5268550732	1.58	0.84	3	2	0	0
fe	3	0.3	h2o	pisc	0	0	1	1	O	C	-1.86524383318	0.52	1.24	1	1	0	2.25
co	3	0.25	c2h3ns	c2h3ns	0	0	1	1	C	C	69.13019176	-2.94	-0.49	3	3	2	2
cr	2	0.2	bipy	bipy	0	0	2	2	N	N	-3.33412267358	2.94	0.49	2	2	4.297	4.297
cr	2	0	c2h3ns	c2h3ns	0	0	1	1	C	C	30.9757927182	-2.94	-0.49	3	3	2	2
mn	2	0.3	nh3	nh3	0	0	1	1	N	N	-42.5237545627	5.04	0.84	2	2	0	0
fe	3	0.3	ox	ox	-2	-2	2	2	O	O	-17.115883087	5.34	0.89	1	1	2.22	2.22
fe	3	0	acac	acac	0	0	2	2	O	O	8.93581080281	5.34	0.89	0	0	3.1	3.1
co	2	0.2	tbuc	tbuc	-2	-2	2	2	O	O	-19.2416022667	5.34	0.89	2	2	2.52	2.52
cr	3	0.1	h2o	h2o	0	0	1	1	O	O	-23.0636655849	7.44	1.24	1	1	0	0
mn	2	0.15	nh3	ncs	0	-1	1	1	N	N	-25.4362213284	3.64	0.84	2	2	0	2
mn	3	0.05	co	nh3	0	0	1	1	C	N	-3.50139592799	1.58	0.84	3	2	0	0
fe	2	0.25	ox	ox	-2	-2	2	2	O	O	-32.969860447	5.34	0.89	1	1	2.22	2.22
co	2	0	c2h3ns	c2h3ns	0	0	1	1	C	C	33.5006003428	-2.94	-0.49	3	3	2	2
co	3	0.25	ncs	ox	-1	-2	1	2	N	O	5.83952288823	4.54	0.89	2	1	2	2.22
mn	3	0.2	h2o	h2o	0	0	1	1	O	O	-11.2519524205	7.44	1.24	1	1	0	0
cr	3	0.3	tbuc	tbuc	-2	-2	2	2	O	O	-25.4072149129	5.34	0.89	2	2	2.52	2.52
cr	2	0.1	c2h3ns	c2h3ns	0	0	1	1	C	C	22.2439672072	-2.94	-0.49	3	3	2	2
mn	3	0	h2o	h2o	0	0	1	1	O	O	-5.05540483555	7.44	1.24	1	1	0	0
ni	2	0.05	ox	ox	-2	-2	2	2	O	O	-21.2480584665	5.34	0.89	1	1	2.22	2.22
cr	2	0.3	acac	acac	0	0	2	2	O	O	-20.4137470356	5.34	0.89	0	0	3.1	3.1
mn	2	0.2	co	nh3	0	0	1	1	C	N	-15.7197669273	1.58	0.84	3	2	0	0
fe	2	0.15	co	en	0	0	1	2	C	N	18.5622058653	1.58	0.84	3	2	0	3
co	3	0	phen	phen	0	0	2	2	N	N	43.2029100635	2.94	0.49	2	2	3.868	3.868
fe	2	0.05	cn	pisc	-1	0	1	1	C	C	73.1979262951	-2.94	-0.49	3	1	0	2.25
ni	2	0.25	ox	ox	-2	-2	2	2	O	O	-35.1405249589	5.34	0.89	1	1	2.22	2.22
cr	3	0.25	cl	cl	-1	-1	1	1	Cl	Cl	-27.3589899786	0	0	3	3	0	0
cr	2	0.15	h2o	h2o	0	0	1	1	O	O	-15.0730713376	7.44	1.24	1	1	0	0
cr	2	0.05	cl	h2o	-1	0	1	1	Cl	O	-27.3906503176	4.96	1.24	3	1	0	0
mn	3	0	nh3	phen	0	0	1	2	N	N	-1.37358789632	3.64	0.84	2	2	0	3.868
cr	3	0.25	ncs	cn	-1	-1	1	1	N	C	-24.7606368559	-0.98	0.49	2	3	2	0
fe	2	0.2	ox	ox	-2	-2	2	2	O	O	-29.8427118279	5.34	0.89	1	1	2.22	2.22
ni	2	0	ox	ox	-2	-2	2	2	O	O	-17.5226881983	5.34	0.89	1	1	2.22	2.22
co	2	0.25	ncs	h2o	-1	0	1	1	N	O	-13.4957901293	5.94	1.24	2	1	2	0
mn	2	0.2	co	ncs	0	-1	1	1	C	N	-6.25598981837	0.18	0.49	3	2	0	2
co	3	0.15	co	co	0	0	1	1	C	C	61.2051686264	-5.34	-0.89	3	3	0	0
mn	3	0.3	co	en	0	0	1	2	C	N	-18.1879170781	1.58	0.84	3	2	0	3
co	3	0	bipy	bipy	0	0	2	2	N	N	54.4382191883	2.94	0.49	2	2	4.297	4.297
mn	2	0.05	co	nh3	0	0	1	1	C	N	7.04387279942	1.58	0.84	3	2	0	0
mn	2	0.3	acac	acac	0	0	2	2	O	O	-43.8841768809	5.34	0.89	0	0	3.1	3.1
mn	3	0.15	pisc	h2o	0	0	1	1	C	O	-31.484381609	3.98	1.24	1	1	2.25	0
co	3	0.05	nh3	nh3	0	0	1	1	N	N	45.0021705097	5.04	0.84	2	2	0	0
mn	2	0.2	co	co	0	0	1	1	C	C	-6.56987709918	-5.34	-0.89	3	3	0	0
cr	2	0	nh3	porphyrin	0	-2	1	4	N	N	13.8169101418	3.64	0.84	2	2	0	6.9575
cr	3	0.2	h2o	h2o	0	0	1	1	O	O	-24.8326186642	7.44	1.24	1	1	0	0
fe	3	0	nh3	nh3	0	0	1	1	N	N	21.0379976324	5.04	0.84	2	2	0	0
mn	3	0.2	c2h3ns	c2h3ns	0	0	1	1	C	C	15.6635510943	-2.94	-0.49	3	3	2	2
fe	3	0	cn	cn	-1	-1	1	1	C	C	57.8995852503	-2.94	-0.49	3	3	0	0
mn	3	0.05	phen	phen	0	0	2	2	N	N	7.48870250889	2.94	0.49	2	2	3.868	3.868
cr	2	0.15	pisc	pisc	0	0	1	1	C	C	18.6610324459	-2.94	-0.49	1	1	2.25	2.25
fe	2	0.1	cn	pisc	-1	0	1	1	C	C	65.8124064086	-2.94	-0.49	3	1	0	2.25
mn	3	0.3	scn	nh3	-1	0	1	1	S	N	-26.6878107446	3.42	0.84	1	2	2	0
co	3	0.05	tbuc	tbuc	-2	-2	2	2	O	O	1.37555086996	5.34	0.89	2	2	2.52	2.52
co	3	0.05	co	acac	0	0	1	2	C	O	19.635458165	1.78	0.89	3	0	0	3.1
cr	3	0.25	acac	acac	0	0	2	2	O	O	-24.939396788	5.34	0.89	0	0	3.1	3.1
mn	2	0.3	phen	phen	0	0	2	2	N	N	-31.8374838098	2.94	0.49	2	2	3.868	3.868
ni	2	0.2	nh3	bipy	0	0	1	2	N	N	-24.9341723363	3.64	0.84	2	2	0	4.297
co	3	0	ncs	acac	-1	0	1	2	N	O	6.48173172578	4.54	0.89	2	0	2	3.1
fe	3	0.05	pisc	pisc	0	0	1	1	C	C	61.3672426551	-2.94	-0.49	1	1	2.25	2.25
fe	3	0.05	pisc	cl	0	-1	1	1	C	Cl	15.1025272376	-0.98	0	1	3	2.25	0
co	2	0	pisc	en	0	0	1	2	C	N	16.4090776573	2.38	0.84	1	2	2.25	3
mn	3	0.15	en	en	0	0	2	2	N	N	-1.72050110145	5.04	0.84	2	2	3	3
fe	3	0	cl	cl	-1	-1	1	1	Cl	Cl	-13.9165178456	0	0	3	3	0	0
cr	2	0.25	h2o	h2o	0	0	1	1	O	O	-20.0465536182	7.44	1.24	1	1	0	0
ni	2	0	c2h3ns	c2h3ns	0	0	1	1	C	C	-19.5140837428	-2.94	-0.49	3	3	2	2
ni	2	0.25	bipy	bipy	0	0	2	2	N	N	-32.8483293357	2.94	0.49	2	2	4.297	4.297
fe	3	0.1	nh3	nh3	0	0	1	1	N	N	13.3827691068	5.04	0.84	2	2	0	0
cr	3	0.25	en	en	0	0	2	2	N	N	-26.8384647369	5.04	0.84	2	2	3	3
fe	3	0.1	cn	porphyrin	-1	-2	1	4	C	N	34.9980782196	0.98	0.49	3	2	0	6.9575
co	3	0.05	h2o	h2o	0	0	1	1	O	O	5.27688714911	7.44	1.24	1	1	0	0
cr	2	0.05	co	en	0	0	1	2	C	N	4.19379099014	1.58	0.84	3	2	0	3
mn	3	0.05	nh3	cn	0	-1	1	1	N	C	3.11165416693	-0.28	0.84	2	3	0	0
co	2	0.15	co	co	0	0	1	1	C	C	11.3011864629	-5.34	-0.89	3	3	0	0
mn	3	0.05	nh3	nh3	0	0	1	1	N	N	0.50413150622	5.04	0.84	2	2	0	0
fe	3	0.25	c2h3ns	c2h3ns	0	0	1	1	C	C	32.2798927151	-2.94	-0.49	3	3	2	2
mn	2	0.15	co	nh3	0	0	1	1	C	N	-8.60513219696	1.58	0.84	3	2	0	0
fe	3	0.25	tbuc	tbuc	-2	-2	2	2	O	O	-23.2308405085	5.34	0.89	2	2	2.52	2.52
mn	3	0.2	bipy	bipy	0	0	2	2	N	N	-0.452301396309	2.94	0.49	2	2	4.297	4.297
fe	3	0.1	co	bipy	0	0	1	2	C	N	16.6999275767	0.18	0.49	3	2	0	4.297
fe	3	0.2	h2o	porphyrin	0	-2	1	4	O	N	-1.42819398056	4.44	1.24	1	2	0	6.9575
ni	2	0	co	acac	0	0	1	2	C	O	-13.2693895258	1.78	0.89	3	0	0	3.1
fe	2	0.05	h2o	h2o	0	0	1	1	O	O	-16.8962819826	7.44	1.24	1	1	0	0
mn	3	0.1	co	nh3	0	0	1	1	C	N	-6.74326536605	1.58	0.84	3	2	0	0
cr	3	0	cl	cl	-1	-1	1	1	Cl	Cl	-12.5246398188	0	0	3	3	0	0
co	2	0.3	c2h3ns	c2h3ns	0	0	1	1	C	C	1.9144669571	-2.94	-0.49	3	3	2	2
fe	3	0.15	cl	pisc	-1	0	1	1	Cl	C	30.6626366736	-1.96	0	3	1	0	2.25
mn	3	0.2	nh3	nh3	0	0	1	1	N	N	-4.94906138726	5.04	0.84	2	2	0	0
fe	3	0.2	scn	co	-1	0	1	1	S	C	-17.3002725905	-3.5	0.03	1	3	2	0
co	2	0.1	bipy	bipy	0	0	2	2	N	N	0.383045863464	2.94	0.49	2	2	4.297	4.297
co	2	0.15	cn	acac	-1	0	1	2	C	O	1.94654973523	2.58	0.89	3	0	0	3.1
ni	2	0.3	h2o	en	0	0	1	2	O	N	-16.9999221221	5.84	1.24	1	2	0	3
co	3	0	acac	acac	0	0	2	2	O	O	31.9299618821	5.34	0.89	0	0	3.1	3.1
co	3	0.2	cn	cn	-1	-1	1	1	C	C	69.0990038724	-2.94	-0.49	3	3	0	0
co	3	0.05	c2h3ns	c2h3ns	0	0	1	1	C	C	86.8761000954	-2.94	-0.49	3	3	2	2
mn	2	0	nh3	nh3	0	0	1	1	N	N	-21.4084981478	5.04	0.84	2	2	0	0
cr	2	0.3	phen	phen	0	0	2	2	N	N	-8.31813775557	2.94	0.49	2	2	3.868	3.868
fe	2	0.05	h2o	ncs	0	-1	1	1	O	N	-9.95096562128	4.44	1.24	1	2	0	2
fe	3	0	h2o	porphyrin	0	-2	1	4	O	N	18.6968421883	4.44	1.24	1	2	0	6.9575
mn	3	0	en	en	0	0	2	2	N	N	3.69534942178	5.04	0.84	2	2	3	3
co	3	0.15	acac	acac	0	0	2	2	O	O	24.8412280249	5.34	0.89	0	0	3.1	3.1
mn	3	0.1	en	en	0	0	2	2	N	N	0.14895689415	5.04	0.84	2	2	3	3
fe	2	0.1	ox	ox	-2	-2	2	2	O	O	-22.73449915	5.34	0.89	1	1	2.22	2.22
fe	3	0	pisc	pisc	0	0	1	1	C	C	65.5331762616	-2.94	-0.49	1	1	2.25	2.25
fe	2	0.05	co	en	0	0	1	2	C	N	33.4797261304	1.58	0.84	3	2	0	3
cr	3	0.25	co	co	0	0	1	1	C	C	-26.1234700009	-5.34	-0.89	3	3	0	0
ni	2	0.3	cn	acac	-1	0	1	2	C	O	-28.2268639165	2.58	0.89	3	0	0	3.1
ni	2	0.2	c2h3ns	c2h3ns	0	0	1	1	C	C	-31.9514051195	-2.94	-0.49	3	3	2	2
co	3	0.05	cn	cn	-1	-1	1	1	C	C	83.5876415654	-2.94	-0.49	3	3	0	0
fe	2	0.15	en	en	0	0	2	2	N	N	-1.38676489508	5.04	0.84	2	2	3	3
cr	2	0.1	co	en	0	0	1	2	C	N	-0.385859551176	1.58	0.84	3	2	0	3
cr	3	0.3	co	h2o	0	0	1	1	C	O	-25.0513835501	3.18	1.24	3	1	0	0
fe	3	0.3	pisc	cl	0	-1	1	1	C	Cl	-4.41562244949	-0.98	0	1	3	2.25	0
cr	3	0.3	cl	cl	-1	-1	1	1	Cl	Cl	-28.1482099303	0	0	3	3	0	0
fe	2	0.1	cn	acac	-1	0	1	2	C	O	4.20753883378	2.58	0.89	3	0	0	3.1
fe	3	0.25	phen	phen	0	0	2	2	N	N	7.17253197377	2.94	0.49	2	2	3.868	3.868
ni	2	0.15	ncs	ncs	-1	-1	1	1	N	N	-40.548222446	2.94	0.49	2	2	2	2
co	2	0.3	acac	acac	0	0	2	2	O	O	-15.4024139769	5.34	0.89	0	0	3.1	3.1
fe	2	0.2	tbuc	tbuc	-2	-2	2	2	O	O	-32.6114055943	5.34	0.89	2	2	2.52	2.52
mn	2	0.1	bipy	bipy	0	0	2	2	N	N	-9.90139454381	2.94	0.49	2	2	4.297	4.297
cr	3	0.3	co	co	0	0	1	1	C	C	-26.9152668184	-5.34	-0.89	3	3	0	0
mn	3	0.3	co	nh3	0	0	1	1	C	N	-17.6031277613	1.58	0.84	3	2	0	0
fe	2	0.15	cn	pisc	-1	0	1	1	C	C	57.3985478028	-2.94	-0.49	3	1	0	2.25
co	2	0.15	h2o	h2o	0	0	1	1	O	O	-18.0607228235	7.44	1.24	1	1	0	0
co	2	0.05	acac	acac	0	0	2	2	O	O	-6.60049382819	5.34	0.89	0	0	3.1	3.1
ni	2	0.05	en	en	0	0	2	2	N	N	-21.5536658288	5.04	0.84	2	2	3	3
cr	2	0.2	nh3	nh3	0	0	1	1	N	N	-17.0292774951	5.04	0.84	2	2	0	0
co	3	0.15	co	acac	0	0	1	2	C	O	11.4976434038	1.78	0.89	3	0	0	3.1
fe	3	0.3	cl	ncs	-1	-1	1	1	Cl	N	-22.7099090174	1.96	0.49	3	2	0	2
fe	3	0.1	cn	h2o	-1	0	1	1	C	O	8.50051753598	3.98	1.24	3	1	0	0
co	3	0.25	h2o	h2o	0	0	1	1	O	O	0.264648720451	7.44	1.24	1	1	0	0
cr	3	0.05	ncs	cn	-1	-1	1	1	N	C	-20.5048096356	-0.98	0.49	2	3	2	0
mn	3	0.25	nh3	cn	0	-1	1	1	N	C	-6.12069668162	-0.28	0.84	2	3	0	0
fe	2	0.3	h2o	scn	0	-1	1	1	O	S	-20.5294334024	2.6	1.24	1	1	0	2
cr	2	0.25	ncs	h2o	-1	0	1	1	N	O	-18.6346380369	5.94	1.24	2	1	2	0
co	3	0	ncs	ncs	-1	-1	1	1	N	N	8.86508307124	2.94	0.49	2	2	2	2
co	3	0	co	co	0	0	1	1	C	C	77.0453330073	-5.34	-0.89	3	3	0	0
cr	2	0.3	h2o	ox	0	-2	1	2	O	O	-47.0178718623	6.04	1.24	1	1	0	2.22
cr	3	0.1	scn	h2o	-1	0	1	1	S	O	-21.6255697634	5.02	1.24	1	1	2	0
mn	2	0.15	h2o	en	0	0	1	2	O	N	-34.2210185764	5.84	1.24	1	2	0	3
fe	2	0.25	pisc	ox	0	-2	1	2	C	O	-0.106488653697	2.58	0.89	1	1	2.25	2.22
fe	3	0.1	acac	acac	0	0	2	2	O	O	2.02351647512	5.34	0.89	0	0	3.1	3.1
fe	2	0.2	pisc	ox	0	-2	1	2	C	O	5.52938434614	2.58	0.89	1	1	2.25	2.22
fe	3	0.3	en	en	0	0	2	2	N	N	2.55529075681	5.04	0.84	2	2	3	3
co	3	0.25	acac	acac	0	0	2	2	O	O	20.2421614767	5.34	0.89	0	0	3.1	3.1
co	2	0.1	acac	acac	0	0	2	2	O	O	-9.72976361586	5.34	0.89	0	0	3.1	3.1
mn	2	0.3	co	co	0	0	1	1	C	C	-21.4107393589	-5.34	-0.89	3	3	0	0
cr	2	0.3	c2h3ns	c2h3ns	0	0	1	1	C	C	6.80064579297	-2.94	-0.49	3	3	2	2
cr	3	0.3	ox	ox	-2	-2	2	2	O	O	-25.6812901992	5.34	0.89	1	1	2.22	2.22
fe	3	0.1	h2o	pisc	0	0	1	1	O	C	17.0847861253	0.52	1.24	1	1	0	2.25
fe	3	0.25	acac	acac	0	0	2	2	O	O	-8.54961227145	5.34	0.89	0	0	3.1	3.1
fe	2	0.15	ox	ox	-2	-2	2	2	O	O	-26.4426734125	5.34	0.89	1	1	2.22	2.22
fe	2	0	nh3	nh3	0	0	1	1	N	N	3.93479361573	5.04	0.84	2	2	0	0
co	3	0.2	en	en	0	0	2	2	N	N	40.1172585517	5.04	0.84	2	2	3	3
mn	2	0.15	pisc	nh3	0	0	1	1	C	N	-14.8854768318	2.38	0.84	1	2	2.25	0
mn	2	0	phen	phen	0	0	2	2	N	N	3.96958415798	2.94	0.49	2	2	3.868	3.868
cr	2	0	pisc	pisc	0	0	1	1	C	C	33.1567563469	-2.94	-0.49	1	1	2.25	2.25
co	3	0	h2o	h2o	0	0	1	1	O	O	6.21638923133	7.44	1.24	1	1	0	0
ni	2	0.25	en	en	0	0	2	2	N	N	-32.7986958838	5.04	0.84	2	2	3	3
co	2	0.05	nh3	nh3	0	0	1	1	N	N	-2.1743575278	5.04	0.84	2	2	0	0
fe	2	0	phen	phen	0	0	2	2	N	N	27.5442174576	2.94	0.49	2	2	3.868	3.868
co	3	0.25	nh3	co	0	0	1	1	N	C	37.5117046378	-1.88	0.84	2	3	0	0
cr	3	0.3	acac	acac	0	0	2	2	O	O	-25.8323880914	5.34	0.89	0	0	3.1	3.1
cr	2	0.2	nh3	tbuc	0	-2	1	2	N	O	-20.9665020808	5.24	0.89	2	2	0	2.52
cr	2	0.15	c2h3ns	c2h3ns	0	0	1	1	C	C	18.0656562366	-2.94	-0.49	3	3	2	2
cr	2	0.05	co	co	0	0	1	1	C	C	17.7388324811	-5.34	-0.89	3	3	0	0
ni	2	0.1	nh3	nh3	0	0	1	1	N	N	-6.78815836388	5.04	0.84	2	2	0	0
ni	2	0	acac	acac	0	0	2	2	O	O	-23.2555469812	5.34	0.89	0	0	3.1	3.1
cr	2	0.15	ox	ox	-2	-2	2	2	O	O	-0.785644907471	5.34	0.89	1	1	2.22	2.22
ni	2	0.05	nh3	nh3	0	0	1	1	N	N	-3.22497808798	5.04	0.84	2	2	0	0
mn	3	0	nh3	nh3	0	0	1	1	N	N	2.29680417474	5.04	0.84	2	2	0	0
mn	3	0	cl	phen	-1	0	1	2	Cl	N	1.5064542675	1.96	0.49	3	2	0	3.868
mn	3	0.1	h2o	h2o	0	0	1	1	O	O	-8.156897561	7.44	1.24	1	1	0	0
ni	2	0.15	cn	cn	-1	-1	1	1	C	C	-23.7924451875	-2.94	-0.49	3	3	0	0
fe	3	0.2	pisc	pisc	0	0	1	1	C	C	40.7777965509	-2.94	-0.49	1	1	2.25	2.25
co	3	0.2	ncs	acac	-1	0	1	2	N	O	-3.87033250274	4.54	0.89	2	0	2	3.1
fe	3	0.05	cl	pisc	-1	0	1	1	Cl	C	34.130179495	-1.96	0	3	1	0	2.25
mn	2	0.05	en	en	0	0	2	2	N	N	-20.1376464642	5.04	0.84	2	2	3	3
cr	2	0.05	nh3	nh3	0	0	1	1	N	N	-11.6426796218	5.04	0.84	2	2	0	0
cr	2	0.05	ox	ox	-2	-2	2	2	O	O	5.44035587923	5.34	0.89	1	1	2.22	2.22
fe	2	0.3	h2o	h2o	0	0	1	1	O	O	-31.5065019289	7.44	1.24	1	1	0	0
fe	3	0.2	en	en	0	0	2	2	N	N	9.6019450527	5.04	0.84	2	2	3	3
co	2	0.25	ox	ox	-2	-2	2	2	O	O	-20.3030152288	5.34	0.89	1	1	2.22	2.22
fe	2	0	ncs	ncs	-1	-1	1	1	N	N	-1.72231397489	2.94	0.49	2	2	2	2
cr	2	0	ox	ox	-2	-2	2	2	O	O	8.52503387335	5.34	0.89	1	1	2.22	2.22
co	2	0.05	ncs	h2o	-1	0	1	1	N	O	-6.41194550856	5.94	1.24	2	1	2	0
mn	3	0.15	nh3	phen	0	0	1	2	N	N	-6.89216070147	3.64	0.84	2	2	0	3.868
mn	3	0.15	scn	nh3	-1	0	1	1	S	N	-21.3082211428	3.42	0.84	1	2	2	0
co	2	0	en	en	0	0	2	2	N	N	3.1554927614	5.04	0.84	2	2	3	3
cr	2	0	ncs	h2o	-1	0	1	1	N	O	-12.5972597413	5.94	1.24	2	1	2	0
cr	3	0.05	ncs	ncs	-1	-1	1	1	N	N	-18.6038852015	2.94	0.49	2	2	2	2
co	2	0.15	h2o	en	0	0	1	2	O	N	4.12721328925	5.84	1.24	1	2	0	3
co	2	0.3	bipy	bipy	0	0	2	2	N	N	-11.7360850267	2.94	0.49	2	2	4.297	4.297
cr	2	0.25	pisc	scn	0	-1	1	1	C	S	-16.8874966683	-0.86	0.03	1	1	2.25	2
mn	3	0.25	pisc	pisc	0	0	1	1	C	C	17.6803594356	-2.94	-0.49	1	1	2.25	2.25
fe	3	0.3	pisc	pisc	0	0	1	1	C	C	26.0517609706	-2.94	-0.49	1	1	2.25	2.25
co	2	0.3	phen	phen	0	0	2	2	N	N	-11.4872988553	2.94	0.49	2	2	3.868	3.868
co	2	0.15	en	en	0	0	2	2	N	N	-5.18503369945	5.04	0.84	2	2	3	3
mn	2	0.2	h2o	en	0	0	1	2	O	N	-37.3181573305	5.84	1.24	1	2	0	3
cr	2	0.2	scn	phen	-1	0	1	2	S	N	-6.27786114246	2.02	0.49	1	2	2	3.868
mn	2	0	h2o	en	0	0	1	2	O	N	-23.842499949	5.84	1.24	1	2	0	3
fe	3	0.2	pisc	cl	0	-1	1	1	C	Cl	4.97120053205	-0.98	0	1	3	2.25	0
mn	2	0.05	phen	phen	0	0	2	2	N	N	-3.59946943519	2.94	0.49	2	2	3.868	3.868
cr	2	0.25	nh3	porphyrin	0	-2	1	4	N	N	5.54750159767	3.64	0.84	2	2	0	6.9575
cr	2	0.05	tbuc	tbuc	-2	-2	2	2	O	O	4.37135658433	5.34	0.89	2	2	2.52	2.52
cr	2	0.2	pisc	scn	0	-1	1	1	C	S	-12.7492431113	-0.86	0.03	1	1	2.25	2
fe	3	0.2	h2o	h2o	0	0	1	1	O	O	-26.0418369158	7.44	1.24	1	1	0	0
cr	2	0.15	en	en	0	0	2	2	N	N	-11.9777140186	5.04	0.84	2	2	3	3
fe	3	0.1	cl	cl	-1	-1	1	1	Cl	Cl	-26.3051437083	0	0	3	3	0	0
fe	3	0.25	nh3	nh3	0	0	1	1	N	N	2.0316449757	5.04	0.84	2	2	0	0
fe	2	0.15	ncs	h2o	-1	0	1	1	N	O	-17.3445927356	5.94	1.24	2	1	2	0
cr	2	0	phen	phen	0	0	2	2	N	N	12.2140597615	2.94	0.49	2	2	3.868	3.868
cr	2	0.15	pisc	scn	0	-1	1	1	C	S	-8.43675791517	-0.86	0.03	1	1	2.25	2
fe	2	0.15	h2o	scn	0	-1	1	1	O	S	-14.7689329111	2.6	1.24	1	1	0	2
co	3	0.25	bipy	bipy	0	0	2	2	N	N	36.6241218345	2.94	0.49	2	2	4.297	4.297
fe	2	0.3	co	ncs	0	-1	1	1	C	N	-5.36378854873	0.18	0.49	3	2	0	2
cr	3	0.3	h2o	h2o	0	0	1	1	O	O	-26.4986378655	7.44	1.24	1	1	0	0
mn	3	0.2	ox	ox	-2	-2	2	2	O	O	-10.6448557864	5.34	0.89	1	1	2.22	2.22
mn	3	0.1	phen	phen	0	0	2	2	N	N	5.17068125079	2.94	0.49	2	2	3.868	3.868
ni	2	0.05	h2o	en	0	0	1	2	O	N	-1.63821691302	5.84	1.24	1	2	0	3
ni	2	0.3	co	acac	0	0	1	2	C	O	-28.7923033656	1.78	0.89	3	0	0	3.1
fe	3	0.15	phen	phen	0	0	2	2	N	N	14.6977129614	2.94	0.49	2	2	3.868	3.868
co	2	0.15	bipy	bipy	0	0	2	2	N	N	-3.042755624	2.94	0.49	2	2	4.297	4.297
cr	3	0.1	pisc	ox	0	-2	1	2	C	O	-14.4330109026	2.58	0.89	1	1	2.25	2.22
fe	3	0.25	h2o	h2o	0	0	1	1	O	O	-28.7483367594	7.44	1.24	1	1	0	0
fe	2	0.3	acac	acac	0	0	2	2	O	O	-23.660005648	5.34	0.89	0	0	3.1	3.1
cr	3	0.15	cl	cl	-1	-1	1	1	Cl	Cl	-25.6905783364	0	0	3	3	0	0
ni	2	0.25	tbuc	tbuc	-2	-2	2	2	O	O	-34.4417455573	5.34	0.89	2	2	2.52	2.52
fe	2	0.25	c2h3ns	c2h3ns	0	0	1	1	C	C	34.4356862049	-2.94	-0.49	3	3	2	2
mn	2	0.1	nh3	cn	0	-1	1	1	N	C	-5.60373443613	-0.28	0.84	2	3	0	0
ni	2	0.15	ox	ox	-2	-2	2	2	O	O	-28.5599189616	5.34	0.89	1	1	2.22	2.22
mn	3	0	cl	ncs	-1	-1	1	1	Cl	N	-1.4164034002	1.96	0.49	3	2	0	2
mn	2	0.05	pisc	nh3	0	0	1	1	C	N	-2.38762825861	2.38	0.84	1	2	2.25	0
co	2	0.3	pisc	cl	0	-1	1	1	C	Cl	-9.65317344417	-0.98	0	1	3	2.25	0
ni	2	0.1	nh3	acac	0	0	1	2	N	O	-28.4159038892	5.24	0.89	2	0	0	3.1
cr	2	0.05	cn	co	-1	0	1	1	C	C	39.6569342645	-4.54	-0.49	3	3	0	0
fe	3	0.1	ncs	acac	-1	0	1	2	N	O	-12.4317689889	4.54	0.89	2	0	2	3.1
cr	3	0.2	tbuc	tbuc	-2	-2	2	2	O	O	-23.7128473024	5.34	0.89	2	2	2.52	2.52
mn	2	0.15	bipy	bipy	0	0	2	2	N	N	-16.229446115	2.94	0.49	2	2	4.297	4.297
cr	2	0.1	cn	nh3	-1	0	1	1	C	N	-6.6508791612	2.38	0.84	3	2	0	0
mn	3	0.25	h2o	h2o	0	0	1	1	O	O	-12.7845804022	7.44	1.24	1	1	0	0
cr	3	0.15	ncs	cn	-1	-1	1	1	N	C	-22.7856354859	-0.98	0.49	2	3	2	0
fe	3	0.2	cl	ncs	-1	-1	1	1	Cl	N	-16.4695909228	1.96	0.49	3	2	0	2
ni	2	0.25	c2h3ns	c2h3ns	0	0	1	1	C	C	-35.0504442221	-2.94	-0.49	3	3	2	2
cr	2	0.1	pisc	ncs	0	-1	1	1	C	N	3.42563193485	0.98	0.49	1	2	2.25	2
cr	3	0	en	en	0	0	2	2	N	N	-23.1762464725	5.04	0.84	2	2	3	3
cr	2	0.1	nh3	porphyrin	0	-2	1	4	N	N	9.97526559353	3.64	0.84	2	2	0	6.9575
cr	2	0.1	nh3	nh3	0	0	1	1	N	N	-13.008001844	5.04	0.84	2	2	0	0
co	3	0.2	phen	phen	0	0	2	2	N	N	28.670585696	2.94	0.49	2	2	3.868	3.868
co	2	0.3	cn	acac	-1	0	1	2	C	O	-6.87109346738	2.58	0.89	3	0	0	3.1
mn	2	0.2	cn	en	-1	0	1	2	C	N	-16.7779255022	2.38	0.84	3	2	0	3
co	3	0.25	nh3	nh3	0	0	1	1	N	N	33.0311606716	5.04	0.84	2	2	0	0
fe	2	0.15	cn	cn	-1	-1	1	1	C	C	10.5407122591	-2.94	-0.49	3	3	0	0
cr	2	0.15	h2o	bipy	0	0	1	2	O	N	-14.8509046628	4.44	1.24	1	2	0	4.297
cr	2	0.25	phen	phen	0	0	2	2	N	N	-5.63249141671	2.94	0.49	2	2	3.868	3.868
ni	2	0.1	co	co	0	0	1	1	C	C	-27.8465031639	-5.34	-0.89	3	3	0	0
co	3	0	cn	cn	-1	-1	1	1	C	C	88.5159078064	-2.94	-0.49	3	3	0	0
cr	3	0.15	pisc	tbuc	0	-2	1	2	C	O	-15.944510217	2.58	0.89	1	2	2.25	2.52
fe	3	0.15	co	co	0	0	1	1	C	C	25.4935027344	-5.34	-0.89	3	3	0	0
cr	2	0.1	pisc	scn	0	-1	1	1	C	S	-4.00260512484	-0.86	0.03	1	1	2.25	2
cr	3	0	scn	h2o	-1	0	1	1	S	O	-19.2218397492	5.02	1.24	1	1	2	0
cr	2	0.1	scn	nh3	-1	0	1	1	S	N	-15.7053435075	3.42	0.84	1	2	2	0
mn	3	0.05	scn	nh3	-1	0	1	1	S	N	-18.0534883978	3.42	0.84	1	2	2	0
cr	3	0.15	cl	ncs	-1	-1	1	1	Cl	N	-22.7266390349	1.96	0.49	3	2	0	2
fe	2	0.2	cn	cn	-1	-1	1	1	C	C	2.92253563	-2.94	-0.49	3	3	0	0
fe	3	0.2	cn	cn	-1	-1	1	1	C	C	34.7683843859	-2.94	-0.49	3	3	0	0
fe	3	0.3	ncs	acac	-1	0	1	2	N	O	-23.8666428557	4.54	0.89	2	0	2	3.1
ni	2	0.2	nh3	acac	0	0	1	2	N	O	-33.539919743	5.24	0.89	2	0	0	3.1
co	2	0	co	co	0	0	1	1	C	C	28.0799907914	-5.34	-0.89	3	3	0	0
fe	2	0.3	co	tbuc	0	-2	1	2	C	O	-4.03215621794	1.78	0.89	3	2	0	2.52
mn	3	0.3	ox	ox	-2	-2	2	2	O	O	-13.6766296263	5.34	0.89	1	1	2.22	2.22
ni	2	0.2	co	co	0	0	1	1	C	C	-34.6370913681	-5.34	-0.89	3	3	0	0
fe	3	0.15	tbuc	tbuc	-2	-2	2	2	O	O	-17.1695042331	5.34	0.89	2	2	2.52	2.52
co	2	0	nh3	nh3	0	0	1	1	N	N	0.57575896026	5.04	0.84	2	2	0	0
co	2	0.25	h2o	nh3	0	0	1	1	O	N	-6.53339008641	5.84	1.24	1	2	0	0
mn	3	0.1	co	en	0	0	1	2	C	N	-6.10518089409	1.58	0.84	3	2	0	3
cr	3	0.2	cl	ox	-1	-2	1	2	Cl	O	-23.7797211876	3.56	0.89	3	1	0	2.22
cr	2	0.3	en	en	0	0	2	2	N	N	-15.9730220296	5.04	0.84	2	2	3	3
mn	2	0.2	h2o	bipy	0	0	1	2	O	N	-34.5071200725	4.44	1.24	1	2	0	4.297
cr	3	0.25	scn	h2o	-1	0	1	1	S	O	-25.5366178109	5.02	1.24	1	1	2	0
mn	2	0.15	co	co	0	0	1	1	C	C	1.68234315761	-5.34	-0.89	3	3	0	0
cr	3	0.05	cl	ncs	-1	-1	1	1	Cl	N	-20.4879335969	1.96	0.49	3	2	0	2
mn	3	0.05	ox	ox	-2	-2	2	2	O	O	-5.70815519674	5.34	0.89	1	1	2.22	2.22
cr	3	0.25	nh3	en	0	0	1	2	N	N	-27.0834878624	5.04	0.84	2	2	0	3
cr	3	0.15	co	h2o	0	0	1	1	C	O	-21.994821222	3.18	1.24	3	1	0	0
cr	2	0	pisc	scn	0	-1	1	1	C	S	5.13789352904	-0.86	0.03	1	1	2.25	2
mn	2	0.05	co	ncs	0	-1	1	1	C	N	18.6533802874	0.18	0.49	3	2	0	2
cr	2	0.1	ncs	pisc	-1	0	1	1	N	C	32.9437989315	-0.98	0.49	2	1	2	2.25
mn	2	0.2	en	en	0	0	2	2	N	N	-32.0639347398	5.04	0.84	2	2	3	3
mn	3	0.05	bipy	bipy	0	0	2	2	N	N	6.04690852577	2.94	0.49	2	2	4.297	4.297
fe	2	0.2	en	en	0	0	2	2	N	N	-5.02779726324	5.04	0.84	2	2	3	3
cr	2	0.1	bipy	bipy	0	0	2	2	N	N	3.64295122801	2.94	0.49	2	2	4.297	4.297
mn	3	0.2	co	co	0	0	1	1	C	C	4.55185459088	-5.34	-0.89	3	3	0	0
ni	2	0.3	nh3	acac	0	0	1	2	N	O	-38.5475154836	5.24	0.89	2	0	0	3.1
fe	2	0.15	c2h3ns	c2h3ns	0	0	1	1	C	C	50.151985141	-2.94	-0.49	3	3	2	2
fe	2	0.05	en	en	0	0	2	2	N	N	6.41398372056	5.04	0.84	2	2	3	3
co	3	0.05	ncs	acac	-1	0	1	2	N	O	4.31515292502	4.54	0.89	2	0	2	3.1
fe	2	0.05	nh3	nh3	0	0	1	1	N	N	0.0673619616362	5.04	0.84	2	2	0	0
fe	3	0.1	ncs	ox	-1	-2	1	2	N	O	1.25859197764	4.54	0.89	2	1	2	2.22
co	3	0.2	pisc	pisc	0	0	1	1	C	C	34.62179113	-2.94	-0.49	1	1	2.25	2.25
ni	2	0	bipy	bipy	0	0	2	2	N	N	-17.0562445688	2.94	0.49	2	2	4.297	4.297
ni	2	0.2	pisc	pisc	0	0	1	1	C	C	-14.4355968043	-2.94	-0.49	1	1	2.25	2.25
co	3	0.1	ox	ox	-2	-2	2	2	O	O	-11.1545778958	5.34	0.89	1	1	2.22	2.22
mn	2	0.3	h2o	en	0	0	1	2	O	N	-43.17442994	5.84	1.24	1	2	0	3
fe	3	0.1	ncs	pisc	-1	0	1	1	N	C	32.2801319842	-0.98	0.49	2	1	2	2.25
fe	3	0.3	cl	cl	-1	-1	1	1	Cl	Cl	-38.610464551	0	0	3	3	0	0
mn	2	0	co	en	0	0	1	2	C	N	24.7980559705	1.58	0.84	3	2	0	3
cr	2	0.25	pisc	ncs	0	-1	1	1	C	N	-10.0268292003	0.98	0.49	1	2	2.25	2
ni	2	0.3	c2h3ns	c2h3ns	0	0	1	1	C	C	-38.0660206742	-2.94	-0.49	3	3	2	2
fe	3	0.15	cn	cn	-1	-1	1	1	C	C	40.2767609229	-2.94	-0.49	3	3	0	0
co	2	0.1	ox	ox	-2	-2	2	2	O	O	-14.4160874868	5.34	0.89	1	1	2.22	2.22
ni	2	0.05	co	co	0	0	1	1	C	C	-24.3774060025	-5.34	-0.89	3	3	0	0
fe	2	0	h2o	ncs	0	-1	1	1	O	N	-6.21636607603	4.44	1.24	1	2	0	2
co	2	0.3	co	co	0	0	1	1	C	C	-5.44265689187	-5.34	-0.89	3	3	0	0
co	2	0	ox	ox	-2	-2	2	2	O	O	-9.28566677415	5.34	0.89	1	1	2.22	2.22
co	2	0.05	ox	ox	-2	-2	2	2	O	O	-12.1062339488	5.34	0.89	1	1	2.22	2.22
mn	2	0.1	nh3	nh3	0	0	1	1	N	N	-28.946973792	5.04	0.84	2	2	0	0
fe	3	0.25	h2o	porphyrin	0	-2	1	4	O	N	3.11223881707	4.44	1.24	1	2	0	6.9575
co	2	0.05	en	en	0	0	2	2	N	N	0.284100307176	5.04	0.84	2	2	3	3
cr	2	0.05	cn	nh3	-1	0	1	1	C	N	-4.46797207432	2.38	0.84	3	2	0	0
mn	2	0.2	c2h3ns	c2h3ns	0	0	1	1	C	C	9.1740467283	-2.94	-0.49	3	3	2	2
mn	3	0.1	scn	nh3	-1	0	1	1	S	N	-19.6345680436	3.42	0.84	1	2	2	0
mn	3	0.3	acac	acac	0	0	2	2	O	O	-10.0847000882	5.34	0.89	0	0	3.1	3.1
fe	3	0.25	pisc	cl	0	-1	1	1	C	Cl	0.214955780684	-0.98	0	1	3	2.25	0
fe	2	0.3	ncs	ncs	-1	-1	1	1	N	N	-27.6828961934	2.94	0.49	2	2	2	2
mn	2	0	nh3	ncs	0	-1	1	1	N	N	-12.4455377286	3.64	0.84	2	2	0	2
cr	2	0.25	c2h3ns	c2h3ns	0	0	1	1	C	C	10.351424985	-2.94	-0.49	3	3	2	2
co	2	0.25	pisc	en	0	0	1	2	C	N	-3.48833941104	2.38	0.84	1	2	2.25	3
ni	2	0.1	pisc	pisc	0	0	1	1	C	C	-6.39159526647	-2.94	-0.49	1	1	2.25	2.25
mn	2	0.1	co	ncs	0	-1	1	1	C	N	9.91524718141	0.18	0.49	3	2	0	2
mn	2	0.1	cn	en	-1	0	1	2	C	N	-7.31458124877	2.38	0.84	3	2	0	3
mn	3	0.15	nh3	nh3	0	0	1	1	N	N	-3.214433866	5.04	0.84	2	2	0	0
co	3	0.1	h2o	h2o	0	0	1	1	O	O	4.25744437357	7.44	1.24	1	1	0	0
fe	3	0.1	scn	co	-1	0	1	1	S	C	-8.39308975216	-3.5	0.03	1	3	2	0
mn	3	0.3	en	en	0	0	2	2	N	N	-6.7485416499	5.04	0.84	2	2	3	3
co	2	0.15	tbuc	tbuc	-2	-2	2	2	O	O	-17.4939667976	5.34	0.89	2	2	2.52	2.52
cr	2	0.1	nh3	tbuc	0	-2	1	2	N	O	-16.467706576	5.24	0.89	2	2	0	2.52
co	3	0	c2h3ns	c2h3ns	0	0	1	1	C	C	90.707347698	-2.94	-0.49	3	3	2	2
co	3	0.15	cn	cn	-1	-1	1	1	C	C	73.8259558763	-2.94	-0.49	3	3	0	0
cr	2	0.2	phen	phen	0	0	2	2	N	N	-2.53344930208	2.94	0.49	2	2	3.868	3.868
co	2	0.05	h2o	phen	0	0	1	2	O	N	1.07191350933	4.44	1.24	1	2	0	3.868
fe	3	0.15	h2o	h2o	0	0	1	1	O	O	-23.4393287422	7.44	1.24	1	1	0	0
cr	2	0.1	tbuc	tbuc	-2	-2	2	2	O	O	1.46446513016	5.34	0.89	2	2	2.52	2.52
fe	3	0.3	cn	porphyrin	-1	-2	1	4	C	N	16.9759065995	0.98	0.49	3	2	0	6.9575
co	3	0.3	bipy	bipy	0	0	2	2	N	N	32.7142547587	2.94	0.49	2	2	4.297	4.297
mn	3	0	co	h2o	0	0	1	1	C	O	2.61251957757	3.18	1.24	3	1	0	0
cr	2	0.2	ncs	pisc	-1	0	1	1	N	C	23.5179872463	-0.98	0.49	2	1	2	2.25
mn	3	0.15	acac	acac	0	0	2	2	O	O	-4.29699118303	5.34	0.89	0	0	3.1	3.1
fe	2	0.3	cn	pisc	-1	0	1	1	C	C	33.1650102867	-2.94	-0.49	3	1	0	2.25
co	2	0.1	phen	phen	0	0	2	2	N	N	0.790482437194	2.94	0.49	2	2	3.868	3.868
fe	2	0.1	pisc	cl	0	-1	1	1	C	Cl	5.13737941113	-0.98	0	1	3	2.25	0
co	2	0.25	h2o	en	0	0	1	2	O	N	-1.40890184379	5.84	1.24	1	2	0	3
mn	2	0.2	nh3	ncs	0	-1	1	1	N	N	-29.8678363468	3.64	0.84	2	2	0	2
fe	3	0	tbuc	tbuc	-2	-2	2	2	O	O	-7.9545073968	5.34	0.89	2	2	2.52	2.52
fe	3	0.3	c2h3ns	c2h3ns	0	0	1	1	C	C	26.9929165391	-2.94	-0.49	3	3	2	2
cr	2	0.3	scn	nh3	-1	0	1	1	S	N	-21.4381688441	3.42	0.84	1	2	2	0
fe	2	0.2	cn	acac	-1	0	1	2	C	O	-4.58199980951	2.58	0.89	3	0	0	3.1
cr	2	0.15	bipy	bipy	0	0	2	2	N	N	0.078213662993	2.94	0.49	2	2	4.297	4.297
cr	2	0.15	h2o	cn	0	-1	1	1	O	C	16.9177953129	0.52	1.24	1	3	0	0
ni	2	0.3	pisc	pisc	0	0	1	1	C	C	-21.898013024	-2.94	-0.49	1	1	2.25	2.25
fe	3	0.3	acac	acac	0	0	2	2	O	O	-12.2201643573	5.34	0.89	0	0	3.1	3.1
cr	3	0.15	tbuc	tbuc	-2	-2	2	2	O	O	-22.8314185426	5.34	0.89	2	2	2.52	2.52
mn	2	0.15	phen	phen	0	0	2	2	N	N	-16.687286659	2.94	0.49	2	2	3.868	3.868
mn	3	0	phen	phen	0	0	2	2	N	N	10.0193736404	2.94	0.49	2	2	3.868	3.868
co	3	0.05	ncs	ox	-1	-2	1	2	N	O	19.1586036593	4.54	0.89	2	1	2	2.22
cr	2	0	cl	h2o	-1	0	1	1	Cl	O	-26.5936859635	4.96	1.24	3	1	0	0
co	3	0.2	bipy	bipy	0	0	2	2	N	N	40.6482121772	2.94	0.49	2	2	4.297	4.297
fe	2	0	cn	acac	-1	0	1	2	C	O	16.237348838	2.58	0.89	3	0	0	3.1
fe	3	0.2	cl	cl	-1	-1	1	1	Cl	Cl	-25.4740995284	0	0	3	3	0	0
ni	2	0.1	bipy	bipy	0	0	2	2	N	N	-23.4733418636	2.94	0.49	2	2	4.297	4.297
co	3	0.15	h2o	h2o	0	0	1	1	O	O	3.09417979828	7.44	1.24	1	1	0	0
fe	3	0.15	cn	h2o	-1	0	1	1	C	O	5.36124437628	3.98	1.24	3	1	0	0
mn	2	0.3	pisc	nh3	0	0	1	1	C	N	-30.5669246082	2.38	0.84	1	2	2.25	0
mn	2	0.2	pisc	nh3	0	0	1	1	C	N	-20.5553310128	2.38	0.84	1	2	2.25	0
cr	3	0.2	en	en	0	0	2	2	N	N	-26.1375674299	5.04	0.84	2	2	3	3
co	2	0.2	bipy	bipy	0	0	2	2	N	N	-6.2256418515	2.94	0.49	2	2	4.297	4.297
fe	2	0	ox	ox	-2	-2	2	2	O	O	-13.7163821331	5.34	0.89	1	1	2.22	2.22
cr	2	0.2	co	en	0	0	1	2	C	N	-8.51190262005	1.58	0.84	3	2	0	3
co	3	0.2	ncs	ncs	-1	-1	1	1	N	N	6.46676281212	2.94	0.49	2	2	2	2
fe	3	0.1	cl	pisc	-1	0	1	1	Cl	C	35.7016923267	-1.96	0	3	1	0	2.25
cr	2	0.05	scn	nh3	-1	0	1	1	S	N	-13.9688575555	3.42	0.84	1	2	2	0
co	2	0	phen	phen	0	0	2	2	N	N	8.27816969933	2.94	0.49	2	2	3.868	3.868
mn	2	0.25	h2o	h2o	0	0	1	1	O	O	-50.8346882639	7.44	1.24	1	1	0	0
mn	2	0.15	co	ncs	0	-1	1	1	C	N	1.59277151884	0.18	0.49	3	2	0	2
ni	2	0.3	co	co	0	0	1	1	C	C	-41.0591965612	-5.34	-0.89	3	3	0	0
co	3	0.3	pisc	tbuc	0	-2	1	2	C	O	-11.7043719768	2.58	0.89	1	2	2.25	2.52
ni	2	0.2	co	acac	0	0	1	2	C	O	-23.2818017695	1.78	0.89	3	0	0	3.1
mn	3	0.1	nh3	cn	0	-1	1	1	N	C	0.654404474967	-0.28	0.84	2	3	0	0
cr	3	0.25	tbuc	tbuc	-2	-2	2	2	O	O	-24.6032557161	5.34	0.89	2	2	2.52	2.52
mn	2	0.05	co	co	0	0	1	1	C	C	19.7375334226	-5.34	-0.89	3	3	0	0
co	3	0.1	co	co	0	0	1	1	C	C	66.303470542	-5.34	-0.89	3	3	0	0
ni	2	0.1	cn	acac	-1	0	1	2	C	O	-16.4814322688	2.58	0.89	3	0	0	3.1
mn	2	0.3	co	ncs	0	-1	1	1	C	N	-20.4644700941	0.18	0.49	3	2	0	2
fe	3	0.05	cn	h2o	-1	0	1	1	C	O	11.6225798182	3.98	1.24	3	1	0	0
mn	2	0.15	h2o	h2o	0	0	1	1	O	O	-45.4164506965	7.44	1.24	1	1	0	0
co	2	0.3	h2o	cn	0	-1	1	1	O	C	-45.968644121	0.52	1.24	1	3	0	0
fe	2	0.2	h2o	scn	0	-1	1	1	O	S	-17.881528216	2.6	1.24	1	1	0	2
mn	2	0	ox	ox	-2	-2	2	2	O	O	-33.8855420365	5.34	0.89	1	1	2.22	2.22
co	2	0	cn	acac	-1	0	1	2	C	O	12.5066487594	2.58	0.89	3	0	0	3.1
ni	2	0.3	tbuc	tbuc	-2	-2	2	2	O	O	-37.269867501	5.34	0.89	2	2	2.52	2.52
fe	2	0.25	phen	phen	0	0	2	2	N	N	-2.66659215367	2.94	0.49	2	2	3.868	3.868
ni	2	0	en	en	0	0	2	2	N	N	-18.7796688582	5.04	0.84	2	2	3	3
mn	3	0.25	co	h2o	0	0	1	1	C	O	-8.39001797021	3.18	1.24	3	1	0	0
cr	3	0.05	en	en	0	0	2	2	N	N	-23.9332810485	5.04	0.84	2	2	3	3
ni	2	0.15	co	acac	0	0	1	2	C	O	-20.5051242059	1.78	0.89	3	0	0	3.1
fe	2	0.05	tbuc	tbuc	-2	-2	2	2	O	O	-22.2054859081	5.34	0.89	2	2	2.52	2.52
co	3	0.1	acac	acac	0	0	2	2	O	O	27.1784565177	5.34	0.89	0	0	3.1	3.1
cr	3	0.2	ncs	cn	-1	-1	1	1	N	C	-23.8026240738	-0.98	0.49	2	3	2	0
co	3	0.1	en	en	0	0	2	2	N	N	45.4358906743	5.04	0.84	2	2	3	3
cr	2	0	tbuc	tbuc	-2	-2	2	2	O	O	7.44634941647	5.34	0.89	2	2	2.52	2.52
cr	3	0.2	nh3	en	0	0	1	2	N	N	-26.4575050897	5.04	0.84	2	2	0	3
cr	2	0.2	cl	h2o	-1	0	1	1	Cl	O	-29.5524172538	4.96	1.24	3	1	0	0
co	3	0	tbuc	tbuc	-2	-2	2	2	O	O	2.60802071449	5.34	0.89	2	2	2.52	2.52
mn	2	0.25	nh3	cn	0	-1	1	1	N	C	-22.7245437826	-0.28	0.84	2	3	0	0
co	2	0.1	h2o	nh3	0	0	1	1	O	N	1.65507243222	5.84	1.24	1	2	0	0
fe	2	0.1	acac	acac	0	0	2	2	O	O	-3.17620890421	5.34	0.89	0	0	3.1	3.1
cr	3	0.2	c2h3ns	c2h3ns	0	0	1	1	C	C	-23.3642478552	-2.94	-0.49	3	3	2	2
mn	2	0.25	phen	phen	0	0	2	2	N	N	-27.2907899158	2.94	0.49	2	2	3.868	3.868
mn	3	0.05	h2o	h2o	0	0	1	1	O	O	-6.60937753574	7.44	1.24	1	1	0	0
cr	2	0.2	pisc	ncs	0	-1	1	1	C	N	-5.81868827153	0.98	0.49	1	2	2.25	2
cr	3	0	cl	ncs	-1	-1	1	1	Cl	N	-18.828585883	1.96	0.49	3	2	0	2
fe	3	0.2	tbuc	tbuc	-2	-2	2	2	O	O	-20.1889478349	5.34	0.89	2	2	2.52	2.52
co	2	0.2	ncs	ncs	-1	-1	1	1	N	N	-17.3645091809	2.94	0.49	2	2	2	2
fe	3	0	cn	h2o	-1	0	1	1	C	O	14.7369185314	3.98	1.24	3	1	0	0
mn	2	0.05	nh3	nh3	0	0	1	1	N	N	-25.3543349806	5.04	0.84	2	2	0	0
mn	2	0.25	acac	acac	0	0	2	2	O	O	-39.9284324969	5.34	0.89	0	0	3.1	3.1
mn	3	0.05	co	en	0	0	1	2	C	N	-3.85788410464	1.58	0.84	3	2	0	3
mn	2	0.1	c2h3ns	c2h3ns	0	0	1	1	C	C	25.611800731	-2.94	-0.49	3	3	2	2
cr	3	0	h2o	h2o	0	0	1	1	O	O	-21.1626906988	7.44	1.24	1	1	0	0
mn	2	0	en	en	0	0	2	2	N	N	-15.692677301	5.04	0.84	2	2	3	3
fe	3	0.25	en	en	0	0	2	2	N	N	6.09926599424	5.04	0.84	2	2	3	3
co	3	0.3	cn	cn	-1	-1	1	1	C	C	59.9780912804	-2.94	-0.49	3	3	0	0
co	2	0.25	h2o	phen	0	0	1	2	O	N	-9.37083744128	4.44	1.24	1	2	0	3.868
fe	3	0.1	pisc	cl	0	-1	1	1	C	Cl	10.2705314821	-0.98	0	1	3	2.25	0
fe	3	0.15	cl	acac	-1	0	1	2	Cl	O	-15.9700431816	3.56	0.89	3	0	0	3.1
fe	3	0.2	cn	ncs	-1	-1	1	1	C	N	4.7393832084	0.98	0.49	3	2	0	2
cr	3	0.3	c2h3ns	c2h3ns	0	0	1	1	C	C	-25.2558252293	-2.94	-0.49	3	3	2	2
fe	2	0.05	co	ncs	0	-1	1	1	C	N	23.2061506648	0.18	0.49	3	2	0	2
cr	2	0	cn	nh3	-1	0	1	1	C	N	-2.14108028625	2.38	0.84	3	2	0	0
co	3	0.05	acac	acac	0	0	2	2	O	O	29.5280626882	5.34	0.89	0	0	3.1	3.1
fe	3	0.25	scn	co	-1	0	1	1	S	C	-21.8587232423	-3.5	0.03	1	3	2	0
mn	2	0	c2h3ns	c2h3ns	0	0	1	1	C	C	43.6627457094	-2.94	-0.49	3	3	2	2
cr	2	0.1	nh3	cn	0	-1	1	1	N	C	-4.90736473198	-0.28	0.84	2	3	0	0
mn	3	0.05	cn	cn	-1	-1	1	1	C	C	18.5005457642	-2.94	-0.49	3	3	0	0
fe	2	0.15	h2o	ncs	0	-1	1	1	O	N	-17.6388578101	4.44	1.24	1	2	0	2
fe	2	0.3	pisc	ncs	0	-1	1	1	C	N	-4.39145143054	0.98	0.49	1	2	2.25	2
cr	2	0.05	c2h3ns	c2h3ns	0	0	1	1	C	C	26.5188361252	-2.94	-0.49	3	3	2	2
cr	2	0.05	nh3	tbuc	0	-2	1	2	N	O	-14.1375445876	5.24	0.89	2	2	0	2.52
mn	3	0	pisc	pisc	0	0	1	1	C	C	41.0806521604	-2.94	-0.49	1	1	2.25	2.25
cr	2	0.2	h2o	bipy	0	0	1	2	O	N	-17.2250240957	4.44	1.24	1	2	0	4.297
cr	3	0.3	nh3	en	0	0	1	2	N	N	-27.6859153903	5.04	0.84	2	2	0	3
mn	3	0.05	c2h3ns	c2h3ns	0	0	1	1	C	C	25.2895213958	-2.94	-0.49	3	3	2	2
cr	3	0	nh3	en	0	0	1	2	N	N	-23.8929766474	5.04	0.84	2	2	0	3
cr	3	0.1	ox	ox	-2	-2	2	2	O	O	-22.4912938554	5.34	0.89	1	1	2.22	2.22
ni	2	0	co	co	0	0	1	1	C	C	-20.9919668979	-5.34	-0.89	3	3	0	0
co	3	0.2	ncs	ox	-1	-2	1	2	N	O	10.2342136458	4.54	0.89	2	1	2	2.22
cr	2	0.3	h2o	bipy	0	0	1	2	O	N	-21.1188970339	4.44	1.24	1	2	0	4.297
co	2	0.1	h2o	en	0	0	1	2	O	N	6.97430614768	5.84	1.24	1	2	0	3
co	2	0.3	pisc	en	0	0	1	2	C	N	-6.92940235667	2.38	0.84	1	2	2.25	3
cr	2	0.15	pisc	ncs	0	-1	1	1	C	N	-1.32760002072	0.98	0.49	1	2	2.25	2
co	3	0.15	tbuc	tbuc	-2	-2	2	2	O	O	-0.942696605157	5.34	0.89	2	2	2.52	2.52
fe	3	0	cl	ncs	-1	-1	1	1	Cl	N	1.60562905284	1.96	0.49	3	2	0	2
fe	2	0	co	ncs	0	-1	1	1	C	N	28.2946090979	0.18	0.49	3	2	0	2
co	2	0	h2o	h2o	0	0	1	1	O	O	-11.8339247867	7.44	1.24	1	1	0	0
cr	2	0.15	phen	phen	0	0	2	2	N	N	0.86372509937	2.94	0.49	2	2	3.868	3.868
mn	2	0.3	co	en	0	0	1	2	C	N	-21.8544666606	1.58	0.84	3	2	0	3
cr	2	0	nh3	cn	0	-1	1	1	N	C	5.22993548246	-0.28	0.84	2	3	0	0
cr	2	0	bipy	bipy	0	0	2	2	N	N	10.2278399112	2.94	0.49	2	2	4.297	4.297
co	2	0.15	h2o	cn	0	-1	1	1	O	C	-37.2631395378	0.52	1.24	1	3	0	0
fe	3	0.15	nh3	nh3	0	0	1	1	N	N	9.5850562127	5.04	0.84	2	2	0	0
fe	3	0.3	bipy	bipy	0	0	2	2	N	N	8.52771729018	2.94	0.49	2	2	4.297	4.297
cr	2	0.3	h2o	h2o	0	0	1	1	O	O	-21.0207737025	7.44	1.24	1	1	0	0
co	3	0.05	nh3	acac	0	0	1	2	N	O	30.2132211283	5.24	0.89	2	0	0	3.1
fe	2	0.25	ncs	pisc	-1	0	1	1	N	C	11.2811693023	-0.98	0.49	2	1	2	2.25
fe	2	0.25	nh3	nh3	0	0	1	1	N	N	-13.8034585451	5.04	0.84	2	2	0	0
mn	3	0.1	nh3	nh3	0	0	1	1	N	N	-1.45751810357	5.04	0.84	2	2	0	0
fe	3	0.05	acac	acac	0	0	2	2	O	O	5.46631906405	5.34	0.89	0	0	3.1	3.1
mn	2	0.15	co	en	0	0	1	2	C	N	-0.592363350426	1.58	0.84	3	2	0	3
cr	3	0.2	bipy	bipy	0	0	2	2	N	N	-24.8400088378	2.94	0.49	2	2	4.297	4.297
cr	2	0.25	scn	phen	-1	0	1	2	S	N	-10.3842308418	2.02	0.49	1	2	2	3.868
fe	2	0.2	phen	phen	0	0	2	2	N	N	1.72944222611	2.94	0.49	2	2	3.868	3.868
fe	2	0.05	pisc	cl	0	-1	1	1	C	Cl	10.6384956688	-0.98	0	1	3	2.25	0
cr	2	0.05	phen	phen	0	0	2	2	N	N	8.25149711539	2.94	0.49	2	2	3.868	3.868
cr	2	0.3	co	co	0	0	1	1	C	C	-2.66353562005	-5.34	-0.89	3	3	0	0
co	2	0.2	h2o	en	0	0	1	2	O	N	1.32803218622	5.84	1.24	1	2	0	3
fe	3	0.15	scn	nh3	-1	0	1	1	S	N	10.721198845	3.42	0.84	1	2	2	0
cr	3	0.1	bipy	bipy	0	0	2	2	N	N	-23.2572667323	2.94	0.49	2	2	4.297	4.297
co	2	0.2	h2o	cn	0	-1	1	1	O	C	-40.1006930671	0.52	1.24	1	3	0	0
cr	2	0.1	cl	h2o	-1	0	1	1	Cl	O	-27.5986691118	4.96	1.24	3	1	0	0
fe	2	0.05	acac	acac	0	0	2	2	O	O	2.17548867557	5.34	0.89	0	0	3.1	3.1
fe	2	0	co	co	0	0	1	1	C	C	66.6530511622	-5.34	-0.89	3	3	0	0
co	3	0.05	phen	phen	0	0	2	2	N	N	40.5200412049	2.94	0.49	2	2	3.868	3.868
co	3	0	nh3	acac	0	0	1	2	N	O	29.4162635513	5.24	0.89	2	0	0	3.1
fe	2	0.2	ncs	pisc	-1	0	1	1	N	C	17.3881294982	-0.98	0.49	2	1	2	2.25
mn	3	0.3	pisc	pisc	0	0	1	1	C	C	14.0518622495	-2.94	-0.49	1	1	2.25	2.25
fe	2	0.2	pisc	cl	0	-1	1	1	C	Cl	-6.22820058227	-0.98	0	1	3	2.25	0
cr	3	0.3	ncs	cn	-1	-1	1	1	N	C	-25.666186685	-0.98	0.49	2	3	2	0
co	3	0.15	nh3	co	0	0	1	1	N	C	47.4500868209	-1.88	0.84	2	3	0	0
co	3	0.05	nh3	co	0	0	1	1	N	C	57.3222495483	-1.88	0.84	2	3	0	0
cr	3	0.3	cl	ncs	-1	-1	1	1	Cl	N	-25.6621885742	1.96	0.49	3	2	0	2
co	2	0.3	ox	ox	-2	-2	2	2	O	O	-21.962063307	5.34	0.89	1	1	2.22	2.22
mn	3	0.25	bipy	bipy	0	0	2	2	N	N	-2.38228112891	2.94	0.49	2	2	4.297	4.297
co	3	0.15	pisc	pisc	0	0	1	1	C	C	39.0737749023	-2.94	-0.49	1	1	2.25	2.25
co	2	0.3	h2o	h2o	0	0	1	1	O	O	-22.6301501137	7.44	1.24	1	1	0	0
mn	3	0.25	en	en	0	0	2	2	N	N	-5.10559971971	5.04	0.84	2	2	3	3
fe	3	0.05	ox	ox	-2	-2	2	2	O	O	-0.573956064178	5.34	0.89	1	1	2.22	2.22
ni	2	0	h2o	en	0	0	1	2	O	N	1.40821032891	5.84	1.24	1	2	0	3
mn	3	0.1	bipy	bipy	0	0	2	2	N	N	3.71100985017	2.94	0.49	2	2	4.297	4.297
cr	3	0.15	acac	acac	0	0	2	2	O	O	-23.2117750281	5.34	0.89	0	0	3.1	3.1
mn	3	0.25	cl	ncs	-1	-1	1	1	Cl	N	-13.5139474163	1.96	0.49	3	2	0	2
fe	3	0.05	cl	ncs	-1	-1	1	1	Cl	N	-1.63558106159	1.96	0.49	3	2	0	2
mn	2	0.3	cn	en	-1	0	1	2	C	N	-28.575311883	2.38	0.84	3	2	0	3
co	2	0.3	nh3	nh3	0	0	1	1	N	N	-14.3804210048	5.04	0.84	2	2	0	0
co	3	0.25	phen	phen	0	0	2	2	N	N	24.7190654514	2.94	0.49	2	2	3.868	3.868
cr	2	0.3	scn	phen	-1	0	1	2	S	N	-14.3750645254	2.02	0.49	1	2	2	3.868
cr	2	0	co	co	0	0	1	1	C	C	22.5523710634	-5.34	-0.89	3	3	0	0
mn	3	0.3	co	co	0	0	1	1	C	C	-0.719312248962	-5.34	-0.89	3	3	0	0
co	2	0.2	h2o	nh3	0	0	1	1	O	N	-3.85956802507	5.84	1.24	1	2	0	0
cr	2	0.15	cl	h2o	-1	0	1	1	Cl	O	-28.2968232005	4.96	1.24	3	1	0	0
ni	2	0.3	en	en	0	0	2	2	N	N	-35.5679363989	5.04	0.84	2	2	3	3
fe	3	0.3	scn	co	-1	0	1	1	S	C	-26.3689177617	-3.5	0.03	1	3	2	0
co	3	0.2	nh3	acac	0	0	1	2	N	O	22.6888852071	5.24	0.89	2	0	0	3.1
co	3	0.1	pisc	tbuc	0	-2	1	2	C	O	6.23220515626	2.58	0.89	1	2	2.25	2.52
co	2	0.1	h2o	cn	0	-1	1	1	O	C	-34.6019717601	0.52	1.24	1	3	0	0
fe	2	0.05	c2h3ns	c2h3ns	0	0	1	1	C	C	66.6316382334	-2.94	-0.49	3	3	2	2
co	3	0	en	en	0	0	2	2	N	N	49.6119537194	5.04	0.84	2	2	3	3
cr	3	0.05	pisc	tbuc	0	-2	1	2	C	O	-9.34911395807	2.58	0.89	1	2	2.25	2.52
co	2	0.3	h2o	en	0	0	1	2	O	N	-4.10979012539	5.84	1.24	1	2	0	3
mn	3	0	scn	nh3	-1	0	1	1	S	N	-16.4812209238	3.42	0.84	1	2	2	0
cr	3	0.25	scn	scn	-1	-1	1	1	S	S	-27.2043418287	0.18	0.03	1	1	2	2
mn	2	0.25	ncs	ncs	-1	-1	1	1	N	N	-50.7584527601	2.94	0.49	2	2	2	2
fe	3	0.15	ncs	acac	-1	0	1	2	N	O	-15.385561909	4.54	0.89	2	0	2	3.1
mn	3	0.2	en	en	0	0	2	2	N	N	-3.42344412445	5.04	0.84	2	2	3	3
fe	2	0.1	h2o	h2o	0	0	1	1	O	O	-20.0865396839	7.44	1.24	1	1	0	0
fe	2	0	tbuc	tbuc	-2	-2	2	2	O	O	-17.6377067075	5.34	0.89	2	2	2.52	2.52
ni	2	0.1	ox	ox	-2	-2	2	2	O	O	-24.8272005005	5.34	0.89	1	1	2.22	2.22
co	3	0.15	pisc	tbuc	0	-2	1	2	C	O	-0.0159621348973	2.58	0.89	1	2	2.25	2.52
fe	2	0	ncs	h2o	-1	0	1	1	N	O	-9.37428616802	5.94	1.24	2	1	2	0
co	3	0.25	pisc	tbuc	0	-2	1	2	C	O	-6.8838884384	2.58	0.89	1	2	2.25	2.52
cr	3	0.15	ox	ox	-2	-2	2	2	O	O	-23.3455824745	5.34	0.89	1	1	2.22	2.22
mn	2	0.2	acac	acac	0	0	2	2	O	O	-35.5180767927	5.34	0.89	0	0	3.1	3.1
co	3	0.3	ncs	ox	-1	-2	1	2	N	O	1.61080775908	4.54	0.89	2	1	2	2.22
mn	2	0.1	ox	ox	-2	-2	2	2	O	O	-44.9889775723	5.34	0.89	1	1	2.22	2.22
cr	2	0.25	nh3	tbuc	0	-2	1	2	N	O	-23.1374541172	5.24	0.89	2	2	0	2.52
co	3	0.25	ncs	acac	-1	0	1	2	N	O	-7.95289651847	4.54	0.89	2	0	2	3.1
cr	2	0.05	h2o	bipy	0	0	1	2	O	N	-9.50657278351	4.44	1.24	1	2	0	4.297
fe	2	0.25	co	co	0	0	1	1	C	C	22.1513507066	-5.34	-0.89	3	3	0	0
cr	2	0.3	ncs	pisc	-1	0	1	1	N	C	9.71349569613	-0.98	0.49	2	1	2	2.25
mn	3	0	co	co	0	0	1	1	C	C	17.1046984921	-5.34	-0.89	3	3	0	0
mn	3	0	acac	acac	0	0	2	2	O	O	2.91712512184	5.34	0.89	0	0	3.1	3.1
ni	2	0.1	h2o	en	0	0	1	2	O	N	-4.68112100568	5.84	1.24	1	2	0	3
co	2	0.05	co	co	0	0	1	1	C	C	22.2556630964	-5.34	-0.89	3	3	0	0
co	3	0.05	pisc	tbuc	0	-2	1	2	C	O	9.19478270028	2.58	0.89	1	2	2.25	2.52
fe	2	0.15	pisc	cl	0	-1	1	1	C	Cl	-0.49553394256	-0.98	0	1	3	2.25	0
mn	3	0.25	scn	nh3	-1	0	1	1	S	N	-24.8814505988	3.42	0.84	1	2	2	0
cr	3	0.2	pisc	tbuc	0	-2	1	2	C	O	-15.1030716645	2.58	0.89	1	2	2.25	2.52
fe	2	0	ncs	pisc	-1	0	1	1	N	C	47.5853412405	-0.98	0.49	2	1	2	2.25
cr	2	0.25	co	en	0	0	1	2	C	N	-12.0560823627	1.58	0.84	3	2	0	3
fe	2	0.3	co	co	0	0	1	1	C	C	14.53478916	-5.34	-0.89	3	3	0	0
fe	3	0.2	cn	porphyrin	-1	-2	1	4	C	N	26.9810349699	0.98	0.49	3	2	0	6.9575
fe	3	0.2	cn	h2o	-1	0	1	1	C	O	2.10245026749	3.98	1.24	3	1	0	0
cr	2	0.1	acac	acac	0	0	2	2	O	O	-4.83218821253	5.34	0.89	0	0	3.1	3.1
fe	3	0.15	bipy	bipy	0	0	2	2	N	N	21.0994761324	2.94	0.49	2	2	4.297	4.297
co	2	0.25	c2h3ns	c2h3ns	0	0	1	1	C	C	6.15003222536	-2.94	-0.49	3	3	2	2
mn	3	0.15	c2h3ns	c2h3ns	0	0	1	1	C	C	18.6778484949	-2.94	-0.49	3	3	2	2
fe	2	0.05	pisc	ncs	0	-1	1	1	C	N	14.9985161777	0.98	0.49	1	2	2.25	2
mn	3	0.15	phen	phen	0	0	2	2	N	N	2.92105979166	2.94	0.49	2	2	3.868	3.868
mn	2	0.3	nh3	ncs	0	-1	1	1	N	N	-37.7647444417	3.64	0.84	2	2	0	2
co	3	0.2	nh3	nh3	0	0	1	1	N	N	36.074169119	5.04	0.84	2	2	0	0
fe	3	0	ncs	acac	-1	0	1	2	N	O	-6.13262456094	4.54	0.89	2	0	2	3.1
co	3	0.2	ox	ox	-2	-2	2	2	O	O	-15.692590642	5.34	0.89	1	1	2.22	2.22
cr	2	0	h2o	cn	0	-1	1	1	O	C	19.2335267279	0.52	1.24	1	3	0	0
fe	3	0.05	c2h3ns	c2h3ns	0	0	1	1	C	C	54.6779061027	-2.94	-0.49	3	3	2	2
mn	2	0	bipy	bipy	0	0	2	2	N	N	4.69868379031	2.94	0.49	2	2	4.297	4.297
cr	3	0.15	scn	scn	-1	-1	1	1	S	S	-25.1557123179	0.18	0.03	1	1	2	2
fe	3	0.1	h2o	h2o	0	0	1	1	O	O	-20.9709666817	7.44	1.24	1	1	0	0
fe	2	0.1	h2o	scn	0	-1	1	1	O	S	-11.6402044751	2.6	1.24	1	1	0	2
cr	3	0.1	tbuc	tbuc	-2	-2	2	2	O	O	-21.8822309218	5.34	0.89	2	2	2.52	2.52
fe	3	0.15	h2o	porphyrin	0	-2	1	4	O	N	8.76249677056	4.44	1.24	1	2	0	6.9575
mn	3	0.25	cl	phen	-1	0	1	2	Cl	N	-10.6427013594	1.96	0.49	3	2	0	3.868
co	2	0	h2o	nh3	0	0	1	1	O	N	7.28159755602	5.84	1.24	1	2	0	0
cr	2	0.1	co	co	0	0	1	1	C	C	13.1598986179	-5.34	-0.89	3	3	0	0
co	2	0.05	ncs	ncs	-1	-1	1	1	N	N	-10.8221528695	2.94	0.49	2	2	2	2
co	2	0.05	h2o	h2o	0	0	1	1	O	O	-14.1988655829	7.44	1.24	1	1	0	0
fe	2	0.25	co	ncs	0	-1	1	1	C	N	0.1020846074	0.18	0.49	3	2	0	2
fe	3	0.15	c2h3ns	c2h3ns	0	0	1	1	C	C	43.2174307472	-2.94	-0.49	3	3	2	2
mn	2	0.1	ncs	ncs	-1	-1	1	1	N	N	-37.4453395368	2.94	0.49	2	2	2	2
cr	2	0.2	c2h3ns	c2h3ns	0	0	1	1	C	C	14.1057264928	-2.94	-0.49	3	3	2	2
fe	3	0.15	ncs	pisc	-1	0	1	1	N	C	26.5193181775	-0.98	0.49	2	1	2	2.25
mn	3	0.2	co	nh3	0	0	1	1	C	N	-12.5463276595	1.58	0.84	3	2	0	0
mn	3	0.25	c2h3ns	c2h3ns	0	0	1	1	C	C	12.7976034102	-2.94	-0.49	3	3	2	2
co	3	0.2	co	co	0	0	1	1	C	C	56.288852102	-5.34	-0.89	3	3	0	0
co	2	0.2	pisc	cl	0	-1	1	1	C	Cl	-2.05449533955	-0.98	0	1	3	2.25	0
cr	2	0	nh3	tbuc	0	-2	1	2	N	O	-11.7880996242	5.24	0.89	2	2	0	2.52
ni	2	0.25	acac	acac	0	0	2	2	O	O	-35.9398146103	5.34	0.89	0	0	3.1	3.1
cr	2	0.2	ox	ox	-2	-2	2	2	O	O	-3.88658925285	5.34	0.89	1	1	2.22	2.22
cr	3	0.1	nh3	en	0	0	1	2	N	N	-25.200048025	5.04	0.84	2	2	0	3
fe	3	0	co	co	0	0	1	1	C	C	43.3689405989	-5.34	-0.89	3	3	0	0
fe	3	0.2	h2o	pisc	0	0	1	1	O	C	9.6254338441	0.52	1.24	1	1	0	2.25
mn	2	0.1	h2o	en	0	0	1	2	O	N	-30.7973069447	5.84	1.24	1	2	0	3
co	2	0.1	cn	acac	-1	0	1	2	C	O	5.29075785908	2.58	0.89	3	0	0	3.1
fe	2	0.25	co	en	0	0	1	2	C	N	5.17621362124	1.58	0.84	3	2	0	3
fe	2	0.2	acac	acac	0	0	2	2	O	O	-19.9910453015	5.34	0.89	0	0	3.1	3.1
cr	3	0.1	scn	scn	-1	-1	1	1	S	S	-23.9787632773	0.18	0.03	1	1	2	2
cr	2	0.15	scn	nh3	-1	0	1	1	S	N	-17.3069005916	3.42	0.84	1	2	2	0
fe	2	0.3	h2o	ncs	0	-1	1	1	O	N	-26.8447603465	4.44	1.24	1	2	0	2
mn	2	0.3	en	en	0	0	2	2	N	N	-39.022190776	5.04	0.84	2	2	3	3
cr	3	0.15	h2o	h2o	0	0	1	1	O	O	-23.9612201337	7.44	1.24	1	1	0	0
fe	2	0.3	ox	ox	-2	-2	2	2	O	O	-35.8934031034	5.34	0.89	1	1	2.22	2.22
mn	3	0.05	cl	phen	-1	0	1	2	Cl	N	-1.15359089662	1.96	0.49	3	2	0	3.868
co	3	0.05	ncs	ncs	-1	-1	1	1	N	N	8.93591848353	2.94	0.49	2	2	2	2
co	2	0.05	phen	phen	0	0	2	2	N	N	4.41168225799	2.94	0.49	2	2	3.868	3.868
cr	2	0	scn	nh3	-1	0	1	1	S	N	-11.9736918743	3.42	0.84	1	2	2	0
co	3	0.3	ncs	acac	-1	0	1	2	N	O	-12.1667457711	4.54	0.89	2	0	2	3.1
mn	2	0.1	h2o	bipy	0	0	1	2	O	N	-25.4708417529	4.44	1.24	1	2	0	4.297
mn	3	0	co	en	0	0	1	2	C	N	1.60827607404	1.58	0.84	3	2	0	3
co	3	0.05	ox	ox	-2	-2	2	2	O	O	-7.86950647106	5.34	0.89	1	1	2.22	2.22
co	2	0.2	c2h3ns	c2h3ns	0	0	1	1	C	C	10.6341012233	-2.94	-0.49	3	3	2	2
fe	3	0.1	ox	ox	-2	-2	2	2	O	O	-3.7756525642	5.34	0.89	1	1	2.22	2.22
ni	2	0.05	ncs	ncs	-1	-1	1	1	N	N	-34.9455336905	2.94	0.49	2	2	2	2
cr	2	0.2	cn	nh3	-1	0	1	1	C	N	-10.6025012506	2.38	0.84	3	2	0	0
co	2	0.1	co	co	0	0	1	1	C	C	16.6490633287	-5.34	-0.89	3	3	0	0
fe	3	0	ncs	pisc	-1	0	1	1	N	C	41.5190169585	-0.98	0.49	2	1	2	2.25
mn	3	0.3	nh3	phen	0	0	1	2	N	N	-12.2935063542	3.64	0.84	2	2	0	3.868
mn	2	0.2	co	en	0	0	1	2	C	N	-8.16211987908	1.58	0.84	3	2	0	3
cr	2	0	pisc	ncs	0	-1	1	1	C	N	11.2593619212	0.98	0.49	1	2	2.25	2
fe	3	0.05	ncs	acac	-1	0	1	2	N	O	-9.36108231179	4.54	0.89	2	0	2	3.1
mn	3	0.2	nh3	phen	0	0	1	2	N	N	-8.71879911436	3.64	0.84	2	2	0	3.868
mn	3	0.1	ox	ox	-2	-2	2	2	O	O	-7.43918784442	5.34	0.89	1	1	2.22	2.22
mn	3	0.25	acac	acac	0	0	2	2	O	O	-8.22704792156	5.34	0.89	0	0	3.1	3.1
mn	2	0.25	co	ncs	0	-1	1	1	C	N	-13.6111283544	0.18	0.49	3	2	0	2
fe	3	0	scn	nh3	-1	0	1	1	S	N	20.6700969494	3.42	0.84	1	2	2	0
mn	3	0.05	co	co	0	0	1	1	C	C	13.650744629	-5.34	-0.89	3	3	0	0
fe	2	0.05	pisc	ox	0	-2	1	2	C	O	22.87406487	2.58	0.89	1	1	2.25	2.22
mn	3	0.2	scn	nh3	-1	0	1	1	S	N	-23.0905848424	3.42	0.84	1	2	2	0
mn	3	0.05	nh3	phen	0	0	1	2	N	N	-3.19802312516	3.64	0.84	2	2	0	3.868
mn	2	0.25	c2h3ns	c2h3ns	0	0	1	1	C	C	1.60343308513	-2.94	-0.49	3	3	2	2
cr	2	0.2	h2o	ox	0	-2	1	2	O	O	-41.4469435339	6.04	1.24	1	1	0	2.22
cr	3	0.1	co	co	0	0	1	1	C	C	-23.5405258009	-5.34	-0.89	3	3	0	0
cr	2	0	co	en	0	0	1	2	C	N	9.11664578184	1.58	0.84	3	2	0	3
ni	2	0.15	pisc	pisc	0	0	1	1	C	C	-10.6427624164	-2.94	-0.49	1	1	2.25	2.25
co	3	0.25	co	acac	0	0	1	2	C	O	2.69623712215	1.78	0.89	3	0	0	3.1
cr	3	0	bipy	bipy	0	0	2	2	N	N	-21.4226547507	2.94	0.49	2	2	4.297	4.297
mn	2	0.15	nh3	nh3	0	0	1	1	N	N	-32.5528756964	5.04	0.84	2	2	0	0
cr	2	0.2	cn	co	-1	0	1	1	C	C	24.2370509391	-4.54	-0.49	3	3	0	0
co	2	0.3	ncs	h2o	-1	0	1	1	N	O	-15.0418606715	5.94	1.24	2	1	2	0
mn	3	0.1	cl	ncs	-1	-1	1	1	Cl	N	-6.68677010326	1.96	0.49	3	2	0	2
fe	3	0.25	cn	h2o	-1	0	1	1	C	O	2.78064894252	3.98	1.24	3	1	0	0
fe	2	0	cn	cn	-1	-1	1	1	C	C	36.6490851465	-2.94	-0.49	3	3	0	0
ni	2	0.3	ncs	ncs	-1	-1	1	1	N	N	-47.9029109324	2.94	0.49	2	2	2	2
ni	2	0.2	cn	cn	-1	-1	1	1	C	C	-27.123065357	-2.94	-0.49	3	3	0	0
fe	3	0.15	en	en	0	0	2	2	N	N	10.1630934699	5.04	0.84	2	2	3	3
co	2	0	ncs	ncs	-1	-1	1	1	N	N	-8.26375688432	2.94	0.49	2	2	2	2
co	3	0.25	nh3	acac	0	0	1	2	N	O	20.238681249	5.24	0.89	2	0	0	3.1
cr	3	0	ncs	cn	-1	-1	1	1	N	C	-19.2088619847	-0.98	0.49	2	3	2	0
co	3	0.1	ncs	ox	-1	-2	1	2	N	O	19.3956126791	4.54	0.89	2	1	2	2.22
co	3	0.1	nh3	nh3	0	0	1	1	N	N	42.2739141761	5.04	0.84	2	2	0	0
co	3	0.25	ncs	ncs	-1	-1	1	1	N	N	4.08959927032	2.94	0.49	2	2	2	2
cr	3	0.1	cl	ox	-1	-2	1	2	Cl	O	-22.1812023137	3.56	0.89	3	1	0	2.22
ni	2	0.1	cn	cn	-1	-1	1	1	C	C	-20.4042834469	-2.94	-0.49	3	3	0	0
cr	3	0.05	cl	cl	-1	-1	1	1	Cl	Cl	-13.908362927	0	0	3	3	0	0
co	2	0.25	nh3	nh3	0	0	1	1	N	N	-12.2738707818	5.04	0.84	2	2	0	0
mn	3	0	ox	ox	-2	-2	2	2	O	O	-3.67956549955	5.34	0.89	1	1	2.22	2.22
mn	2	0.2	ncs	ncs	-1	-1	1	1	N	N	-46.7809614242	2.94	0.49	2	2	2	2
fe	2	0.3	cn	cn	-1	-1	1	1	C	C	-10.4592632225	-2.94	-0.49	3	3	0	0
fe	3	0.05	scn	nh3	-1	0	1	1	S	N	17.1915075224	3.42	0.84	1	2	2	0
fe	3	0.15	pisc	pisc	0	0	1	1	C	C	49.5405191617	-2.94	-0.49	1	1	2.25	2.25
co	2	0.1	c2h3ns	c2h3ns	0	0	1	1	C	C	20.2986201556	-2.94	-0.49	3	3	2	2
co	3	0.2	h2o	h2o	0	0	1	1	O	O	1.78623863046	7.44	1.24	1	1	0	0
cr	2	0.25	ncs	pisc	-1	0	1	1	N	C	19.0963503738	-0.98	0.49	2	1	2	2.25
cr	2	0.15	ncs	pisc	-1	0	1	1	N	C	28.1233994793	-0.98	0.49	2	1	2	2.25
cr	2	0.2	en	en	0	0	2	2	N	N	-13.3842162681	5.04	0.84	2	2	3	3
mn	3	0.25	co	en	0	0	1	2	C	N	-15.5147576662	1.58	0.84	3	2	0	3
mn	3	0.25	cn	cn	-1	-1	1	1	C	C	9.17537328235	-2.94	-0.49	3	3	0	0
