# Supplementary material for: Predicting electronic structure properties of transition metal complexes with neural networks
Source: Chem Sci. 2017 May 17;8(7):5137–52. doi: 10.1039/c7sc01247k (PMC6100542; doi:10.1039/c7sc01247k)
Supplement: Supplementary file 1 [file SC-008-C7SC01247K-s001.zip › data/raw_data/split/test_results.csv]

metal	ox	axlig	eqlig	alpha	error	pred	act	abs_error	var
co	3	co	co	0	-4.60554528695747	72.4397877203426	77.0453330073	4.60554528695747	3.63775394851886
cr	2	h2o	ox	0.3	7.69966848845901	-39.318203373841	-47.0178718623	7.69966848845901	3.93316178735049
cr	3	scn	h2o	0.1	-1.09506704262619	-22.7206368060262	-21.6255697634	1.09506704262619	3.15711413780445
mn	2	h2o	en	0.15	-0.735389629658478	-34.9564082060585	-34.2210185764	0.735389629658478	4.20731277792493
fe	2	pisc	ox	0.25	-3.33704465107683	-3.44353330477383	-0.106488653696999	3.33704465107683	4.84842669627152
fe	3	acac	acac	0.1	-2.41835700631167	-0.394840531191676	2.02351647512	2.41835700631167	4.03320372995224
fe	2	pisc	ox	0.2	-2.99700205561945	2.53238229052055	5.52938434614	2.99700205561945	5.31747645607947
fe	3	en	en	0.3	-0.510600928341525	2.04468982846847	2.55529075681	0.510600928341525	3.72322801170527
co	3	acac	acac	0.25	-4.08421821772521	16.1579432589748	20.2421614767	4.08421821772521	5.02611000713515
co	2	acac	acac	0.1	-0.751334090393556	-10.4810977062536	-9.72976361586	0.751334090393556	3.69318018716307
mn	2	co	co	0.3	7.4516291693718	-13.9591101895282	-21.4107393589	7.4516291693718	4.73491900438424
cr	2	c2h3ns	c2h3ns	0.3	-2.76445504305329	4.03619074991672	6.80064579297001	2.76445504305329	4.48741586413053
cr	3	ox	ox	0.3	2.69054008530119	-22.9907501138988	-25.6812901992	2.69054008530119	3.4428060599426
fe	3	h2o	pisc	0.1	1.40914604693029	18.4939321722303	17.0847861253	1.40914604693029	3.83974348558194
fe	3	acac	acac	0.25	1.87456832932548	-6.67504394212452	-8.54961227145	1.87456832932548	3.7724855401259
fe	2	ox	ox	0.15	-0.0679036272901747	-26.5105770397902	-26.4426734125	0.0679036272901747	4.26918257061082
fe	2	nh3	nh3	0	-0.538174176527242	3.39661943920276	3.93479361573	0.538174176527242	4.02875460077032
co	3	en	en	0.2	-9.27067507749921	30.8465834742008	40.1172585517	9.27067507749921	3.95272239965167
mn	2	pisc	nh3	0.15	-0.388762262988479	-15.2742390947885	-14.8854768318	0.388762262988479	4.45099836349108
mn	2	phen	phen	0	-4.51813808409784	-0.54855392611784	3.96958415798	4.51813808409784	4.20246308420367
cr	2	pisc	pisc	0	-2.96114114017752	30.1956152067225	33.1567563469	2.96114114017752	3.46181650586913
co	3	h2o	h2o	0	5.60551682351606	11.8219060548461	6.21638923133	5.60551682351606	3.84762242951617
ni	2	en	en	0.25	2.86565872212084	-29.9330371616792	-32.7986958838	2.86565872212084	3.85140448502639
co	2	nh3	nh3	0.05	2.36152472934909	0.187167201549087	-2.1743575278	2.36152472934909	3.20323344920396
fe	2	phen	phen	0	-8.22530958242146	19.3189078751785	27.5442174576	8.22530958242146	4.10888148539298
co	3	nh3	co	0.25	-0.379340955581114	37.1323636822189	37.5117046378	0.379340955581114	4.24286663557839
cr	3	acac	acac	0.3	5.15369742014732	-20.6786906712527	-25.8323880914	5.15369742014732	4.28080643297128
cr	2	nh3	tbuc	0.2	3.76595956465727	-17.2005425161427	-20.9665020808	3.76595956465727	3.2613376013507
cr	2	c2h3ns	c2h3ns	0.15	2.12326847978359	20.1889247163836	18.0656562366	2.12326847978359	5.05282562018603
cr	2	co	co	0.05	-0.547104517848737	17.1917279632513	17.7388324811	0.547104517848737	5.44461143020507
ni	2	nh3	nh3	0.1	-2.71905068672424	-9.50720905060424	-6.78815836388	2.71905068672424	3.55491136315256
ni	2	acac	acac	0	0.924547385571756	-22.3309995956282	-23.2555469812	0.924547385571756	4.55753032852809
cr	2	ox	ox	0.15	-0.970822661847478	-1.75646756931848	-0.785644907471003	0.970822661847478	3.87886731917741
ni	2	nh3	nh3	0.05	-3.21229608602577	-6.43727417400576	-3.22497808798	3.21229608602577	3.37298800087751
mn	3	nh3	nh3	0	-0.145903896219622	2.15090027852038	2.29680417474	0.145903896219622	4.29187156949821
mn	3	cl	phen	0	-5.61668163235839	-4.1102273648584	1.5064542675	5.61668163235839	3.1174343540533
mn	3	h2o	h2o	0.1	0.437157271780471	-7.71974028921953	-8.156897561	0.437157271780471	3.38846987058589
ni	2	cn	cn	0.15	-0.682104184015085	-24.4745493715151	-23.7924451875	0.682104184015085	3.80907196058435
fe	3	pisc	pisc	0.2	-2.26069441854847	38.5171021323515	40.7777965509	2.26069441854847	4.9096971796727
co	3	ncs	acac	0.2	0.0183785613097029	-3.8519539414303	-3.87033250274	0.0183785613097029	3.92112096878205
fe	3	cl	pisc	0.05	0.293795660414162	34.4239751554142	34.130179495	0.293795660414162	3.57721168838656
mn	2	en	en	0.05	0.295112887431799	-19.8425335767682	-20.1376464642	0.295112887431799	3.48138967884288
cr	2	nh3	nh3	0.05	1.69033466155292	-9.95234496024707	-11.6426796218	1.69033466155292	3.22917452667214
cr	2	ox	ox	0.05	-2.37182872140465	3.06852715782535	5.44035587923	2.37182872140465	3.54300314214127
fe	2	h2o	h2o	0.3	2.80394941026912	-28.7025525186309	-31.5065019289	2.80394941026912	3.68738834675735
fe	3	en	en	0.2	-3.16890052100697	6.43304453169304	9.6019450527	3.16890052100697	3.56937588215041
co	2	ox	ox	0.25	-0.424697041731257	-20.7277122705313	-20.3030152288	0.424697041731257	4.15296704535316
fe	2	ncs	ncs	0	-2.70351434720664	-4.42582832209664	-1.72231397489	2.70351434720664	4.2892586035761
cr	2	ox	ox	0	-3.88422772276269	4.64080615058731	8.52503387335	3.88422772276269	3.45196985596746
co	2	ncs	h2o	0.05	-1.18423848717272	-7.59618399573272	-6.41194550856	1.18423848717272	4.21687981436269
mn	3	nh3	phen	0.15	0.570536036017423	-6.32162466545257	-6.89216070147	0.570536036017423	3.81380046271093
mn	3	scn	nh3	0.15	-0.741550323992406	-22.0497714667924	-21.3082211428	0.741550323992406	3.72920712322401
co	2	en	en	0	-0.605527667823402	2.5499650935766	3.1554927614	0.605527667823402	2.9778830326995
cr	2	ncs	h2o	0	4.13997004428654	-8.45728969701347	-12.5972597413	4.13997004428654	4.34586476700329
cr	3	ncs	ncs	0.05	2.45484343294109	-16.1490417685589	-18.6038852015	2.45484343294109	4.0092190751449
co	2	h2o	en	0.15	-4.74797807372587	-0.620764784475874	4.12721328925	4.74797807372587	4.36470849413631
co	2	bipy	bipy	0.3	0.719912471092456	-11.0161725556075	-11.7360850267	0.719912471092456	3.71768703443792
cr	2	pisc	scn	0.25	0.315325285371671	-16.5721713829283	-16.8874966683	0.315325285371671	4.43801657943923
mn	3	pisc	pisc	0.25	2.76977100946793	20.4501304450679	17.6803594356	2.76977100946793	3.68872738337932
fe	3	pisc	pisc	0.3	0.370827913039435	26.4225888836394	26.0517609706	0.370827913039435	4.67713715103366
co	2	phen	phen	0.3	-0.148081003131033	-11.635379858431	-11.4872988553	0.148081003131033	3.70427786717718
co	2	en	en	0.15	-0.525189575765808	-5.71022327521581	-5.18503369945	0.525189575765808	3.02845725728109
mn	2	h2o	en	0.2	-0.643508954781566	-37.9616662852816	-37.3181573305	0.643508954781566	3.89780043978252
cr	2	scn	phen	0.2	-1.5161051611144	-7.79396630357439	-6.27786114246	1.5161051611144	4.30148525939604
mn	2	h2o	en	0	4.19431849720866	-19.6481814517913	-23.842499949	4.19431849720866	5.21125857919344
fe	3	pisc	cl	0.2	-2.93239940939026	2.03880112265975	4.97120053205001	2.93239940939026	3.81218060705138
mn	2	phen	phen	0.05	-2.98032797514254	-6.57979741033254	-3.59946943519	2.98032797514254	4.05687819217258
cr	2	nh3	porphyrin	0.25	-0.189936728381333	5.35756486928867	5.54750159767	0.189936728381333	3.05074600220363
cr	2	tbuc	tbuc	0.05	-0.923562507685716	3.44779407664429	4.37135658433001	0.923562507685716	3.48235626819699
cr	2	pisc	scn	0.2	-0.278499712260214	-13.0277428235602	-12.7492431113	0.278499712260214	4.64216472347078
fe	3	h2o	h2o	0.2	4.36574617242614	-21.6760907433739	-26.0418369158	4.36574617242614	3.55109997983372
cr	2	en	en	0.15	1.05895277201152	-10.9187612465885	-11.9777140186	1.05895277201152	3.24049544261119
fe	3	cl	cl	0.1	7.40316391005039	-18.9019797982496	-26.3051437083	7.40316391005039	3.34029906127544
fe	3	nh3	nh3	0.25	-0.920137716415354	1.11150725928464	2.0316449757	0.920137716415354	4.4707542717315
fe	2	ncs	h2o	0.15	-0.598644950696894	-17.9432376862969	-17.3445927356	0.598644950696894	3.91128028643114
cr	2	phen	phen	0	-5.17686355456521	7.03719620693479	12.2140597615	5.17686355456521	4.3423167107845
cr	2	pisc	scn	0.15	-0.2229057421386	-8.6596636573086	-8.43675791517	0.2229057421386	4.75639454128896
fe	2	h2o	scn	0.15	3.99378871058585	-10.7751442005141	-14.7689329111	3.99378871058585	3.26405702110177
co	3	bipy	bipy	0.25	-4.44220337564643	32.1819184588536	36.6241218345	4.44220337564643	3.7970490940629
fe	2	co	ncs	0.3	3.52274291972246	-1.84104562900753	-5.36378854872999	3.52274291972246	4.71004727692705
cr	3	h2o	h2o	0.3	3.54150086590329	-22.9571369995967	-26.4986378655	3.54150086590329	3.52207579065607
mn	3	ox	ox	0.2	-0.260205102252321	-10.9050608886523	-10.6448557864	0.260205102252321	3.49455620518366
mn	3	phen	phen	0.1	-2.44559559642018	2.72508565436981	5.17068125079	2.44559559642018	3.46879137919788
ni	2	h2o	en	0.05	2.11082842632134	0.472611513301338	-1.63821691302	2.11082842632134	4.67568796722499
ni	2	co	acac	0.3	2.34214543042055	-26.4501579351794	-28.7923033656	2.34214543042055	3.81733820222927
fe	3	phen	phen	0.15	0.885965617748795	15.5836785791488	14.6977129614	0.885965617748795	4.02275331166986
co	2	bipy	bipy	0.15	0.626864588357755	-2.41589103564225	-3.04275562400001	0.626864588357755	2.88379541568235
cr	3	pisc	ox	0.1	1.9188390235916	-12.5141718790084	-14.4330109026	1.9188390235916	2.80329696949851
fe	3	h2o	h2o	0.25	5.39753631419673	-23.3508004452033	-28.7483367594	5.39753631419673	3.79462220370332
fe	2	acac	acac	0.3	-0.979535361547196	-24.6395410095472	-23.660005648	0.979535361547196	4.79368376021141
cr	3	cl	cl	0.15	6.26472926467385	-19.4258490717262	-25.6905783364	6.26472926467385	4.0178581276725
ni	2	tbuc	tbuc	0.25	-0.162192307741527	-34.6039378650415	-34.4417455573	0.162192307741527	3.48593228822203
fe	2	c2h3ns	c2h3ns	0.25	-0.824396184224696	33.6112900206753	34.4356862049	0.824396184224696	4.29919259119145
mn	2	nh3	cn	0.1	-0.112560301644699	-5.7162947377747	-5.60373443613	0.112560301644699	3.68431972049819
ni	2	ox	ox	0.15	1.2424346697095	-27.3174842918905	-28.5599189616	1.2424346697095	4.09851385357244
mn	3	cl	ncs	0	-2.9945289845451	-4.4109323847451	-1.4164034002	2.9945289845451	3.40860010306645
mn	2	pisc	nh3	0.05	0.765651258968674	-1.62197699964133	-2.38762825861001	0.765651258968674	4.19522742159364
co	2	pisc	cl	0.3	2.33509238868741	-7.31808105548259	-9.65317344417	2.33509238868741	4.29710469339213
ni	2	nh3	acac	0.1	-0.506278339682552	-28.9221822288826	-28.4159038892	0.506278339682552	3.86306520557545
cr	2	cn	co	0.05	-4.16924646858055	35.4876877959195	39.6569342645	4.16924646858055	3.63839315520134
fe	3	ncs	acac	0.1	-1.54945921442566	-13.9812282033257	-12.4317689889	1.54945921442566	3.66069011376346
cr	3	tbuc	tbuc	0.2	1.00514431942752	-22.7077029829725	-23.7128473024	1.00514431942752	3.42593750705292
mn	2	bipy	bipy	0.15	1.06740122925668	-15.1620448857433	-16.229446115	1.06740122925668	3.90792559180671
cr	2	cn	nh3	0.1	0.227330944125924	-6.42354821707408	-6.6508791612	0.227330944125924	3.63441815622035
mn	3	h2o	h2o	0.25	0.133699478278949	-12.6508809239211	-12.7845804022	0.133699478278949	3.3685886903848
cr	3	ncs	cn	0.15	0.28119071540317	-22.5044447704968	-22.7856354859	0.28119071540317	3.2727718760818
fe	3	cl	ncs	0.2	-0.164336208940746	-16.6339271317407	-16.4695909228	0.164336208940746	3.41857496356916
ni	2	c2h3ns	c2h3ns	0.25	3.50214599746054	-31.5482982246395	-35.0504442221	3.50214599746054	3.24304044840098
cr	2	pisc	ncs	0.1	0.390094591930108	3.81572652678011	3.42563193485	0.390094591930108	4.18132827069535
cr	3	en	en	0	0.533431004775725	-22.6428154677243	-23.1762464725	0.533431004775725	3.28746011362111
cr	2	nh3	porphyrin	0.1	0.19844636092742	10.1737119544574	9.97526559353	0.19844636092742	3.28459684433038
cr	2	nh3	nh3	0.1	1.15884261792648	-11.8491592260735	-13.008001844	1.15884261792648	3.10579971522002
co	3	phen	phen	0.2	6.62358516208498	35.294170858085	28.670585696	6.62358516208498	3.57661252985849
co	2	cn	acac	0.3	0.741670264506268	-6.12942320287373	-6.87109346738	0.741670264506268	4.0669869165546
mn	2	cn	en	0.2	-3.45837040583523	-20.2362959080352	-16.7779255022	3.45837040583523	4.24969612478189
co	3	nh3	nh3	0.25	-2.74561159082545	30.2855490807746	33.0311606716	2.74561159082545	4.90577046646686
fe	2	cn	cn	0.15	-1.77305918405227	8.76765307504773	10.5407122591	1.77305918405227	4.80203890455358
cr	2	h2o	bipy	0.15	4.69928412911747	-10.1516205336825	-14.8509046628	4.69928412911747	4.06418623646861
cr	2	phen	phen	0.25	-2.81517063005874	-8.44766204676874	-5.63249141671	2.81517063005874	3.15918138295629
ni	2	co	co	0.1	3.13645439523728	-24.7100487686627	-27.8465031639	3.13645439523728	3.1178374476235
co	3	cn	cn	0	-13.6405463958894	74.8753614105106	88.5159078064	13.6405463958894	2.82238098998708
cr	3	pisc	tbuc	0.15	1.6481029112011	-14.2964073057989	-15.944510217	1.6481029112011	2.51488450289794
fe	3	co	co	0.15	-1.18309306078415	24.3104096736159	25.4935027344	1.18309306078415	3.92939457794093
cr	2	pisc	scn	0.1	0.962148232458269	-3.04045689238173	-4.00260512484	0.962148232458269	4.72429420714542
cr	3	scn	h2o	0	0.968589983288396	-18.2532497659116	-19.2218397492	0.968589983288396	3.60729664845148
cr	2	scn	nh3	0.1	1.44855229879531	-14.2567912087047	-15.7053435075	1.44855229879531	3.7729032465922
mn	3	scn	nh3	0.05	0.680836458947113	-17.3726519388529	-18.0534883978	0.680836458947113	3.68120572875783
cr	3	cl	ncs	0.15	-1.60082314000637	-24.3274621749064	-22.7266390349	1.60082314000637	3.20592592940472
fe	2	cn	cn	0.2	-1.30032075058783	1.62221487941217	2.92253563	1.30032075058783	4.4723849114407
fe	3	cn	cn	0.2	1.29255162026841	36.0609360061684	34.7683843859	1.29255162026841	4.27007457519731
fe	3	ncs	acac	0.3	5.89788791700592	-17.9687549386941	-23.8666428557	5.89788791700592	3.25081675709907
ni	2	nh3	acac	0.2	0.0948214709415254	-33.4450982720585	-33.539919743	0.0948214709415254	3.5460372031649
co	2	co	co	0	-1.88887693965022	26.1911138517498	28.0799907914	1.88887693965022	3.68188688662646
fe	2	co	tbuc	0.3	-9.70700720702929	-13.7391634249693	-4.03215621794	9.70700720702929	3.78237229658995
mn	3	ox	ox	0.3	-3.99519814496559	-17.6718277712656	-13.6766296263	3.99519814496559	4.1600527396677
ni	2	co	co	0.2	4.07543441645089	-30.5616569516491	-34.6370913681	4.07543441645089	3.23944416403077
fe	3	tbuc	tbuc	0.15	0.722649790383727	-16.4468544427163	-17.1695042331	0.722649790383727	3.55861745335748
co	2	nh3	nh3	0	1.77039790971863	2.34615686997864	0.575758960260004	1.77039790971863	3.08514727344147
co	2	h2o	nh3	0.25	-0.127598526667931	-6.66098861307793	-6.53339008641	0.127598526667931	4.55524369126578
mn	3	co	en	0.1	-0.745219092160383	-6.85039998625038	-6.10518089409	0.745219092160383	4.47606121273381
cr	3	cl	ox	0.2	0.521416481318514	-23.2583047062815	-23.7797211876	0.521416481318514	3.03964691223712
cr	2	en	en	0.3	1.76428777102718	-14.2087342585728	-15.9730220296	1.76428777102718	3.46651682347441
mn	2	h2o	bipy	0.2	-0.870122232583213	-35.3772423050832	-34.5071200725	0.870122232583213	4.08603929502667
cr	3	scn	h2o	0.25	0.735608063065651	-24.8010097478343	-25.5366178109	0.735608063065651	2.96012120535676
mn	2	co	co	0.15	1.39768717006697	3.08003032767697	1.68234315761	1.39768717006697	4.15224400791529
cr	3	cl	ncs	0.05	-1.83522162548499	-22.323155222385	-20.4879335969	1.83522162548499	3.17203990462663
mn	3	ox	ox	0.05	1.21753912441965	-4.49061607232035	-5.70815519674	1.21753912441965	3.06913359671278
cr	3	nh3	en	0.25	2.98867954323474	-24.0948083191653	-27.0834878624	2.98867954323474	3.26771562339597
cr	3	co	h2o	0.15	2.30622443744804	-19.688596784552	-21.994821222	2.30622443744804	3.24278395526495
cr	2	pisc	scn	0	1.77819047771754	6.91608400675754	5.13789352904	1.77819047771754	4.74282095059928
mn	2	co	ncs	0.05	-1.23099635160307	17.4223839357969	18.6533802874	1.23099635160307	4.04196904082317
cr	2	ncs	pisc	0.1	-6.61744447835707	26.3263544531429	32.9437989315	6.61744447835707	5.10238520346952
mn	2	en	en	0.2	1.54081095748035	-30.5231237823196	-32.0639347398	1.54081095748035	3.62244242654765
mn	3	bipy	bipy	0.05	-0.124991161169341	5.92191736460066	6.04690852577	0.124991161169341	3.26616521636429
fe	2	en	en	0.2	-1.75504193084007	-6.78283919408008	-5.02779726324	1.75504193084007	3.55238520063101
cr	2	bipy	bipy	0.1	-3.37609831552231	0.266852912487686	3.64295122801	3.37609831552231	3.84674430722245
mn	3	co	co	0.2	1.43188084761763	5.98373543849763	4.55185459088	1.43188084761763	4.63741226128511
ni	2	nh3	acac	0.3	2.09235829066379	-36.4551571929362	-38.5475154836	2.09235829066379	3.3980290095672
fe	2	c2h3ns	c2h3ns	0.15	-0.380852960633973	49.771132180366	50.151985141	0.380852960633973	4.68656757571956
fe	2	en	en	0.05	-2.46517400845236	3.94880971210764	6.41398372056	2.46517400845236	3.92954537814481
co	3	ncs	acac	0.05	0.101880208913855	4.41703313393386	4.31515292502	0.101880208913855	3.50460286361682
fe	2	nh3	nh3	0.05	-1.84784276485495	-1.78048080321874	0.0673619616362018	1.84784276485495	3.84902949546868
fe	3	ncs	ox	0.1	-1.66978136145806	-0.411189383818069	1.25859197763999	1.66978136145806	3.51037046971491
co	3	pisc	pisc	0.2	1.53934449315732	36.1611356231573	34.62179113	1.53934449315732	3.8036752861143
ni	2	bipy	bipy	0	-5.78752949752967	-22.8437740663297	-17.0562445688	5.78752949752967	3.70077813268971
ni	2	pisc	pisc	0.2	1.55270076580434	-12.8828960384957	-14.4355968043	1.55270076580434	3.84847819029616
co	3	ox	ox	0.1	6.49561926883004	-4.65895862696997	-11.1545778958	6.49561926883004	3.85905953705121
mn	2	h2o	en	0.3	1.59904485750474	-41.5753850824953	-43.17442994	1.59904485750474	3.82113682688707
fe	3	ncs	pisc	0.1	-4.48190460567018	27.7982273785298	32.2801319842	4.48190460567018	3.74036493705861
fe	3	cl	cl	0.3	5.05884863371214	-33.5516159172879	-38.610464551	5.05884863371214	3.16298106805584
mn	2	co	en	0	-3.3617403350229	21.4363156354771	24.7980559705	3.3617403350229	3.75866844807495
cr	2	pisc	ncs	0.25	2.71689004590674	-7.30993915439326	-10.0268292003	2.71689004590674	3.549581145557
ni	2	c2h3ns	c2h3ns	0.3	3.78773503555383	-34.2782856386462	-38.0660206742	3.78773503555383	3.4322768110919
fe	3	cn	cn	0.15	1.394566103285	41.671327026185	40.2767609229	1.394566103285	3.89894034819451
co	2	ox	ox	0.1	-0.619194891679264	-15.0352823784793	-14.4160874868	0.619194891679264	4.10081861219223
ni	2	co	co	0.05	2.09587242515023	-22.2815335773498	-24.3774060025	2.09587242515023	3.14858077063486
fe	2	h2o	ncs	0	-0.290202420768814	-6.50656849679881	-6.21636607603	0.290202420768814	4.47145333338621
co	2	co	co	0.3	5.72223935358181	0.279582461711811	-5.44265689187	5.72223935358181	3.60342517747079
co	2	ox	ox	0	-2.45658589601754	-11.7422526701675	-9.28566677415	2.45658589601754	4.24873550505542
co	2	ox	ox	0.05	-1.05261269347311	-13.1588466422731	-12.1062339488	1.05261269347311	4.20300174698695
mn	2	nh3	nh3	0.1	2.25474343135273	-26.6922303606473	-28.946973792	2.25474343135273	4.17977855790211
fe	3	h2o	porphyrin	0.25	-5.18252739373285	-2.07028857666285	3.11223881707	5.18252739373285	4.13803248185688
co	2	en	en	0.05	-1.10137733494042	-0.817277027764426	0.28410030717599	1.10137733494042	2.94889482027067
cr	2	cn	nh3	0.05	1.08946982231485	-3.37850225200515	-4.46797207432	1.08946982231485	3.90990510647281
mn	2	c2h3ns	c2h3ns	0.2	-2.45343699649641	6.72060973180358	9.1740467283	2.45343699649641	3.72112658352694
mn	3	scn	nh3	0.1	-0.245173597996384	-19.8797416415964	-19.6345680436	0.245173597996384	3.73258084849787
mn	3	acac	acac	0.3	2.08583376084353	-7.99886632735647	-10.0847000882	2.08583376084353	3.37254717707923
fe	3	pisc	cl	0.25	-0.447244992812301	-0.232289212128308	0.214955780683994	0.447244992812301	3.72219262728401
fe	2	ncs	ncs	0.3	-0.191045374502469	-27.8739415679025	-27.6828961934	0.191045374502469	4.50823668962664
mn	2	nh3	ncs	0	0.326966092662758	-12.1185716359372	-12.4455377286	0.326966092662758	3.9889257905054
cr	2	c2h3ns	c2h3ns	0.25	-1.19398010656206	9.15744487843794	10.351424985	1.19398010656206	4.82208183328631
co	2	pisc	en	0.25	1.33365792765882	-2.15468148338118	-3.48833941104	1.33365792765882	3.62993631275058
ni	2	pisc	pisc	0.1	-0.356825114519815	-6.74842038098981	-6.39159526647	0.356825114519815	4.08803296569437
mn	2	co	ncs	0.1	-0.301902662749171	9.61334451866082	9.91524718141	0.301902662749171	4.31148020148852
mn	2	cn	en	0.1	0.932874732278691	-6.38170651649131	-7.31458124877	0.932874732278691	3.83292393927843
mn	3	nh3	nh3	0.15	0.568064824413284	-2.64636904158671	-3.21443386599999	0.568064824413284	4.27895258382881
co	3	h2o	h2o	0.1	1.49593070629248	5.75337507986248	4.25744437357	1.49593070629248	3.72364277538817
fe	3	scn	co	0.1	-0.460211070988528	-8.85330082314853	-8.39308975216	0.460211070988528	5.28181512576465
mn	3	en	en	0.3	0.307118395425071	-6.44142325447493	-6.7485416499	0.307118395425071	3.63902874773089
co	2	tbuc	tbuc	0.15	-0.233579258763982	-17.727546056364	-17.4939667976	0.233579258763982	3.94473185180538
cr	2	nh3	tbuc	0.1	2.87488817320877	-13.5928184027912	-16.467706576	2.87488817320877	2.87104772309556
co	3	c2h3ns	c2h3ns	0	-15.6510778469072	75.0562698510928	90.707347698	15.6510778469072	2.86098922983085
co	3	cn	cn	0.15	-2.85875218193405	70.9672036943659	73.8259558763	2.85875218193405	3.00667232904845
cr	2	phen	phen	0.2	-4.02299618102376	-6.55644548310377	-2.53344930208	4.02299618102376	3.18310650500153
co	2	h2o	phen	0.05	1.32253381941052	2.39444732874052	1.07191350933	1.32253381941052	3.70387950769003
fe	3	h2o	h2o	0.15	3.31977287694142	-20.1195558652586	-23.4393287422	3.31977287694142	3.55464202379155
cr	2	tbuc	tbuc	0.1	0.733676593626576	2.19814172378658	1.46446513016001	0.733676593626576	3.5033168836612
fe	3	cn	porphyrin	0.3	-1.00454275064595	15.971363848854	16.9759065995	1.00454275064595	3.56719406800337
co	3	bipy	bipy	0.3	-3.09597229491834	29.6182824637817	32.7142547587	3.09597229491834	4.26488250330335
mn	3	co	h2o	0	2.03833894595423	4.65085852352423	2.61251957757	2.03833894595423	3.51215693396212
cr	2	ncs	pisc	0.2	-9.06441737590819	14.4535698703918	23.5179872463	9.06441737590819	4.26906681280074
mn	3	acac	acac	0.15	0.306632683628791	-3.99035849940121	-4.29699118303	0.306632683628791	3.24168584521183
fe	2	cn	pisc	0.3	-2.65143997839188	30.5135703083081	33.1650102867	2.65143997839188	4.38819418355997
co	2	phen	phen	0.1	-1.20661071138954	-0.416128274195543	0.790482437193994	1.20661071138954	2.92701953530317
fe	2	pisc	cl	0.1	3.74998221292336	8.88736162405336	5.13737941112999	3.74998221292336	4.20338289856566
co	2	h2o	en	0.25	-4.19226352912649	-5.60116537291648	-1.40890184378999	4.19226352912649	4.42496550575534
mn	2	nh3	ncs	0.2	0.0852841966176676	-29.7825521501823	-29.8678363468	0.0852841966176676	3.65070415205102
fe	3	tbuc	tbuc	0	0.401140766321689	-7.55336663047831	-7.9545073968	0.401140766321689	3.62514504862477
fe	3	c2h3ns	c2h3ns	0.3	-0.0866209961800024	26.90629554292	26.9929165391	0.0866209961800024	3.94132840863807
cr	2	scn	nh3	0.3	-2.85349159197776	-24.2916604360778	-21.4381688441	2.85349159197776	3.64646628279769
fe	2	cn	acac	0.2	-3.36143058563967	-7.94343039514967	-4.58199980951	3.36143058563967	3.66369956752227
cr	2	bipy	bipy	0.15	-2.57337623244025	-2.49516256944725	0.0782136629930008	2.57337623244025	3.49451830412484
cr	2	h2o	cn	0.15	-0.294883405874529	16.6229119070255	16.9177953129	0.294883405874529	3.4775110468798
ni	2	pisc	pisc	0.3	2.47888854528055	-19.4191244787194	-21.898013024	2.47888854528055	3.7626319377421
fe	3	acac	acac	0.3	3.26846052736206	-8.95170382993794	-12.2201643573	3.26846052736206	3.87460552691865
cr	3	tbuc	tbuc	0.15	0.468755549158168	-22.3626629934418	-22.8314185426	0.468755549158168	3.47029813725219
mn	2	phen	phen	0.15	-2.04978743139939	-18.7370740903994	-16.687286659	2.04978743139939	3.97328616439823
mn	3	phen	phen	0	-3.37881614518435	6.64055749521565	10.0193736404	3.37881614518435	3.34447578703364
co	3	ncs	ox	0.05	-0.235518327089991	18.92308533221	19.1586036593	0.235518327089991	4.80386373099166
cr	2	cl	h2o	0	1.64969196913946	-24.9439939943605	-26.5936859635	1.64969196913946	3.47129830519884
co	3	bipy	bipy	0.2	-5.30211305941914	35.3460991177809	40.6482121772	5.30211305941914	3.61453773425626
fe	2	cn	acac	0	-3.16083898484435	13.0765098531557	16.237348838	3.16083898484435	4.3627331656778
fe	3	cl	cl	0.2	-2.58463768164683	-28.0587372100468	-25.4740995284	2.58463768164683	3.43688426127547
ni	2	bipy	bipy	0.1	-0.830265600760733	-24.3036074643607	-23.4733418636	0.830265600760733	3.55886892290322
co	3	h2o	h2o	0.15	0.197265556537232	3.29144535481723	3.09417979828	0.197265556537232	3.94887453966014
fe	3	cn	h2o	0.15	-1.75320193340826	3.60804244287174	5.36124437628	1.75320193340826	3.35727515726402
mn	2	pisc	nh3	0.3	-2.00314863063251	-32.5700732388325	-30.5669246082	2.00314863063251	3.31182677155361
mn	2	pisc	nh3	0.2	-2.20385046536199	-22.759181478162	-20.5553310128	2.20385046536199	4.03905577500567
cr	3	en	en	0.2	2.79972884041331	-23.3378385894867	-26.1375674299	2.79972884041331	3.20870081455406
co	2	bipy	bipy	0.2	1.1448508860127	-5.0807909654873	-6.2256418515	1.1448508860127	2.95570351741694
fe	2	ox	ox	0	-3.5117857829372	-17.2281679160372	-13.7163821331	3.5117857829372	4.07598298862752
cr	2	co	en	0.2	-0.299116582520035	-8.81101920257004	-8.51190262005	0.299116582520035	3.39865823727071
co	3	ncs	ncs	0.2	-4.58818757925355	1.87857523286645	6.46676281212	4.58818757925355	4.37386822906268
fe	3	cl	pisc	0.1	-4.38852171925735	31.3131706074426	35.7016923267	4.38852171925735	3.55973321695869
cr	2	scn	nh3	0.05	1.55445951267902	-12.414398042821	-13.9688575555	1.55445951267902	3.76624252456958
co	2	phen	phen	0	-1.5386101466472	6.7395595526828	8.27816969933	1.5386101466472	3.32075296677313
mn	2	h2o	h2o	0.25	5.55808615695112	-45.2766021069489	-50.8346882639	5.55808615695112	4.36402323634127
mn	2	co	ncs	0.15	0.0118425014261163	1.60461402026612	1.59277151884	0.0118425014261163	4.20814065489272
ni	2	co	co	0.3	3.88911685567246	-37.1700797055275	-41.0591965612	3.88911685567246	3.52869962019207
co	3	pisc	tbuc	0.3	-4.55084209290916	-16.2552140697092	-11.7043719768	4.55084209290916	4.00999874028766
ni	2	co	acac	0.2	1.06354212815658	-22.2182596413434	-23.2818017695	1.06354212815658	4.00762094782063
mn	3	nh3	cn	0.1	-0.704918827134954	-0.0505143521679514	0.654404474967002	0.704918827134954	3.60388032001606
cr	3	tbuc	tbuc	0.25	1.39028522298105	-23.212970493119	-24.6032557161	1.39028522298105	3.43114280248842
mn	2	co	co	0.05	-0.560416740030448	19.1771166825695	19.7375334226	0.560416740030448	3.38322453345046
co	3	co	co	0.1	-1.09780716820615	65.2056633737939	66.303470542	1.09780716820615	3.9560241135833
ni	2	cn	acac	0.1	0.67171907302297	-15.809713195777	-16.4814322688	0.67171907302297	4.33209198569063
mn	2	co	ncs	0.3	3.36701904952947	-17.0974510445705	-20.4644700941	3.36701904952947	3.6681975642558
fe	3	cn	h2o	0.05	-3.76071234965865	7.86186746854134	11.6225798182	3.76071234965865	3.66919648942803
mn	2	h2o	h2o	0.15	4.80090069509885	-40.6155500014011	-45.4164506965	4.80090069509885	4.55985704478418
co	2	h2o	cn	0.3	11.7784106657685	-34.1902334552315	-45.968644121	11.7784106657685	3.3221896331733
fe	2	h2o	scn	0.2	4.92856436949474	-12.9529638465053	-17.881528216	4.92856436949474	3.52459782289418
mn	2	ox	ox	0	-1.85252715588912	-35.7380691923891	-33.8855420365	1.85252715588912	5.27823036492687
co	2	cn	acac	0	-0.474986474408183	12.0316622849918	12.5066487594	0.474986474408183	4.00934603437428
ni	2	tbuc	tbuc	0.3	1.14797120229904	-36.121896298701	-37.269867501	1.14797120229904	3.51917052502558
fe	2	phen	phen	0.25	-0.121879590057688	-2.78847174372769	-2.66659215367	0.121879590057688	3.54975287824827
ni	2	en	en	0	-5.35319764906954	-24.1328665072695	-18.7796688582	5.35319764906954	3.668533114145
mn	3	co	h2o	0.25	-0.314571878529961	-8.70458984873996	-8.39001797021	0.314571878529961	3.83612288113653
cr	3	en	en	0.05	1.02363766217037	-22.9096433863296	-23.9332810485	1.02363766217037	3.2551083734395
ni	2	co	acac	0.15	0.823877713821844	-19.6812464920782	-20.5051242059	0.823877713821844	4.01251199960456
fe	2	tbuc	tbuc	0.05	-0.64574896974743	-22.8512348778474	-22.2054859081	0.64574896974743	4.17982256592044
co	3	acac	acac	0.1	-2.09408176075098	25.084374756949	27.1784565177	2.09408176075098	4.22502712076359
cr	3	ncs	cn	0.2	-0.756804612086437	-24.5594286858864	-23.8026240738	0.756804612086437	3.29701228684522
co	3	en	en	0.1	-5.39077759192206	40.045113082378	45.4358906743	5.39077759192206	3.77714804538724
cr	2	tbuc	tbuc	0	-3.08434544776425	4.36200396870574	7.44634941646999	3.08434544776425	3.47753634205029
cr	3	nh3	en	0.2	2.82142333207447	-23.6360817576255	-26.4575050897	2.82142333207447	3.24942595357068
cr	2	cl	h2o	0.2	-0.0730833174534951	-29.6255005712535	-29.5524172538	0.0730833174534951	3.26905773103487
co	3	tbuc	tbuc	0	2.57329658677719	5.18131730126719	2.60802071449	2.57329658677719	3.98516113639214
mn	2	nh3	cn	0.25	4.22216311031328	-18.5023806722867	-22.7245437826	4.22216311031328	4.68351626642027
co	2	h2o	nh3	0.1	-3.46161062451861	-1.8065381922986	1.65507243222	3.46161062451861	4.47364756244444
fe	2	acac	acac	0.1	-0.311671734624021	-3.48788063883402	-3.17620890421	0.311671734624021	4.55792018188606
cr	3	c2h3ns	c2h3ns	0.2	0.886535175045353	-22.4777126801546	-23.3642478552	0.886535175045353	3.52884055715252
mn	2	phen	phen	0.25	0.194464303220261	-27.0963256125797	-27.2907899158	0.194464303220261	3.95099461066715
mn	3	h2o	h2o	0.05	-0.129925470565148	-6.73930300630515	-6.60937753574	0.129925470565148	3.28136755759309
cr	2	pisc	ncs	0.2	1.69959645753949	-4.11909181399051	-5.81868827153	1.69959645753949	4.03468263004959
cr	3	cl	ncs	0	-1.93535691059633	-20.7639427935963	-18.828585883	1.93535691059633	3.14251839669051
fe	3	tbuc	tbuc	0.2	1.16933740495461	-19.0196104299454	-20.1889478349	1.16933740495461	3.48031675322255
co	2	ncs	ncs	0.2	-0.300655071964208	-17.6651642528642	-17.3645091809	0.300655071964208	5.00575682696697
fe	3	cn	h2o	0	-2.59417902363138	12.1427395077686	14.7369185314	2.59417902363138	4.3099995288812
mn	2	nh3	nh3	0.05	4.05343822666882	-21.3008967539312	-25.3543349806	4.05343822666882	4.53079606869387
mn	2	acac	acac	0.25	5.1443455263023	-34.7840869705977	-39.9284324969	5.1443455263023	3.94595534310665
mn	3	co	en	0.05	-0.162319474514412	-4.02020357915441	-3.85788410464	0.162319474514412	4.69644814243526
mn	2	c2h3ns	c2h3ns	0.1	0.402384218936064	26.0141849499361	25.611800731	0.402384218936064	3.25431937031575
cr	3	h2o	h2o	0	2.58124618896962	-18.5814445098304	-21.1626906988	2.58124618896962	3.47100598932069
mn	2	en	en	0	0.424042454832993	-15.268634846167	-15.692677301	0.424042454832993	4.05126384970446
fe	3	en	en	0.25	-2.00194526652665	4.09732072771335	6.09926599424	2.00194526652665	3.61278496695859
co	3	cn	cn	0.3	-7.44237699642264	52.5357142839774	59.9780912804	7.44237699642264	3.93728597405325
co	2	h2o	phen	0.25	2.34870813718948	-7.02212930409052	-9.37083744128	2.34870813718948	4.10311653840426
fe	3	pisc	cl	0.1	0.469548750013018	10.740080232113	10.2705314821	0.469548750013018	4.07411555888511
fe	3	cl	acac	0.15	4.52291064319596	-11.447132538404	-15.9700431816	4.52291064319596	3.25560740282887
fe	3	cn	ncs	0.2	-1.16215408298527	3.57722912541473	4.7393832084	1.16215408298527	3.18780730712887
cr	3	c2h3ns	c2h3ns	0.3	1.23103383171263	-24.0247913975874	-25.2558252293	1.23103383171263	3.42882017766521
fe	2	co	ncs	0.05	0.344439509020276	23.5505901738203	23.2061506648	0.344439509020276	5.38939763457148
cr	2	cn	nh3	0	2.31222758165337	0.171147295403372	-2.14108028625	2.31222758165337	4.27754240395972
co	3	acac	acac	0.05	-2.30851297889508	27.2195497093049	29.5280626882	2.30851297889508	4.06657002048789
fe	3	scn	co	0.25	1.70861376384764	-20.1501094784524	-21.8587232423	1.70861376384764	4.38643433040854
mn	2	c2h3ns	c2h3ns	0	-3.55169296123098	40.111052748169	43.6627457094	3.55169296123098	3.48854589245404
cr	2	nh3	cn	0.1	2.45670361098423	-2.45066112099576	-4.90736473198	2.45670361098423	3.94496306463098
mn	3	cn	cn	0.05	-0.362156671759081	18.1383890924409	18.5005457642	0.362156671759081	4.0077367207217
fe	2	h2o	ncs	0.15	-1.21243016222283	-18.8512879723228	-17.6388578101	1.21243016222283	4.28985514146546
fe	2	pisc	ncs	0.3	-4.48319356447512	-8.87464499501513	-4.39145143054001	4.48319356447512	3.79034810487288
cr	2	c2h3ns	c2h3ns	0.05	3.24362112813803	29.762457253338	26.5188361252	3.24362112813803	4.34944150580971
cr	2	nh3	tbuc	0.05	1.63063088013669	-12.5069137074633	-14.1375445876	1.63063088013669	2.99444638547687
mn	3	pisc	pisc	0	-3.72487942677233	37.3557727336277	41.0806521604	3.72487942677233	3.82561182386847
cr	2	h2o	bipy	0.2	4.62468025397951	-12.6003438417205	-17.2250240957	4.62468025397951	4.13614076494755
cr	3	nh3	en	0.3	3.11172522725435	-24.5741901630457	-27.6859153903	3.11172522725435	3.27682886252846
mn	3	c2h3ns	c2h3ns	0.05	-4.03507395963902	21.254447436161	25.2895213958	4.03507395963902	3.78005242193379
cr	3	nh3	en	0	3.16432554756016	-20.7286510998398	-23.8929766474	3.16432554756016	3.32654159938508
cr	3	ox	ox	0.1	1.8649247863454	-20.6263690690546	-22.4912938554	1.8649247863454	3.6583157494187
ni	2	co	co	0	2.30227850502833	-18.6896883928717	-20.9919668979	2.30227850502833	3.45703138123941
co	3	ncs	ox	0.2	-1.42356102669746	8.81065261910253	10.2342136458	1.42356102669746	4.41366380437717
cr	2	h2o	bipy	0.3	2.84375431536129	-18.2751427185387	-21.1188970339	2.84375431536129	4.15428661885764
co	2	h2o	en	0.1	-4.34578128272577	2.62852486495422	6.97430614768	4.34578128272577	4.12252687060947
co	2	pisc	en	0.3	2.17702486843194	-4.75237748823806	-6.92940235667	2.17702486843194	3.4048514704062
cr	2	pisc	ncs	0.15	1.2934572907214	-0.0341427299985995	-1.32760002072	1.2934572907214	4.31314057186647
co	3	tbuc	tbuc	0.15	0.0500324958018652	-0.892664109355138	-0.942696605157003	0.0500324958018652	3.92965783430403
fe	3	cl	ncs	0	-2.58345138163773	-0.977822328797728	1.60562905284	2.58345138163773	3.14335966608131
fe	2	co	ncs	0	3.22020577275653	31.5148148706565	28.2946090979	3.22020577275653	4.93498515881263
co	2	h2o	h2o	0	2.37464001491394	-9.45928477178607	-11.8339247867	2.37464001491394	3.63643798348144
cr	2	phen	phen	0.15	-5.35669664123123	-4.49297154186123	0.863725099370001	5.35669664123123	3.32302562307884
mn	2	co	en	0.3	0.0828740050446726	-21.7715926555553	-21.8544666606	0.0828740050446726	4.15530894303226
cr	2	nh3	cn	0	0.059609124725938	5.28954460718594	5.22993548246	0.059609124725938	4.47379195512822
cr	2	bipy	bipy	0	0.0349353591820005	10.262775270382	10.2278399112	0.0349353591820005	4.39421048652535
co	2	h2o	cn	0.15	4.44294071313806	-32.8201988246619	-37.2631395378	4.44294071313806	3.6844077049477
fe	3	nh3	nh3	0.15	-1.35399930111703	8.23105691158297	9.5850562127	1.35399930111703	4.30073143187164
fe	3	bipy	bipy	0.3	-2.95342979916567	5.57428749101433	8.52771729018	2.95342979916567	4.0123651402713
cr	2	h2o	h2o	0.3	2.14383152555153	-18.8769421769485	-21.0207737025	2.14383152555153	4.13166565619421
co	3	nh3	acac	0.05	-1.66088262305483	28.5523385052452	30.2132211283	1.66088262305483	3.98581075610908
fe	2	ncs	pisc	0.25	-4.30328437292381	6.97788492937619	11.2811693023	4.30328437292381	4.60244726417932
fe	2	nh3	nh3	0.25	0.488855535074862	-13.3146030100251	-13.8034585451	0.488855535074862	3.66554915629528
mn	3	nh3	nh3	0.1	0.329910200357553	-1.12760790321245	-1.45751810357	0.329910200357553	4.28514226891689
fe	3	acac	acac	0.05	-3.34025621115122	2.12606285289878	5.46631906405	3.34025621115122	4.39232592872829
mn	2	co	en	0.15	-0.785762001101382	-1.37812535152738	-0.592363350425998	0.785762001101382	4.45542404053727
cr	3	bipy	bipy	0.2	2.7571853122018	-22.0828235255982	-24.8400088378	2.7571853122018	3.30609353210471
cr	2	scn	phen	0.25	-2.03966098678956	-12.4238918285896	-10.3842308418	2.03966098678956	4.37258884098602
fe	2	phen	phen	0.2	-0.810308263510784	0.919133962599226	1.72944222611001	0.810308263510784	3.72317374871436
fe	2	pisc	cl	0.05	2.60589051588792	13.2443861846879	10.6384956688	2.60589051588792	4.27024801197202
cr	2	phen	phen	0.05	-6.62847702949707	1.62302008589293	8.25149711539	6.62847702949707	4.09666871261944
cr	2	co	co	0.3	2.43066554751879	-0.232870072531213	-2.66353562005	2.43066554751879	4.28923265736575
co	2	h2o	en	0.2	-4.74172678128612	-3.41369459506612	1.32803218622	4.74172678128612	4.40184919783548
fe	3	scn	nh3	0.15	-3.17161052301839	7.54958832198161	10.721198845	3.17161052301839	5.39121419809307
cr	3	bipy	bipy	0.1	2.44852859086754	-20.8087381414325	-23.2572667323	2.44852859086754	3.2914011853309
co	2	h2o	cn	0.2	6.33437439401375	-33.7663186730863	-40.1006930671	6.33437439401375	3.45100755668132
cr	2	cl	h2o	0.1	0.0436441611001541	-27.5550249506998	-27.5986691118	0.0436441611001541	3.34267187879153
fe	2	acac	acac	0.05	-1.50206227424959	0.673426401320413	2.17548867557	1.50206227424959	4.62051438323261
fe	2	co	co	0	-5.98880666358005	60.66424449862	66.6530511622	5.98880666358005	4.08040590776423
co	3	phen	phen	0.05	5.2548385279964	45.7748797328964	40.5200412049	5.2548385279964	3.47973417971924
co	3	nh3	acac	0	0.786239355732761	30.2025029070328	29.4162635513	0.786239355732761	3.86646964053843
fe	2	ncs	pisc	0.2	-4.60698559074707	12.7811439074529	17.3881294982	4.60698559074707	4.82708993874352
mn	3	pisc	pisc	0.3	4.20505468625886	18.2569169357589	14.0518622495	4.20505468625886	4.06053665365657
fe	2	pisc	cl	0.2	2.06981181406794	-4.15838876820206	-6.22820058227	2.06981181406794	4.25103043666483
cr	3	ncs	cn	0.3	-3.32455699523279	-28.9907436802328	-25.666186685	3.32455699523279	3.15011261891405
co	3	nh3	co	0.15	-0.650495973000005	46.7995908479	47.4500868209	0.650495973000005	4.41871752664561
co	3	nh3	co	0.05	-3.83816940547364	53.4840801428264	57.3222495483	3.83816940547364	4.31108963432377
cr	3	cl	ncs	0.3	-0.0554375604686506	-25.7176261346687	-25.6621885742	0.0554375604686506	3.24459980427942
co	2	ox	ox	0.3	-0.297664809388046	-22.259728116388	-21.962063307	0.297664809388046	4.25397183009997
mn	3	bipy	bipy	0.25	0.965410649534221	-1.41687047937578	-2.38228112891	0.965410649534221	3.56349904272968
co	3	pisc	pisc	0.15	0.812755735614232	39.8865306379142	39.0737749023	0.812755735614232	4.05453097505834
co	2	h2o	h2o	0.3	-1.43607052104531	-24.0662206347453	-22.6301501137	1.43607052104531	3.98434436781035
mn	3	en	en	0.25	-0.428287011738867	-5.53388673144887	-5.10559971971	0.428287011738867	3.61001325122319
fe	3	ox	ox	0.05	-0.310354302786195	-0.884310366964186	-0.573956064177992	0.310354302786195	3.51912281540992
ni	2	h2o	en	0	3.49950430388831	4.9077146327983	1.40821032890999	3.49950430388831	4.47957328168643
mn	3	bipy	bipy	0.1	0.058714373423534	3.76972422359353	3.71100985017	0.058714373423534	3.35251452091962
cr	3	acac	acac	0.15	4.42972980108532	-18.7820452270147	-23.2117750281	4.42972980108532	3.72275403057716
mn	3	cl	ncs	0.25	0.0449873183131686	-13.4689600979868	-13.5139474163	0.0449873183131686	3.9831873978508
fe	3	cl	ncs	0.05	-3.2510284919107	-4.8866095535007	-1.63558106159	3.2510284919107	3.24792197784105
mn	2	cn	en	0.3	-2.07466084388189	-30.6499727268819	-28.575311883	2.07466084388189	3.89623862434234
co	2	nh3	nh3	0.3	1.22795861609817	-13.1524623887018	-14.3804210048	1.22795861609817	3.31332544604077
co	3	phen	phen	0.25	7.57181942611685	32.2908848775168	24.7190654514	7.57181942611685	3.78664315403679
cr	2	scn	phen	0.3	-3.17754450172019	-17.5526090271202	-14.3750645254	3.17754450172019	4.47991589401638
cr	2	co	co	0	-1.03485465626673	21.5175164071333	22.5523710634	1.03485465626673	5.17877803104319
mn	3	co	co	0.3	3.22661158359708	2.50729933463508	-0.719312248961998	3.22661158359708	4.7940828747724
co	2	h2o	nh3	0.2	-1.15462118278474	-5.01418920785474	-3.85956802507	1.15462118278474	4.52500791115806
cr	2	cl	h2o	0.15	-0.3529774548463	-28.6498006553463	-28.2968232005	0.3529774548463	3.29798872304904
ni	2	en	en	0.3	3.13365756410099	-32.434278834799	-35.5679363989	3.13365756410099	4.05017422347442
fe	3	scn	co	0.3	3.43764479741714	-22.9312729642829	-26.3689177617	3.43764479741714	4.42911922873779
co	3	nh3	acac	0.2	-2.02890927525732	20.6599759318427	22.6888852071	2.02890927525732	3.64350563464679
co	3	pisc	tbuc	0.1	-0.504263131918492	5.72794202434151	6.23220515626	0.504263131918492	4.86209426605961
co	2	h2o	cn	0.1	3.72298577807951	-30.8789859820205	-34.6019717601	3.72298577807951	3.97813122038793
fe	2	c2h3ns	c2h3ns	0.05	-1.11112526903895	65.520512964361	66.6316382334	1.11112526903895	4.45806418212768
co	3	en	en	0	-3.07138235562059	46.5405713637794	49.6119537194	3.07138235562059	3.34980019089307
cr	3	pisc	tbuc	0.05	-1.34886367518081	-10.6979776332508	-9.34911395807	1.34886367518081	2.75109778026783
co	2	h2o	en	0.3	-3.40879108319033	-7.51858120858033	-4.10979012539	3.40879108319033	4.51330646198195
mn	3	scn	nh3	0	1.71748751915501	-14.763733404645	-16.4812209238	1.71748751915501	3.60088064820576
cr	3	scn	scn	0.25	1.5691059094425	-25.6352359192575	-27.2043418287	1.5691059094425	3.72509177402964
mn	2	ncs	ncs	0.25	6.24938934600369	-44.5090634140963	-50.7584527601	6.24938934600369	3.89786149683495
fe	3	ncs	acac	0.15	-0.294828220067835	-15.6803901290678	-15.385561909	0.294828220067835	3.46350459142386
mn	3	en	en	0.2	-1.27162991599019	-4.69507404044019	-3.42344412445	1.27162991599019	3.57686660299317
fe	2	h2o	h2o	0.1	-0.446273937566367	-20.5328136214664	-20.0865396839	0.446273937566367	4.1773958782011
fe	2	tbuc	tbuc	0	0.544261183608867	-17.0934455238911	-17.6377067075	0.544261183608867	4.49758175430276
ni	2	ox	ox	0.1	1.84725320304461	-22.9799472974554	-24.8272005005	1.84725320304461	4.20738427795216
co	3	pisc	tbuc	0.15	2.64826665531983	2.63230452042253	-0.0159621348973005	2.64826665531983	4.93740391838564
fe	2	ncs	h2o	0	-3.70572556272784	-13.0800117307478	-9.37428616802	3.70572556272784	4.38059788114486
co	3	pisc	tbuc	0.25	-2.61188943189851	-9.49577787029851	-6.8838884384	2.61188943189851	4.60609711654537
cr	3	ox	ox	0.15	1.69425127578054	-21.6513311987195	-23.3455824745	1.69425127578054	3.59585716558077
mn	2	acac	acac	0.2	4.70668076978445	-30.8113960229155	-35.5180767927	4.70668076978445	4.21204977958003
co	3	ncs	ox	0.3	1.00007312097737	2.61088088005737	1.61080775908	1.00007312097737	4.02394681468874
mn	2	ox	ox	0.1	-0.792873079838849	-45.7818506521388	-44.9889775723	0.792873079838849	4.96378446050948
cr	2	nh3	tbuc	0.25	2.98166526970154	-20.1557888474985	-23.1374541172	2.98166526970154	3.41223592987361
co	3	ncs	acac	0.25	0.508209387968137	-7.44468713050186	-7.95289651847	0.508209387968137	3.98010276022235
cr	2	h2o	bipy	0.05	2.56422733709078	-6.94234544641922	-9.50657278351	2.56422733709078	3.93435903914196
fe	2	co	co	0.25	-0.5288427563368	21.6225079502632	22.1513507066	0.5288427563368	4.67838835712299
cr	2	ncs	pisc	0.3	-9.82213374321317	-0.108638047083176	9.71349569613	9.82213374321317	4.44726901672984
mn	3	co	co	0	-0.700399665515206	16.4042988265848	17.1046984921	0.700399665515206	3.68249736258252
mn	3	acac	acac	0	-1.50939714779341	1.40772797404659	2.91712512184	1.50939714779341	3.72295143462627
ni	2	h2o	en	0.1	-0.311565525024022	-4.99268653070402	-4.68112100568	0.311565525024022	4.51633311061737
co	2	co	co	0.05	-1.57514506617991	20.6805180302201	22.2556630964	1.57514506617991	3.16997196430241
co	3	pisc	tbuc	0.05	-1.09575245133183	8.09903024894817	9.19478270028	1.09575245133183	4.80790014413597
fe	2	pisc	cl	0.15	3.65341425513297	3.15788031257296	-0.495533942560002	3.65341425513297	4.1568447637569
mn	3	scn	nh3	0.25	-1.5024496782387	-26.3839002770387	-24.8814505988	1.5024496782387	3.87776949898215
cr	3	pisc	tbuc	0.2	-0.89556622372799	-15.998637888228	-15.1030716645	0.89556622372799	2.54070078439957
fe	2	ncs	pisc	0	-12.9911332722372	34.5942079682628	47.5853412405	12.9911332722372	3.97525849271575
cr	2	co	en	0.25	-0.0787970534123446	-12.1348794161123	-12.0560823627	0.0787970534123446	3.28789934123593
fe	2	co	co	0.3	1.43841165370257	15.9732008137026	14.53478916	1.43841165370257	4.28122084536182
fe	3	cn	porphyrin	0.2	-1.23570122653955	25.7453337433604	26.9810349699	1.23570122653955	4.02625607122002
fe	3	cn	h2o	0.2	-0.1276275603445	1.9748227071455	2.10245026749	0.1276275603445	3.3141959928998
cr	2	acac	acac	0.1	2.58742279552239	-2.24476541700761	-4.83218821252999	2.58742279552239	4.15459726865103
fe	3	bipy	bipy	0.15	-3.3360999057162	17.7633762266838	21.0994761324	3.3360999057162	4.1200149247256
co	2	c2h3ns	c2h3ns	0.25	0.129507815075598	6.2795400404356	6.15003222536	0.129507815075598	3.30892611975755
mn	3	c2h3ns	c2h3ns	0.15	-2.85025027169458	15.8275982232054	18.6778484949	2.85025027169458	4.15309190495068
fe	2	pisc	ncs	0.05	-2.51492014143886	12.4835960362611	14.9985161777	2.51492014143886	4.1492817012793
mn	3	phen	phen	0.15	-2.0376383199977	0.883421471662295	2.92105979166	2.0376383199977	3.59581771427724
mn	2	nh3	ncs	0.3	2.21781089091316	-35.5469335507868	-37.7647444417	2.21781089091316	3.82463325533852
co	3	nh3	nh3	0.2	-2.4356669679821	33.6385021510179	36.074169119	2.4356669679821	4.76763966487612
fe	3	ncs	acac	0	-0.325949073241702	-6.4585736341817	-6.13262456094	0.325949073241702	4.79515628514727
co	3	ox	ox	0.2	2.91202611460264	-12.7805645273974	-15.692590642	2.91202611460264	4.10660822187119
cr	2	h2o	cn	0	-2.55083341588868	16.6826933120113	19.2335267279	2.55083341588868	3.86840839791381
fe	3	c2h3ns	c2h3ns	0.05	1.96459140673689	56.6424975094369	54.6779061027	1.96459140673689	4.63071839631571
mn	2	bipy	bipy	0	-3.3938264811184	1.3048573091916	4.69868379031	3.3938264811184	4.12818677478573
cr	3	scn	scn	0.15	2.70870502899088	-22.4470072889091	-25.1557123179	2.70870502899088	3.59866151363796
fe	3	h2o	h2o	0.1	2.93849367460034	-18.0324730070997	-20.9709666817	2.93849367460034	3.65883708370451
fe	2	h2o	scn	0.1	2.49177127478472	-9.14843320031527	-11.6402044751	2.49177127478472	3.18185116208619
cr	3	tbuc	tbuc	0.1	0.0868233618776273	-21.7954075599224	-21.8822309218	0.0868233618776273	3.52302047653091
fe	3	h2o	porphyrin	0.15	-4.86746282732613	3.89503394323388	8.76249677056001	4.86746282732613	4.70535340613713
mn	3	cl	phen	0.25	-0.234988183462036	-10.877689542862	-10.6427013594	0.234988183462036	3.8359955292112
co	2	h2o	nh3	0	-4.69743339542455	2.58416416059545	7.28159755602	4.69743339542455	4.32206101264001
cr	2	co	co	0.1	-0.231565508540285	12.9283331093597	13.1598986179	0.231565508540285	5.35970062300293
co	2	ncs	ncs	0.05	-2.43602733811863	-13.2581802076186	-10.8221528695	2.43602733811863	4.89397182577981
co	2	h2o	h2o	0.05	2.75404643246365	-11.4448191504364	-14.1988655829	2.75404643246365	3.7071696227681
fe	2	co	ncs	0.25	2.47429435716032	2.57637896456033	0.102084607400002	2.47429435716032	4.78670510129091
fe	3	c2h3ns	c2h3ns	0.15	-1.19391780669822	42.0235129405018	43.2174307472	1.19391780669822	3.85549002123508
mn	2	ncs	ncs	0.1	2.47987797420783	-34.9654615625922	-37.4453395368	2.47987797420783	4.37801070992619
cr	2	c2h3ns	c2h3ns	0.2	0.440111822248483	14.5458383150485	14.1057264928	0.440111822248483	5.0580007016101
fe	3	ncs	pisc	0.15	-1.71498206359887	24.8043361139011	26.5193181775	1.71498206359887	3.4634240919881
mn	3	co	nh3	0.2	5.08586468393612	-7.46046297556389	-12.5463276595	5.08586468393612	4.44069471490607
mn	3	c2h3ns	c2h3ns	0.25	-3.41941888058705	9.37818452961295	12.7976034102	3.41941888058705	4.80594049600959
co	3	co	co	0.2	-1.25594029239203	55.032911809608	56.288852102	1.25594029239203	4.08678683132701
co	2	pisc	cl	0.2	2.43874559788671	0.384250258336706	-2.05449533955	2.43874559788671	3.62558347059798
cr	2	nh3	tbuc	0	0.72387100727564	-11.0642286169244	-11.7880996242	0.72387100727564	3.34989726162313
ni	2	acac	acac	0.25	1.46861568307241	-34.4711989272276	-35.9398146103	1.46861568307241	3.39986325520442
cr	2	ox	ox	0.2	-1.11192009234563	-4.99850934519563	-3.88658925285	1.11192009234563	4.01769319806831
cr	3	nh3	en	0.1	2.51295967767537	-22.6870883473246	-25.200048025	2.51295967767537	3.21946366758036
fe	3	co	co	0	2.85873405021907	46.2276746491191	43.3689405989	2.85873405021907	5.11569017877672
fe	3	h2o	pisc	0.2	-2.20085665015422	7.42457719394578	9.6254338441	2.20085665015422	4.50326189182613
mn	2	h2o	en	0.1	0.578143778738589	-30.2191631659614	-30.7973069447	0.578143778738589	4.73863299688434
co	2	cn	acac	0.1	-0.960369837290976	4.33038802178903	5.29075785908	0.960369837290976	4.3626673380071
fe	2	co	en	0.25	1.67431823788083	6.85053185912084	5.17621362124	1.67431823788083	5.12801584686639
fe	2	acac	acac	0.2	6.11801462286272	-13.8730306786373	-19.9910453015	6.11801462286272	4.59871455461099
cr	3	scn	scn	0.1	2.47971489508679	-21.4990483822132	-23.9787632773	2.47971489508679	3.56217967369585
cr	2	scn	nh3	0.15	1.08528972400767	-16.2216108675923	-17.3069005916	1.08528972400767	3.73280015576935
fe	2	h2o	ncs	0.3	-1.32283197415308	-28.1675923206531	-26.8447603465	1.32283197415308	3.96757838170327
mn	2	en	en	0.3	3.15236811808502	-35.869822657915	-39.022190776	3.15236811808502	3.82032498427553
cr	3	h2o	h2o	0.15	3.09018338985102	-20.871036743849	-23.9612201337	3.09018338985102	3.41329931171625
fe	2	ox	ox	0.3	6.75274042434789	-29.1406626790521	-35.8934031034	6.75274042434789	3.89701966061266
mn	3	cl	phen	0.05	-3.65220964699377	-4.80580054361377	-1.15359089662	3.65220964699377	3.15723808308216
co	3	ncs	ncs	0.05	4.76492744129818	13.7008459248282	8.93591848353	4.76492744129818	5.14046601477457
co	2	phen	phen	0.05	-1.67772838474617	2.73395387324383	4.41168225799	1.67772838474617	3.01985492425337
cr	2	scn	nh3	0	1.51495901907055	-10.4587328552294	-11.9736918743	1.51495901907055	3.76309248266898
co	3	ncs	acac	0.3	1.08216786161322	-11.0845779094868	-12.1667457711	1.08216786161322	3.95700613180537
mn	2	h2o	bipy	0.1	-1.09002559755487	-26.5608673504549	-25.4708417529	1.09002559755487	5.11756377970295
mn	3	co	en	0	-0.678648518772576	0.929627555267423	1.60827607404	0.678648518772576	4.93560591807761
co	3	ox	ox	0.05	6.35171937340137	-1.51778709765863	-7.86950647106	6.35171937340137	3.97807765446711
co	2	c2h3ns	c2h3ns	0.2	-0.124028198449039	10.510073024851	10.6341012233	0.124028198449039	3.24877602743614
fe	3	ox	ox	0.1	-1.54298804481105	-5.31864060901105	-3.7756525642	1.54298804481105	3.58762545963907
ni	2	ncs	ncs	0.05	2.4901203838112	-32.4554133066888	-34.9455336905	2.4901203838112	4.2911145829097
cr	2	cn	nh3	0.2	0.496337517320192	-10.1061637332798	-10.6025012506	0.496337517320192	3.42703214623596
co	2	co	co	0.1	-1.06672002917561	15.5823432995244	16.6490633287	1.06672002917561	2.99736912640001
fe	3	ncs	pisc	0	-2.66398508627682	38.8550318722232	41.5190169585	2.66398508627682	4.42184873861525
mn	3	nh3	phen	0.3	2.86944252200007	-9.42406383219993	-12.2935063542	2.86944252200007	3.76936893813035
mn	2	co	en	0.2	-0.301690998712026	-8.46381087779203	-8.16211987908	0.301690998712026	4.2380488699167
cr	2	pisc	ncs	0	-2.61062507913175	8.64873684206825	11.2593619212	2.61062507913175	3.65250267187719
fe	3	ncs	acac	0.05	-1.81445721481769	-11.1755395266077	-9.36108231179001	1.81445721481769	4.08832760906947
mn	3	nh3	phen	0.2	1.1551768185443	-7.5636222958157	-8.71879911436	1.1551768185443	3.80124418959186
mn	3	ox	ox	0.1	1.85898628263638	-5.58020156178362	-7.43918784442	1.85898628263638	3.17010467445195
mn	3	acac	acac	0.25	1.83219270307053	-6.39485521848948	-8.22704792156	1.83219270307053	3.24587546515486
mn	2	co	ncs	0.25	1.28145664958556	-12.3296717048144	-13.6111283544	1.28145664958556	4.23776861991794
fe	3	scn	nh3	0	-7.86780213421032	12.8022948151897	20.6700969494	7.86780213421032	5.01058174620044
mn	3	co	co	0.05	0.15301334332402	13.803757972324	13.650744629	0.15301334332402	3.98024016488902
fe	2	pisc	ox	0.05	-2.66766044532105	20.206404424679	22.87406487	2.66766044532105	4.43156050201984
mn	3	scn	nh3	0.2	-0.945419628603048	-24.036004471003	-23.0905848424	0.945419628603048	3.75970718612157
mn	3	nh3	phen	0.05	1.02526498940247	-2.17275813575753	-3.19802312516	1.02526498940247	3.9102509052579
mn	2	c2h3ns	c2h3ns	0.25	-1.53008909087405	0.07334399425595	1.60343308513	1.53008909087405	3.68430990916069
cr	2	h2o	ox	0.2	4.33123555421079	-37.1157079796892	-41.4469435339	4.33123555421079	4.04894568539888
cr	3	co	co	0.1	3.10167664112716	-20.4388491597728	-23.5405258009	3.10167664112716	3.67842790974869
cr	2	co	en	0	1.86524510294277	10.9818908847828	9.11664578184	1.86524510294277	4.68223473405785
ni	2	pisc	pisc	0.15	0.906195394017729	-9.73656702238227	-10.6427624164	0.906195394017729	4.05180415077226
co	3	co	acac	0.25	2.92565507522884	5.62189219737884	2.69623712215	2.92565507522884	4.22361126789876
cr	3	bipy	bipy	0	4.84768016324253	-16.5749745874575	-21.4226547507	4.84768016324253	3.44929570720797
mn	2	nh3	nh3	0.15	0.707859321146898	-31.8450163752531	-32.5528756964	0.707859321146898	3.95328053802245
cr	2	cn	co	0.2	-0.111604548090554	24.1254463910094	24.2370509391	0.111604548090554	4.17435836557827
co	2	ncs	h2o	0.3	-0.0715342380480948	-15.1133949095481	-15.0418606715	0.0715342380480948	4.52909116423153
mn	3	cl	ncs	0.1	-0.78327418785149	-7.4700442911115	-6.68677010326001	0.78327418785149	3.43747249965603
fe	3	cn	h2o	0.25	-2.71187507091425	0.0687738716057495	2.78064894252	2.71187507091425	3.19924329429971
fe	2	cn	cn	0	1.62150788177667	38.2705930282767	36.6490851465	1.62150788177667	4.36166505009686
ni	2	ncs	ncs	0.3	3.53387118928618	-44.3690397431138	-47.9029109324	3.53387118928618	3.82744861679879
ni	2	cn	cn	0.2	-0.671893552030085	-27.7949589090301	-27.123065357	0.671893552030085	3.58193975484078
fe	3	en	en	0.15	-1.00882399594411	9.15426947395589	10.1630934699	1.00882399594411	3.6189336586883
co	2	ncs	ncs	0	-1.67731523831197	-9.94107212263197	-8.26375688432	1.67731523831197	4.88358345209213
co	3	nh3	acac	0.25	-2.02475253319815	18.2139287158018	20.238681249	2.02475253319815	3.64569152436032
cr	3	ncs	cn	0	5.06941855889723	-14.1394434258028	-19.2088619847	5.06941855889723	3.84661182959153
co	3	ncs	ox	0.1	-3.69402459260867	15.7015880864913	19.3956126791	3.69402459260867	4.95831833764939
co	3	nh3	nh3	0.1	-2.45844312365763	39.8154710524424	42.2739141761	2.45844312365763	4.34178913769009
co	3	ncs	ncs	0.25	-5.14963944091235	-1.06004017059235	4.08959927032	5.14963944091235	3.8942373032971
cr	3	cl	ox	0.1	1.30588344813743	-20.8753188655626	-22.1812023137	1.30588344813743	3.21344044713771
ni	2	cn	cn	0.1	0.987801891647564	-19.4164815552524	-20.4042834469	0.987801891647564	4.22702895474292
cr	3	cl	cl	0.05	-0.99836807858194	-14.9067310055819	-13.908362927	0.99836807858194	3.89730119761804
co	2	nh3	nh3	0.25	0.173266383350054	-12.1006043984499	-12.2738707818	0.173266383350054	3.43829655057675
mn	3	ox	ox	0	-0.205158800855251	-3.88472430040525	-3.67956549955	0.205158800855251	3.04499375650379
mn	2	ncs	ncs	0.2	4.97774447096505	-41.803216953235	-46.7809614242	4.97774447096505	4.01589841554884
fe	2	cn	cn	0.3	7.04622108189084	-3.41304214060916	-10.4592632225	7.04622108189084	3.99326563920766
fe	3	scn	nh3	0.05	-6.05244782834451	11.1390596940555	17.1915075224	6.05244782834451	5.2219844366418
fe	3	pisc	pisc	0.15	-3.12099337575539	46.4195257859446	49.5405191617	3.12099337575539	5.15891718301108
co	2	c2h3ns	c2h3ns	0.1	-0.286089288162032	20.012530867438	20.2986201556	0.286089288162032	2.78249781421388
co	3	h2o	h2o	0.2	-0.493642070621952	1.29259655983805	1.78623863046	0.493642070621952	4.19952499255984
cr	2	ncs	pisc	0.25	-11.1897517380132	7.90659863578686	19.0963503738	11.1897517380132	4.28414946260638
cr	2	ncs	pisc	0.15	-7.31312453817996	20.8102749411201	28.1233994793	7.31312453817996	4.77916521675204
cr	2	en	en	0.2	1.00061251602289	-12.3836037520771	-13.3842162681	1.00061251602289	3.39808279607081
mn	3	co	en	0.25	4.11717388178624	-11.3975837844138	-15.5147576662	4.11717388178624	3.98515417484145
mn	3	cn	cn	0.25	-1.45224302851544	7.72313025383456	9.17537328235	1.45224302851544	3.85444954250367
