# Supplementary material for: Predicting electronic structure properties of transition metal complexes with neural networks
Source: Chem Sci. 2017 May 17;8(7):5137–52. doi: 10.1039/c7sc01247k (PMC6100542; doi:10.1039/c7sc01247k)
Supplement: Supplementary file 2 [file SC-008-C7SC01247K-s002.zip]

Archive with 2,832 entries (2,830 files):
- geometries/csd_optimized_geos/
- geometries/csd_optimized_geos/test_1_00_HS.xyz
- geometries/csd_optimized_geos/test_1_00_LS.xyz
- geometries/csd_optimized_geos/test_1_20_HS.xyz
- geometries/csd_optimized_geos/test_1_20_LS.xyz
- geometries/csd_optimized_geos/test_10_00_HS.xyz
- geometries/csd_optimized_geos/test_10_00_LS.xyz
- geometries/csd_optimized_geos/test_10_20_HS.xyz
- geometries/csd_optimized_geos/test_10_20_LS.xyz
- geometries/csd_optimized_geos/test_11_00_HS.xyz
- geometries/csd_optimized_geos/test_11_00_LS.xyz
- geometries/csd_optimized_geos/test_11_20_HS.xyz
- geometries/csd_optimized_geos/test_11_20_LS.xyz
- geometries/csd_optimized_geos/test_12_00_HS.xyz
- geometries/csd_optimized_geos/test_12_00_LS.xyz
- geometries/csd_optimized_geos/test_12_20_HS.xyz
- geometries/csd_optimized_geos/test_12_20_LS.xyz
- geometries/csd_optimized_geos/test_13_00_HS.xyz
- geometries/csd_optimized_geos/test_13_00_LS.xyz
- geometries/csd_optimized_geos/test_13_20_HS.xyz
- geometries/csd_optimized_geos/test_13_20_LS.xyz
- geometries/csd_optimized_geos/test_14_00_HS.xyz
- geometries/csd_optimized_geos/test_14_00_LS.xyz
- geometries/csd_optimized_geos/test_14_20_HS.xyz
- geometries/csd_optimized_geos/test_14_20_LS.xyz
- geometries/csd_optimized_geos/test_15_00_HS.xyz
- geometries/csd_optimized_geos/test_15_00_LS.xyz
- geometries/csd_optimized_geos/test_15_20_HS.xyz
- geometries/csd_optimized_geos/test_15_20_LS.xyz
- geometries/csd_optimized_geos/test_16_00_HS.xyz
- geometries/csd_optimized_geos/test_16_00_LS.xyz
- geometries/csd_optimized_geos/test_16_20_HS.xyz
- geometries/csd_optimized_geos/test_16_20_LS.xyz
- geometries/csd_optimized_geos/test_17_00_HS.xyz
- geometries/csd_optimized_geos/test_17_00_LS.xyz
- geometries/csd_optimized_geos/test_17_20_HS.xyz
- geometries/csd_optimized_geos/test_17_20_LS.xyz
- geometries/csd_optimized_geos/test_18_00_HS.xyz
- geometries/csd_optimized_geos/test_18_00_LS.xyz
- geometries/csd_optimized_geos/test_18_20_HS.xyz
- geometries/csd_optimized_geos/test_18_20_LS.xyz
- geometries/csd_optimized_geos/test_19_00_HS.xyz
- geometries/csd_optimized_geos/test_19_00_LS.xyz
- geometries/csd_optimized_geos/test_19_20_HS.xyz
- geometries/csd_optimized_geos/test_19_20_LS.xyz
- geometries/csd_optimized_geos/test_2_00_HS.xyz
- geometries/csd_optimized_geos/test_2_00_LS.xyz
- geometries/csd_optimized_geos/test_2_20_HS.xyz
- geometries/csd_optimized_geos/test_2_20_LS.xyz
- geometries/csd_optimized_geos/test_20_00_HS.xyz
- geometries/csd_optimized_geos/test_20_00_LS.xyz
- geometries/csd_optimized_geos/test_20_20_HS.xyz
- geometries/csd_optimized_geos/test_20_20_LS.xyz
- geometries/csd_optimized_geos/test_21_00_HS.xyz
- geometries/csd_optimized_geos/test_21_00_LS.xyz
- geometries/csd_optimized_geos/test_21_20_HS.xyz
- geometries/csd_optimized_geos/test_21_20_LS.xyz
- geometries/csd_optimized_geos/test_22_00_HS.xyz
- geometries/csd_optimized_geos/test_22_00_LS.xyz
- geometries/csd_optimized_geos/test_22_20_HS.xyz
- geometries/csd_optimized_geos/test_22_20_LS.xyz
- geometries/csd_optimized_geos/test_23_00_HS.xyz
- geometries/csd_optimized_geos/test_23_00_LS.xyz
- geometries/csd_optimized_geos/test_23_20_HS.xyz
- geometries/csd_optimized_geos/test_23_20_LS.xyz
- geometries/csd_optimized_geos/test_24_00_HS.xyz
- geometries/csd_optimized_geos/test_24_00_LS.xyz
- geometries/csd_optimized_geos/test_24_20_HS.xyz
- geometries/csd_optimized_geos/test_24_20_LS.xyz
- geometries/csd_optimized_geos/test_25_00_HS.xyz
- geometries/csd_optimized_geos/test_25_00_LS.xyz
- geometries/csd_optimized_geos/test_25_20_HS.xyz
- geometries/csd_optimized_geos/test_25_20_LS.xyz
- geometries/csd_optimized_geos/test_26_00_HS.xyz
- geometries/csd_optimized_geos/test_26_00_LS.xyz
- geometries/csd_optimized_geos/test_26_20_HS.xyz
- geometries/csd_optimized_geos/test_26_20_LS.xyz
- geometries/csd_optimized_geos/test_27_00_HS.xyz
- geometries/csd_optimized_geos/test_27_00_LS.xyz
- geometries/csd_optimized_geos/test_27_20_HS.xyz
- geometries/csd_optimized_geos/test_27_20_LS.xyz
- geometries/csd_optimized_geos/test_28_00_HS.xyz
- geometries/csd_optimized_geos/test_28_00_LS.xyz
- geometries/csd_optimized_geos/test_28_20_HS.xyz
- geometries/csd_optimized_geos/test_28_20_LS.xyz
- geometries/csd_optimized_geos/test_29_00_HS.xyz
- geometries/csd_optimized_geos/test_29_00_LS.xyz
- geometries/csd_optimized_geos/test_29_20_HS.xyz
- geometries/csd_optimized_geos/test_29_20_LS.xyz
- geometries/csd_optimized_geos/test_3_00_HS.xyz
- geometries/csd_optimized_geos/test_3_00_LS.xyz
- geometries/csd_optimized_geos/test_3_20_HS.xyz
- geometries/csd_optimized_geos/test_3_20_LS.xyz
- geometries/csd_optimized_geos/test_30_00_HS.xyz
- geometries/csd_optimized_geos/test_30_00_LS.xyz
- geometries/csd_optimized_geos/test_30_20_HS.xyz
- geometries/csd_optimized_geos/test_30_20_LS.xyz
- geometries/csd_optimized_geos/test_31_00_HS.xyz
- geometries/csd_optimized_geos/test_31_00_LS.xyz
- geometries/csd_optimized_geos/test_31_20_HS.xyz
- geometries/csd_optimized_geos/test_31_20_LS.xyz
- geometries/csd_optimized_geos/test_32_00_HS.xyz
- geometries/csd_optimized_geos/test_32_00_LS.xyz
- geometries/csd_optimized_geos/test_32_20_HS.xyz
- geometries/csd_optimized_geos/test_32_20_LS.xyz
- geometries/csd_optimized_geos/test_33_00_HS.xyz
- geometries/csd_optimized_geos/test_33_00_LS.xyz
- geometries/csd_optimized_geos/test_33_20_HS.xyz
- geometries/csd_optimized_geos/test_33_20_LS.xyz
- geometries/csd_optimized_geos/test_34_00_HS.xyz
- geometries/csd_optimized_geos/test_34_00_LS.xyz
- geometries/csd_optimized_geos/test_34_20_HS.xyz
- geometries/csd_optimized_geos/test_34_20_LS.xyz
- geometries/csd_optimized_geos/test_35_00_HS.xyz
- geometries/csd_optimized_geos/test_35_00_LS.xyz
- geometries/csd_optimized_geos/test_35_20_HS.xyz
- geometries/csd_optimized_geos/test_35_20_LS.xyz
- geometries/csd_optimized_geos/test_4_00_HS.xyz
- geometries/csd_optimized_geos/test_4_00_LS.xyz
- geometries/csd_optimized_geos/test_4_20_HS.xyz
- geometries/csd_optimized_geos/test_4_20_LS.xyz
- geometries/csd_optimized_geos/test_5_00_HS.xyz
- geometries/csd_optimized_geos/test_5_00_LS.xyz
- geometries/csd_optimized_geos/test_5_20_HS.xyz
- geometries/csd_optimized_geos/test_5_20_LS.xyz
- geometries/csd_optimized_geos/test_6_00_HS.xyz
- geometries/csd_optimized_geos/test_6_00_LS.xyz
- geometries/csd_optimized_geos/test_6_20_HS.xyz
- geometries/csd_optimized_geos/test_6_20_LS.xyz
- geometries/csd_optimized_geos/test_7_00_HS.xyz
- geometries/csd_optimized_geos/test_7_00_LS.xyz
- geometries/csd_optimized_geos/test_7_20_HS.xyz
- geometries/csd_optimized_geos/test_7_20_LS.xyz
- geometries/csd_optimized_geos/test_8_00_HS.xyz
- geometries/csd_optimized_geos/test_8_00_LS.xyz
- geometries/csd_optimized_geos/test_8_20_HS.xyz
- geometries/csd_optimized_geos/test_8_20_LS.xyz
- geometries/csd_optimized_geos/test_9_00_HS.xyz
- geometries/csd_optimized_geos/test_9_00_LS.xyz
- geometries/csd_optimized_geos/test_9_20_HS.xyz
- geometries/csd_optimized_geos/test_9_20_LS.xyz
- geometries/optmized_geos/
- geometries/optmized_geos/10_cr_2_5_ax_nh3_eq_nh3_00.xyz
- geometries/optmized_geos/10_cr_2_5_ax_nh3_eq_nh3_05.xyz
- geometries/optmized_geos/10_cr_2_5_ax_nh3_eq_nh3_10.xyz
- geometries/optmized_geos/10_cr_2_5_ax_nh3_eq_nh3_15.xyz
- geometries/optmized_geos/10_cr_2_5_ax_nh3_eq_nh3_20.xyz
- geometries/optmized_geos/10_cr_2_5_ax_nh3_eq_nh3_25.xyz
- geometries/optmized_geos/10_cr_2_5_ax_nh3_eq_nh3_30.xyz
- geometries/optmized_geos/100_mn_3_5_ax_co_eq_nh3_00.xyz
- geometries/optmized_geos/100_mn_3_5_ax_co_eq_nh3_05.xyz
- geometries/optmized_geos/100_mn_3_5_ax_co_eq_nh3_10.xyz
- geometries/optmized_geos/100_mn_3_5_ax_co_eq_nh3_15.xyz
- geometries/optmized_geos/100_mn_3_5_ax_co_eq_nh3_20.xyz
- geometries/optmized_geos/100_mn_3_5_ax_co_eq_nh3_25.xyz
- geometries/optmized_geos/100_mn_3_5_ax_co_eq_nh3_30.xyz
- geometries/optmized_geos/101_mn_3_3_ax_scn_eq_nh3_00.xyz
- geometries/optmized_geos/101_mn_3_3_ax_scn_eq_nh3_05.xyz
- geometries/optmized_geos/101_mn_3_3_ax_scn_eq_nh3_10.xyz
- geometries/optmized_geos/101_mn_3_3_ax_scn_eq_nh3_15.xyz
- geometries/optmized_geos/101_mn_3_3_ax_scn_eq_nh3_20.xyz
- geometries/optmized_geos/101_mn_3_3_ax_scn_eq_nh3_25.xyz
- geometries/optmized_geos/101_mn_3_3_ax_scn_eq_nh3_30.xyz
- geometries/optmized_geos/102_mn_3_5_ax_scn_eq_nh3_00.xyz
- geometries/optmized_geos/102_mn_3_5_ax_scn_eq_nh3_05.xyz
- geometries/optmized_geos/102_mn_3_5_ax_scn_eq_nh3_10.xyz
- geometries/optmized_geos/102_mn_3_5_ax_scn_eq_nh3_15.xyz
- geometries/optmized_geos/102_mn_3_5_ax_scn_eq_nh3_20.xyz
- geometries/optmized_geos/102_mn_3_5_ax_scn_eq_nh3_25.xyz
- geometries/optmized_geos/102_mn_3_5_ax_scn_eq_nh3_30.xyz
- geometries/optmized_geos/109_fe_2_1_ax_h2o_eq_h2o_00.xyz
- geometries/optmized_geos/109_fe_2_1_ax_h2o_eq_h2o_05.xyz
- geometries/optmized_geos/109_fe_2_1_ax_h2o_eq_h2o_10.xyz
- geometries/optmized_geos/109_fe_2_1_ax_h2o_eq_h2o_15.xyz
- geometries/optmized_geos/109_fe_2_1_ax_h2o_eq_h2o_20.xyz
- geometries/optmized_geos/109_fe_2_1_ax_h2o_eq_h2o_25.xyz
- geometries/optmized_geos/109_fe_2_1_ax_h2o_eq_h2o_30.xyz
- geometries/optmized_geos/110_fe_2_5_ax_h2o_eq_h2o_00.xyz
- geometries/optmized_geos/110_fe_2_5_ax_h2o_eq_h2o_05.xyz
- geometries/optmized_geos/110_fe_2_5_ax_h2o_eq_h2o_10.xyz
- geometries/optmized_geos/110_fe_2_5_ax_h2o_eq_h2o_15.xyz
- geometries/optmized_geos/110_fe_2_5_ax_h2o_eq_h2o_20.xyz
- geometries/optmized_geos/110_fe_2_5_ax_h2o_eq_h2o_25.xyz
- geometries/optmized_geos/110_fe_2_5_ax_h2o_eq_h2o_30.xyz
- geometries/optmized_geos/111_fe_2_1_ax_ncs_eq_ncs_00.xyz
- geometries/optmized_geos/111_fe_2_1_ax_ncs_eq_ncs_05.xyz
- geometries/optmized_geos/111_fe_2_1_ax_ncs_eq_ncs_10.xyz
- geometries/optmized_geos/111_fe_2_1_ax_ncs_eq_ncs_15.xyz
- geometries/optmized_geos/111_fe_2_1_ax_ncs_eq_ncs_20.xyz
- geometries/optmized_geos/111_fe_2_1_ax_ncs_eq_ncs_25.xyz
- geometries/optmized_geos/111_fe_2_1_ax_ncs_eq_ncs_30.xyz
- geometries/optmized_geos/112_fe_2_5_ax_ncs_eq_ncs_00.xyz
- geometries/optmized_geos/112_fe_2_5_ax_ncs_eq_ncs_05.xyz
- geometries/optmized_geos/112_fe_2_5_ax_ncs_eq_ncs_10.xyz
- geometries/optmized_geos/112_fe_2_5_ax_ncs_eq_ncs_15.xyz
- geometries/optmized_geos/112_fe_2_5_ax_ncs_eq_ncs_20.xyz
- geometries/optmized_geos/112_fe_2_5_ax_ncs_eq_ncs_25.xyz
- geometries/optmized_geos/112_fe_2_5_ax_ncs_eq_ncs_30.xyz
- geometries/optmized_geos/113_fe_2_1_ax_nh3_eq_nh3_00.xyz
- geometries/optmized_geos/113_fe_2_1_ax_nh3_eq_nh3_05.xyz
- geometries/optmized_geos/113_fe_2_1_ax_nh3_eq_nh3_10.xyz
- geometries/optmized_geos/113_fe_2_1_ax_nh3_eq_nh3_15.xyz
- geometries/optmized_geos/113_fe_2_1_ax_nh3_eq_nh3_20.xyz
- geometries/optmized_geos/113_fe_2_1_ax_nh3_eq_nh3_25.xyz
- geometries/optmized_geos/113_fe_2_1_ax_nh3_eq_nh3_30.xyz
- geometries/optmized_geos/114_fe_2_5_ax_nh3_eq_nh3_00.xyz
- geometries/optmized_geos/114_fe_2_5_ax_nh3_eq_nh3_05.xyz
- geometries/optmized_geos/114_fe_2_5_ax_nh3_eq_nh3_10.xyz
- geometries/optmized_geos/114_fe_2_5_ax_nh3_eq_nh3_15.xyz
- geometries/optmized_geos/114_fe_2_5_ax_nh3_eq_nh3_20.xyz
- geometries/optmized_geos/114_fe_2_5_ax_nh3_eq_nh3_25.xyz
- geometries/optmized_geos/114_fe_2_5_ax_nh3_eq_nh3_30.xyz
- geometries/optmized_geos/115_fe_2_1_ax_cn_eq_cn_00.xyz
- geometries/optmized_geos/115_fe_2_1_ax_cn_eq_cn_05.xyz
- geometries/optmized_geos/115_fe_2_1_ax_cn_eq_cn_10.xyz
- geometries/optmized_geos/115_fe_2_1_ax_cn_eq_cn_15.xyz
- geometries/optmized_geos/115_fe_2_1_ax_cn_eq_cn_20.xyz
- geometries/optmized_geos/115_fe_2_1_ax_cn_eq_cn_25.xyz
- geometries/optmized_geos/115_fe_2_1_ax_cn_eq_cn_30.xyz
- geometries/optmized_geos/116_fe_2_5_ax_cn_eq_cn_00.xyz
- geometries/optmized_geos/116_fe_2_5_ax_cn_eq_cn_05.xyz
- geometries/optmized_geos/116_fe_2_5_ax_cn_eq_cn_10.xyz
- geometries/optmized_geos/116_fe_2_5_ax_cn_eq_cn_15.xyz
- geometries/optmized_geos/116_fe_2_5_ax_cn_eq_cn_20.xyz
- geometries/optmized_geos/116_fe_2_5_ax_cn_eq_cn_25.xyz
- geometries/optmized_geos/116_fe_2_5_ax_cn_eq_cn_30.xyz
- geometries/optmized_geos/117_fe_2_1_ax_co_eq_co_00.xyz
- geometries/optmized_geos/117_fe_2_1_ax_co_eq_co_05.xyz
- geometries/optmized_geos/117_fe_2_1_ax_co_eq_co_10.xyz
- geometries/optmized_geos/117_fe_2_1_ax_co_eq_co_15.xyz
- geometries/optmized_geos/117_fe_2_1_ax_co_eq_co_20.xyz
- geometries/optmized_geos/117_fe_2_1_ax_co_eq_co_25.xyz
- geometries/optmized_geos/117_fe_2_1_ax_co_eq_co_30.xyz
- geometries/optmized_geos/118_fe_2_5_ax_co_eq_co_00.xyz
- geometries/optmized_geos/118_fe_2_5_ax_co_eq_co_05.xyz
- geometries/optmized_geos/118_fe_2_5_ax_co_eq_co_10.xyz
- geometries/optmized_geos/118_fe_2_5_ax_co_eq_co_15.xyz
- geometries/optmized_geos/118_fe_2_5_ax_co_eq_co_20.xyz
- geometries/optmized_geos/118_fe_2_5_ax_co_eq_co_25.xyz
- geometries/optmized_geos/118_fe_2_5_ax_co_eq_co_30.xyz
- geometries/optmized_geos/119_fe_2_1_ax_c2h3ns_eq_c2h3ns_00.xyz
- geometries/optmized_geos/119_fe_2_1_ax_c2h3ns_eq_c2h3ns_05.xyz
- geometries/optmized_geos/119_fe_2_1_ax_c2h3ns_eq_c2h3ns_10.xyz
- geometries/optmized_geos/119_fe_2_1_ax_c2h3ns_eq_c2h3ns_15.xyz
- geometries/optmized_geos/119_fe_2_1_ax_c2h3ns_eq_c2h3ns_20.xyz
- geometries/optmized_geos/119_fe_2_1_ax_c2h3ns_eq_c2h3ns_25.xyz
- geometries/optmized_geos/119_fe_2_1_ax_c2h3ns_eq_c2h3ns_30.xyz
- geometries/optmized_geos/120_fe_2_5_ax_c2h3ns_eq_c2h3ns_00.xyz
- geometries/optmized_geos/120_fe_2_5_ax_c2h3ns_eq_c2h3ns_05.xyz
- geometries/optmized_geos/120_fe_2_5_ax_c2h3ns_eq_c2h3ns_10.xyz
- geometries/optmized_geos/120_fe_2_5_ax_c2h3ns_eq_c2h3ns_15.xyz
- geometries/optmized_geos/120_fe_2_5_ax_c2h3ns_eq_c2h3ns_20.xyz
- geometries/optmized_geos/120_fe_2_5_ax_c2h3ns_eq_c2h3ns_25.xyz
- geometries/optmized_geos/120_fe_2_5_ax_c2h3ns_eq_c2h3ns_30.xyz
- geometries/optmized_geos/123_fe_2_1_ax_ncs_eq_h2o_00.xyz
- geometries/optmized_geos/123_fe_2_1_ax_ncs_eq_h2o_05.xyz
- geometries/optmized_geos/123_fe_2_1_ax_ncs_eq_h2o_10.xyz
- geometries/optmized_geos/123_fe_2_1_ax_ncs_eq_h2o_15.xyz
- geometries/optmized_geos/123_fe_2_1_ax_ncs_eq_h2o_20.xyz
- geometries/optmized_geos/123_fe_2_1_ax_ncs_eq_h2o_25.xyz
- geometries/optmized_geos/123_fe_2_1_ax_ncs_eq_h2o_30.xyz
- geometries/optmized_geos/124_fe_2_5_ax_ncs_eq_h2o_00.xyz
- geometries/optmized_geos/124_fe_2_5_ax_ncs_eq_h2o_05.xyz
- geometries/optmized_geos/124_fe_2_5_ax_ncs_eq_h2o_10.xyz
- geometries/optmized_geos/124_fe_2_5_ax_ncs_eq_h2o_15.xyz
- geometries/optmized_geos/124_fe_2_5_ax_ncs_eq_h2o_20.xyz
- geometries/optmized_geos/124_fe_2_5_ax_ncs_eq_h2o_25.xyz
- geometries/optmized_geos/124_fe_2_5_ax_ncs_eq_h2o_30.xyz
- geometries/optmized_geos/125_fe_2_1_ax_h2o_eq_ncs_00.xyz
- geometries/optmized_geos/125_fe_2_1_ax_h2o_eq_ncs_05.xyz
- geometries/optmized_geos/125_fe_2_1_ax_h2o_eq_ncs_10.xyz
- geometries/optmized_geos/125_fe_2_1_ax_h2o_eq_ncs_15.xyz
- geometries/optmized_geos/125_fe_2_1_ax_h2o_eq_ncs_20.xyz
- geometries/optmized_geos/125_fe_2_1_ax_h2o_eq_ncs_25.xyz
- geometries/optmized_geos/125_fe_2_1_ax_h2o_eq_ncs_30.xyz
- geometries/optmized_geos/126_fe_2_5_ax_h2o_eq_ncs_00.xyz
- geometries/optmized_geos/126_fe_2_5_ax_h2o_eq_ncs_05.xyz
- geometries/optmized_geos/126_fe_2_5_ax_h2o_eq_ncs_10.xyz
- geometries/optmized_geos/126_fe_2_5_ax_h2o_eq_ncs_15.xyz
- geometries/optmized_geos/126_fe_2_5_ax_h2o_eq_ncs_20.xyz
- geometries/optmized_geos/126_fe_2_5_ax_h2o_eq_ncs_25.xyz
- geometries/optmized_geos/126_fe_2_5_ax_h2o_eq_ncs_30.xyz
- geometries/optmized_geos/13_cr_2_3_ax_co_eq_co_00.xyz
- geometries/optmized_geos/13_cr_2_3_ax_co_eq_co_05.xyz
- geometries/optmized_geos/13_cr_2_3_ax_co_eq_co_10.xyz
- geometries/optmized_geos/13_cr_2_3_ax_co_eq_co_15.xyz
- geometries/optmized_geos/13_cr_2_3_ax_co_eq_co_20.xyz
- geometries/optmized_geos/13_cr_2_3_ax_co_eq_co_25.xyz
- geometries/optmized_geos/13_cr_2_3_ax_co_eq_co_30.xyz
- geometries/optmized_geos/133_fe_3_2_ax_cl_eq_cl_00.xyz
- geometries/optmized_geos/133_fe_3_2_ax_cl_eq_cl_05.xyz
- geometries/optmized_geos/133_fe_3_2_ax_cl_eq_cl_10.xyz
- geometries/optmized_geos/133_fe_3_2_ax_cl_eq_cl_15.xyz
- geometries/optmized_geos/133_fe_3_2_ax_cl_eq_cl_20.xyz
- geometries/optmized_geos/133_fe_3_2_ax_cl_eq_cl_25.xyz
- geometries/optmized_geos/133_fe_3_2_ax_cl_eq_cl_30.xyz
- geometries/optmized_geos/134_fe_3_6_ax_cl_eq_cl_00.xyz
- geometries/optmized_geos/134_fe_3_6_ax_cl_eq_cl_05.xyz
- geometries/optmized_geos/134_fe_3_6_ax_cl_eq_cl_10.xyz
- geometries/optmized_geos/134_fe_3_6_ax_cl_eq_cl_15.xyz
[truncated: 2,532 more entries]
