# Supplementary material for: Predicting electronic structure properties of transition metal complexes with neural networks
Source: Chem Sci. 2017 May 17;8(7):5137–52. doi: 10.1039/c7sc01247k (PMC6100542; doi:10.1039/c7sc01247k)
Supplement: Supplementary file 2 [file SC-008-C7SC01247K-s002.zip › geometries/csd_optimized_geos/test_1_00_HS.xyz]

151
# extracted from Terachem optimization
Co 3.1328575455 3.0613040440 2.9222350708
C 5.4715144038 4.9013744849 2.5202902863
C 6.2219854832 5.5185785896 1.2441068133
C 5.0034912505 6.0308856710 0.3679740649
C 3.9045079417 5.0867110888 0.8361857085
C 2.7063191569 4.7105514511 -0.0355845446
C 1.4635758503 4.1678994208 0.6519951211
C 0.0276779901 4.2787000271 0.1045935669
C -0.8068114248 3.7782558688 1.3453562269
C 0.2600765630 3.0725471609 2.1570352465
C -0.0924662431 2.1241029710 3.2756086449
C 0.9170865447 1.5888091078 4.2588273629
C 0.5227089531 0.7693702454 5.4873347354
C 1.8457306701 0.8735240129 6.3387605201
C 2.8595967773 1.2456626983 5.2620010896
C 4.3694514989 1.0142310152 5.3372468675
C 5.3026898777 2.1362007652 4.8137090331
C 6.8162718779 2.2837200556 5.0962593840
C 7.1684992069 3.5238261156 4.1708231443
C 6.0117586560 3.5523992521 3.1441389268
C 5.2551737872 5.9283527567 3.6498478762
N 4.1541728230 4.5202110452 1.9475738660
N 1.4830055633 3.3967419985 1.7561618286
N 2.2363383359 1.6932115177 4.1565600017
N 4.9062431321 2.8688197932 3.8482903135
C 7.2518089262 6.5959093612 1.6179396066
C 6.9188270875 4.3959742707 0.4264648507
C 7.6321554112 4.8454227379 -0.8392068434
O 7.4160160881 5.8491866063 -1.4905283668
O 8.5735919723 3.9427645372 -1.1866109265
C 4.5681070538 7.5154131716 0.4567214002
C 5.3887680922 8.4635492641 -0.4286086695
C 4.7371220560 9.8263236671 -0.5623601477
O 3.5695229154 10.0756385743 -0.3485704568
O 5.6281761839 10.7523451793 -0.9884423898
C 3.2556882172 3.7167699977 -1.1157724356
C -0.3267485349 5.6731345742 -0.4347757604
C -0.1486676736 3.2338374795 -1.0565852998
C -1.5630579510 3.1404917154 -1.6091450888
O -2.5649855334 2.8708382819 -0.9767430230
O -1.5824157143 3.3802411544 -2.9382221278
C -1.5962383513 4.8298950396 2.1687582484
C -0.7896470733 5.8394936228 2.9996386181
C -1.6968192145 6.5653511076 3.9707128110
O -2.6366613598 6.0624400607 4.5531093214
O -1.3336281057 7.8563271707 4.1256151226
C 0.3425553825 -0.7066328514 5.0383205291
C -0.7720875200 1.2408630965 6.1675072206
C 1.8440904853 1.8990395472 7.5105719921
C 1.3613352431 1.2687084855 8.8251562242
C 1.2825493882 2.2592669725 9.9713618927
O 1.9682715224 3.2498819632 10.1040658188
O 0.3476401899 1.8694200860 10.8728220520
C 4.7756502359 0.3921778831 6.6896113184
C 7.5421734717 0.9928367240 4.6468987132
C 7.1551468764 2.5777716379 6.5801339276
C 6.4129739684 3.7752160745 7.2024340874
C 6.2947444852 3.6444965372 8.7076269151
O 6.0753785252 2.6064013743 9.3009272248
O 6.4351932635 4.8362264115 9.3182136150
C 8.5676983375 3.4906181546 3.5355847188
C 9.6884085137 3.7070927870 4.5341282190
O 9.6836389277 4.5395281447 5.4182426182
O 10.7259760345 2.8758264295 4.2983605430
C 3.7602271141 1.6943170381 1.6854253128
N 4.1930549521 0.8896034428 0.9517207874
C 2.4598673790 4.3478183879 4.2203516043
N 1.9855385822 5.0390387358 5.0396020292
C 9.3022169808 4.2354183691 -2.3924080273
C 5.0918351319 12.0694289602 -1.1922898943
C -2.8739388338 3.2697753864 -3.5625940099
C -2.1202618544 8.6096312957 5.0599239893
C 0.2114453770 2.7117065797 12.0284472882
C 6.2721970873 4.8232400393 10.7458882696
C 11.8655605625 3.0516658200 5.1578856331
H 5.2199395650 5.8460235253 -0.6873492167
H 2.4026562896 5.6207471268 -0.5695963658
H -1.5616765039 3.0670623050 0.9984682136
H -0.6110464645 1.2615227175 2.8117381998
H -0.8899540326 2.6063713906 3.8627701937
H 2.0639609354 -0.1133801459 6.7634513797
H 4.5597396724 0.2337073549 4.5763285736
H 7.1191366326 4.4219879571 4.7907645920
H 6.2376348984 2.8766467395 2.3112297180
H 4.7027939053 6.8035672593 3.2998455699
H 6.2061505211 6.2722240486 4.0675867903
H 4.6582058003 5.4817805490 4.4457782350
H 7.7892477829 6.9499243654 0.7345182399
H 7.9937797267 6.2011277431 2.3209397013
H 6.7833230405 7.4574094264 2.0974280895
H 7.6622958552 3.8623464509 1.0199847305
H 6.1876925314 3.6334961987 0.1265991183
H 3.5228073592 7.5899553540 0.1362572364
H 4.5725521256 7.8760728672 1.4898915916
H 6.4135783438 8.5961541746 -0.0741017987
H 5.4851789022 8.0463179816 -1.4397982124
H 2.5053639303 3.5155792011 -1.8837136424
H 3.5506656194 2.7729501042 -0.6501631474
H 4.1253531215 4.1487965802 -1.6237179787
H 0.2408597061 5.8859114533 -1.3478016005
H -0.1024221582 6.4648984068 0.2842988928
H -1.3900673132 5.7394926454 -0.6906950440
H 0.5180137049 3.4744270657 -1.8853585458
H 0.1298505117 2.2392558915 -0.6859919229
H -2.2522114897 4.2862061800 2.8570073703
H -2.2728849208 5.3613757248 1.4891325028
H -0.2606114115 6.5766706999 2.3905296015
H -0.0212716300 5.3407061831 3.6057331135
H -0.4810690322 -0.8143924805 4.3224428492
H 0.1154310801 -1.3385921168 5.9055066850
H 1.2552992809 -1.0862667916 4.5660361438
H -1.6195673302 1.1399194443 5.4788711840
H -0.7253108163 2.2873127678 6.4835142391
H -1.0034754320 0.6242820417 7.0432548909
H 1.2406320523 2.7732956377 7.2509465383
H 2.8511899267 2.2927665170 7.6717124589
H 2.0683183158 0.4837660135 9.1349194789
H 0.3891620709 0.7789532209 8.7185176458
H 5.7924265934 0.0014658907 6.6500115290
H 4.1288763227 -0.4595141555 6.9112893185
H 4.7254656163 1.0914605649 7.5279153376
H 7.3300662660 0.7509732589 3.5999493209
H 7.2374914551 0.1351925384 5.2521273296
H 8.6264847004 1.0908219047 4.7590405445
H 8.2333137964 2.7577429830 6.6553548230
H 6.9492914266 1.6946294490 7.1857709262
H 5.3839905662 3.8374028749 6.8205175102
H 6.8930685518 4.7277781910 6.9675498101
H 8.6564272984 4.3195353518 2.8239508920
H 8.7404126161 2.5717181867 2.9710139324
H 10.0049873415 3.4112334758 -2.5169612856
H 9.8347183178 5.1856198249 -2.2946231532
H 8.6232169269 4.2934932905 -3.2470905208
H 5.9451595557 12.6991397596 -1.4451189321
H 4.6008910137 12.4295572919 -0.2851609033
H 4.3650628436 12.0653899521 -2.0090628064
H -2.7141652447 3.5225744888 -4.6108432890
H -3.5842671689 3.9601876566 -3.1011417889
H -3.2568611258 2.2506401057 -3.4654766107
H -1.7006704587 9.6159891586 5.0529899650
H -2.0521673722 8.1745391193 6.0602210412
H -3.1694479590 8.6292698561 4.7519758861
H -0.4209521561 2.1587470986 12.7240591874
H -0.2619096454 3.6596558298 11.7543978396
H 1.1879103448 2.9187957809 12.4728630950
H 6.4356990752 5.8527958173 11.0657179122
H 7.0052025738 4.1555351893 11.2065530803
H 5.2651598316 4.4913311775 11.0102350471
H 12.5885234626 2.2978531473 4.8459656751
H 11.5826057821 2.9053116995 6.2032520345
H 12.2802335652 4.0555928367 5.0390630434
