# Supplementary material for: Predicting electronic structure properties of transition metal complexes with neural networks
Source: Chem Sci. 2017 May 17;8(7):5137–52. doi: 10.1039/c7sc01247k (PMC6100542; doi:10.1039/c7sc01247k)
Supplement: Supplementary file 2 [file SC-008-C7SC01247K-s002.zip › geometries/csd_optimized_geos/test_1_00_LS.xyz]

151
# extracted from Terachem optimization
Co 3.0968662193 2.9914685645 2.8031842761
C 5.3822747449 4.9562519855 2.6245852626
C 6.1435358907 5.6314950785 1.3789365485
C 4.9353842430 6.1967121283 0.5215235637
C 3.7983682968 5.2858631889 0.9789020507
C 2.4952568395 5.1077889023 0.1919397823
C 1.3995783842 4.1654296482 0.7328980024
C -0.0057599639 4.0722611019 0.0693968943
C -0.8268831906 3.4063795034 1.2293048543
C 0.2715948626 2.5535472185 1.9109927763
C -0.0361614471 2.0618854143 3.3071369929
C 0.8018826176 1.5114967475 4.1990358117
C 0.4517160493 0.9792236950 5.5944978641
C 1.8746438205 0.9554476556 6.2774917909
C 2.7904425934 1.0437869305 5.0597498848
C 4.2947049743 0.7585252007 5.0564399548
C 5.2003108248 1.9504093165 4.6472180470
C 6.6934143840 2.1268565008 5.0010345904
C 7.0143292357 3.4758158654 4.2419246549
C 5.9153100089 3.5583540459 3.1573594210
C 5.1913398897 5.9266155335 3.8053617588
N 4.0531417373 4.6572908642 2.0520552913
N 1.5102782705 3.3671280722 1.7326165491
N 2.1856662664 1.3683878775 3.9665120189
N 4.8057740178 2.7548425659 3.7334084395
C 7.1757419314 6.6938629276 1.7932098972
C 6.8406205280 4.5372114677 0.5242673831
C 7.5236822207 4.9973727772 -0.7534265349
O 7.3015050588 6.0062609823 -1.3964624296
O 8.4459195836 4.0867161068 -1.1285210401
C 4.5477998115 7.6947885529 0.6101586396
C 5.4762925913 8.6380038663 -0.1700677300
C 4.7905788630 9.9254895749 -0.5836992403
O 3.5939878247 10.1182952801 -0.6259840424
O 5.7079026201 10.8537332419 -0.9409028757
C 2.8618242711 4.7487397996 -1.2772824046
C -0.5652803414 5.4134584236 -0.4298665633
C 0.0604437509 3.0572942372 -1.1329445158
C -1.2850279024 2.8161846715 -1.7940099595
O -2.1996256497 2.1667816741 -1.3298357596
O -1.3534966945 3.4226053644 -3.0015570126
C -1.6043321734 4.3598165117 2.1639711718
C -0.8018864308 5.2991195993 3.0747521646
C -1.6575448824 5.8705556292 4.1851152823
O -2.5958843937 5.3076985819 4.7139830495
O -1.2229043551 7.0942304599 4.5563762928
C -0.0592892994 -0.4753735455 5.4714329598
C -0.6259250728 1.8375279460 6.2739513652
C 2.1947356089 2.0742577480 7.3042341609
C 1.6894784917 1.7460750471 8.7144917624
C 1.9230806002 2.8709990400 9.7002957109
O 2.7487486499 3.7531882953 9.5951695843
O 1.0832233299 2.7639510593 10.7559418851
C 4.7092910618 -0.0526352145 6.3005899684
C 7.4869808510 0.9315265741 4.4146341990
C 6.9695821431 2.2440773962 6.5241011864
C 6.2124950993 3.3777935861 7.2403719143
C 6.0036547305 3.1059968950 8.7183092353
O 5.6990630525 2.0267657348 9.1903330319
O 6.1647381424 4.2262561665 9.4429360081
C 8.4446429094 3.6080972191 3.6944662741
C 9.4992368990 3.7709037162 4.7744890351
O 9.3703792790 4.4377812284 5.7807815240
O 10.6341816375 3.1096077303 4.4593283638
C 3.8279793414 1.9526170452 1.3125223232
N 4.3515695913 1.4867181305 0.3722066063
C 2.4161604290 4.1103617177 4.2652734311
N 2.0278268259 4.7747578167 5.1492821864
C 9.1257241387 4.3560193371 -2.3661777211
C 5.1810932667 12.1065563532 -1.4027494588
C -2.5816392004 3.2278757534 -3.7234115631
C -1.8824661019 7.6683467559 5.6928306762
C 1.2110423452 3.7843671746 11.7568220820
C 5.8220435811 4.1364714190 10.8374133227
C 11.7211486624 3.2635265172 5.3904597790
H 5.1621995767 6.0155538377 -0.5298543273
H 2.0240314558 6.1022954270 0.1537833591
H -1.5741684298 2.7407305077 0.7901980416
H 0.4496213338 1.6608928425 1.2917609484
H -1.0826025902 2.1245198436 3.5874539324
H 2.0201141371 -0.0095815928 6.7799856172
H 4.4246207667 0.0915247624 4.1888649905
H 6.8710031614 4.2924157214 4.9519468920
H 6.2140467005 2.9715125645 2.2844737337
H 4.6891994924 6.8447266296 3.4896914978
H 6.1509926350 6.2044590874 4.2497339017
H 4.5589380652 5.4719881542 4.5693144910
H 7.6800520668 7.1092854155 0.9172800911
H 7.9497961690 6.2708105664 2.4426713582
H 6.7213181446 7.5211719612 2.3422831420
H 7.6102759091 4.0183310554 1.0991266807
H 6.1189119644 3.7599038959 0.2342416705
H 3.5454791244 7.8087592543 0.1810422886
H 4.4560972488 8.0227451275 1.6517110918
H 6.3783980683 8.8999104868 0.3875992565
H 5.8366325596 8.1477874705 -1.0843419209
H 2.0007645914 4.8483604033 -1.9384197747
H 3.2542856824 3.7290720954 -1.3364637543
H 3.6203161062 5.4365069136 -1.6564341030
H -0.0245886901 5.7743141372 -1.3113198214
H -0.5223756654 6.1903030847 0.3380395866
H -1.6149483531 5.3022288115 -0.7227136781
H 0.7476791599 3.4095891559 -1.8977200617
H 0.4281703999 2.0885159716 -0.7809195025
H -2.2495625434 3.7521136209 2.8059777688
H -2.2964096117 4.9475996648 1.5490983649
H -0.3298621614 6.1248433754 2.5337217656
H 0.0143644008 4.7680833575 3.5798035951
H -0.9757006183 -0.5161727349 4.8724083387
H -0.2786338061 -0.8896709794 6.4637555677
H 0.6846172794 -1.1213661652 4.9908847903
H -1.5459947850 1.8177338063 5.6792481228
H -0.3229866392 2.8837582035 6.3648368772
H -0.8874278461 1.4494724954 7.2639316624
H 1.8028872146 3.0306705015 6.9516157177
H 3.2774781525 2.2142039729 7.3679223311
H 2.2137957741 0.8623791583 9.1058924639
H 0.6254349033 1.4987778914 8.7325646142
H 5.7164907604 -0.4593607052 6.1973602379
H 4.0373589562 -0.9102512565 6.4054871987
H 4.6739054254 0.5231125946 7.2283649022
H 7.3359801714 0.8324111044 3.3333984115
H 7.1848521257 -0.0121863770 4.8755275675
H 8.5604259917 1.0469865656 4.5990191478
H 8.0448061205 2.3982606923 6.6651302293
H 6.7352499362 1.2982975307 7.0136866791
H 5.2020209738 3.4953220459 6.8231006424
H 6.7170696196 4.3386661162 7.1222383174
H 8.5116344630 4.5241140753 3.0960863376
H 8.7201247039 2.7862254179 3.0300651358
H 9.8429053931 3.5438769482 -2.4855599061
H 9.6356411822 5.3214862253 -2.3189241166
H 8.4159362902 4.3660558694 -3.1976241594
H 6.0503595128 12.7106382073 -1.6648535315
H 4.6010381345 12.5934792836 -0.6142129782
H 4.5391731371 11.9604947457 -2.2758827595
H -2.4693214610 3.7961138553 -4.6466059703
H -3.4327031261 3.5949440393 -3.1445914510
H -2.7332707203 2.1675685103 -3.9405505384
H -1.4082209294 8.6376251809 5.8470379776
H -1.7472413653 7.0361538051 6.5740813891
H -2.9525263964 7.7858194648 5.5021642865
H 0.4346520759 3.5727627420 12.4925257154
H 1.0657444703 4.7747668730 11.3167662980
H 2.1981947257 3.7449442450 12.2271787853
H 6.1541583836 5.0768049583 11.2798438262
H 6.3267022730 3.2884007870 11.3065711653
H 4.7402854808 4.0265113660 10.9335657691
H 12.5535704809 2.7070674983 4.9597578425
H 11.4485017421 2.8555157957 6.3673335452
H 11.9810731807 4.3189800873 5.5053875347
