# Supplementary material for: Predicting electronic structure properties of transition metal complexes with neural networks
Source: Chem Sci. 2017 May 17;8(7):5137–52. doi: 10.1039/c7sc01247k (PMC6100542; doi:10.1039/c7sc01247k)
Supplement: Supplementary file 2 [file SC-008-C7SC01247K-s002.zip › geometries/csd_optimized_geos/test_10_00_HS.xyz]

73
# extracted from Terachem optimization
C 9.0042211366 4.0590150865 0.1853870095
C 10.2894041204 3.2628692982 0.1501829545
C 10.2392228148 1.8609664052 0.2783494996
H 9.2823400379 1.3597239416 0.4198964658
C 11.4257476183 1.1130312256 0.2199960211
C 12.6724940214 1.7545015700 0.0354262813
H 13.5767701556 1.1510439962 -0.0111375986
C 12.7167905790 3.1554034458 -0.0845324572
C 11.5241266679 3.9064470326 -0.0299867390
H 11.5617610705 4.9920115617 -0.1319120620
C 11.3224333169 -0.3708787311 0.3545439087
C 15.1128490360 3.1712447192 -0.3734961478
H 15.0857698740 2.4895034692 -1.2457276818
H 15.2893305052 2.5492489615 0.5236839242
C 16.2611425324 4.1564191009 -0.5243033573
C 16.0715219989 5.5416137604 -0.6639477657
H 15.0638934054 5.9589804350 -0.6666666139
C 17.2044965511 6.3596296633 -0.7918698193
H 17.0925118506 7.4424145750 -0.8995163226
C 18.4758725402 5.7694749616 -0.7781276257
H 19.3839803345 6.3704220899 -0.8713657311
C 18.5560498020 4.3743400139 -0.6372986673
H 19.5304010529 3.8722454848 -0.6218091841
Mn 7.4824071209 6.7233987580 0.0000303011
N 17.4812110796 3.5719975142 -0.5111769959
O 9.0875525199 5.3416319232 0.0288892444
O 7.9175973299 3.4168223546 0.3438148773
O 8.0311205800 7.6091593299 2.0949159820
H 7.5291030328 8.4536485139 2.0696328961
O 6.0193303392 5.1336993208 0.4575577657
H 5.5395234218 5.1690826682 1.3101104214
O 10.2816561378 -0.9962002639 0.5259095844
O 12.5437406777 -1.0032645111 0.2664671506
H 12.3352302199 -1.9612045000 0.3710088707
O 13.8725468285 3.8857444096 -0.2601706136
H 6.6946034511 4.3389053067 0.4999478206
H 8.9326133710 7.8650777897 1.7906002370
C 5.9605866471 9.3877951705 -0.1853254358
C 4.6754131161 10.1839282199 -0.1501508848
C 4.7255710183 11.5858109266 -0.2784760602
H 5.6824548663 12.0870839094 -0.4198871476
C 3.5390580649 12.3337541059 -0.2199481679
C 2.2923020574 11.6922920357 -0.0354087997
H 1.3880267647 12.2957614321 0.0111450356
C 2.2480145738 10.2913903856 0.0845278963
C 3.4406814176 9.5403525308 0.0299452446
H 3.4030565740 8.4548004477 0.1319486192
C 3.6423732299 13.8176784824 -0.3544934418
C -0.1480509947 10.2755602872 0.3734902961
H -0.1209714832 10.9572885322 1.2457245356
H -0.3245402030 10.8975599726 -0.5236889532
C -1.2963534614 9.2903943839 0.5243143576
C -1.1067167833 7.9051917208 0.6639469444
H -0.0990802040 7.4878148054 0.6666721831
C -2.2396910778 7.0871643850 0.7918705488
H -2.1277090661 6.0043725210 0.8995099904
C -3.5110742652 7.6773172216 0.7781407760
H -4.4191897267 7.0763619687 0.8713551441
C -3.5912548958 9.0724566927 0.6372939003
H -4.5656061226 9.5745479963 0.6218213413
N -2.5164265179 9.8748220274 0.5111839379
O 5.8772162439 8.1051700417 -0.0289179925
O 7.0472002153 10.0299725046 -0.3438691200
O 6.9336788242 5.8376348876 -2.0949532907
H 7.4356801565 4.9931370432 -2.0696272802
O 8.9454616632 8.3130894379 -0.4575925282
H 9.4253031997 8.2777357968 -1.3101260502
O 4.6831302850 14.4430030313 -0.5259102654
O 2.4210573188 14.4500665650 -0.2664555032
H 2.6295641367 15.4080121875 -0.3709866362
O 1.0922557335 9.5610588269 0.2601862081
H 8.2702203053 9.1079154459 -0.4999531038
H 6.0321919423 5.5817339603 -1.7906121390
