# Supplementary material for: Predicting electronic structure properties of transition metal complexes with neural networks
Source: Chem Sci. 2017 May 17;8(7):5137–52. doi: 10.1039/c7sc01247k (PMC6100542; doi:10.1039/c7sc01247k)
Supplement: Supplementary file 2 [file SC-008-C7SC01247K-s002.zip › geometries/csd_optimized_geos/test_10_00_LS.xyz]

73
# extracted from Terachem optimization
C 8.9562623048 4.2050911807 0.1124921789
C 10.2329625495 3.4166918867 0.1649266489
C 10.1767155318 2.0107976675 0.2433343345
H 9.2136040598 1.5040023891 0.2931817871
C 11.3670558603 1.2667906043 0.2534490065
C 12.6210439369 1.9125546301 0.1551359653
H 13.5272846207 1.3103760427 0.1492822967
C 12.6708634151 3.3162757384 0.0664580519
C 11.4779728177 4.0670808073 0.0906698694
H 11.5232820336 5.1555195335 0.0272945823
C 11.2624754373 -0.2185235516 0.3688649261
C 15.0654317380 3.3231233626 -0.2186320174
H 14.9928005648 2.6320375230 -1.0799923896
H 15.2815044541 2.7098687176 0.6761640884
C 16.2121604420 4.2955270694 -0.4458630070
C 16.0345929426 5.6839238031 -0.5678039354
H 15.0366933603 6.1173688732 -0.4911909189
C 17.1671095035 6.4836362345 -0.7868771214
H 17.0650117002 7.5683513844 -0.8854363793
C 18.4254701022 5.8725585221 -0.8776792022
H 19.3326508021 6.4581134216 -1.0477975164
C 18.4940303773 4.4760708689 -0.7429402937
H 19.4581098024 3.9578885688 -0.8067259066
Mn 7.4823760216 6.7234181139 -0.0000130752
N 17.4199924832 3.6914857877 -0.5302014924
O 9.0200223890 5.4780342699 0.3038379847
O 7.8566318997 3.5884151667 -0.1535339443
O 7.7305596632 7.6793172952 1.8351760739
H 7.6267160666 8.6287045992 1.5281915681
O 6.0983040034 5.3222789147 0.6260086694
H 5.8906549862 5.4523484995 1.5749922911
O 10.2188795868 -0.8464617403 0.5100037755
O 12.4870084287 -0.8474947008 0.3065127376
H 12.2791176457 -1.8067198784 0.3998806515
O 13.8347106320 4.0452673787 -0.0552521490
H 6.6744235527 4.4804027384 0.5261955091
H 8.6884946906 7.5835363084 2.0343824421
C 6.0085247923 9.2416965162 -0.1125059863
C 4.7318483106 10.0300976159 -0.1649324080
C 4.7880797617 11.4360040402 -0.2433276170
H 5.7511985644 11.9427921964 -0.2931731447
C 3.5977522437 12.1800160911 -0.2534377586
C 2.3437427226 11.5342516250 -0.1551253790
H 1.4375070725 12.1364396752 -0.1492828989
C 2.2939300935 10.1305261058 -0.0664585282
C 3.4868179253 9.3797194404 -0.0906790999
H 3.4415271869 8.2912798200 -0.0273059989
C 3.7023400896 13.6653317034 -0.3688574310
C -0.1006332868 10.1236813515 0.2186290291
H -0.0279963344 10.8147686755 1.0799911809
H -0.3167049839 10.7369404351 -0.6761679525
C -1.2473622668 9.1512800554 0.4458609753
C -1.0697969414 7.7628802295 0.5677994834
H -0.0718963451 7.3294344543 0.4911814112
C -2.2023135132 6.9631714136 0.7868752794
H -2.1002176786 5.8784563603 0.8854325286
C -3.4606722845 7.5742504487 0.8776832445
H -4.3678524044 6.9886987131 1.0478031089
C -3.5292316722 8.9707363708 0.7429465769
H -4.4933080217 9.4889209009 0.8067380890
N -2.4551951260 9.7553233369 0.5302037537
O 5.9447880401 7.9687407503 -0.3038494916
O 7.1081935669 9.8583684423 0.1535314363
O 7.2342485254 5.7674534990 -1.8351871267
H 7.3380793894 4.8180755143 -1.5281819321
O 8.8664904417 8.1244994225 -0.6260177279
H 9.0741443010 7.9944300839 -1.5750041996
O 4.7459271547 14.2932682941 -0.5099848612
O 2.4778014059 14.2943016666 -0.3065046074
H 2.6856891220 15.2535270329 -0.3998703952
O 1.1300780698 9.4015350643 0.0552479926
H 8.2903776647 8.9663981712 -0.5261961064
H 6.2763147503 5.8632471768 -2.0343694833
