# Supplementary material for: Predicting electronic structure properties of transition metal complexes with neural networks
Source: Chem Sci. 2017 May 17;8(7):5137–52. doi: 10.1039/c7sc01247k (PMC6100542; doi:10.1039/c7sc01247k)
Supplement: Supplementary file 2 [file SC-008-C7SC01247K-s002.zip › geometries/csd_optimized_geos/test_10_20_HS.xyz]

73
# extracted from Terachem optimization
C 9.0252109064 4.1453519115 0.1411472939
C 10.3001766589 3.3509188360 0.1676105650
C 10.2492405536 1.9545252011 0.2431641807
H 9.2956790781 1.4448555034 0.3002500979
C 11.4367798280 1.2232971989 0.2464442231
C 12.6790819113 1.8712558353 0.1408159191
H 13.5829534166 1.2773213357 0.1293309335
C 12.7217017715 3.2652046179 0.0518503456
C 11.5311154958 4.0034406389 0.0860651653
H 11.5687688359 5.0856517184 0.0293459060
C 11.3443046619 -0.2568771253 0.3631580376
C 15.0971643749 3.2884656611 -0.2287551045
H 15.0357020425 2.5988658172 -1.0826055363
H 15.3159818625 2.6865263184 0.6638259340
C 16.2297242458 4.2653049247 -0.4555417457
C 16.0378704682 5.6433373305 -0.5748921714
H 15.0413016938 6.0621331756 -0.4998926025
C 17.1557430247 6.4504147903 -0.7884244551
H 17.0437084271 7.5272771272 -0.8842855693
C 18.4132290865 5.8567516460 -0.8758101819
H 19.3091520152 6.4473454966 -1.0411919179
C 18.4950208474 4.4692495160 -0.7454190540
H 19.4579691914 3.9646627998 -0.8076345585
Mn 7.4823902746 6.7234312221 -0.0000531539
N 17.4351519343 3.6821700115 -0.5389147880
O 9.0985992053 5.3968670887 0.3630677132
O 7.9448982271 3.5363919125 -0.1285030377
O 7.7798790931 7.8787424226 1.9377607717
H 7.6373144194 8.7787910494 1.5560240617
O 6.0276891568 5.1546939453 0.6667175647
H 5.7565970265 5.1974517814 1.5966104111
O 10.3121156571 -0.8840807826 0.4889605231
O 12.5577117383 -0.8703311191 0.3215825138
H 12.3723790578 -1.8232029323 0.4137529354
O 13.8722633289 3.9926566405 -0.0722924584
H 6.6387857353 4.3677843047 0.5601906948
H 8.7269551285 7.8347551188 2.1496991402
C 5.9395929902 9.3014181000 -0.1411270226
C 4.6646279587 10.0958830394 -0.1676182940
C 4.7155665009 11.4922749019 -0.2431880494
H 5.6691470001 12.0019146113 -0.3002044158
C 3.5280193337 12.2235126075 -0.2464895521
C 2.2857186971 11.5755813415 -0.1406949970
H 1.3818181774 12.1694717696 -0.1293851133
C 2.2430721331 10.1816228094 -0.0519266771
C 3.4336678006 9.4433914102 -0.0860963184
H 3.3960487288 8.3611837774 -0.0293833657
C 3.6204842046 13.7036751312 -0.3631232333
C -0.1323866206 10.1583291142 0.2287627647
H -0.0708929610 10.8479287360 1.0825799561
H -0.3511558131 10.7602664773 -0.6638124671
C -1.2649229393 9.1814970437 0.4555353080
C -1.0730640233 7.8034744454 0.5748872323
H -0.0765066560 7.3846670067 0.4998725949
C -2.1909373786 6.9964047763 0.7884186892
H -2.0789176879 5.9195486201 0.8842815646
C -3.4484253955 7.5900556395 0.8758176299
H -4.3443581137 6.9994639523 1.0412079543
C -3.5301996135 8.9775580326 0.7454300886
H -4.4931415572 9.4821403877 0.8076351767
N -2.4703407441 9.7646388560 0.5389079591
O 5.8661964782 8.0498837826 -0.3629590249
O 7.0199162024 9.9103560486 0.1285144629
O 7.1849351851 5.5680233266 -1.9377829724
H 7.3274291083 4.6679842543 -1.5559912446
O 8.9370998011 8.2920899613 -0.6667674334
H 9.2082235146 8.2493595921 -1.5966488707
O 4.6527052265 14.3308389140 -0.4888868005
O 2.4070782510 14.3171416780 -0.3216197453
H 2.5924278214 15.2700150762 -0.4137365862
O 1.0925251126 9.4541765939 0.0723714440
H 8.3259823509 9.0789801212 -0.5602447509
H 6.2378572185 5.6120478044 -2.1496944379
