# Supplementary material for: Predicting electronic structure properties of transition metal complexes with neural networks
Source: Chem Sci. 2017 May 17;8(7):5137–52. doi: 10.1039/c7sc01247k (PMC6100542; doi:10.1039/c7sc01247k)
Supplement: Supplementary file 2 [file SC-008-C7SC01247K-s002.zip › geometries/csd_optimized_geos/test_10_20_LS.xyz]

73
# extracted from Terachem optimization
C 8.9722902537 4.2129952478 0.1172764838
C 10.2478579779 3.4216782257 0.1647783945
C 10.1890402607 2.0251834448 0.2397276973
H 9.2323926929 1.5199282108 0.2876256832
C 11.3724289085 1.2878419106 0.2489614571
C 12.6181579458 1.9290916304 0.1514733938
H 13.5179877587 1.3295702417 0.1460362300
C 12.6695897564 3.3225525086 0.0625843846
C 11.4828600559 4.0682716236 0.0898855236
H 11.5269242554 5.1502103997 0.0305033478
C 11.2716381716 -0.1921470771 0.3617618076
C 15.0458535744 3.3250805107 -0.2135557063
H 14.9785495680 2.6368037884 -1.0679566554
H 15.2585303274 2.7209156484 0.6789515355
C 16.1883548921 4.2901344351 -0.4400697805
C 16.0098511951 5.6696766283 -0.5596530666
H 15.0176406969 6.0977339966 -0.4816565307
C 17.1346190846 6.4655299156 -0.7779609373
H 17.0329051958 7.5430885334 -0.8750770243
C 18.3857439549 5.8592499018 -0.8695755802
H 19.2872338318 6.4405018663 -1.0388621717
C 18.4543012831 4.4710716168 -0.7362081160
H 19.4118593776 3.9564917836 -0.8003256198
Mn 7.4823988061 6.7233946575 -0.0000031085
N 17.3875794989 3.6943803730 -0.5253059168
O 9.0354700033 5.4643402044 0.3504329655
O 7.8986762731 3.6045770570 -0.1791715109
O 7.7515340028 7.6862411038 1.8325514729
H 7.6289400165 8.6238308169 1.5398087110
O 6.0858551198 5.2950586203 0.6374276073
H 5.8681355255 5.4048200424 1.5761070044
O 10.2361895875 -0.8123887646 0.4947156452
O 12.4803390196 -0.8139526903 0.3068549931
H 12.2884085206 -1.7658661284 0.3959673197
O 13.8265257627 4.0401748965 -0.0579522074
H 6.6470966373 4.4703525924 0.5345506337
H 8.7012954705 7.5944712161 2.0214017585
C 5.9925077628 9.2338037263 -0.1172792524
C 4.7169442074 10.0251180817 -0.1647801633
C 4.7757642080 11.4216112578 -0.2397241885
H 5.7324089979 11.9268634425 -0.2876208879
C 3.5923774729 12.1589541021 -0.2489570043
C 2.3466464855 11.5177099669 -0.1514705389
H 1.4468160432 12.1172332371 -0.1460331834
C 2.2952099412 10.1242485565 -0.0625882843
C 3.4819405304 9.3785264123 -0.0898919281
H 3.4378697756 8.2965869986 -0.0305154201
C 3.6931719543 13.6389442077 -0.3617518625
C -0.0810538751 10.1217256542 0.2135537788
H -0.0137469068 10.8100009846 1.0679564108
H -0.2937306591 10.7258912596 -0.6789536089
C -1.2235560610 9.1566734652 0.4400686033
C -1.0450537920 7.7771293824 0.5596482984
H -0.0528446172 7.3490714630 0.4816476450
C -2.1698227646 6.9812772504 0.7779585544
H -2.0681099354 5.9037192087 0.8750720627
C -3.4209458027 7.5875596779 0.8695786979
H -4.3224363012 7.0063093838 1.0388673100
C -3.4895011912 8.9757383713 0.7362140883
H -4.4470594572 9.4903203768 0.8003361935
N -2.4227802449 9.7524281753 0.5253098430
O 5.9293223463 7.9824512191 -0.3504145148
O 7.0661223945 9.8422167176 0.1791528791
O 7.2132630761 5.7605476904 -1.8325551331
H 7.3358585632 4.8229563536 -1.5398165233
O 8.8789415639 8.1517328798 -0.6374345691
H 9.0966578297 8.0419734855 -1.5761144994
O 4.7286205612 14.2591857225 -0.4947005354
O 2.4844691647 14.2607543582 -0.3068436457
H 2.6764041305 15.2126660054 -0.3959530693
O 1.1382705367 9.4066266651 0.0579474632
H 8.3176979726 8.9764387791 -0.5345560494
H 6.2635016140 5.8523172416 -2.0214070465
