# Supplementary material for: Predicting electronic structure properties of transition metal complexes with neural networks
Source: Chem Sci. 2017 May 17;8(7):5137–52. doi: 10.1039/c7sc01247k (PMC6100542; doi:10.1039/c7sc01247k)
Supplement: Supplementary file 2 [file SC-008-C7SC01247K-s002.zip › geometries/csd_optimized_geos/test_11_00_HS.xyz]

77
# extracted from Terachem optimization
Ni 10.6294161372 -0.0005711589 4.8260995910
S 10.7404467069 3.0065364863 3.9234429254
O 9.8192467878 -0.1997906787 2.9468133143
O 8.9744218703 1.0378986468 5.4210770130
O 11.6523273520 1.8048996384 4.3104448352
C 8.1332767744 -0.7046670960 1.3651909992
C 9.0995757984 -0.7714870214 0.3358520074
H 10.1128219141 -0.4333655573 0.5613138276
C 8.7654048302 -1.2586750878 -0.9345107346
H 9.5252926415 -1.2906458955 -1.7215294122
C 7.4593861959 -1.7068558113 -1.1983001782
H 7.1969314919 -2.0924064811 -2.1879359074
C 6.4943633046 -1.6651370893 -0.1785170279
H 5.4798675106 -2.0278821802 -0.3685939101
C 6.8261189667 -1.1654372726 1.0897418413
H 6.0692204578 -1.1644820864 1.8774394440
C 8.5568903943 -0.1691662772 2.7142405132
C 7.5669442439 0.3474849700 3.5948885036
H 6.5319528541 0.3154749760 3.2601390968
C 7.8164475489 0.9322547946 4.8583263554
C 6.6643760312 1.4881386586 5.6582821034
C 5.4718164716 1.9624528430 5.0670743681
H 5.3614997505 1.9476172344 3.9800304840
C 4.4390685143 2.4878326524 5.8577999407
H 3.5280538146 2.8622577136 5.3809563087
C 4.5767409366 2.5425042948 7.2549505654
H 3.7709260738 2.9514366075 7.8717246901
C 5.7594251809 2.0761414761 7.8547677583
H 5.8724426519 2.1146773692 8.9426953615
C 6.7960674311 1.5623951928 7.0640792386
H 7.7241821890 1.2053340746 7.5148947716
C 10.4818118750 3.9683120173 5.4814593768
H 9.8283132191 3.3384281875 6.0989011848
H 9.9942253370 4.9273091715 5.2453944100
H 11.4533598130 4.1169519670 5.9755471459
C 11.9042744225 4.1807486952 3.0959437797
H 12.2213863124 3.7002605440 2.1598868920
H 12.7741790673 4.3496345239 3.7472582629
H 11.3780014597 5.1233881760 2.8799663527
S 10.5199978973 -3.0067059226 5.7270546706
O 11.4388404176 0.1969932783 6.7051491338
O 12.2837307554 -1.0401499645 4.2307728994
O 9.6067976334 -1.8059766670 5.3401605042
C 13.1244909690 0.7035703254 8.2860726635
C 12.1585029063 0.7705496441 9.3157327035
H 11.1453551007 0.4317891743 9.0911544430
C 12.4930798739 1.2585025603 10.5856929534
H 11.7335279995 1.2917672664 11.3728584137
C 13.7989028638 1.7073425566 10.8488519670
H 14.0613091408 2.0944919713 11.8378057304
C 14.7639088014 1.6641711901 9.8292476706
H 15.7785179433 2.0267786331 10.0188489470
C 14.4316499311 1.1639329785 8.5614560987
H 15.1884462597 1.1618971490 7.7738758533
C 12.7014426384 0.1683626069 6.9367421635
C 13.6917342023 -0.3457352893 6.0547369904
H 14.7272103095 -0.3103790225 6.3876529655
C 13.4421387480 -0.9325040413 4.7922425299
C 14.5939425859 -1.4884749779 3.9925193642
C 15.7861748156 -1.9629303390 4.5843550526
H 15.8967793259 -1.9485960218 5.6715319554
C 16.8188792161 -2.4879642370 3.7934404898
H 17.7296897083 -2.8629454005 4.2700194275
C 16.6815796542 -2.5419240022 2.3962693455
H 17.4876849806 -2.9498636358 1.7792600737
C 15.4987293316 -2.0762148490 1.7965073144
H 15.3854667588 -2.1144287343 0.7088565604
C 14.4617978168 -1.5631578935 2.5868990798
H 13.5331917253 -1.2067862406 2.1365546488
C 10.7778786743 -3.9680148790 4.1687420703
H 11.4311258796 -3.3379893716 3.5514108340
H 11.2651722010 -4.9272429610 4.4036361109
H 9.8061427357 -4.1162484010 3.6751947132
C 9.3550317963 -4.1794123872 6.5546516372
H 9.0377982156 -3.6971641655 7.4896186879
H 8.4850540322 -4.3459477152 5.9029840536
H 9.8784815671 -5.1231936032 6.7722995393
