# Supplementary material for: Predicting electronic structure properties of transition metal complexes with neural networks
Source: Chem Sci. 2017 May 17;8(7):5137–52. doi: 10.1039/c7sc01247k (PMC6100542; doi:10.1039/c7sc01247k)
Supplement: Supplementary file 2 [file SC-008-C7SC01247K-s002.zip › geometries/csd_optimized_geos/test_11_00_LS.xyz]

77
# extracted from Terachem optimization
Ni 10.6291203220 0.0000673477 4.8253765564
S 12.5038275948 2.9976523964 3.7209800217
O 9.8990909916 -0.2874196609 3.1252026432
O 9.1137002154 0.8610292935 5.5034914907
O 13.5316407105 2.4921285776 4.7370473500
C 8.3768150005 -0.3711273598 1.3348204760
C 9.4318783426 -0.5622374437 0.4131868534
H 10.4583506509 -0.4136824382 0.7532784239
C 9.1619837160 -0.9310035933 -0.9105860271
H 9.9883102953 -1.0673804334 -1.6142660610
C 7.8364056636 -1.1274620189 -1.3348408988
H 7.6269758358 -1.4200904725 -2.3677819607
C 6.7817331533 -0.9552360208 -0.4230502220
H 5.7484541676 -1.1227857671 -0.7402068834
C 7.0480833513 -0.5790189426 0.9007044807
H 6.2229215233 -0.4830563056 1.6095470629
C 8.6993463291 0.0210959550 2.7437898466
C 7.7519976871 0.6988750323 3.5390544812
H 6.8047334533 0.9773137127 3.0841979888
C 7.9931572920 1.0646782124 4.8768855179
C 6.9470588411 1.7669308449 5.6894327074
C 5.5763137592 1.7344854121 5.3453235466
H 5.2426969659 1.1559972102 4.4815466839
C 4.6277977956 2.4055588514 6.1292376444
H 3.5709685003 2.3639651089 5.8510870862
C 5.0292417890 3.1184265498 7.2711320269
H 4.2868880772 3.6403945267 7.8818588565
C 6.3876686556 3.1465293979 7.6298675376
H 6.7085756716 3.6930078807 8.5214405245
C 7.3373152811 2.4736512983 6.8504785545
H 8.3931084923 2.4819715914 7.1267220610
C 11.1245057652 3.8273582014 4.6605355015
H 10.5765257727 3.0327635233 5.1857937385
H 10.4585794064 4.3379853452 3.9467534007
H 11.5522485992 4.5392571102 5.3833454944
C 13.1847228344 4.5750253750 2.9856379047
H 14.0914313702 4.2977966966 2.4291132778
H 13.4425167879 5.2793887379 3.7912969879
H 12.4425963654 5.0134553975 2.3001255416
S 8.7543799625 -2.9975417215 5.9295257606
O 11.3592981865 0.2875554409 6.5254519293
O 12.1447689356 -0.8610849559 4.1475567560
O 7.7265266607 -2.4925287443 4.9132238909
C 12.8816303271 0.3711454807 8.3160076558
C 11.8266184902 0.5622020297 9.2377246475
H 10.8001873872 0.4134249103 8.8974990570
C 12.0965656621 0.9309816532 10.5614783902
H 11.2701346751 1.0673441759 11.2649439197
C 13.4220844221 1.1273801929 10.9857728331
H 13.6313355542 1.4199199385 12.0187336329
C 14.4766773894 0.9552583779 10.0739222002
H 15.5098690900 1.1226963315 10.3912050690
C 14.2104123318 0.5792139714 8.7500791590
H 15.0356438043 0.4835209282 8.0412012150
C 12.5589741910 -0.0212168825 6.9069689196
C 13.5064843075 -0.6989695406 6.1118350818
H 14.4536866113 -0.9776662215 6.5666754116
C 13.2653892649 -1.0646369927 4.7739970149
C 14.3113604108 -1.7668341322 3.9614057175
C 15.6820631336 -1.7345056889 4.3055070090
H 16.0156501744 -1.1558774180 5.1691240223
C 16.6306610330 -2.4055136425 3.5216190137
H 17.6875712412 -2.3638667390 3.7997504141
C 16.2291895534 -3.1183550840 2.3796369608
H 16.9716088595 -3.6405727638 1.7690602897
C 14.8706774787 -3.1465545978 2.0208937996
H 14.5498984340 -3.6930789294 1.1291422278
C 13.9210859697 -2.4736334049 2.8004041825
H 12.8653827992 -2.4819351068 2.5238958740
C 10.1339251944 -3.8273274013 4.9905889016
H 10.6823097241 -3.0327952425 4.4658138689
H 10.7995966750 -4.3380742308 5.7044921042
H 9.7065840276 -4.5389591485 4.2673104685
C 8.0739189011 -4.5748855115 6.6653479204
H 7.1673297270 -4.2978014293 7.2220778483
H 7.8156396168 -5.2794323921 5.8600177240
H 8.8162886527 -5.0132848630 7.3506476117
