# Supplementary material for: Predicting electronic structure properties of transition metal complexes with neural networks
Source: Chem Sci. 2017 May 17;8(7):5137–52. doi: 10.1039/c7sc01247k (PMC6100542; doi:10.1039/c7sc01247k)
Supplement: Supplementary file 2 [file SC-008-C7SC01247K-s002.zip › geometries/csd_optimized_geos/test_11_20_HS.xyz]

77
# extracted from Terachem optimization
Ni 10.6292672314 -0.0001462316 4.8253024682
S 10.7726940511 3.0141164594 3.9601200613
O 9.8199693301 -0.1972781532 2.9533598314
O 8.9726172288 1.0359597002 5.3869265900
O 11.6439735243 1.7957926607 4.3174191492
C 8.1656006589 -0.7133568728 1.3655529123
C 9.1394719781 -0.7927118945 0.3572942727
H 10.1458790407 -0.4627496131 0.5915165306
C 8.8200453747 -1.2824539369 -0.9069894481
H 9.5846473426 -1.3252638056 -1.6787088657
C 7.5224509644 -1.7207086717 -1.1829223475
H 7.2726592983 -2.1068963678 -2.1678673294
C 6.5499363771 -1.6668516089 -0.1827694590
H 5.5418307575 -2.0208406301 -0.3829948970
C 6.8674087197 -1.1643565234 1.0790985347
H 6.1040807911 -1.1512549515 1.8505399137
C 8.5749597777 -0.1702364896 2.7097236367
C 7.5808977567 0.3511509687 3.5712276016
H 6.5546495530 0.3215524836 3.2334918443
C 7.8297391939 0.9375199520 4.8240501935
C 6.6817112166 1.5056021579 5.6101591446
C 5.5168106588 2.0096876656 5.0114962938
H 5.4242218790 2.0148220852 3.9296201069
C 4.4887533576 2.5389664672 5.7916560871
H 3.5978557219 2.9359451729 5.3118132358
C 4.6059407846 2.5672338259 7.1828135518
H 3.8029906033 2.9768597539 7.7903961451
C 5.7634950444 2.0724665085 7.7887516306
H 5.8621160527 2.0920227336 8.8712906357
C 6.7952308047 1.5543206538 7.0089307645
H 7.7033844308 1.1732220257 7.4642632183
C 10.4695328837 3.8884157244 5.5309927911
H 9.8036622155 3.2351235974 6.0974226343
H 9.9884439155 4.8503800886 5.3279078291
H 11.4175746559 4.0183818877 6.0600703013
C 11.9682632200 4.1856196375 3.2356680036
H 12.3016987499 3.7544893187 2.2891609809
H 12.8194086903 4.2967112742 3.9124395730
H 11.4775067535 5.1470749882 3.0573712218
S 10.4861872309 -3.0136433613 5.6909039338
O 11.4382865905 0.1963541573 6.6973776417
O 12.2859182954 -1.0366940916 4.2644506987
O 9.6145867069 -1.7956570993 5.3333539267
C 13.0924817509 0.7130589721 8.2850614911
C 12.1188059665 0.7917460469 9.2935636148
H 11.1124934967 0.4610013102 9.0597720409
C 12.4382991786 1.2824301656 10.5575297326
H 11.6737295227 1.3259179808 11.3292915541
C 13.7359278521 1.7209544032 10.8332415833
H 13.9859461549 2.1074250054 11.8180814308
C 14.7085028468 1.6664478150 9.8331438497
H 15.7169609470 2.0195430808 10.0333651670
C 14.3906856833 1.1640694038 8.5713322942
H 15.1535380500 1.1515928039 7.7994317155
C 12.6833293666 0.1703564927 6.9408562920
C 13.6776946454 -0.3502495247 6.0793818715
H 14.7040174557 -0.3194852310 6.4167027185
C 13.4288108482 -0.9376754862 4.8272196269
C 14.5768972577 -1.5060396938 4.0415795645
C 15.7421052918 -2.0098348029 4.6398916164
H 15.8352350868 -2.0148808946 5.7217145714
C 16.7699926858 -2.5389525334 3.8593077959
H 17.6609450843 -2.9364090211 4.3387543611
C 16.6522923649 -2.5673415485 2.4681623420
H 17.4551143497 -2.9767908178 1.8602705303
C 15.4947659506 -2.0721411200 1.8625471439
H 15.3958735435 -2.0913278036 0.7799897550
C 14.4633373472 -1.5542653566 2.6428768706
H 13.5549901662 -1.1732817870 2.1880523632
C 10.7888874584 -3.8882155358 4.1201473797
H 11.4546635813 -3.2352877252 3.5532114561
H 11.2698014267 -4.8502211925 4.3232800641
H 9.8404739906 -4.0183170885 3.5917439976
C 9.2903693124 -4.1852643269 6.4148905217
H 8.9566272227 -3.7543466422 7.3614309114
H 8.4395684119 -4.2961643977 5.7375269986
H 9.7811667392 -5.1467421951 6.5930595697
