# Supplementary material for: Predicting electronic structure properties of transition metal complexes with neural networks
Source: Chem Sci. 2017 May 17;8(7):5137–52. doi: 10.1039/c7sc01247k (PMC6100542; doi:10.1039/c7sc01247k)
Supplement: Supplementary file 2 [file SC-008-C7SC01247K-s002.zip › geometries/csd_optimized_geos/test_11_20_LS.xyz]

77
# extracted from Terachem optimization
Ni 10.6292806512 0.0000948113 4.8254821104
S 10.8620824411 3.1607623446 4.0986286140
O 9.8544717426 -0.2049241884 2.9898528737
O 9.0091507740 0.9965835058 5.4079284291
O 11.7147368288 1.9148492928 4.3646373175
C 8.2175052095 -0.7045113055 1.3831177576
C 9.1934240369 -0.7604451770 0.3755107682
H 10.1937579191 -0.4137379185 0.6114185558
C 8.8817784575 -1.2481432720 -0.8915391402
H 9.6465018566 -1.2741916938 -1.6637133764
C 7.5913385335 -1.7056350564 -1.1699538442
H 7.3477234739 -2.0900871452 -2.1570423420
C 6.6174071722 -1.6733384310 -0.1702310929
H 5.6148159921 -2.0409627499 -0.3733692846
C 6.9266264079 -1.1743103199 1.0948495121
H 6.1654007624 -1.1799803680 1.8684380389
C 8.6114269244 -0.1694059713 2.7319595869
C 7.6133102234 0.3533581479 3.5842189821
H 6.5905604810 0.3391241811 3.2357184189
C 7.8651131417 0.9265504928 4.8407761221
C 6.7278639005 1.5102911337 5.6276710156
C 5.5618183172 2.0130157756 5.0294850686
H 5.4656433635 2.0135594281 3.9480529944
C 4.5360745495 2.5452559715 5.8102478771
H 3.6425196425 2.9381082328 5.3316446173
C 4.6578718455 2.5801118087 7.2010312335
H 3.8559680121 2.9910980950 7.8089712416
C 5.8176116947 2.0894312133 7.8061555888
H 5.9196289112 2.1142179769 8.8883301197
C 6.8465158215 1.5663764335 7.0258178714
H 7.7551196974 1.1850041827 7.4798822512
C 10.4683478776 3.8669410319 5.7350026089
H 9.8066969163 3.1380719715 6.2068847210
H 9.9594642877 4.8278021424 5.6090987385
H 11.3889153160 3.9768874981 6.3151762367
C 12.0612514137 4.4295437046 3.5590460364
H 12.4647673493 4.0979978506 2.5995766334
H 12.8681567971 4.5033323568 4.2931602815
H 11.5500990705 5.3894835645 3.4383110578
S 10.3960432150 -3.1608161520 5.5520498039
O 11.4042390039 0.2047409435 6.6611466420
O 12.2491849686 -0.9961779642 4.2428624763
O 9.5434881626 -1.9149121171 5.2857605623
C 13.0413169464 0.7042008897 8.2678492998
C 12.0653696045 0.7601801367 9.2754171314
H 11.0651427350 0.4132139700 9.0395905404
C 12.3768007972 1.2480284136 10.5424483153
H 11.6120151139 1.2740816135 11.3146050522
C 13.6672011578 1.7056017771 10.8208317729
H 13.9105652475 2.0906969419 11.8077148463
C 14.6411088583 1.6735049893 9.8210858622
H 15.6435278130 2.0415307536 10.0242188896
C 14.3321307381 1.1742067219 8.5560625786
H 15.0935439019 1.1796754191 7.7826426105
C 12.6472972792 0.1693103990 6.9189980154
C 13.6452788028 -0.3531354624 6.0665104748
H 14.6680100107 -0.3391899061 6.4150064655
C 13.3932218146 -0.9262206106 4.8099724636
C 14.5303198939 -1.5099844498 4.0230288313
C 15.6963360416 -2.0125892881 4.6212477406
H 15.7923761630 -2.0129587724 5.7026633392
C 16.7221106618 -2.5448560622 3.8406238008
H 17.6154631642 -2.9377717857 4.3193187886
C 16.6006493758 -2.5797961801 2.4498928151
H 17.4026652102 -2.9908872888 1.8421396236
C 15.4407540111 -2.0895626073 1.8448306877
H 15.3387776777 -2.1151478169 0.7627597229
C 14.4117179062 -1.5663919897 2.6249209471
H 13.5031183172 -1.1852561863 2.1706617063
C 10.7900371250 -3.8671201905 3.9158648825
H 11.4519951657 -3.1384899350 3.4441463223
H 11.2988658327 -4.8279632134 4.0419452214
H 9.8697741841 -3.9767252634 3.3351458666
C 9.1971176829 -4.4297867189 6.0918732726
H 8.7936106461 -4.0980006951 7.0512674925
H 8.3900461476 -4.5038914839 5.3579518877
H 9.7087174612 -5.3895206163 6.2128045433
