# Supplementary material for: Predicting electronic structure properties of transition metal complexes with neural networks
Source: Chem Sci. 2017 May 17;8(7):5137–52. doi: 10.1039/c7sc01247k (PMC6100542; doi:10.1039/c7sc01247k)
Supplement: Supplementary file 2 [file SC-008-C7SC01247K-s002.zip › geometries/csd_optimized_geos/test_12_00_HS.xyz]

85
# extracted from Terachem optimization
Cr 8.6141969738 2.7920097964 6.5154426034
N 7.1166908863 2.9216583996 5.0089997997
H 7.4757162560 2.2977915528 4.2714343151
N 9.9046729688 4.1899734633 5.5977901176
H 10.3840829944 3.6258828637 4.8797971938
C 10.9127467052 4.5626257623 6.6445052192
H 10.4282269806 5.2845209923 7.3196016928
H 11.7990536233 5.0438000508 6.1930082188
C 9.2402405690 5.3506702629 4.9247536108
H 10.0092110629 5.9744584417 4.4323746160
H 8.7558658014 5.9454991663 5.7132818850
C 8.1955278232 4.9056525368 3.8785141186
H 7.9099744490 5.8042930562 3.3058494905
H 8.6631664695 4.2201409616 3.1457865014
C 6.8938475315 4.2810973605 4.4260867027
H 6.4737687699 4.9064851070 5.2280100167
H 6.1509044743 4.2135176811 3.6094722493
C 5.8995377436 2.2839699600 5.6075305765
H 5.1561522960 2.0247806823 4.8316944032
H 5.4480035066 3.0222258974 6.2884986410
C 7.7376079163 4.2813555536 7.6110583244
C 7.2114367684 5.1914990320 8.2829552125
C 6.6237681905 6.2553896858 9.0335456655
C 7.3909000172 7.4307795709 9.3479972695
H 8.4304488621 7.4852648441 9.0149156737
C 6.8312015506 8.4777075964 10.0553919609
H 7.4302515042 9.3643573759 10.2841070528
C 5.4732056359 8.4343856603 10.4989998925
C 4.8769352375 9.5118065411 11.2143514547
H 5.4815575526 10.3949909932 11.4261208285
C 3.5471566982 9.4304554357 11.6265226811
C 2.7751881374 8.2590869524 11.3412112846
H 1.7390101555 8.2314674572 11.6849702052
C 3.3357291255 7.2063404727 10.6484603434
H 2.7378596699 6.3165632904 10.4296728430
C 4.6946819703 7.2540050645 10.1998100488
C 5.2908596406 6.1917904687 9.4731283760
H 4.6928187144 5.3036746641 9.2475945781
O 2.8691297219 10.4049140808 12.3074086590
C 3.5654132298 11.6270329629 12.6029544374
H 4.4371216312 11.4437040154 13.2555526581
H 2.8390195759 12.2598199909 13.1287498988
H 3.8968500696 12.1327064528 11.6786540192
N 10.1117022442 2.6623500776 8.0218759744
H 9.7526748816 3.2862145982 8.7594434105
N 7.3237291141 1.3940333368 7.4330877161
H 6.8443193035 1.9581240164 8.1510804595
C 6.3156510030 1.0213827367 6.3863747650
H 6.8001687550 0.2994876183 5.7112763583
H 5.4293430911 0.5402087608 6.8378735423
C 7.9881598902 0.2333348610 8.1061213661
H 7.2191875000 -0.3904531717 8.5984991292
H 8.4725339117 -0.3614921233 7.3175918954
C 9.0328740475 0.6783517881 9.1523597372
H 9.3184292692 -0.2202897579 9.7250208971
H 8.5652342413 1.3638607026 9.8850901898
C 10.3345516037 1.3029087810 8.6047848747
H 10.7546250756 0.6775240054 7.8028562070
H 11.0774992564 1.3704884554 9.4213969516
C 11.3288576957 3.3000396710 7.4233483939
H 12.0722417257 3.5592265683 8.1991861582
H 11.7803941174 2.5617842653 6.7423814887
C 9.4907914311 1.3026456080 5.4198179238
C 10.0169565574 0.3925038442 4.7479181751
C 10.6046253184 -0.6713847345 3.9973285091
C 9.8374927890 -1.8467738070 3.6828864725
H 8.7979507696 -1.9012692495 4.0159717924
C 10.3971854166 -2.8937006898 2.9754914640
H 9.7981508381 -3.7803578254 2.7467815403
C 11.7551794785 -2.8503766991 2.5318788273
C 12.3514599975 -3.9277976799 1.8165225141
H 11.7468388434 -4.8109897340 1.6047598086
C 13.6812384942 -3.8464416568 1.4043381503
C 14.4531986191 -2.6750642502 1.6896457322
H 15.4893748699 -2.6474399189 1.3458772196
C 13.8926521787 -1.6223157906 2.3823941680
H 14.4905232780 -0.7325324625 2.6011719339
C 12.5337009049 -1.6699887976 2.8310537413
C 11.9375265415 -0.6077745211 3.5577314342
H 12.5355616408 0.2803435810 3.7832593071
O 14.3592727342 -4.8209017721 0.7234554317
C 13.6629872042 -6.0430222175 0.4279213826
H 12.7912713984 -5.8597004180 -0.2246705648
H 14.3893818357 -6.6758022389 -0.0978775907
H 13.3315623756 -6.5486960034 1.3522274277
