# Supplementary material for: Predicting electronic structure properties of transition metal complexes with neural networks
Source: Chem Sci. 2017 May 17;8(7):5137–52. doi: 10.1039/c7sc01247k (PMC6100542; doi:10.1039/c7sc01247k)
Supplement: Supplementary file 2 [file SC-008-C7SC01247K-s002.zip › geometries/csd_optimized_geos/test_12_00_LS.xyz]

85
# extracted from Terachem optimization
Cr 8.6142031907 2.7919978494 6.5154190225
N 7.1143298431 2.9112156900 5.0055789456
H 7.4609792797 2.2865986102 4.2635639682
N 9.9101570005 4.1831250254 5.5981419067
H 10.3879916764 3.6141363280 4.8836674341
C 10.9204786541 4.5612914655 6.6396253140
H 10.4389823776 5.2883255318 7.3115076808
H 11.8071923890 5.0389112747 6.1847671948
C 9.2484699088 5.3393774603 4.9156495930
H 10.0174398855 5.9590833950 4.4176216480
H 8.7658079572 5.9424658414 5.6990672211
C 8.2017834738 4.8896677700 3.8725183681
H 7.9190345370 5.7856040325 3.2938863085
H 8.6683889405 4.1984850941 3.1444330872
C 6.8973581741 4.2706587204 4.4209919080
H 6.4800512904 4.8990826392 5.2219697166
H 6.1541520111 4.2074426968 3.6039870365
C 5.8945064537 2.2819212495 5.6055502251
H 5.1488890682 2.0201925756 4.8322318802
H 5.4451509511 3.0242357554 6.2835706513
C 7.7445810635 4.2706961839 7.5869528550
C 7.2198227441 5.1824539421 8.2644590379
C 6.6345982308 6.2417412196 9.0160272574
C 7.3966406298 7.4252056158 9.3190202140
H 8.4326890385 7.4848368781 8.9755405677
C 6.8367416933 8.4696696514 10.0283185018
H 7.4314212730 9.3615319279 10.2479559568
C 5.4827121309 8.4181120622 10.4855449781
C 4.8868389004 9.4934042523 11.2014371708
H 5.4872806620 10.3809194978 11.4054859913
C 3.5600265959 9.4058759815 11.6247687698
C 2.7920094577 8.2290739295 11.3504519003
H 1.7584504715 8.1974283326 11.7020123316
C 3.3535370581 7.1769383732 10.6579805890
H 2.7594439521 6.2828530163 10.4469350313
C 4.7088931477 7.2312336004 10.1975240720
C 5.3044018853 6.1712090936 9.4699229376
H 4.7112288215 5.2781817140 9.2522650578
O 2.8834764439 10.3787960052 12.3068676459
C 3.5748178790 11.6070302697 12.5918426501
H 4.4537180579 11.4312309563 13.2365712392
H 2.8490592072 12.2369755028 13.1218122415
H 3.8939451992 12.1105977099 11.6622240221
N 10.1140650436 2.6727827409 8.0253035733
H 9.7673650913 3.2973961387 8.7672938501
N 7.3182553367 1.4008708124 7.4327273355
H 6.8404559896 1.9698936871 8.1471952966
C 6.3079135041 1.0227166894 6.3912638754
H 6.7893967663 0.2956783415 5.7193750483
H 5.4211997825 0.5451084114 6.8461292280
C 7.9799309075 0.2446193467 8.1152333317
H 7.2109538728 -0.3750739557 8.6132634229
H 8.4625837359 -0.3584786846 7.3318178561
C 9.0266168983 0.6943297433 9.1583597289
H 9.3093749648 -0.2016062877 9.7369812997
H 8.5600139676 1.3855055093 9.8864479424
C 10.3310398599 1.3133439014 8.6098923139
H 10.7483479953 0.6849373517 7.8089011858
H 11.0742536222 1.3765620924 9.4268919165
C 11.3338782912 3.3020915580 7.4253444926
H 12.0794984821 3.5638269792 8.1986528102
H 11.7832414844 2.5597744460 6.7473346410
C 9.4838510842 1.3132939653 5.4439085033
C 10.0086011997 0.4015413551 4.7663917022
C 10.5938165555 -0.6577555398 4.0148123863
C 9.8317431128 -1.8412286636 3.7118572690
H 8.7956746784 -1.9008533300 4.0553700229
C 10.3916635749 -2.8856831286 3.0025495584
H 9.7969403451 -3.7775181296 2.7829468368
C 11.7456910817 -2.8341478435 2.5453068143
C 12.3415884733 -3.9093951377 1.8294202657
H 11.7410825273 -4.7968635371 1.6254353885
C 13.6683787074 -3.8218266499 1.4061071294
C 14.4363820823 -2.6450216090 1.6804171898
H 15.4699112081 -2.6133799638 1.3288395999
C 13.8748424239 -1.5928936122 2.3728616806
H 14.4689308733 -0.6988079823 2.5839026734
C 12.5195013048 -1.6472598812 2.8333111401
C 11.9240198476 -0.5872057629 3.5609102669
H 12.5171572147 0.3058758146 3.7785853071
O 14.3448867327 -4.7947681755 0.7240049171
C 13.6535698809 -6.0230279724 0.4390384564
H 12.7746613988 -5.8472192358 -0.2056985825
H 14.3793640852 -6.6529612561 -0.0909473028
H 13.3344738456 -6.5265878318 1.3686891390
