# Supplementary material for: Predicting electronic structure properties of transition metal complexes with neural networks
Source: Chem Sci. 2017 May 17;8(7):5137–52. doi: 10.1039/c7sc01247k (PMC6100542; doi:10.1039/c7sc01247k)
Supplement: Supplementary file 2 [file SC-008-C7SC01247K-s002.zip › geometries/csd_optimized_geos/test_12_20_HS.xyz]

85
# extracted from Terachem optimization
Cr 8.6141998420 2.7920026256 6.5154362102
N 7.1392867184 2.9332519815 5.0093380974
H 7.4862442281 2.2970321839 4.2880278600
N 9.9408626723 4.1334474877 5.5902728741
H 10.4054044373 3.5541610547 4.8864668965
C 10.9409227315 4.4973251951 6.6308963942
H 10.4731347085 5.2385921550 7.2854992708
H 11.8353740709 4.9476824889 6.1818223949
C 9.3089850391 5.2934640404 4.9074261761
H 10.0874417681 5.8901859046 4.4128976918
H 8.8413602456 5.9078231593 5.6814257585
C 8.2621793431 4.8662805777 3.8677065141
H 8.0006371141 5.7603997134 3.2900945051
H 8.7120704027 4.1669687857 3.1479071118
C 6.9522637792 4.2815701752 4.4155760207
H 6.5473787929 4.9226585255 5.2030388924
H 6.2149007050 4.2223416041 3.6035942782
C 5.9106410629 2.3383143083 5.6004321114
H 5.1757237327 2.0869780329 4.8249078643
H 5.4700738407 3.0911375901 6.2608576337
C 7.7505658981 4.3170825573 7.5965585399
C 7.2274626194 5.2119163759 8.2662643728
C 6.6344309096 6.2691403722 9.0241957988
C 7.3957570616 7.4339904358 9.3480360843
H 8.4297107093 7.4917576716 9.0208496753
C 6.8366239391 8.4672302984 10.0584493085
H 7.4300843092 9.3467393970 10.2949715803
C 5.4837842454 8.4168664368 10.4936208178
C 4.8864838225 9.4838165620 11.2134981122
H 5.4870029201 10.3587159646 11.4358044767
C 3.5652614719 9.3997744875 11.6139203697
C 2.7990899385 8.2362098538 11.3146238941
H 1.7671924778 8.2072592617 11.6495093531
C 3.3589871466 7.1968185096 10.6206164791
H 2.7659942563 6.3147386307 10.3920729138
C 4.7140053379 7.2495816256 10.1822311716
C 5.3116805548 6.1985694782 9.4514838081
H 4.7186978897 5.3179995552 9.2167255428
O 2.8902019495 10.3607045056 12.2941488423
C 3.5687405475 11.5749587497 12.5931701757
H 4.4322186151 11.3985938482 13.2466758857
H 2.8422824218 12.2019810880 13.1114430248
H 3.9013122025 12.0799557898 11.6774641121
N 10.0891060574 2.6507547362 8.0215396268
H 9.7421460261 3.2869711352 8.7428522611
N 7.2875363543 1.4505572260 7.4406061010
H 6.8229981507 2.0298431086 8.1444151763
C 6.2874723437 1.0866826543 6.3999848167
H 6.7552582412 0.3454155343 5.7453798888
H 5.3930222581 0.6363262269 6.8490617163
C 7.9194145059 0.2905378678 8.1234483457
H 7.1409573896 -0.3061846025 8.6179753835
H 8.3870396213 -0.3238189152 7.3494464498
C 8.9662211614 0.7177186673 9.1631680628
H 9.2277672054 -0.1764026074 9.7407753815
H 8.5163300459 1.4170261987 9.8829715895
C 10.2761335752 1.3024335672 8.6152961285
H 10.6810157497 0.6613489748 7.8278280444
H 11.0134999306 1.3616606059 9.4272753827
C 11.3177526734 3.2456949690 7.4304510677
H 12.0526672540 3.4970312578 8.2059782877
H 11.7583245392 2.4928727086 6.7700275226
C 9.4778246606 1.2669315219 5.4343244762
C 10.0009327816 0.3720864807 4.7646072979
C 10.5939579246 -0.6851307737 4.0066773854
C 9.8326380665 -1.8499882517 3.6828427390
H 8.7986856620 -1.9077583981 4.0100376614
C 10.3917735203 -2.8832260302 2.9724263202
H 9.7983151015 -3.7627381498 2.7359140467
C 11.7446111912 -2.8328548751 2.5372484642
C 12.3419122838 -3.8998044022 1.8173726659
H 11.7413978268 -4.7747083824 1.5950764263
C 13.6631318820 -3.8157574944 1.4169452303
C 14.4292980017 -2.6521867964 1.7162308242
H 15.4611936600 -2.6232308330 1.3813406083
C 13.8693985347 -1.6127933956 2.4102328318
H 14.4623860190 -0.7307092779 2.6387721756
C 12.5143847200 -1.6655639466 2.8486293411
C 11.9167047933 -0.6145524557 3.5793769783
H 12.5096863975 0.2660219785 3.8141295541
O 14.3381929849 -4.7766858188 0.7367194990
C 13.6596604748 -5.9909449710 0.4377058701
H 12.7961770504 -5.8145870425 -0.2157943218
H 14.3861176481 -6.6179647204 -0.0805716780
H 13.3270981790 -6.4959428812 1.3534149398
