# Supplementary material for: Predicting electronic structure properties of transition metal complexes with neural networks
Source: Chem Sci. 2017 May 17;8(7):5137–52. doi: 10.1039/c7sc01247k (PMC6100542; doi:10.1039/c7sc01247k)
Supplement: Supplementary file 2 [file SC-008-C7SC01247K-s002.zip › geometries/csd_optimized_geos/test_12_20_LS.xyz]

85
# extracted from Terachem optimization
Cr 8.6140784268 2.7921778300 6.5155419990
N 7.2494828698 3.0781190640 4.9356672584
H 7.6399577135 2.5025148813 4.1867240370
N 10.0162736062 4.1932540245 5.7944550597
H 10.5192431398 3.6611643091 5.0801629494
C 10.9489687152 4.4494135029 6.9250498294
H 10.4549236993 5.1503399305 7.6048602291
H 11.8804963855 4.9129528935 6.5751492138
C 9.4504042516 5.4143694738 5.1643582583
H 10.2669444019 6.0339613002 4.7684632804
H 8.9428611437 5.9791462722 5.9506082754
C 8.4672806214 5.0821898049 4.0318034910
H 8.2530219853 6.0198601275 3.5056022209
H 8.9556960734 4.4315197454 3.2916498310
C 7.1184098157 4.4777969763 4.4545601696
H 6.6848416514 5.0582978152 5.2729677297
H 6.4249342654 4.5081260336 3.6031475174
C 5.9765131109 2.4527888825 5.3831537619
H 5.3031214950 2.2758843236 4.5344025305
H 5.4873630599 3.1551064636 6.0650489436
C 7.7009066189 4.2401389749 7.6322273036
C 7.1750129256 5.1377764588 8.2996334384
C 6.5918060081 6.2072951925 9.0452432018
C 7.3773644573 7.3531222946 9.3833478177
H 8.4195261295 7.3815675209 9.0791981707
C 6.8335959763 8.4040045506 10.0792262912
H 7.4464118802 9.2672828032 10.3274633349
C 5.4714660249 8.3929243596 10.4868373815
C 4.8928494459 9.4777403031 11.1938796683
H 5.5118528574 10.3366173614 11.4269638992
C 3.5642362640 9.4281967099 11.5739443067
C 2.7693086423 8.2889352060 11.2574015592
H 1.7308657999 8.2926311322 11.5733607428
C 3.3096359049 7.2341332024 10.5709605227
H 2.6920889210 6.3723300221 10.3280824658
C 4.6753608919 7.2462976750 10.1607616371
C 5.2579080701 6.1760387827 9.4451367920
H 4.6453867960 5.3114577039 9.2012960773
O 2.9062863907 10.4033810320 12.2488674433
C 3.6049505513 11.6061262448 12.5469642958
H 4.4734750785 11.4135948605 13.1884377137
H 2.8954236244 12.2403192281 13.0796435933
H 3.9309746792 12.1125447072 11.6296884735
N 9.9789232300 2.5059155589 8.0952035274
H 9.5884560018 3.0814912875 8.8441597225
N 7.2120830390 1.3907402015 7.2364265416
H 6.7091291726 1.9228412062 7.9507145600
C 6.2794245873 1.1345877576 6.1058077897
H 6.7734823889 0.4336653156 5.4260049552
H 5.3478999040 0.6710380074 6.4557152352
C 7.7779876190 0.1696227751 7.8665196158
H 6.9614352581 -0.4499653237 8.2624222978
H 8.2855319085 -0.3951369835 7.0802489514
C 8.7611219210 0.5018241023 8.9990711777
H 8.9753669720 -0.4358527875 9.5252742611
H 8.2726904773 1.1524931155 9.7392312521
C 10.1100144524 1.1062118463 8.5763056798
H 10.5435579347 0.5257016017 7.7578738783
H 10.8034805662 1.0758561540 9.4277564188
C 11.2519101240 3.1312238722 7.6477073049
H 11.9252950730 3.3081264203 8.4964785926
H 11.7410435062 2.4288828455 6.9658100962
C 9.5275115043 1.3438296375 5.3986529862
C 10.0533125458 0.4462052375 4.7312346335
C 10.6366392808 -0.6233751204 3.9855904221
C 9.8509967825 -1.7691606519 3.6475178259
H 8.8088125376 -1.7975603649 3.9517266038
C 10.3948281582 -2.8199949158 2.9516659270
H 9.7819933927 -3.6832357920 2.7034535037
C 11.7569676277 -2.8088911339 2.5440454616
C 12.3355467359 -3.8937081676 1.8370103796
H 11.7165816109 -4.7525816820 1.6039202737
C 13.6641426809 -3.8442053417 1.4568958182
C 14.4590460778 -2.7049662726 1.7734394561
H 15.4974550295 -2.7085742365 1.4575236075
C 13.9187997044 -1.6501593382 2.4598747749
H 14.5362501321 -0.7883123528 2.7027815644
C 12.5531118995 -1.6622919381 2.8700712735
C 11.9705670734 -0.5920561938 3.5856983387
H 12.5830069681 0.2725904259 3.8295860396
O 14.3221163391 -4.8193647218 0.7819794202
C 13.6234533641 -6.0221016837 0.4839064930
H 12.7549229144 -5.8295974473 -0.1575466335
H 14.3329776913 -6.6562717030 -0.0487671432
H 13.2974155035 -6.5285231485 1.4011644004
