# Supplementary material for: Predicting electronic structure properties of transition metal complexes with neural networks
Source: Chem Sci. 2017 May 17;8(7):5137–52. doi: 10.1039/c7sc01247k (PMC6100542; doi:10.1039/c7sc01247k)
Supplement: Supplementary file 2 [file SC-008-C7SC01247K-s002.zip › geometries/csd_optimized_geos/test_13_00_HS.xyz]

82
# extracted from Terachem optimization
C -4.4566448930 -0.1198646576 6.3395998341
H -3.5608888506 -0.4694942568 6.8690923072
H -4.9763417726 0.6268703124 6.9732635244
C -2.5368122419 1.0711983148 3.1579902876
C -4.0155174103 0.5189017545 5.0555261952
C -2.7704558655 0.4158095163 4.4597851809
C -4.8635164464 1.8439294404 3.2325791499
C -3.4941425382 2.4931927801 1.2379193207
C -3.6523774663 1.7822861305 2.5561153996
C -6.1348033888 2.5143289948 2.7895224119
H -6.8472518024 1.7702734059 2.3891606715
H -5.9260005663 3.2641084291 2.0187270042
H -6.6167050195 3.0010027750 3.6521863767
C -2.5340403668 2.3277571662 -0.9530759432
H -1.6172346553 1.8222632061 -1.2885842119
H -2.3354333863 3.4001686419 -0.8122378955
C -3.6982620065 2.0974729274 -1.9169336633
H -3.9265000379 1.0236207966 -2.0097336100
H -3.4368314237 2.4825036986 -2.9171090419
H -4.5982594334 2.6261639797 -1.5686780763
Fe -0.0590709667 -0.1330476148 4.0074455976
O -1.3688043104 0.9874706080 2.6608232408
O -1.7561085563 -0.2284449661 4.9916907381
O -5.0327997148 1.2195980199 4.4258360160
O -5.2815191251 -1.2865933333 6.1328040161
H -6.0949611244 -0.9742096752 5.6822357185
O -2.8027937698 1.7256240206 0.3548903510
O -3.9347894408 3.6121561684 0.9842989800
C 2.5600295349 -3.7113618939 6.3213096685
C 1.9995203700 3.9429619130 6.0146597378
H 2.4747467109 -2.7061371835 6.7546968658
H 1.3225184687 3.3195540152 6.6128070448
H 2.1841050449 -4.4477803441 7.0618302811
H 2.9409586056 4.0916015459 6.5824268327
C 0.2680058752 -2.9315793262 3.2570119229
C 2.0281977063 1.5258930244 2.9561287830
C 1.7111912307 -3.7508288652 5.0841678185
C 2.2848223391 3.2149998674 4.7338058190
C 1.0445682826 -2.6949589035 4.4917922725
C 1.6349852968 2.0843433019 4.2636422780
C 0.9894078739 -5.2729039606 3.3610553430
C 3.6296124762 3.3688014197 2.7477906177
C -0.4171676826 -4.6311293076 1.4169655335
C 3.5150286827 1.6465380490 0.9014109605
C 0.2953432132 -4.2700741248 2.6874182398
C 3.0554664754 2.2294373034 2.2151932140
C 1.1110489376 -6.7243089275 2.9821053307
C 4.7245151138 4.2071897576 2.1476425347
H 1.3593163472 -6.8406015578 1.9178356278
H 4.5457180293 5.2719825543 2.3644874791
H 0.1527069253 -7.2461891268 3.1306110359
H 4.7680720751 4.0682710045 1.0607261003
H 1.8850927496 -7.1984065061 3.6027863896
H 5.7067314354 3.9409731579 2.5774859193
C -1.3061100432 -3.7868702114 -0.6422575573
C 3.6526019152 2.0326133036 -1.4711654976
H -1.7305325908 -2.8021296733 -0.8852543277
H 2.9561730505 2.5410290460 -2.1537479819
H -2.1181265787 -4.5056350408 -0.4565520862
H 3.4961744082 0.9455232871 -1.5244632186
C -0.3658271146 -4.2838091879 -1.7409515301
C 5.1054145607 2.4039063554 -1.7668779406
H 0.4744764026 -3.5861415818 -1.8856164188
H 5.2650596385 3.4896480682 -1.6638800003
H -0.9165391636 -4.3650700488 -2.6935665550
H 5.3582341404 2.1180967394 -2.8019008121
H 0.0344451521 -5.2769807566 -1.4887539324
H 5.7908826660 1.8734117197 -1.0887215254
O -0.3795113100 -1.9413957682 2.7985707031
O 1.4326043642 0.4818363060 2.5353606408
O 1.0380695803 -1.4686544963 4.9602359767
O 0.6748963734 1.4694649518 4.9168671939
O 1.6628207240 -5.0122832490 4.5086471549
O 3.2655057466 3.8310060375 3.9742566691
O 3.9618536518 -3.9234593971 6.0555125690
O 1.3160284613 5.1985351256 5.8122678287
H 4.0392150639 -4.8276451112 5.6832154641
H 1.9296140663 5.7675708040 5.3003446475
O -0.5902443427 -3.5515575087 0.6098189936
O 3.2387679170 2.4948858047 -0.1411341652
O -0.7793094239 -5.7713253433 1.1239361244
O 4.0474861872 0.5545957546 0.7855783239
