# Supplementary material for: Predicting electronic structure properties of transition metal complexes with neural networks
Source: Chem Sci. 2017 May 17;8(7):5137–52. doi: 10.1039/c7sc01247k (PMC6100542; doi:10.1039/c7sc01247k)
Supplement: Supplementary file 2 [file SC-008-C7SC01247K-s002.zip › geometries/csd_optimized_geos/test_13_00_LS.xyz]

82
# extracted from Terachem optimization
C -4.5496028469 -0.2188313924 6.0098298977
H -3.7757033233 -0.9363673647 6.3136842272
H -4.6832692124 0.5141346166 6.8334600858
C -2.5595025917 1.0795797039 2.9258958188
C -4.0641968088 0.4789409585 4.7708930721
C -2.8395699308 0.3214180401 4.1466632853
C -4.7810478584 2.0731923465 3.1140538242
C -3.3847646045 2.7472159325 1.1440602514
C -3.5915520412 1.9464362513 2.4018237880
C -5.9834405495 2.9054439273 2.7640437005
H -6.7415658865 2.2904902354 2.2448826808
H -5.6972544067 3.7393338083 2.1137070432
H -6.4456634374 3.2945131458 3.6843593859
C -2.4426863705 2.6971536774 -1.0582364373
H -1.5509310967 2.1805023724 -1.4404340444
H -2.2019360896 3.7494458801 -0.8484400185
C -3.6247294027 2.5765805513 -2.0200071074
H -3.8967785805 1.5208516961 -2.1780384394
H -3.3580442337 3.0153399336 -2.9964269320
H -4.4993103447 3.1163814630 -1.6270790282
Fe -0.2584157644 -0.1328234054 3.6769797706
O -1.3946946567 0.9103686703 2.4110795350
O -1.8962325074 -0.4997688191 4.5625821125
O -4.9920564148 1.3618598979 4.2508871043
O -5.7578050532 -0.9726315895 5.7941197218
H -6.4492119016 -0.3205790183 5.5513803205
O -2.7217201988 2.0177281815 0.2082438429
O -3.7719605771 3.9010169499 0.9700518418
C 2.6122545844 -3.1143495581 6.3872747331
C 0.7713831046 4.3344038885 5.5151610392
H 2.2947174177 -2.1713152984 6.8523320791
H 0.2064584067 3.6710277036 6.1838239479
H 2.4040828131 -3.9430956575 7.0953956758
H 1.5784586058 4.8230033643 6.0979173156
C 0.3744614023 -2.7292066702 3.2379633779
C 1.7107988742 1.5561944760 2.9699994628
C 1.8154194788 -3.3016016756 5.1325376166
C 1.3769314476 3.4938296748 4.4322954952
C 1.0156139185 -2.3641902383 4.4969622460
C 0.9807716571 2.2178953564 4.0512871698
C 1.4191477791 -4.9215427706 3.3884681032
C 3.0648016762 3.5624040943 2.7130129508
C -0.1490468710 -4.4252218727 1.4420002919
C 3.5339553408 1.5598321703 1.2177975882
C 0.5888147034 -4.0494633085 2.6991078675
C 2.7657755049 2.2725128323 2.3024558874
C 1.7473437880 -6.3467118741 3.0372563385
C 4.1329808498 4.4743978111 2.1762524955
H 2.8119499148 -6.5489509533 3.2358560717
H 3.7245272738 5.4859578399 2.0180256723
H 1.5371805163 -6.5433633167 1.9799587669
H 4.5214247613 4.0997359060 1.2224263238
H 1.1570214710 -7.0462335453 3.6561376341
H 4.9672857494 4.5649374670 2.8942014717
C 0.0712454540 -5.2411734067 -0.8089903596
C 4.1342900126 1.5971626971 -1.1098704429
H 0.8719276447 -5.0864461397 -1.5469285159
H 3.5887200054 1.9731237991 -1.9874800007
H -0.7443749223 -4.5272514364 -0.9918674599
H 3.9994098935 0.5087760540 -1.0299204904
C -0.4400913976 -6.6814651163 -0.8204656357
C 5.6153059398 1.9725749926 -1.1578188802
H 0.3742539866 -7.3962205657 -0.6189566059
H 5.7463451833 3.0662766410 -1.1975773954
H -0.8631395871 -6.9168726741 -1.8117716805
H 6.0814916048 1.5389217829 -2.0585548234
H -1.2323604683 -6.8180477945 -0.0691707605
H 6.1432004047 1.5798684079 -0.2761315217
O -0.3222626887 -1.8169248279 2.6658372773
O 1.3435986216 0.3622907273 2.6652217302
O 0.7620086261 -1.1517433830 4.9465719510
O 0.0142993509 1.5342428431 4.6234415041
O 1.9953761230 -4.5563734033 4.5596786538
O 2.4027821078 4.1332806629 3.7529033128
O 4.0325033148 -2.9875235562 6.1548072618
O -0.1811948720 5.3107181573 5.0365842577
H 4.3158525448 -3.8228016897 5.7255882641
H 0.3116579299 5.9125078000 4.4386203207
O 0.7030598368 -4.9003514286 0.4712353365
O 3.4520199923 2.2318241925 0.0232726594
O -1.3533618477 -4.2908332723 1.2932611626
O 4.1263685096 0.5051472494 1.3812566062
