# Supplementary material for: Predicting electronic structure properties of transition metal complexes with neural networks
Source: Chem Sci. 2017 May 17;8(7):5137–52. doi: 10.1039/c7sc01247k (PMC6100542; doi:10.1039/c7sc01247k)
Supplement: Supplementary file 2 [file SC-008-C7SC01247K-s002.zip › geometries/csd_optimized_geos/test_13_20_HS.xyz]

82
# extracted from Terachem optimization
C -4.5116766009 -0.1929657826 6.3002667442
H -3.6988695508 -0.8203321537 6.6689476793
H -4.7087591108 0.5878599069 7.0536240499
C -2.5803776559 1.0279874111 3.1704813480
C -4.0627718816 0.4354811167 5.0178497450
C -2.8208424515 0.3568443563 4.4507058422
C -4.8901169511 1.7922434577 3.2368055207
C -3.5138461318 2.4865026039 1.2818946990
C -3.6828770759 1.7503553896 2.5752822309
C -6.1556255679 2.4680839408 2.8070992388
H -6.9443525990 1.7196995805 2.6630401898
H -6.0092588692 3.0356530692 1.8913299148
H -6.4925297903 3.1531022604 3.5933540287
C -2.5117912728 2.4048643456 -0.8680248252
H -1.6016955477 1.9075126081 -1.2107495875
H -2.3047619235 3.4636877280 -0.6944626083
C -3.6579986813 2.2190470950 -1.8504202548
H -3.8905538821 1.1570845876 -1.9817922147
H -3.3821653243 2.6333521574 -2.8269952357
H -4.5531239435 2.7383327491 -1.4976204744
Fe -0.1259520201 -0.1538154312 4.0217175924
O -1.4193826074 0.9491027390 2.6898394111
O -1.8053997087 -0.2803531791 4.9775572659
O -5.0625893839 1.1481981196 4.4017803713
O -5.6510142851 -1.0320640408 6.1335464808
H -6.3706587184 -0.4718556185 5.8025647219
O -2.7987711044 1.7709452580 0.4018744100
O -3.9784032828 3.5883373409 1.0513493180
C 2.6233027062 -3.6445521545 6.2178266029
C 1.8511152733 3.9343762449 5.9851176462
H 2.6253711985 -2.6194437874 6.5908014081
H 1.0382004867 3.4128414998 6.4917682692
H 2.1876113026 -4.2927460955 6.9962851360
H 2.7352189646 3.9162106299 6.6438395536
C 0.2664129619 -2.8923651953 3.2349163917
C 1.9433989530 1.4899555053 2.9846433941
C 1.7701232778 -3.6831537266 4.9892415152
C 2.1458215686 3.1978374683 4.7163001999
C 1.0499726790 -2.6538923525 4.4499112369
C 1.5282517599 2.0595401958 4.2689830901
C 1.0743505279 -5.1846188191 3.2698702562
C 3.5269887174 3.3221828013 2.7786437573
C -0.4227396549 -4.5363056974 1.3888822280
C 3.4550705689 1.5766111683 0.9650838436
C 0.3300744188 -4.2085936479 2.6429158393
C 2.9780306500 2.1797872171 2.2548834211
C 1.2916820667 -6.5968046425 2.8190247419
C 4.6236854806 4.1568250805 2.1938975638
H 2.1619920071 -6.6529748089 2.1516641785
H 4.3461005574 5.2157818394 2.2283014480
H 0.4196452260 -6.9657834892 2.2818810139
H 4.8168625651 3.8790659793 1.1587482064
H 1.4946405467 -7.2283991047 3.6876961029
H 5.5454337295 4.0363314437 2.7763855203
C -1.1109399629 -3.6981769617 -0.7248232883
C 3.6827027276 1.9315144701 -1.3827651195
H -1.3753768406 -2.6807501799 -1.0215047035
H 3.0417428654 2.4665061865 -2.0874412445
H -2.0199503118 -4.2682568410 -0.5202843966
H 3.4765310662 0.8603955841 -1.4422085394
C -0.2515483898 -4.3840502294 -1.7768174797
C 5.1543644221 2.2275011570 -1.6283938046
H 0.6750048213 -3.8259504829 -1.9462346781
H 5.3595221416 3.2987053567 -1.5269262718
H -0.7993530771 -4.4403443332 -2.7246933801
H 5.4307346709 1.9225836773 -2.6442078668
H -0.0008482001 -5.4022777599 -1.4655075016
H 5.7827216694 1.6754200342 -0.9235430326
O -0.4266489228 -1.9318595907 2.8124830018
O 1.3602356414 0.4506470631 2.5762558885
O 0.9907415080 -1.4448265088 4.9456235815
O 0.5727745786 1.4365638772 4.9109202754
O 1.7571601008 -4.9216999206 4.3941280290
O 3.1318654362 3.7980165889 3.9722439938
O 3.9792935286 -4.0006424015 5.9636627172
O 1.4151552102 5.2734661894 5.7630852851
H 3.9778226170 -4.9162379134 5.6427597969
H 2.1463136896 5.7431926744 5.3322612987
O -0.3799854494 -3.5233471503 0.5120845410
O 3.2563707575 2.4130770619 -0.0817595361
O -0.9907762543 -5.5937369140 1.1805265972
O 3.9437194807 0.4744615760 0.8754181913
