# Supplementary material for: Predicting electronic structure properties of transition metal complexes with neural networks
Source: Chem Sci. 2017 May 17;8(7):5137–52. doi: 10.1039/c7sc01247k (PMC6100542; doi:10.1039/c7sc01247k)
Supplement: Supplementary file 2 [file SC-008-C7SC01247K-s002.zip › geometries/csd_optimized_geos/test_13_20_LS.xyz]

82
# extracted from Terachem optimization
C -4.4215651535 -0.5564542141 5.2934126919
H -3.5832346988 -0.8908612643 5.9062436622
H -5.0019625859 0.1769561841 5.8777561860
C -2.1949344227 0.9550696812 2.5226280257
C -3.8594511624 0.1011715902 4.0750149485
C -2.5340142763 0.2720046695 3.7652499870
C -4.5622504300 1.2012619476 2.0747127037
C -2.9141607092 2.2324447443 0.4680313477
C -3.2590545623 1.4390467175 1.6884005052
C -5.8209028934 1.5901512879 1.3563257258
H -5.9753159890 0.9575955872 0.4766539705
H -5.7751341531 2.6243147784 1.0066802664
H -6.6703955934 1.4771054874 2.0336941973
C -3.4936267567 2.6872575496 -1.7964033040
H -3.9044587768 2.0521262707 -2.5848706000
H -2.4163274604 2.7952756482 -1.9421330761
C -4.1839538488 4.0421534293 -1.7506212049
H -5.2608076094 3.9288647387 -1.5844985543
H -4.0398749106 4.5636924023 -2.7038699416
H -3.7618404531 4.6617976590 -0.9549023526
Fe 0.1175312797 0.1653108992 3.6215399915
O -0.9601531908 1.0652337592 2.2559168326
O -1.5348898126 -0.0993528505 4.5220560876
O -4.8310531312 0.5651856018 3.2217793529
O -5.2118013295 -1.7086502954 5.0068178013
H -5.9533850531 -1.4143842084 4.4546850094
O -3.7202759810 1.9299331429 -0.5808418268
O -2.0244087093 3.0516278654 0.4213321532
C 2.1365560350 -2.9332354384 6.8132535762
C 1.1532715820 4.6412481751 5.3289367508
H 2.2143239335 -1.8627512250 7.0089388229
H 0.3499682087 4.0778437487 5.8057847950
H 1.5500512423 -3.3915317370 7.6266806298
H 1.8939726614 4.9075729598 6.1009657959
C 0.2986914122 -2.5015083393 3.4429457646
C 2.1454805509 1.7924714788 2.9182350293
C 1.4216136938 -3.1079252089 5.5124793144
C 1.7815670931 3.7557640913 4.3032172756
C 0.9675328716 -2.1164570359 4.6794632847
C 1.4035649025 2.4829735844 3.9638542778
C 0.6763381755 -4.8206867222 4.0255753648
C 3.5247997354 3.7650827924 2.6684296849
C -0.5075642535 -4.2938739848 1.8621750231
C 4.0258611232 1.7434744721 1.2405263324
C 0.1811405816 -3.8969845788 3.1292500068
C 3.2385456774 2.4726590005 2.2812368313
C 0.6438404560 -6.3157544295 3.9090152901
C 4.5833846676 4.6712578131 2.1123452525
H 1.4279679443 -6.6680881699 3.2306435434
H 4.2799727055 5.0590155031 1.1345197250
H -0.3108131120 -6.6612581916 3.5068197516
H 5.5273997668 4.1412278856 1.9678806126
H 0.8014190034 -6.7591303562 4.8949163987
H 4.7399965536 5.5088337135 2.7959338378
C -0.4192564049 -5.7545973952 -0.0200297304
C 5.0683920718 1.9153278910 -0.8949627223
H 0.4344659602 -6.1685581089 -0.5619312924
H 4.8249671694 2.5220498392 -1.7704574604
H -0.8023900040 -4.8836162578 -0.5561496190
H 4.6857467914 0.9022040873 -1.0370337617
C -1.5078336473 -6.7968189420 0.1899106929
C 6.5651784107 1.9041012961 -0.6203593207
H -1.1245823829 -7.6578811150 0.7481502313
H 6.9375410831 2.9176326407 -0.4364545579
H -1.8710306944 -7.1546296309 -0.7804684619
H 7.0981651646 1.4969362057 -1.4872472725
H -2.3537727091 -6.3668228304 0.7334622280
H 6.7922160995 1.2779914817 0.2467627549
O -0.0936767053 -1.5547572869 2.6953663554
O 1.7418955041 0.6312379896 2.6180274460
O 1.1029719892 -0.8346597923 4.8942480917
O 0.4274730183 1.8093245991 4.5160193266
O 1.2514636118 -4.4276544281 5.1689032841
O 2.8351826599 4.3589285918 3.6488906998
O 3.4664937400 -3.4498361501 6.7994952897
O 0.5622636628 5.8162193670 4.7745185742
H 3.4011948578 -4.4029402172 6.6306784505
H 1.2701693281 6.3042673811 4.3250911357
O 0.1433860223 -5.3097239036 1.2389773552
O 4.3294886275 2.5401845473 0.1833695410
O -1.5084493547 -3.7688941794 1.4314311520
O 4.3449596535 0.5793660871 1.3196739214
