# Supplementary material for: Predicting electronic structure properties of transition metal complexes with neural networks
Source: Chem Sci. 2017 May 17;8(7):5137–52. doi: 10.1039/c7sc01247k (PMC6100542; doi:10.1039/c7sc01247k)
Supplement: Supplementary file 2 [file SC-008-C7SC01247K-s002.zip › geometries/csd_optimized_geos/test_14_00_HS.xyz]

73
# extracted from Terachem optimization
Fe 6.7152698786 5.8133792561 5.6540750526
S 6.2052544819 8.4387913625 5.2885719909
N 6.0217504743 5.5071425155 3.8521652400
N 4.8386348080 5.6347731136 6.1336724012
C 4.6872814090 5.3907992070 3.7944460363
C 4.0229778461 5.4307720813 5.0806860842
C 4.3112206334 5.7195067289 7.5041577885
C 5.1532478178 6.6450762930 8.3986765485
C 6.8432567653 5.4763918106 2.6350640798
C 3.9521832417 5.2474712205 2.4786853499
C 2.5289606959 5.2563864880 5.2446472902
C 7.5693969883 9.4961298419 4.5811478217
C 8.0045684527 10.4531261009 5.6723969298
C 7.3157563759 11.6707476480 5.8794297186
C 7.7279724010 12.5605533138 6.8789994566
C 8.8273400448 12.2429424019 7.6978733262
C 9.5135813444 11.0305735134 7.5092768476
C 9.1005858234 10.1391117341 6.5096577267
H 4.2856964766 4.7033308334 7.9511468567
H 3.2730598549 6.0887169437 7.4944990213
H 4.6364319644 6.7365535421 9.3694898094
H 5.1927090602 7.6519152463 7.9511665189
H 6.8654233351 6.4932638458 2.1904341936
H 6.3856065733 4.8083760309 1.8860525017
H 4.0924246921 4.2407656466 2.0442490423
H 2.8736645863 5.4155033607 2.5846296678
H 4.3247942892 5.9757051071 1.7409483300
H 2.2948404457 4.5515206166 6.0585500943
H 2.0338789411 6.2132385978 5.4941802037
H 2.0569047515 4.8721402741 4.3327970796
H 7.1646441777 10.0310443173 3.7082508305
H 8.4009741746 8.8557118350 4.2532306009
H 6.4632220175 11.9181699446 5.2407210649
H 7.1988372865 13.5067353037 7.0170002009
H 9.1515232954 12.9401813992 8.4743355738
H 10.3765756823 10.7872654031 8.1353181635
H 9.6425254297 9.2017669847 6.3527088234
S 7.2234310831 3.1928775176 6.0074215882
N 7.4063571883 6.1182639487 7.4566906672
N 8.5924490209 5.9911984565 5.1761173732
C 6.5810148205 6.1483296977 8.6712173832
C 8.2782046344 4.9937285477 2.9010117775
C 5.8615978090 2.1391066958 6.7225883888
C 8.7401342264 6.2379247906 7.5158128244
C 9.4064869840 6.1972932943 6.2299434379
C 9.1222586796 5.9069394262 3.8069458381
H 6.5413468289 5.1276630809 9.1052083197
H 7.0439963547 6.8018125001 9.4284614003
H 8.7926324351 4.9261197119 1.9266904158
H 8.2512461297 3.9774321491 3.3281735716
C 5.4226027942 1.1773412543 5.6381521798
H 6.2701506678 1.6071609226 7.5952854960
H 5.0309085273 2.7810915761 7.0496676588
C 9.4725147819 6.3844490389 8.8329762774
C 10.9003141025 6.3761574466 6.0678427467
H 9.1631984553 6.9244202467 3.3647984139
H 10.1555420996 5.5235257007 3.8192674447
C 6.1090480329 -0.0419336315 5.4346061623
C 4.3259749368 1.4910970822 4.8022693597
H 9.3309057542 7.3915335664 9.2662349322
H 10.5513646755 6.2168183378 8.7303995651
H 9.0998138625 5.6581107543 9.5725199496
H 11.1327095543 7.0835137570 5.2553198575
H 11.3981105558 5.4209968879 5.8166046132
H 11.3700190019 6.7598261105 6.9814007836
C 5.6970733257 -0.9305449138 4.4340609761
H 6.9606090110 -0.2924946364 6.0736696401
C 3.9129889900 0.6005952215 3.8020386391
H 3.7840033908 2.4272207441 4.9640539330
C 4.5999748997 -0.6112042136 3.6128428769
H 6.2254407421 -1.8771609818 4.2957893129
H 3.0494131833 0.8422524134 3.1764793014
H 4.2783795785 -1.3074482108 2.8341945036
