# Supplementary material for: Predicting electronic structure properties of transition metal complexes with neural networks
Source: Chem Sci. 2017 May 17;8(7):5137–52. doi: 10.1039/c7sc01247k (PMC6100542; doi:10.1039/c7sc01247k)
Supplement: Supplementary file 2 [file SC-008-C7SC01247K-s002.zip › geometries/csd_optimized_geos/test_14_00_LS.xyz]

73
# extracted from Terachem optimization
Fe 6.7141129712 5.8149861571 5.6543959755
S 6.8789012834 7.9089114573 4.5973699101
N 5.7869744472 5.2573510203 4.0355258946
N 4.8750681377 6.1822617868 6.1900914390
C 4.4937716354 5.5087580736 3.9905118376
C 3.9486168148 5.9820020277 5.2751287352
C 4.5298239177 6.6281260867 7.5520016853
C 5.6080691355 7.5380491701 8.1636830956
C 6.4866502148 4.7807403339 2.8272576064
C 3.6538903669 5.3373477631 2.7470523860
C 2.4637726579 6.1758673365 5.5029636994
C 8.4360139345 8.8479641885 5.0130354835
C 8.3862584497 9.7670865546 6.2224379757
C 7.3136704693 10.6619915162 6.4251215282
C 7.3126764429 11.5461327104 7.5148541180
C 8.3851407166 11.5552042734 8.4231425515
C 9.4656270044 10.6809951283 8.2251520724
C 9.4636438884 9.7964879612 7.1329370328
H 4.3997890610 5.7223697340 8.1735654337
H 3.5735193134 7.1731587876 7.5432657296
H 5.2052679514 7.9302453120 9.1130209971
H 5.7869269000 8.3980022611 7.5006897041
H 6.6501114525 5.6562405897 2.1694741626
H 5.8421426051 4.0701879349 2.2848441601
H 3.5097423960 4.2680087564 2.5110382474
H 2.6639414289 5.7981355666 2.8551973118
H 4.1463037502 5.8017933229 1.8779973742
H 2.1675883857 5.8704706942 6.5164294924
H 2.1754684943 7.2348273878 5.3723916146
H 1.8689227852 5.5847471876 4.7938206769
H 8.6187450085 9.4373829970 4.0970066159
H 9.2763661889 8.1399575881 5.1007603641
H 6.4793081395 10.6686154088 5.7179537617
H 6.4772125705 12.2389334795 7.6484415945
H 8.3841499384 12.2469495044 9.2694844714
H 10.3167678600 10.6956962958 8.9118447878
H 10.3255187770 9.1409423787 6.9683526027
S 6.5495383042 3.7211519407 6.7113673407
N 7.6416005509 6.3730969116 7.2730730197
N 8.5534088337 5.4481152441 5.1186750350
C 6.9419309213 6.8495837404 8.4814568203
C 7.8205054529 4.0924069149 3.1453027975
C 4.9922251756 2.7823288775 6.2958433232
C 8.9347329997 6.1213933743 7.3181473109
C 9.4798984988 5.6486511666 6.0334591572
C 8.8987527086 5.0024089524 3.7569234031
H 6.7782674568 5.9741781724 9.1393589408
H 7.5861153129 7.5603123181 9.0238977748
H 8.2230030885 3.7002207273 2.1959230750
H 7.6414006647 3.2321839968 3.8079244055
C 5.0419737802 1.8633918894 5.0862491005
H 4.8097853962 2.1928562374 7.2119693903
H 4.1521999280 3.4907266021 6.2081183524
C 9.7743620321 6.2930916486 8.5615927502
C 10.9644886235 5.4545438235 5.8058159011
H 9.0284281395 5.9081836924 3.1352684051
H 9.8549058018 4.4570783740 3.7655507747
C 6.1146357319 0.9685054039 4.8835573046
C 3.9645751308 1.8339389637 4.1757884374
H 9.9187715611 7.3623191740 8.7979417761
H 10.7641581399 5.8322699401 8.4535724168
H 9.2821511618 5.8285946210 9.4306522334
H 11.2608443544 5.7599148042 4.7925827096
H 11.2528384307 4.3956736493 5.9362600059
H 11.5594088651 6.0454811902 6.5148396549
C 6.1156289921 0.0843301002 3.7938040076
H 6.9491161319 0.9619162808 5.5906867592
C 3.9626137951 0.9494446209 3.0836052133
H 3.1027587172 2.4894729937 4.3404717332
C 5.0430044257 0.0751398366 2.8856759483
H 6.9511593309 -0.6084763437 3.6602124818
H 3.1114964617 0.9347826731 2.3969801422
H 5.0440352626 -0.6165436619 2.0393071040
