# Supplementary material for: Predicting electronic structure properties of transition metal complexes with neural networks
Source: Chem Sci. 2017 May 17;8(7):5137–52. doi: 10.1039/c7sc01247k (PMC6100542; doi:10.1039/c7sc01247k)
Supplement: Supplementary file 2 [file SC-008-C7SC01247K-s002.zip › geometries/csd_optimized_geos/test_14_20_HS.xyz]

73
# extracted from Terachem optimization
Fe 6.7142955031 5.8146566713 5.6545681075
S 6.8907450677 8.0248446908 4.5180879993
N 5.5402940698 5.2939625822 4.0234988878
N 4.7872117967 6.2117670585 6.3604172282
C 4.2817703212 5.5297563935 4.1465638130
C 3.8327433402 5.9619170639 5.5359727402
C 4.6573243278 6.5961734210 7.7685652794
C 5.8544908094 7.4338600476 8.2734048571
C 6.2150029765 4.8886377836 2.7877306152
C 3.2850672787 5.3806393303 3.0295542865
C 2.3605301827 6.0504664573 5.8373721286
C 8.4358820468 8.9549607467 4.9150373696
C 8.4295807831 9.8008097965 6.1737045672
C 7.3146233922 10.5618856731 6.5517290837
C 7.3603628864 11.3830455685 7.6793803295
C 8.5230580062 11.4621649331 8.4498408582
C 9.6430073140 10.7157563609 8.0806184493
C 9.5927679328 9.8927859555 6.9524042875
H 4.5698012027 5.6710640193 8.3533737671
H 3.7444177585 7.1811630821 7.9262721990
H 5.5486403841 7.8437466959 9.2435104108
H 6.0061689861 8.2891359741 7.6075804622
H 6.3517557937 5.7913375929 2.1765021903
H 5.5816375590 4.1930694092 2.2258258476
H 3.0190862417 4.3223521228 2.9052740331
H 2.3684645513 5.9409262710 3.2184904187
H 3.7099027173 5.7296983833 2.0845041212
H 2.1677724346 6.1263737333 6.9080043014
H 1.9193582474 6.9280313824 5.3477852485
H 1.8312869290 5.1696093146 5.4595890030
H 8.6066153861 9.5972257260 4.0426703865
H 9.2770351368 8.2517930325 4.9499871481
H 6.4091259123 10.5066787528 5.9538449463
H 6.4881162827 11.9709812670 7.9523591217
H 8.5585590830 12.1080221738 9.3224423244
H 10.5586525767 10.7814846395 8.6628499068
H 10.4817272230 9.3384234552 6.6547570879
S 6.5382214492 3.6047900058 6.7908888093
N 7.8882655074 6.3364091485 7.2852765018
N 8.6415508935 5.4184985500 4.9484794261
C 7.2134874389 6.7411220903 8.5212480010
C 7.5740396135 4.1958628501 3.0355211999
C 4.9927939762 2.6747342225 6.3943409825
C 9.1467721692 6.1002807007 7.1623260547
C 9.5959894744 5.6680576032 5.7730150478
C 8.7713152258 5.0334365781 3.5405193684
H 7.0768234983 5.8381665955 9.1323726085
H 7.8469304798 7.4366538878 9.0830899683
H 7.8799005189 3.7855862436 2.0654294289
H 7.4222293796 3.3408792847 3.7015884242
C 4.9985766985 1.8293959215 5.1353437764
H 4.8225962878 2.0320879685 7.2665332509
H 4.1516370471 3.3779598670 6.3601317841
C 10.1438199492 6.2504779726 8.2788713552
C 11.0681341163 5.5806347484 5.4709940511
H 8.8589068362 5.9582975276 2.9556137465
H 9.6841293316 4.4483346311 3.3826411934
C 6.1130505782 1.0677025130 4.7570850895
C 3.8354433978 1.7387442283 4.3564201129
H 10.4097643448 7.3089218916 8.4027806568
H 11.0604236820 5.6901220093 8.0900863912
H 9.7191427806 5.9017258096 9.2240078603
H 11.2607696257 5.5046920947 4.4002927627
H 11.5096450453 4.7033469297 5.9604664094
H 11.5971458740 6.4616804347 5.8487233177
C 6.0667641096 0.2470669129 3.6290919934
H 7.0185446418 1.1218990149 5.3550808130
C 3.7847122065 0.9163060604 3.2278567251
H 2.9469068569 2.2936970769 4.6542319098
C 4.9040517900 0.1690551574 2.8585619858
H 6.9385561475 -0.3414351316 3.3559641810
H 2.8690995051 0.8515280764 2.6455076367
H 4.8681733355 -0.4763299895 1.9856416755
