# Supplementary material for: Predicting electronic structure properties of transition metal complexes with neural networks
Source: Chem Sci. 2017 May 17;8(7):5137–52. doi: 10.1039/c7sc01247k (PMC6100542; doi:10.1039/c7sc01247k)
Supplement: Supplementary file 2 [file SC-008-C7SC01247K-s002.zip › geometries/csd_optimized_geos/test_14_20_LS.xyz]

73
# extracted from Terachem optimization
Fe 6.7141706521 5.8152295089 5.6543280737
S 6.8615016747 7.9055917137 4.5985524395
N 5.7602825803 5.2661288486 4.0424545862
N 4.8753297695 6.1796731949 6.2145977945
C 4.4859928792 5.5036624677 4.0246443089
C 3.9540498415 5.9656292134 5.3271738331
C 4.5586793842 6.6165026034 7.5777679061
C 5.6492120073 7.5082206916 8.1741468651
C 6.4532198672 4.8172619243 2.8316410761
C 3.6187750297 5.3388578521 2.8076825954
C 2.4726716082 6.1284609243 5.5504516690
C 8.4159864769 8.8163972416 4.9953661734
C 8.4216226071 9.6894508874 6.2333744089
C 7.3477905003 10.5356166033 6.5449458082
C 7.4019777062 11.3792972414 7.6551288439
C 8.5334384792 11.3975761724 8.4747753796
C 9.6148908248 10.5704868613 8.1690943789
C 9.5559515405 9.7259593942 7.0571506377
H 4.4311962065 5.7130058945 8.1892342654
H 3.6155019261 7.1694330983 7.5879042978
H 5.2642937205 7.8999399649 9.1230094691
H 5.8268668759 8.3632678075 7.5161477527
H 6.6190870398 5.7036622172 2.2028439342
H 5.8125413642 4.1248173922 2.2770220262
H 3.4498055682 4.2751331803 2.5960106810
H 2.6482286240 5.8205179566 2.9321437685
H 4.1007480734 5.7796788162 1.9299253998
H 2.1952753439 5.9541703533 6.5909384277
H 2.1473739715 7.1409755992 5.2764853655
H 1.9055818552 5.4257231572 4.9357010005
H 8.5781631096 9.4387257287 4.1059329818
H 9.2567011952 8.1147725556 5.0303593352
H 6.4675452552 10.5345282009 5.9075702423
H 6.5626777925 12.0338120477 7.8744815209
H 8.5764645732 12.0598316728 9.3346122590
H 10.5092486695 10.5918540419 8.7864696642
H 10.4173225437 9.1075549607 6.8095626043
S 6.5668883358 3.7250005847 6.7102203307
N 7.6680867878 6.3642987714 7.2662646666
N 8.5530813370 5.4507979556 5.0940962491
C 6.9751289033 6.8131534736 8.4771020201
C 7.7790600770 4.1221258516 3.1347044046
C 5.0124684682 2.8141000787 6.3133488914
C 8.9423764824 6.1267738298 7.2840841626
C 9.4743004769 5.6645926723 5.9816020400
C 8.8696346230 5.0138579193 3.7309629360
H 6.8093325099 5.9267252863 9.1058298068
H 7.6157659852 7.5055504678 9.0318395942
H 8.1639784011 3.7302858658 2.1859274768
H 7.6014484023 3.2671044056 3.7927313173
C 5.0068628778 1.9409818712 5.0753533009
H 4.8502938842 2.1918479402 7.2028283470
H 4.1716546425 3.5156475003 6.2783120990
C 9.8095830485 6.2914837291 8.5010519536
C 10.9556761887 5.5019016512 5.7583340361
H 8.9969581996 5.9173530586 3.1194717679
H 9.8128102934 4.4609353392 3.7209135493
C 6.0806680348 1.0947779101 4.7637648009
C 3.8724856889 1.9044977527 4.2516380554
H 9.9786737240 7.3551602607 8.7126789818
H 10.7800692691 5.8097203535 8.3766602901
H 9.3276456658 5.8508059152 9.3788828152
H 11.2330741213 5.6761772346 4.7178503577
H 11.2809722250 4.4894396931 6.0323250274
H 11.5227229471 6.2046537252 6.3730967172
C 6.0263540378 0.2510707070 3.6536125531
H 6.9609728047 1.0958973929 5.4010725385
C 3.8134690867 1.0599604044 3.1397247780
H 3.0111712384 2.5229781460 4.4992629432
C 4.8948603036 0.2328125144 2.8340320997
H 6.8656275080 -0.4034427417 3.4342411726
H 2.9191195816 1.0386745153 2.5223701406
H 4.8517528236 -0.4295129029 1.9742742231
