# Supplementary material for: Predicting electronic structure properties of transition metal complexes with neural networks
Source: Chem Sci. 2017 May 17;8(7):5137–52. doi: 10.1039/c7sc01247k (PMC6100542; doi:10.1039/c7sc01247k)
Supplement: Supplementary file 2 [file SC-008-C7SC01247K-s002.zip › geometries/csd_optimized_geos/test_15_00_HS.xyz]

29
# extracted from Terachem optimization
Mn -0.3129832067 -0.9681998595 6.2613926906
O -1.1883386984 -0.8328320785 4.1146871912
H -1.9592706222 -0.3605722212 3.7325892030
H -0.4568519373 -0.7592566847 3.4640263672
O -2.1877381300 -0.7458404742 7.5506200128
H -2.6883347854 0.0937188082 7.6536044489
H -2.8618886085 -1.4603394555 7.5778902328
N 0.6227652078 3.1823537834 7.1060517251
H 0.9631726086 3.9723174321 7.6599218228
N 0.1354834427 3.4076061651 5.8462835751
N 0.0516385346 1.1956030408 6.3877576702
C 0.5761647110 1.8771189080 7.4306077433
H 0.9135281834 1.4514860226 8.3710882980
C -0.1973675852 2.1882794388 5.4488910288
H -0.6260828186 1.9963740529 4.4697408184
O 0.5619263867 -1.1034196755 8.4077550921
H 1.3325678769 -1.5757220879 8.7902456051
H -0.1692465713 -1.1771996693 9.0586799486
O 1.5611946132 -1.1904836604 4.9722158233
H 2.0620847746 -2.0298154565 4.8691893775
H 2.2355114780 -0.4762093559 4.9448015639
N -1.2491261100 -5.1186916615 5.4166472154
H -1.5894873209 -5.9087559259 4.8628910446
N -0.7619384126 -5.3439135571 6.6764533160
N -0.6779266335 -3.1319461192 6.1348971208
C -1.2025046440 -3.8134464295 5.0920525140
H -1.5399298263 -3.3877090551 4.1516235997
C -0.4290418894 -4.1245973498 7.0738124010
H -0.0003799330 -3.9327072729 8.0529823701
