# Supplementary material for: Predicting electronic structure properties of transition metal complexes with neural networks
Source: Chem Sci. 2017 May 17;8(7):5137–52. doi: 10.1039/c7sc01247k (PMC6100542; doi:10.1039/c7sc01247k)
Supplement: Supplementary file 2 [file SC-008-C7SC01247K-s002.zip › geometries/csd_optimized_geos/test_15_00_LS.xyz]

29
# extracted from Terachem optimization
Mn -0.3135011977 -0.9681818822 6.2611505480
O -1.2308623672 -0.7950385755 4.3762375669
H -1.8426205126 -0.0525431204 4.1773560711
H -0.5259267777 -0.7604850427 3.6892518573
O -2.0548659677 -0.8043160499 7.3967524473
H -2.5840005481 0.0241596198 7.3807661503
H -2.6981584374 -1.5437545937 7.3212850406
N 0.4394229694 3.0591046986 7.2298794438
H 0.7036946173 3.8429845693 7.8318227474
N 0.1295200797 3.2942805456 5.9203955732
N -0.0298565365 1.0747030968 6.4249553914
C 0.3504251965 1.7507117224 7.5351628737
H 0.5783160358 1.3255450141 8.5069987639
C -0.1446080754 2.0788694373 5.4688351048
H -0.4253758470 1.9077522407 4.4338567535
O 0.6026667592 -1.1415217624 8.1465594639
H 1.2171412817 -1.8819260608 8.3447686693
H -0.1008644328 -1.1767864977 8.8350023708
O 1.4289223248 -1.1322650889 5.1256953649
H 1.9582449747 -1.9607008428 5.1417540149
H 2.0718081361 -0.3924385679 5.2014722911
N -1.0667025862 -4.9958477644 5.2932197967
H -1.3301416533 -5.7785498310 4.6891563852
N -0.7556496203 -5.2310320865 6.6027392092
N -0.5955508406 -3.0115262681 6.0974582094
C -0.9768975974 -3.6876401661 4.9878454197
H -1.2044764559 -3.2622976252 4.0160832050
C -0.4806224383 -4.0154614389 7.0537933209
H -0.2018807450 -3.8425979017 8.0891460469
