# Supplementary material for: Predicting electronic structure properties of transition metal complexes with neural networks
Source: Chem Sci. 2017 May 17;8(7):5137–52. doi: 10.1039/c7sc01247k (PMC6100542; doi:10.1039/c7sc01247k)
Supplement: Supplementary file 2 [file SC-008-C7SC01247K-s002.zip › geometries/csd_optimized_geos/test_15_20_HS.xyz]

29
# extracted from Terachem optimization
Mn -0.3133480926 -0.9683381326 6.2630027420
O -1.2872866875 -0.6419707671 4.2503034209
H -2.1648845066 -0.3428880075 3.9581747817
H -0.6794184960 -0.5261378027 3.5007103353
O -2.1818150684 -0.8258983189 7.5183937569
H -2.6266030067 0.0000614594 7.7769024850
H -2.8487808267 -1.5302430466 7.5899890441
N 0.6675208634 3.1571960500 7.2514036664
H 1.0753417765 3.9184993871 7.7850295570
N -0.0308789583 3.4310674038 6.1238284187
N 0.0380695410 1.2096352444 6.5240983793
C 0.7099669445 1.8447991251 7.4925530443
H 1.2085215475 1.3910954892 8.3356500952
C -0.3929186920 2.2382080491 5.7132558979
H -0.9775089973 2.0917150449 4.8183708376
O 0.6578908476 -1.2957870367 8.2716319772
H 1.5373563112 -1.5921436927 8.5604470663
H 0.0526148245 -1.4097378763 9.0235845130
O 1.5582713379 -1.1122083226 5.0097331557
H 2.0015218677 -1.9364475172 4.7428477228
H 2.2220271285 -0.4055385220 4.9313433305
N -1.2953539503 -5.0932628556 5.2718591127
H -1.6997480168 -5.8551511512 4.7358315814
N -0.5973271080 -5.3669849107 6.3998669239
N -0.6636212941 -3.1458436990 5.9984553058
C -1.3360135140 -3.7808282643 5.0301532806
H -1.8357500190 -3.3272356966 4.1877352439
C -0.2332660329 -4.1744409792 6.8099357601
H 0.3530210428 -4.0279902936 7.7043085201
