# Supplementary material for: Predicting electronic structure properties of transition metal complexes with neural networks
Source: Chem Sci. 2017 May 17;8(7):5137–52. doi: 10.1039/c7sc01247k (PMC6100542; doi:10.1039/c7sc01247k)
Supplement: Supplementary file 2 [file SC-008-C7SC01247K-s002.zip › geometries/csd_optimized_geos/test_15_20_LS.xyz]

29
# extracted from Terachem optimization
Mn -0.3133939215 -0.9681965356 6.2614467255
O -1.2139790239 -0.7739779385 4.3218591003
H -1.9546250216 -0.1934296513 4.0765269339
H -0.5446307227 -0.7002223838 3.6194660343
O -2.0746708023 -0.7610057580 7.3870069894
H -2.5834456115 0.0686460978 7.3986981421
H -2.7215383021 -1.4880139531 7.3983702631
N 0.5108081005 3.0666574493 7.1289031697
H 0.7936466061 3.8566570399 7.7009473618
N 0.1800367520 3.2658085472 5.8322769756
N 0.0039045112 1.0864724516 6.3943785753
C 0.4107697697 1.7788684673 7.4676737236
H 0.6412106416 1.3802027522 8.4433944755
C -0.1176288095 2.0559469073 5.4206917507
H -0.4249848739 1.8591772813 4.4053385935
O 0.5870715396 -1.1625340755 8.2005121835
H 1.3278364667 -1.7426985781 8.4461271429
H -0.0814373275 -1.2361704026 8.9036428756
O 1.4483812117 -1.1752270551 5.1352481053
H 1.9572721629 -2.0048264628 5.1242274251
H 2.0955217347 -0.4484224335 5.1244055100
N -1.1368154337 -5.0029796161 5.3936331463
H -1.4202416562 -5.7928308717 4.8217160143
N -0.8066654752 -5.2023920113 6.6903763412
N -0.6300343788 -3.0230075653 6.1285599027
C -1.0365227080 -3.7151852479 5.0549897338
H -1.2680777903 -3.3165452330 4.0794865948
C -0.5087963100 -3.9926066515 7.1021574709
H -0.2013712064 -3.7949645709 8.1173390315
