# Supplementary material for: Predicting electronic structure properties of transition metal complexes with neural networks
Source: Chem Sci. 2017 May 17;8(7):5137–52. doi: 10.1039/c7sc01247k (PMC6100542; doi:10.1039/c7sc01247k)
Supplement: Supplementary file 2 [file SC-008-C7SC01247K-s002.zip › geometries/csd_optimized_geos/test_16_00_HS.xyz]

97
# extracted from Terachem optimization
Fe -0.0000027002 -0.0002489388 -0.0000841722
N 1.0016162431 0.9886536919 1.3471670362
N -1.4530404491 0.4157911135 1.1974410038
N -0.6213991456 2.5864205853 -1.5640598125
O 2.3164435895 0.9267566810 1.4495483929
O -2.7497640345 0.4713892517 0.7290257247
C 0.2351973453 1.4599003129 2.4424944770
C -1.1532126274 1.2422691652 2.2994852805
C -0.3810648585 1.6024675669 -0.9570493499
C 0.8971256533 2.0427241260 3.6284903965
C 0.4747636192 1.6926189958 4.9358577271
C 1.1088403095 2.2281840214 6.0632643876
C 2.1826660230 3.1230296999 5.9138211933
C 2.6181842543 3.4722295579 4.6243732385
C 1.9901848689 2.9355884286 3.4930133620
C -2.2235563992 1.8300635487 3.1319010443
C -2.1406389888 3.1724267944 3.5844223309
C -3.1539261862 3.7318191804 4.3722196992
C -4.2842869244 2.9723510276 4.7215629998
C -4.3865741779 1.6445638269 4.2724533619
C -3.3737773421 1.0784338577 3.4883949972
C -0.9122087339 3.7946616981 -2.2811420499
C 0.0912270646 4.0008995470 -3.4466100242
C -0.2282459245 5.3069486323 -4.2080324800
C -0.2573689745 6.5302324502 -3.2653316704
C -1.2351060734 6.3116378210 -2.0891738216
C -0.9206786266 5.0104911712 -1.3184856561
H -2.6937889712 -0.1193645966 -0.1334608971
H -0.3534520569 0.9913839164 5.0571606136
H 0.7673682488 1.9416802383 7.0623039695
H 2.6789257772 3.5399740649 6.7949358594
H 3.4556617609 4.1645461410 4.4984773688
H 2.3409420451 3.2012437827 2.4957957771
H -1.2724692587 3.7743613461 3.3082933267
H -3.0658715215 4.7700276213 4.7061458194
H -5.0788601722 3.4123377271 5.3308578775
H -5.2622359677 1.0436048117 4.5350154723
H -3.4675311167 0.0480154854 3.1422647394
H -1.9262251994 3.6726584744 -2.7063819811
H 1.1117986118 4.0442768505 -3.0250693189
H 0.0557817548 3.1311755219 -4.1234573298
H -1.2101826651 5.2049931803 -4.7079781001
H 0.5145599920 5.4550104041 -5.0106330683
H 0.7596480332 6.7064680138 -2.8667539791
H -0.5365450956 7.4371394141 -3.8291438311
H -2.2709989355 6.2659179494 -2.4761381454
H -1.2013390892 7.1669571313 -1.3928911943
H -1.6544833910 4.8369810026 -0.5141422286
H 0.0734450508 5.0832067614 -0.8418391722
N -1.0015941360 -0.9892588194 -1.3470594602
N 1.4531658524 -0.4164979743 -1.1972386895
C 0.3813586271 -1.6024468771 0.9573919133
O -2.3163949801 -0.9263113322 -1.4497095184
C -0.2351159498 -1.4596382013 -2.4427200552
O 2.7500617765 -0.4713661845 -0.7292006527
C 1.1532824654 -1.2421679953 -2.2996210195
N 0.6214296979 -2.5866763437 1.5640522797
C -0.8971087340 -2.0424225627 -3.6285656144
H 2.6938008162 0.1194952088 0.1330529094
C 2.2234073892 -1.8297684973 -3.1322816075
C 0.9125025897 -3.7947842154 2.2812617228
C -0.4750770432 -1.6923091072 -4.9360271846
C -1.9901081072 -2.9354259436 -3.4928607030
C 2.1404705977 -3.1722215681 -3.5844136899
C 3.3738638345 -1.0783670665 -3.4883040683
C -0.0912101274 -4.0010356072 3.4466789615
C 0.9208014971 -5.0106604757 1.3184799184
H 1.9266106386 -3.6724944783 2.7065326903
C -1.1090812717 -2.2280596077 -6.0633792845
H 0.3529194512 -0.9909056727 -5.0574924133
C -2.6182636044 -3.4722211108 -4.6241213418
H -2.3408487960 -3.2010313245 -2.4955735806
C 3.1536411185 -3.7317087948 -4.3723209698
H 1.2721369406 -3.7740049126 -3.3085120978
C 4.3864773555 -1.6444354896 -4.2726711367
H 3.4675839677 -0.0479417322 -3.1422438634
C 0.2285307661 -5.3071970451 4.2081674394
H -1.1118195890 -4.0444218710 3.0247114494
H -0.0555826890 -3.1312308379 4.1235976526
C 1.2353490764 -6.3118143481 2.0893807392
H 1.6548523734 -4.8370707052 0.5142531032
H -0.0736040083 -5.0830631542 0.8419374613
C -2.1827942833 -3.1230170699 -5.9136553426
H -0.7678196511 -1.9414950579 -7.0625294180
H -3.4555935609 -4.1648692660 -4.4980707967
C 4.2842170675 -2.9723698469 -4.7215503040
H 3.0655249288 -4.7699248846 -4.7063642990
H 5.2623386710 -1.0435785652 -4.5350143311
C 0.2572265836 -6.5305141801 3.2653192201
H 1.2105745227 -5.2051496256 4.7083699707
H -0.5145409918 -5.4551250678 5.0105228104
H 2.2714676971 -6.2662265617 2.4763350498
H 1.2012202837 -7.1669557845 1.3929755167
H -2.6792772996 -3.5397857159 -6.7946934466
H 5.0787315880 -3.4122751705 -5.3311598870
H -0.7600211908 -6.7069237276 2.8667671484
H 0.5367618497 -7.4372230951 3.8292382964
