# Supplementary material for: Predicting electronic structure properties of transition metal complexes with neural networks
Source: Chem Sci. 2017 May 17;8(7):5137–52. doi: 10.1039/c7sc01247k (PMC6100542; doi:10.1039/c7sc01247k)
Supplement: Supplementary file 2 [file SC-008-C7SC01247K-s002.zip › geometries/csd_optimized_geos/test_16_00_LS.xyz]

97
# extracted from Terachem optimization
Fe 0.0000475576 -0.0000122709 -0.0001079945
N 1.0552309675 0.9859883675 1.3301991392
N -1.4369592653 0.6136141208 1.1515253853
N -0.3680694673 2.5577550104 -1.6423136569
O 2.3639364469 1.0148707725 1.2843920925
O -2.7616321072 0.4449544880 0.8190458453
C 0.3589225800 1.5108304098 2.3560863718
C -1.1032710430 1.3560924734 2.1971756286
C -0.2082602863 1.5655770051 -1.0183963488
C 1.0166593587 2.0616594390 3.5676910562
C 0.5286110215 1.7406488192 4.8585079940
C 1.1643068381 2.2222553185 6.0109712131
C 2.3034542920 3.0368753101 5.9036301461
C 2.8001259291 3.3611758367 4.6302843138
C 2.1709064529 2.8773235268 3.4749659768
C -2.1042464844 2.0481432615 3.0560604308
C -1.9137844650 3.4035118169 3.4141725246
C -2.8488156360 4.0702830242 4.2179755501
C -3.9867147014 3.3946561570 4.6877540314
C -4.1864226950 2.0487292073 4.3381273202
C -3.2599539317 1.3812026310 3.5249480151
C -0.6290324844 3.7921459598 -2.3247412231
C 0.3661053727 4.0025250066 -3.4958428205
C 0.0833104763 5.3417865954 -4.2123500602
C 0.1101759471 6.5340976755 -3.2308118911
C -0.8665135569 6.3138815807 -2.0544504010
C -0.5923250233 4.9794988358 -1.3263502049
H -2.6932724987 -0.1660002160 -0.0348035579
H -0.3542537058 1.1049054313 4.9561477447
H 0.7696963503 1.9549773893 6.9957095174
H 2.8018396058 3.4116599660 6.8025693132
H 3.6886642404 3.9922265777 4.5329522496
H 2.5748256844 3.1172394042 2.4920086644
H -1.0234987438 3.9309801917 3.0652745926
H -2.6835921925 5.1188124134 4.4818691887
H -4.7129400926 3.9125620932 5.3211517195
H -5.0710068673 1.5151870371 4.6972875560
H -3.4293283501 0.3410182924 3.2441368062
H -1.6509962078 3.7114659660 -2.7419979423
H 1.3930971703 3.9967621561 -3.0873858318
H 0.2918315865 3.1567514843 -4.1997512618
H -0.9087761085 5.2907268615 -4.7006281564
H 0.8201309271 5.4884751794 -5.0205909975
H 1.1362333443 6.6569128770 -2.8349017165
H -0.1370367159 7.4693703678 -3.7620770348
H -1.9062758808 6.3162549022 -2.4339979407
H -0.7984659349 7.1457381833 -1.3326083837
H -1.3291031419 4.8059349602 -0.5243893442
H 0.4050895901 5.0028409285 -0.8508557287
N -1.0552059911 -0.9860914966 -1.3300419086
N 1.4369395232 -0.6136958326 -1.1514854532
C 0.2082186562 -1.5656319847 1.0185246440
O -2.3639395752 -1.0147764366 -1.2847065149
C -0.3588540091 -1.5108578030 -2.3558802145
O 2.7615658938 -0.4448839602 -0.8191739129
C 1.1031392485 -1.3561252263 -2.1971059561
N 0.3681922383 -2.5578038536 1.6423760002
C -1.0166070131 -2.0612854435 -3.5676066622
H 2.6932867646 0.1660796448 0.0346777813
C 2.1039110048 -2.0482490626 -3.0560509466
C 0.6290248548 -3.7921632282 2.3247929689
C -0.5285368295 -1.7406841393 -4.8585042487
C -2.1706986544 -2.8772322186 -3.4749580922
C 1.9138134134 -3.4036162376 -3.4142725088
C 3.2596761901 -1.3812788654 -3.5247638266
C -0.3660562462 -4.0024499882 3.4958884861
C 0.5924115206 -4.9794351364 1.3263385611
H 1.6509420021 -3.7116006673 2.7419626205
C -1.1645311752 -2.2219353526 -6.0110244565
H 0.3542618895 -1.1049101735 -4.9560071450
C -2.8003669932 -3.3609040044 -4.6302046138
H -2.5748439698 -3.1172895386 -2.4921479197
C 2.8490171643 -4.0703274976 -4.2179931041
H 1.0234787668 -3.9308508266 -3.0653018441
C 4.1864341064 -2.0485264327 -4.3379776593
H 3.4293435086 -0.3410911551 -3.2442489007
C -0.0834099206 -5.3417410786 4.2124346680
H -1.3929699187 -3.9967587294 3.0873619630
H -0.2918189553 -3.1567180289 4.1998571529
C 0.8665017293 -6.3139369501 2.0543298383
H 1.3292137126 -4.8059421530 0.5243327014
H -0.4050402596 -5.0028513987 0.8510294191
C -2.3033385209 -3.0371292697 -5.9036260186
H -0.7694810709 -1.9549991820 -6.9957768830
H -3.6887493331 -3.9924672044 -4.5330776321
C 3.9867702999 -3.3944415265 -4.6879412954
H 2.6835999728 -5.1189222725 -4.4817930584
H 5.0712710592 -1.5152517821 -4.6973425063
C -0.1101174620 -6.5341616805 3.2308739735
H 0.9087196572 -5.2907828516 4.7006070270
H -0.8202815722 -5.4885020975 5.0207176186
H 1.9061831359 -6.3162210657 2.4340608517
H 0.7983305578 -7.1459140595 1.3324984774
H -2.8018983627 -3.4114793209 -6.8027179335
H 4.7129452096 -3.9126016434 -5.3213236791
H -1.1361538660 -6.6569078480 2.8349284472
H 0.1370562685 -7.4695256101 3.7621936603
