# Supplementary material for: Predicting electronic structure properties of transition metal complexes with neural networks
Source: Chem Sci. 2017 May 17;8(7):5137–52. doi: 10.1039/c7sc01247k (PMC6100542; doi:10.1039/c7sc01247k)
Supplement: Supplementary file 2 [file SC-008-C7SC01247K-s002.zip › geometries/csd_optimized_geos/test_16_20_HS.xyz]

97
# extracted from Terachem optimization
Fe -0.0006613896 -0.0009877659 0.0003697987
N 1.0059788936 0.9782050679 1.3373212975
N -1.4445255288 0.5398964773 1.1294377660
N -0.4292507493 2.5989802709 -1.6255189833
O 2.2993855506 0.8818953915 1.4879730103
O -2.7425020657 0.4862042064 0.7428145501
C 0.2283142608 1.5091659625 2.4042228561
C -1.1409631841 1.3208635085 2.2480125108
C -0.2531913950 1.6140782728 -1.0216969945
C 0.8828860450 2.1646938395 3.5495017327
C 0.4693701899 1.9006386871 4.8686332286
C 1.0959524162 2.5154935305 5.9497393492
C 2.1509529278 3.4060123719 5.7374359342
C 2.5771754613 3.6709194238 4.4339839470
C 1.9577409433 3.0524674544 3.3506468954
C -2.2145062055 1.9036646924 3.0829802960
C -2.1994958647 3.2671859454 3.4257715802
C -3.2125269697 3.8184987168 4.2077943212
C -4.2677714725 3.0217893894 4.6566770508
C -4.3000973698 1.6678503882 4.3155555043
C -3.2868835206 1.1139723822 3.5358454498
C -0.6823366373 3.8152047341 -2.3352525420
C 0.3370667326 4.0059393161 -3.4746667352
C 0.0589722068 5.3168757335 -4.2265558956
C 0.0420580752 6.5265717925 -3.2791742971
C -0.9518376058 6.3216063642 -2.1251618028
C -0.6782162152 5.0138506754 -1.3666893839
H -2.6987998638 -0.0617396121 -0.1203057440
H -0.3456378525 1.2055346474 5.0406136882
H 0.7623061270 2.2947389016 6.9604656117
H 2.6407629646 3.8845402795 6.5814418123
H 3.4003095613 4.3589238891 4.2590741913
H 2.3037664554 3.2505614188 2.3433002776
H -1.3858906467 3.8943058622 3.0748604480
H -3.1798700744 4.8751720278 4.4607853238
H -5.0610319784 3.4524856247 5.2618456001
H -5.1184625467 1.0391251225 4.6573008625
H -3.3242626719 0.0634489910 3.2681926414
H -1.6855818616 3.7157231341 -2.7717313687
H 1.3453877943 4.0243001180 -3.0397886807
H 0.2933707906 3.1480449037 -4.1552598689
H -0.9114457848 5.2403681881 -4.7383812688
H 0.8127455859 5.4546067256 -5.0110870175
H 1.0500353690 6.6760126440 -2.8660949866
H -0.2082652676 7.4377668706 -3.8359318494
H -1.9768651479 6.3046327474 -2.5234137541
H -0.9065512101 7.1651397012 -1.4261390268
H -1.4230881200 4.8506124768 -0.5796091526
H 0.3038475306 5.0608014937 -0.8773223585
N -1.0070346701 -0.9799082115 -1.3373028067
N 1.4434982260 -0.5411332043 -1.1289546979
C 0.2521725475 -1.6154526052 1.0220799251
O -2.2999854580 -0.8793306367 -1.4901139832
C -0.2287591382 -1.5097053954 -2.4049906745
O 2.7420358676 -0.4843225001 -0.7446949850
C 1.1404239469 -1.3205920883 -2.2479057381
N 0.4283474044 -2.6002902137 1.6259725679
C -0.8829597346 -2.1647543006 -3.5504380626
H 2.6979390096 0.0633647906 0.1182699099
C 2.2144507426 -1.9028406176 -3.0830218376
C 0.6815358821 -3.8163346281 2.3358918627
C -0.4658924004 -1.9037752495 -4.8691269407
C -1.9604402034 -3.0497640983 -3.3524808148
C 2.2033315198 -3.2673387593 -3.4215782912
C 3.2837750531 -1.1112363446 -3.5392028037
C -0.3380181926 -4.0070461392 3.4750039076
C 0.6776120252 -5.0149720630 1.3675170064
H 1.6846414914 -3.7168413204 2.7726062915
C -1.0916069555 -2.5186878807 -5.9506398076
H 0.3507693285 -1.2104857101 -5.0405191180
C -2.5788870692 -3.6683349239 -4.4362894605
H -2.3090702430 -3.2452305929 -2.3454756665
C 3.2171870937 -3.8176927790 -4.2031679122
H 1.3918596610 -3.8956907671 -3.0680176590
C 4.2978006257 -1.6641504404 -4.3184288539
H 3.3181432408 -0.0598685523 -3.2746469346
C -0.0601504422 -5.3176753415 4.2272330358
H -1.3461436640 -4.0252634609 3.0399293282
H -0.2947555957 -3.1490903767 4.1553559152
C 0.9511874789 -6.3226740129 2.1258713781
H 1.4223802335 -4.8516640707 0.5804807024
H -0.3042150488 -5.0617579671 0.8778764951
C -2.1490929255 -3.4065513796 -5.7392594817
H -0.7551006443 -2.3005109576 -6.9609849679
H -3.4041155075 -4.3539556768 -4.2618728382
C 4.2695562778 -3.0191556398 -4.6551559274
H 3.1877318657 -4.8751758427 -4.4526110512
H 5.1138206905 -1.0340423827 -4.6628626150
C -0.0424098088 -6.5274753310 3.2801097765
H 0.9098811185 -5.2407920739 4.7396642802
H -0.8143664472 -5.4555265802 5.0113265967
H 1.9763232872 -6.3056622062 2.5237560161
H 0.9056407254 -7.1662432426 1.4268698042
H -2.6383533462 -3.8853708987 -6.5834476869
H 5.0633053484 -3.4492260290 -5.2599516687
H -1.0502657090 -6.6781868998 2.8674061954
H 0.2084036158 -7.4382264039 3.8371061870
