# Supplementary material for: Predicting electronic structure properties of transition metal complexes with neural networks
Source: Chem Sci. 2017 May 17;8(7):5137–52. doi: 10.1039/c7sc01247k (PMC6100542; doi:10.1039/c7sc01247k)
Supplement: Supplementary file 2 [file SC-008-C7SC01247K-s002.zip › geometries/csd_optimized_geos/test_16_20_LS.xyz]

97
# extracted from Terachem optimization
Fe 0.0000186863 -0.0001617397 0.0000265457
N 1.0386399443 0.9755720796 1.3400180108
N -1.4486116070 0.6109879800 1.1442536217
N -0.3931242404 2.5664919189 -1.6467597455
O 2.3333732681 0.9939977822 1.3083769825
O -2.7604474463 0.4522679649 0.8080077604
C 0.3418442180 1.4937033132 2.3460757548
C -1.1190069787 1.3459660827 2.1717856087
C -0.2182273582 1.5880478279 -1.0321437999
C 0.9817186563 2.0487138536 3.5603163830
C 0.4858587104 1.7348063124 4.8390655495
C 1.1026170465 2.2260890696 5.9883367774
C 2.2302012006 3.0426472536 5.8865573974
C 2.7357603402 3.3584100726 4.6239234860
C 2.1245491740 2.8643615536 3.4729152178
C -2.1168097739 2.0478278266 3.0197319334
C -1.9286809229 3.3999744977 3.3493308809
C -2.8584340666 4.0752734760 4.1381724835
C -3.9847355645 3.4071966481 4.6218701365
C -4.1803445093 2.0621876291 4.3009262865
C -3.2599515179 1.3882752429 3.4996880235
C -0.6598635253 3.7870077822 -2.3446037054
C 0.3380525915 3.9886982535 -3.5009822932
C 0.0501194539 5.3093594306 -4.2324499701
C 0.0557718421 6.5072291390 -3.2705865514
C -0.9215097100 6.2921316815 -2.1047575699
C -0.6402377877 4.9759962394 -1.3644831974
H -2.6988501314 -0.1391646411 -0.0307112568
H -0.3893631209 1.0993479396 4.9336304892
H 0.7023070138 1.9661137831 6.9650256630
H 2.7135621811 3.4253251074 6.7817586357
H 3.6169588259 3.9885480895 4.5325641239
H 2.5361949206 3.0932257533 2.4980980284
H -1.0447119970 3.9183660141 2.9920586620
H -2.6973578642 5.1221789671 4.3813574283
H -4.7048226544 3.9307210305 5.2456756658
H -5.0559991457 1.5358654586 4.6717907922
H -3.4263681824 0.3501810354 3.2362583993
H -1.6704848669 3.6890893703 -2.7640739195
H 1.3549210230 3.9981663090 -3.0863569743
H 0.2783767968 3.1389947010 -4.1905790362
H -0.9300398602 5.2426667245 -4.7268135497
H 0.7892108045 5.4539854706 -5.0293985741
H 1.0708749736 6.6460940136 -2.8718475934
H -0.1977335411 7.4268551171 -3.8115920204
H -1.9519895937 6.2808321235 -2.4887797355
H -0.8644325386 7.1271171035 -1.3964644194
H -1.3751006210 4.8058774081 -0.5695957053
H 0.3483263922 5.0155851630 -0.8880701329
N -1.0386333041 -0.9756603718 -1.3400430195
N 1.4486211704 -0.6109342891 -1.1441675244
C 0.2182402195 -1.5881462383 1.0322332536
O -2.3334248310 -0.9939116469 -1.3082346968
C -0.3417615455 -1.4937382234 -2.3460534879
O 2.7604445583 -0.4522269994 -0.8079504843
C 1.1191592275 -1.3457839181 -2.1718342903
N 0.3932697274 -2.5665397251 1.6468314739
C -0.9817355239 -2.0483890230 -3.5604175541
H 2.6988947815 0.1391566653 0.0307192264
C 2.1169856370 -2.0477678308 -3.0196712574
C 0.6598274308 -3.7869559535 2.3445552079
C -0.4857465505 -1.7349973757 -4.8392083850
C -2.1242833862 -2.8644693271 -3.4728920009
C 1.9287074743 -3.3999611237 -3.3492300238
C 3.2601086240 -1.3882859183 -3.4996802816
C -0.3380689105 -3.9886356631 3.5008756280
C 0.6401939227 -4.9759271287 1.3645219539
H 1.6703852741 -3.6889256303 2.7639912029
C -1.1027701115 -2.2260906258 -5.9884207688
H 0.3892748630 -1.0992933708 -4.9336454169
C -2.7358018279 -3.3583544037 -4.6238436138
H -2.5363337704 -3.0932647608 -2.4982182154
C 2.8584357480 -4.0753374803 -4.1381157996
H 1.0446680878 -3.9184382073 -2.9920619824
C 4.1804235793 -2.0622368766 -4.3008932202
H 3.4263154029 -0.3501971127 -3.2362326150
C -0.0501109966 -5.3092698960 4.2323888682
H -1.3549967455 -3.9981221703 3.0863399074
H -0.2783318401 -3.1390940200 4.1906126456
C 0.9215122267 -6.2920300346 2.1047969795
H 1.3751295124 -4.8059488563 0.5697474387
H -0.3483404522 -5.0155630238 0.8880345779
C -2.2303125290 -3.0426908993 -5.8865472434
H -0.7022711881 -1.9661108304 -6.9650282204
H -3.6169901071 -3.9886028857 -4.5327283873
C 3.9846394315 -3.4071722092 -4.6219896742
H 2.6972833525 -5.1222433681 -4.3815388013
H 5.0558744843 -1.5357905206 -4.6719014406
C -0.0558076458 -6.5071395798 3.2705570634
H 0.9299802349 -5.2427781864 4.7269623581
H -0.7891660619 -5.4539948500 5.0293310940
H 1.9520124971 -6.2809973177 2.4888301096
H 0.8644135226 -7.1270540540 1.3965931657
H -2.7134944969 -3.4253431985 -6.7818742339
H 4.7049235608 -3.9307486543 -5.2454810557
H -1.0709241112 -6.6462219840 2.8719023227
H 0.1975621541 -7.4268009300 3.8115299570
