# Supplementary material for: Predicting electronic structure properties of transition metal complexes with neural networks
Source: Chem Sci. 2017 May 17;8(7):5137–52. doi: 10.1039/c7sc01247k (PMC6100542; doi:10.1039/c7sc01247k)
Supplement: Supplementary file 2 [file SC-008-C7SC01247K-s002.zip › geometries/csd_optimized_geos/test_17_00_HS.xyz]

43
# extracted from Terachem optimization
Mn 1.5477392634 0.3174699190 16.5612654845
C 3.2535403134 1.3414421858 16.7732304284
N 4.2783155385 1.9118868372 16.9144351650
C -0.1595890847 -0.7023485292 16.3428342108
N -1.1843905467 -1.2695029775 16.1890507887
N 1.8905101113 -0.5161191519 18.5778705829
H 2.8351713101 -0.2046017342 18.8450447069
C 0.9013420760 0.1706807477 19.4657367419
H 1.1749893019 0.0666333032 20.5304560937
H -0.0748170751 -0.3173642285 19.3162947891
C 0.8225844903 1.6720844725 19.0968268673
H 0.1226632711 2.1863285788 19.7786824973
H 1.8112580543 2.1457236600 19.2031049068
N 0.4064577794 1.8346650842 17.6678076361
H -0.5810410236 1.5544761028 17.5858383531
C 0.5602311248 3.2044049077 17.0723311076
H 1.6055794568 3.5120298172 17.2271233713
H -0.0870458309 3.9173612357 17.6151544042
C 0.1977215312 3.2419377617 15.5660740102
H 0.0781373212 4.3055722320 15.2999742416
H -0.7989687081 2.7866781166 15.4096656737
C 1.2122003840 2.6482548805 14.5561595735
H 0.9696278126 3.0234953363 13.5449072094
H 2.2358475682 2.9728624914 14.7984319974
N 1.2079447848 1.1480501220 14.5447584211
H 0.2695527890 0.8244827514 14.2700269079
C 2.2145093879 0.4746290265 13.6663835016
H 3.1845382820 0.9675973317 13.8372116670
H 1.9577033485 0.5866270641 12.5981010036
C 2.2970993267 -1.0291667616 14.0249074255
H 3.0120900883 -1.5326018861 13.3504281191
H 1.3143538948 -1.5098544334 13.8967693445
N 2.6905487091 -1.2016553762 15.4598234069
H 3.6796531882 -0.9324258425 15.5570520999
C 2.5102225735 -2.5721079390 16.0460104610
H 3.1486702773 -3.2923254490 15.5019660837
H 1.4603734117 -2.8576266297 15.8802506524
C 2.8630240658 -2.6278487680 17.5540963302
H 2.9522830631 -3.6964163957 17.8127784702
H 3.8710591030 -2.2012982340 17.7178428630
C 1.8631711013 -2.0155349334 18.5666710645
H 0.8338388056 -2.3230250269 18.3280337919
H 2.1041990218 -2.3952483540 19.5762845612
