# Supplementary material for: Predicting electronic structure properties of transition metal complexes with neural networks
Source: Chem Sci. 2017 May 17;8(7):5137–52. doi: 10.1039/c7sc01247k (PMC6100542; doi:10.1039/c7sc01247k)
Supplement: Supplementary file 2 [file SC-008-C7SC01247K-s002.zip › geometries/csd_optimized_geos/test_17_00_LS.xyz]

43
# extracted from Terachem optimization
Mn 1.5408447813 0.3150372692 16.5599051258
C 3.2419086899 1.1463641291 17.1715507024
N 4.2756874680 1.5794064983 17.5508109057
C -0.1581051881 -0.5232604487 15.9542193812
N -1.1962103133 -0.9590122283 15.5902767115
N 1.5737752620 -0.8745129779 18.2563472428
H 2.4939332857 -0.6732893198 18.6761896417
C 0.5220969348 -0.3116901858 19.1733677425
H 0.6843236813 -0.6604143018 20.2081994160
H -0.4532675853 -0.6899714764 18.8304215876
C 0.5698125020 1.2192418223 19.1100539888
H -0.2228203273 1.6580699317 19.7409948951
H 1.5416730266 1.5993077255 19.4599121977
N 0.4132615366 1.6599819440 17.6812603649
H -0.5599330773 1.4682340593 17.3977668569
C 0.6980687142 3.1209011423 17.4811583806
H 1.7167022969 3.3024911575 17.8560187651
H -0.0078828789 3.7010289944 18.1021061303
C 0.5757012474 3.5590745216 16.0115515972
H 0.6658815765 4.6580756546 15.9913482521
H -0.4352021289 3.3343370392 15.6217257041
C 1.6529426403 2.9948222342 15.0679038791
H 1.5847641074 3.4911812106 14.0837336488
H 2.6586653644 3.1686945161 15.4769161848
N 1.5087381368 1.5115695877 14.8654254190
H 0.5758687373 1.3365767377 14.4612358252
C 2.5289196943 0.9292354175 13.9245400633
H 3.5180579293 1.2975693324 14.2381377579
H 2.3426697641 1.2730961506 12.8923186719
C 2.4669725150 -0.6002680540 13.9990959294
H 3.2381535216 -1.0511155542 13.3505495796
H 1.4821636134 -0.9739982477 13.6794919425
N 2.6621808274 -1.0254351872 15.4266680610
H 3.6376712147 -0.8132456267 15.6863599192
C 2.4115654314 -2.4888425431 15.6513560080
H 3.1175381034 -3.0639573654 15.0259755395
H 1.3903893746 -2.6986785642 15.2989396998
C 2.5705401161 -2.8981408638 17.1256544260
H 2.5342889089 -3.9996378013 17.1675479592
H 3.5741414979 -2.6177329715 17.4975119829
C 1.4762223797 -2.3627193244 18.0665676723
H 0.4759935098 -2.5741035881 17.6609057335
H 1.5642020262 -2.8459705398 19.0556773370
