# Supplementary material for: Predicting electronic structure properties of transition metal complexes with neural networks
Source: Chem Sci. 2017 May 17;8(7):5137–52. doi: 10.1039/c7sc01247k (PMC6100542; doi:10.1039/c7sc01247k)
Supplement: Supplementary file 2 [file SC-008-C7SC01247K-s002.zip › geometries/csd_optimized_geos/test_17_20_HS.xyz]

43
# extracted from Terachem optimization
Mn 1.5447852877 0.3154943621 16.5592670872
C 3.2587841764 1.3357090796 16.7770131300
N 4.2751913525 1.8932712112 16.9215528567
C -0.1728741111 -0.6989334668 16.3445190186
N -1.1957061323 -1.2480881159 16.2138423530
N 1.8699350624 -0.5107186104 18.5603686083
H 2.8060063853 -0.2082780056 18.8378752934
C 0.8794355524 0.1737259217 19.4310098830
H 1.1348265865 0.0639215044 20.4921700058
H -0.0917760443 -0.3042435152 19.2665674047
C 0.8086542156 1.6672824418 19.0668023129
H 0.1008770692 2.1771869101 19.7321315347
H 1.7881643742 2.1399115428 19.1923117254
N 0.4186503945 1.8290782557 17.6409795917
H -0.5629700589 1.5612643460 17.5463867805
C 0.5932707940 3.1912882624 17.0623019209
H 1.6318896207 3.4865943438 17.2357266330
H -0.0510001651 3.8998350241 17.5993422694
C 0.2570914326 3.2510626194 15.5593740053
H 0.1819402300 4.3140960327 15.3030760886
H -0.7471488193 2.8378311201 15.3829015446
C 1.2609113543 2.6343971759 14.5655198673
H 1.0387529849 3.0138350119 13.5592195977
H 2.2815367785 2.9365344948 14.8164088932
N 1.2255420780 1.1454826021 14.5568544996
H 0.2921357683 0.8431379467 14.2710429626
C 2.2225981256 0.4633453072 13.6920928327
H 3.1922184603 0.9423841251 13.8623756526
H 1.9737056430 0.5729297940 12.6291997509
C 2.2896407679 -1.0313560937 14.0541816090
H 2.9995096301 -1.5404803147 13.3906525056
H 1.3088657673 -1.4996280012 13.9215658998
N 2.6711715370 -1.2013610657 15.4819696173
H 3.6541991820 -0.9415955958 15.5846776560
C 2.4864264086 -2.5635628485 16.0590473461
H 3.1238037018 -3.2774987813 15.5207275933
H 1.4449232664 -2.8508734441 15.8905278516
C 2.8278329715 -2.6232957264 17.5608546328
H 2.9008457069 -3.6859327782 17.8199173188
H 3.8337612618 -2.2122428087 17.7318415023
C 1.8308249693 -1.9995868997 18.5571318691
H 0.8079724895 -2.2998558543 18.3120296653
H 2.0576930562 -2.3737685223 19.5643398623
