# Supplementary material for: Predicting electronic structure properties of transition metal complexes with neural networks
Source: Chem Sci. 2017 May 17;8(7):5137–52. doi: 10.1039/c7sc01247k (PMC6100542; doi:10.1039/c7sc01247k)
Supplement: Supplementary file 2 [file SC-008-C7SC01247K-s002.zip › geometries/csd_optimized_geos/test_17_20_LS.xyz]

43
# extracted from Terachem optimization
Mn 1.5396474292 0.3134884539 16.5606016495
C 3.2714080657 1.1272114071 17.1755959120
N 4.2926123322 1.5592789723 17.5454072045
C -0.1877628801 -0.5117358206 15.9522686624
N -1.2091856870 -0.9516811275 15.5924702267
N 1.5587181876 -0.8832291139 18.2332702681
H 2.4766485240 -0.6791084453 18.6351377989
C 0.5285797893 -0.3521781755 19.1726680111
H 0.6941856571 -0.7306341713 20.1882397865
H -0.4468907566 -0.7110344947 18.8307617581
C 0.5842205744 1.1727650526 19.1437750528
H -0.2026134060 1.5990937121 19.7772171742
H 1.5501765605 1.5363132885 19.5072486103
N 0.4426561528 1.6273072478 17.7319662808
H -0.5269637433 1.4659896694 17.4491330651
C 0.7450916534 3.0757145539 17.5466326622
H 1.7640103748 3.2410911356 17.9070992981
H 0.0632097755 3.6620091974 18.1757098308
C 0.6108855395 3.5300127705 16.0904545020
H 0.6975959170 4.6225018788 16.0839198506
H -0.3975021315 3.3096976828 15.7115296412
C 1.6669669072 2.9850097085 15.1249649659
H 1.5865581479 3.5035218647 14.1617195301
H 2.6728319195 3.1497176034 15.5192824398
N 1.5156439478 1.5192992506 14.8931440662
H 0.5775518370 1.3582389425 14.5188971492
C 2.4934574577 0.9637920598 13.9116896107
H 3.4883036126 1.3140051141 14.2050450850
H 2.2849573650 1.3374216709 12.9020476107
C 2.4219704906 -0.5603009973 13.9584044420
H 3.1762968762 -1.0019194128 13.2959685914
H 1.4369074120 -0.9181214408 13.6430193415
N 2.6265979995 -0.9912728454 15.3696078146
H 3.6011206067 -0.7956488218 15.6114300743
C 2.3822099048 -2.4450343751 15.5920533202
H 3.0726846663 -3.0196773818 14.9613450725
H 1.3625125391 -2.6582170097 15.2598681498
C 2.5661537220 -2.8535635518 17.0565788959
H 2.5590115465 -3.9485676912 17.0930043934
H 3.5603212940 -2.5482361221 17.4134706947
C 1.4809694617 -2.3566286046 18.0171105721
H 0.4860783896 -2.5780395282 17.6216994788
H 1.5850659143 -2.8603524339 18.9862399430
