# Supplementary material for: Predicting electronic structure properties of transition metal complexes with neural networks
Source: Chem Sci. 2017 May 17;8(7):5137–52. doi: 10.1039/c7sc01247k (PMC6100542; doi:10.1039/c7sc01247k)
Supplement: Supplementary file 2 [file SC-008-C7SC01247K-s002.zip › geometries/csd_optimized_geos/test_18_00_HS.xyz]

51
# extracted from Terachem optimization
Ni -0.0000008212 0.0000000860 -0.0000000448
O -0.0000009971 1.1592351381 -1.8921827226
N 1.6289381804 1.2785851738 0.5795678183
C 2.9159983421 0.7712632261 -0.0327616621
H 0.7761585668 1.1456668627 -2.4926268288
H 1.7468573133 1.3360333643 1.6027401182
H 1.4651867553 2.2498377204 0.2789955618
H 2.8845272579 1.0736947015 -1.0969744363
H 4.1715650179 1.1440539444 1.6984344657
H 4.1752719466 2.4641146741 0.5104672163
H 5.5454197794 1.1147572041 -1.0715555232
H 6.3493400986 1.1702190746 0.4985475110
C 4.1862485553 1.3657298581 0.6130149886
C 5.4659082579 0.7711511405 -0.0240463229
H -0.7761879270 1.1457153638 -2.4925915012
O 0.0000101758 -1.1592341924 1.8921826550
H -0.7761524446 -1.1456819108 2.4926218106
H 0.7761933514 -1.1457010317 2.4925971050
C 2.9159978087 -0.7712595259 0.0327516773
N 1.6289388661 -1.2785804743 -0.5795810616
N -1.6289361485 1.2785848307 0.5795647540
C -2.9159981977 0.7712612532 -0.0327557855
C -2.9159984082 -0.7712652082 0.0327655034
H -2.8845325618 1.0736868911 -1.0969713231
C -4.1862487618 1.3657279884 0.6130198469
H -4.1715690790 1.1440525266 1.6984401268
H -4.1752728837 2.4641145303 0.5104708175
C -5.4659089277 0.7711510600 -0.0240453560
H -5.5454168758 1.1147576148 -1.0715556675
H -6.3493425456 1.1702184991 0.4985485623
C -5.4659093085 -0.7711524140 0.0240460659
H -5.5454218510 -1.1147582720 1.0715560688
H -6.3493417163 -1.1702188019 -0.4985507322
C -4.1862473676 -1.3657302056 -0.6130140433
N -1.6289363283 -1.2785892860 -0.5795514302
H -1.7468485372 -1.3360374162 -1.6027357972
H -1.4651922666 -2.2498420849 -0.2789789098
H -2.8845362676 -1.0736902499 1.0969809140
H -4.1715641500 -1.1440546281 -1.6984340365
H -4.1752733777 -2.4641163681 -0.5104652506
H -1.7468487478 1.3360230578 1.6027496781
H -1.4651968372 2.2498417028 0.2790020809
H 1.7468573804 -1.3360195197 -1.6027538583
H 1.4651899203 -2.2498366021 -0.2790185225
H 2.8845233349 -1.0736914419 1.0969641458
C 4.1862491232 -1.3657277262 -0.6130205921
H 4.1715699066 -1.1440518238 -1.6984401595
H 4.1752717238 -2.4641127322 -0.5104731823
C 5.4659072350 -0.7711501499 0.0240453826
H 5.5454140965 -1.1147562640 1.0715550271
H 6.3493404136 -1.1702192091 -0.4985450966
