# Supplementary material for: Predicting electronic structure properties of transition metal complexes with neural networks
Source: Chem Sci. 2017 May 17;8(7):5137–52. doi: 10.1039/c7sc01247k (PMC6100542; doi:10.1039/c7sc01247k)
Supplement: Supplementary file 2 [file SC-008-C7SC01247K-s002.zip › geometries/csd_optimized_geos/test_18_00_LS.xyz]

51
# extracted from Terachem optimization
Ni 0.0000097093 -0.0000031523 -0.0000018319
O -0.0001058329 0.7950918182 -2.8035010913
N 1.4404596004 1.2236589705 0.5413271952
C 2.7591294884 0.7653050891 -0.0501297111
H 0.7612491014 1.0172383056 -3.3827922722
H 1.4843043542 1.1790501632 1.5730704971
H 1.2749757976 2.2124404575 0.3010334847
H 2.7177618457 1.0526131971 -1.1159539496
H 3.9975367123 1.1832246288 1.6863742796
H 4.0036953896 2.4816342771 0.4704477198
H 5.3584576868 1.0951537588 -1.0921903777
H 6.1729663959 1.1760872796 0.4730020843
C 4.0106617026 1.3860226072 0.5983041225
C 5.2856522909 0.7709515530 -0.0379497154
H -0.7613716567 1.0173928782 -3.3828499670
O 0.0001617097 -0.7950911691 2.8035002061
H -0.7612243058 -1.0172504785 3.3827459624
H 0.7613975695 -1.0173775379 3.3828944196
C 2.7591301174 -0.7653197506 0.0501361177
N 1.4403925969 -1.2236287255 -0.5413146279
N -1.4404005614 1.2236318012 0.5413156094
C -2.7591448595 0.7653187123 -0.0501359105
C -2.7591423357 -0.7653066006 0.0501297215
H -2.7177571763 1.0526050725 -1.1159727437
C -4.0107174714 1.3860212658 0.5983026556
H -3.9975198128 1.1832259683 1.6863842160
H -4.0036700250 2.4816505706 0.4704533114
C -5.2856981053 0.7708796586 -0.0379678733
H -5.3584481502 1.0951720586 -1.0921887245
H -6.1729534654 1.1761235163 0.4730181715
C -5.2856591177 -0.7709458326 0.0379507537
H -5.3584609462 -1.0951550464 1.0921866879
H -6.1729652686 -1.1760874755 -0.4730004103
C -4.0106768753 -1.3860227704 -0.5983048453
N -1.4404612147 -1.2236605017 -0.5413278349
H -1.4843118466 -1.1790545372 -1.5730725114
H -1.2749781373 -2.2124423933 -0.3010297155
H -2.7177665583 -1.0526140436 1.1159549894
H -3.9975387461 -1.1832242295 -1.6863747531
H -4.0036970757 -2.4816344421 -0.4704488141
H -1.4842964021 1.1790477424 1.5730658893
H -1.2749452537 2.2124121371 0.3009777289
H 1.4842898468 -1.1790436810 -1.5730631176
H 1.2749436096 -2.2124084035 -0.3009809294
H 2.7177532885 -1.0526034017 1.1159729953
C 4.0107036672 -1.3860217088 -0.5983014688
H 3.9975175687 -1.1832263882 -1.6863836456
H 4.0036674803 -2.4816518910 -0.4704518124
C 5.2856942546 -0.7708805528 0.0379680021
H 5.3584445914 -1.0951722718 1.0921924836
H 6.1729549662 -1.1761264326 -0.4730206636
