# Supplementary material for: Predicting electronic structure properties of transition metal complexes with neural networks
Source: Chem Sci. 2017 May 17;8(7):5137–52. doi: 10.1039/c7sc01247k (PMC6100542; doi:10.1039/c7sc01247k)
Supplement: Supplementary file 2 [file SC-008-C7SC01247K-s002.zip › geometries/csd_optimized_geos/test_18_20_HS.xyz]

51
# extracted from Terachem optimization
Ni -0.0000033118 0.0000004766 0.0000002515
O -0.0000170544 0.8282563826 -2.0634025683
N 1.6151254672 1.2747375760 0.5552853585
C 2.8942566367 0.7665320898 -0.0392723594
H 0.7705637076 1.2427584194 -2.4873691955
H 1.6931632375 1.2706500551 1.5758890636
H 1.4938046263 2.2588720143 0.3093890973
H 2.8702409648 1.0536438964 -1.1006551651
H 4.1426829007 1.1488985199 1.6795261063
H 4.1453447527 2.4523660219 0.4914993562
H 5.5024859926 1.0958794102 -1.0771212100
H 6.3083406240 1.1682621123 0.4798280345
C 4.1565107926 1.3613552091 0.5997656218
C 5.4280019467 0.7669660120 -0.0316754156
H -0.7705883951 1.2428299361 -2.4873159496
O 0.0000146116 -0.8282564905 2.0634027709
H -0.7705614125 -1.2427761279 2.4873602855
H 0.7705905609 -1.2428133621 2.4873243148
C 2.8942568604 -0.7665287896 0.0392636597
N 1.6151251828 -1.2747340072 -0.5552962071
N -1.6151246633 1.2747338895 0.5552989739
C -2.8942541640 0.7665281100 -0.0392652144
C -2.8942543311 -0.7665314762 0.0392736507
H -2.8702373838 1.0536412359 -1.1006476193
C -4.1565086537 1.3613531056 0.5997697338
H -4.1426872289 1.1488979879 1.6795307506
H -4.1453461361 2.4523652344 0.4915023921
C -5.4280021872 0.7669651061 -0.0316742535
H -5.5024840197 1.0958785362 -1.0771205212
H -6.3083429871 1.1682613457 0.4798283048
C -5.4280026295 -0.7669669415 0.0316755305
H -5.5024888983 -1.0958800880 1.0771214825
H -6.3083421472 -1.1682621966 -0.4798302493
C -4.1565068240 -1.3613558145 -0.5997636772
N -1.6151243107 -1.2747366160 -0.5552875403
H -1.6931674852 -1.2706530653 -1.5758949258
H -1.4938014889 -2.2588686067 -0.3093890912
H -2.8702393228 -1.0536437083 1.1006562579
H -4.1426827721 -1.1489013970 -1.6795245849
H -4.1453455246 -2.4523676481 -0.4914956110
H -1.6931703313 1.2706481256 1.5759062658
H -1.4938029196 2.2588674966 0.3094042349
H 1.6931655443 -1.2706450613 -1.5759000264
H 1.4938062732 -2.2588701744 -0.3094048481
H 2.8702390701 -1.0536407851 1.1006466890
C 4.1565116518 -1.3613526787 -0.5997715429
H 4.1426868082 -1.1488949403 -1.6795317126
H 4.1453446658 -2.4523634361 -0.4915062974
C 5.4280011918 -0.7669647458 0.0316739995
H 5.5024813719 -1.0958783733 1.0771198885
H 6.3083412239 -1.1682617663 -0.4798263070
