# Supplementary material for: Predicting electronic structure properties of transition metal complexes with neural networks
Source: Chem Sci. 2017 May 17;8(7):5137–52. doi: 10.1039/c7sc01247k (PMC6100542; doi:10.1039/c7sc01247k)
Supplement: Supplementary file 2 [file SC-008-C7SC01247K-s002.zip › geometries/csd_optimized_geos/test_18_20_LS.xyz]

51
# extracted from Terachem optimization
Ni -0.0000036864 -0.0000000284 0.0000000284
O -0.0000025632 0.8185032167 -2.5877672407
N 1.4787232286 1.2340939539 0.5461706546
C 2.7762388869 0.7632614304 -0.0444591247
H 0.7589286284 1.0795024700 -3.1369414499
H 1.5329930933 1.2028396816 1.5689299419
H 1.3245498232 2.2154485989 0.3050415825
H 2.7402776205 1.0503696081 -1.1039090494
H 4.0145211710 1.1570973203 1.6799030371
H 4.0182256280 2.4596622751 0.4877427804
H 5.3699875124 1.0939440277 -1.0802566985
H 6.1775286550 1.1696293211 0.4761946801
C 4.0273155876 1.3691592354 0.6003788990
C 5.2968223875 0.7674703095 -0.0337959211
H -0.7589642102 1.0793745766 -3.1369607755
O 0.0000077911 -0.8185031611 2.5877675356
H -0.7589259407 -1.0794979767 3.1369401694
H 0.7589658320 -1.0793792415 3.1369639614
C 2.7762485288 -0.7632448295 0.0444361486
N 1.4787448002 -1.2340980307 -0.5461801958
N -1.4787486583 1.2340998858 0.5461797504
C -2.7762504275 0.7632453035 -0.0444365860
C -2.7762405569 -0.7632616600 0.0444592882
H -2.7402763513 1.0503343275 -1.1038861607
C -4.0273279933 1.3691223377 0.6003870008
H -4.0145356071 1.1570627295 1.6799034480
H -4.0182288057 2.4596157237 0.4877740396
C -5.2968200664 0.7674507929 -0.0338028018
H -5.3699692907 1.0939154049 -1.0802672399
H -6.1775289566 1.1695973191 0.4761901339
C -5.2968215216 -0.7674705061 0.0337960732
H -5.3699893658 -1.0939448217 1.0802565565
H -6.1775270296 -1.1696290787 -0.4761945505
C -4.0273160218 -1.3691590449 -0.6003797099
N -1.4787263972 -1.2340950696 -0.5461694422
H -1.5329927808 -1.2028402371 -1.5689285670
H -1.3245479798 -2.2154486283 -0.3050391688
H -2.7402771478 -1.0503692028 1.1039094374
H -4.0145206608 -1.1570970173 -1.6799042929
H -4.0182254204 -2.4596616702 -0.4877425336
H -1.5329316136 1.2027192944 1.5689366432
H -1.3245833434 2.2154705495 0.3050853385
H 1.5329319546 -1.2027179708 -1.5689370843
H 1.3245842200 -2.2154699125 -0.3050875903
H 2.7402769024 -1.0503344447 1.1038853813
C 4.0273269774 -1.3691228415 -0.6003869562
H 4.0145355857 -1.1570626859 -1.6799028501
H 4.0182284485 -2.4596167226 -0.4877748479
C 5.2968207271 -0.7674513725 0.0338022660
H 5.3699682258 -1.0939153764 1.0802670353
H 6.1775301810 -1.1695982297 -0.4761909146
