# Supplementary material for: Predicting electronic structure properties of transition metal complexes with neural networks
Source: Chem Sci. 2017 May 17;8(7):5137–52. doi: 10.1039/c7sc01247k (PMC6100542; doi:10.1039/c7sc01247k)
Supplement: Supplementary file 2 [file SC-008-C7SC01247K-s002.zip › geometries/csd_optimized_geos/test_19_00_HS.xyz]

43
	Energy:     661.5625434
Fe        -0.51440        0.00926        4.39637
O         -1.52170       -0.62963        2.93791
O         -0.41786        1.75078        3.63844
O          1.09699       -0.49048        3.48340
O         -0.65328       -1.77033        5.20356
O         -2.11327        0.52377        5.24708
O          0.46640        0.61508        5.91404
C         -1.68275       -0.11487        1.75999
C         -1.13439        1.10813        1.40961
C         -0.27232        1.90987        2.27293
C         -2.43321       -0.89893        0.71011
C         -0.27466        3.40187        1.93682
C          2.12596       -0.96418        4.27399
C          1.77126       -2.13762        5.09843
C          0.32516       -2.67573        5.11023
C          3.41843       -1.09498        3.43690
C          0.19406       -3.67867        6.25293
C         -2.40343        0.37921        6.49194
C         -1.40333        0.09015        7.42876
C          0.05393        0.10736        7.13214
C         -3.86317        0.51243        6.88150
C          0.94162        0.67944        8.24820
F         -1.56452       -1.22633       -0.31726
F         -3.49790       -0.18137        0.19827
F         -2.90514       -2.07214        1.27188
F         -1.39461        3.99202        2.52733
F          0.85158        4.01065        2.44866
F         -0.32613        3.63483        0.57842
F          4.02891        0.12900        3.27965
F          3.08281       -1.57823        2.16854
F          4.33020       -1.96865        3.99604
F          0.32199       -2.97743        7.45292
F          1.15776       -4.66750        6.22489
F         -1.05250       -4.26664        6.23007
F         -4.11699        0.32138        8.22783
F         -4.60873       -0.39983        6.15146
F         -4.27284        1.78414        6.52906
F          1.44733        1.91757        7.84134
F          2.00674       -0.15278        8.49617
F          0.24530        0.88198        9.42542
H         -1.73408       -0.08832        8.40223
H          2.49059       -2.63390        5.69776
H         -1.41450        1.48424        0.47301
