# Supplementary material for: Predicting electronic structure properties of transition metal complexes with neural networks
Source: Chem Sci. 2017 May 17;8(7):5137–52. doi: 10.1039/c7sc01247k (PMC6100542; doi:10.1039/c7sc01247k)
Supplement: Supplementary file 2 [file SC-008-C7SC01247K-s002.zip › geometries/csd_optimized_geos/test_19_20_HS.xyz]

43
# extracted from Terachem optimization
Fe -0.5894249520 -0.2175084783 4.5173691007
O -1.5056818125 -0.7345012936 2.8361933267
O -0.4188102168 1.6415963118 3.6955980720
O 1.2213667659 -0.5674897156 3.6668210975
O -0.3740595291 -2.0089215490 5.3810042513
O -2.3896695058 0.0361599634 5.3562247319
O 0.2082845873 0.6518805755 6.1607679365
C -1.5155265951 -0.1437933995 1.7137180947
C -1.0259738274 1.1329816193 1.4432549137
C -0.5219054355 1.9405829235 2.4735674817
C -2.1485452242 -0.9778317395 0.5883089418
C -0.0804698794 3.3785450460 2.1396018483
C 2.0504571875 -1.4869610153 3.9227184048
C 1.8676104553 -2.5656022588 4.7970276592
C 0.6531498773 -2.7478935959 5.4600429905
C 3.3632577456 -1.3815090243 3.1262928115
C 0.4879802042 -3.9346468369 6.4236177544
C -2.6519312417 0.3921648067 6.5443519734
C -1.7486984838 0.8389469773 7.5124393511
C -0.3823227776 0.9627766094 7.2341611538
C -4.1535865317 0.3627993373 6.8852106809
C 0.5559053662 1.5479614785 8.3056792483
F -1.4071539842 -2.0780754846 0.3673555911
F -2.2434199742 -0.2909436250 -0.5651222479
F -3.3827527694 -1.3646646922 0.9482212456
F -1.0089072993 4.2552835914 2.5670662312
F 1.0777691856 3.6587662764 2.7496840810
F 0.0816385214 3.5565640637 0.8129213553
F 3.8754172397 -0.1473802142 3.2245285761
F 3.1171776106 -1.6341068464 1.8274441403
F 4.2863659672 -2.2631651637 3.5569840810
F 0.4525118204 -3.4720285060 7.6892945536
F 1.5049910978 -4.8113874967 6.3316658544
F -0.6550689044 -4.5891036977 6.1785490416
F -4.3663800826 0.5020772109 8.2091374543
F -4.7016216099 -0.7908393836 6.4869679136
F -4.7755574456 1.3773166793 6.2552410772
F 1.1848513061 2.6248567411 7.8119970053
F 1.4802607573 0.6354120406 8.6553755483
F -0.1083722521 1.9113761857 9.4187054810
H -2.1161659636 1.1310591087 8.4838829257
H 2.6642042574 -3.2800619994 4.9365007266
H -1.0798845663 1.5239290036 0.4385975519
