# Supplementary material for: Predicting electronic structure properties of transition metal complexes with neural networks
Source: Chem Sci. 2017 May 17;8(7):5137–52. doi: 10.1039/c7sc01247k (PMC6100542; doi:10.1039/c7sc01247k)
Supplement: Supplementary file 2 [file SC-008-C7SC01247K-s002.zip › geometries/csd_optimized_geos/test_2_00_HS.xyz]

148
# extracted from Terachem optimization
Co 15.0008045828 22.9486908377 13.5513546073
O 9.6248038353 19.1071520441 14.2979222018
O 10.1147142178 21.2609628428 14.9096733141
O 11.1685867352 17.9410833136 9.1446030792
O 9.0938380058 17.7223104721 10.0774377035
O 10.7355039351 23.7251414120 11.3705871808
O 9.6967819215 25.3700996622 15.0481618260
O 14.5399718649 31.0759796385 12.1940445628
O 14.2125735342 31.5945470917 14.4115067467
O 21.5727871659 25.0469965607 11.9124771893
O 22.4450592286 22.9410593252 11.9837278048
O 20.8547163788 17.3854720124 13.7026124422
O 21.1997962658 19.1056618020 12.2335440844
O 15.7768025641 16.5897747938 12.0672923940
O 14.3521040595 15.4794187208 13.4710926297
N 16.7828406285 23.4297565482 11.0217102284
N 13.4122359110 22.9641451723 16.2633044573
N 13.7194672536 21.8513809660 12.7465169715
N 13.8396153746 24.7689202169 13.0914430591
N 16.4208061803 24.0135276087 14.4440006018
N 15.8450865607 21.2151307935 14.0875031027
N 11.6007622919 24.5691460518 13.9763322531
C 13.9455932040 20.3824411769 12.7196703867
C 16.0770430244 23.2029089405 11.9434927018
C 14.0199187298 22.9549169033 15.2475955059
C 12.4414664935 19.8131566719 12.8280967735
C 11.6113902431 20.8834937958 11.9895064657
C 12.3253923552 22.1958558426 12.4673391002
C 12.1390531222 23.5776243218 11.7095204254
C 12.3952944149 24.7535787049 12.7533549483
C 12.0115314654 26.2791814274 12.3987585451
C 13.1072334007 27.0189772446 13.2895494442
C 14.2289813662 25.9593554624 13.3655754591
C 15.6383943537 26.3113210533 13.7812178433
C 16.5653394425 25.2995873817 14.4251813635
C 17.8551598336 25.7840957878 15.1119774205
C 18.7079492685 24.4520015653 15.0020723936
C 17.5543216105 23.3956424038 15.2215151194
C 17.8765637619 21.8950349816 15.1564685709
C 16.9964700569 20.8913951188 14.6940744809
C 17.0674137296 19.3467581637 14.9298080919
C 15.9185112517 18.8492290980 13.9492466863
C 14.9411039357 20.0637070394 13.9313400984
C 14.6631442779 20.0249300902 11.3843660343
C 12.2484797853 18.3662925158 12.3415485562
C 11.9587869025 19.8801045781 14.3438073737
C 10.4446624365 19.9916586154 14.5116100136
C 8.7006296254 21.5548446176 15.0686051667
C 11.3927347446 20.6243664485 10.4619688145
C 10.0588158545 19.8981256706 10.1211141157
C 10.2110772188 18.4301314012 9.7306851376
C 9.1070846135 16.3225216079 9.6944773119
C 13.0385815765 23.6906933312 10.4622490077
C 12.0699820245 26.7309070368 10.9305568155
C 10.5914296742 26.4402724023 12.9894156928
C 10.5272936976 25.4241508276 14.1427310721
C 13.5709704646 28.3886524423 12.8775559036
C 13.6105087455 29.4417675705 13.7238175915
C 14.1631121194 30.7601948650 13.3183047995
C 14.7671521198 32.9124765700 14.1712681943
C 17.5411117031 26.1512698507 16.5977526561
C 18.4755549058 27.0362529107 14.4481402288
C 19.4322469751 24.3698777964 13.6300737369
C 20.6278678223 23.4074905622 13.4742694755
C 21.5634348532 23.9120982816 12.3707855038
C 23.4186735791 23.3763803348 10.9968975881
C 19.0921805870 21.5642425112 16.0039864990
C 16.7075932592 19.0764467240 16.4231487252
C 18.4042382271 18.6233950207 14.5944054987
C 19.0371811861 18.9546181125 13.2247373460
C 20.4415138107 18.3706951623 13.1059800152
C 22.5593481433 18.6320747526 12.0518471346
C 15.3260091537 17.4701964631 14.3164347181
C 15.1907337337 16.5064598182 13.1384488268
C 14.2161645880 14.4389088092 12.4642955635
H 10.6298736922 23.3953108497 10.4550875584
H 11.8761474338 23.9086310675 14.7111974795
H 10.5947402237 20.9329565971 12.4042249296
H 11.8460332752 22.3816537303 13.4443602288
H 12.7107960890 27.0964455671 14.3220842560
H 16.1636053456 26.6916991818 12.8806613275
H 15.5914888773 27.1961090857 14.4416512210
H 19.4426772275 24.4083139088 15.8242516373
H 17.2329215428 23.5060348249 16.2808062955
H 16.3714323073 18.7577556728 12.9513773975
H 14.3286854995 20.0352721826 14.8514393086
H 14.1104619481 20.3945162118 10.5112935803
H 14.8051889324 18.9397815812 11.2756570813
H 15.6475350928 20.5147129755 11.3652102998
H 12.5253992005 18.2202836553 11.2899951287
H 11.1927752225 18.0766092657 12.4710713485
H 12.8408171668 17.6645646504 12.9479440558
H 12.4116076359 20.7235649058 14.8812428304
H 12.2627942692 18.9496063134 14.8507821321
H 8.6617629571 22.6304446505 15.2814690601
H 8.2823376753 20.9705979003 15.9019254631
H 8.1506238655 21.3136881287 14.1461774170
H 11.3731488932 21.5930775586 9.9474425282
H 12.2119983932 20.0661130618 9.9899365619
H 9.3213169461 19.9745465941 10.9343704018
H 9.5946954255 20.3820524071 9.2415205229
H 8.1607864960 15.9123856890 10.0692208656
H 9.9639767677 15.8073202555 10.1539243283
H 9.1717271129 16.2201981778 8.6005943325
H 13.0185690829 22.7647603519 9.8675549056
H 14.0877952498 23.8553796379 10.7380365112
H 12.7081633031 24.5147502784 9.8162698654
H 11.3500392842 26.1591411160 10.3299587882
H 13.0695673166 26.6247967600 10.4804954660
H 11.7862390241 27.7941994764 10.8619779196
H 9.8297434135 26.1718067219 12.2394100855
H 10.3734909738 27.4554266579 13.3554467940
H 13.9505664903 28.5313564284 11.8596545153
H 13.2566135434 29.3563719822 14.7557800553
H 15.1128639912 33.2746217473 15.1487800856
H 13.9855080132 33.5814859744 13.7774706558
H 15.5931271417 32.8566682320 13.4484426787
H 16.8479444046 27.0075033051 16.6462175913
H 18.4699096015 26.4475165296 17.1126692098
H 17.0831875398 25.3295783267 17.1686518254
H 18.5856964612 26.9422876506 13.3586126830
H 19.4743134063 27.2369353726 14.8710888142
H 17.8546764914 27.9251775805 14.6459022145
H 18.7037349433 24.1654184980 12.8275426080
H 19.8503837372 25.3606894435 13.4126363655
H 21.2397167583 23.3656575356 14.3960991729
H 20.3360675358 22.3711676848 13.2446878669
H 24.1593820934 22.5683872499 10.9364302800
H 23.8918237198 24.3198548149 11.3074526728
H 22.9331398456 23.5266862960 10.0202998845
H 19.1151739778 20.5159027111 16.3165670916
H 19.1106541741 22.1799813226 16.9237101033
H 20.0441454515 21.7651021199 15.4832583296
H 15.6994209734 19.4429733475 16.6763959456
H 17.4176991936 19.5749843874 17.0995859210
H 16.7484991892 18.0002956175 16.6576727745
H 19.1505065905 18.8097856114 15.3823967100
H 18.2249354914 17.5346530169 14.6410935351
H 18.4357160304 18.5286457977 12.4013315393
H 19.0803628837 20.0394731198 13.0395556327
H 23.0458950423 19.3908524365 11.4277608365
H 22.5670573052 17.6541772814 11.5472600135
H 23.0694538287 18.5357113453 13.0217300964
H 15.9892314239 16.9426003577 15.0254511510
H 14.3581260118 17.5468045145 14.8362511679
H 13.4754609995 13.7388708158 12.8721173323
H 15.1806790208 13.9338669708 12.3019944333
H 13.8673717710 14.8680081698 11.5135827114
