# Supplementary material for: Predicting electronic structure properties of transition metal complexes with neural networks
Source: Chem Sci. 2017 May 17;8(7):5137–52. doi: 10.1039/c7sc01247k (PMC6100542; doi:10.1039/c7sc01247k)
Supplement: Supplementary file 2 [file SC-008-C7SC01247K-s002.zip › geometries/csd_optimized_geos/test_2_00_LS.xyz]

148
# extracted from Terachem optimization
Co 15.0095164826 23.0434281139 13.7412485033
O 10.1713318315 18.1029584800 14.1833572834
O 10.0759369847 20.0812519858 15.3177046346
O 11.2041466010 18.7952805500 8.6783606912
O 8.9472652545 18.5258055447 8.9020889324
O 10.5319649510 23.7448537140 12.1829938099
O 10.2096170801 25.5523558921 16.0460650525
O 14.3158545872 30.8731338978 11.8318417478
O 13.5833308556 31.8336160834 13.7818176812
O 21.8153212096 24.3282505394 11.8511507264
O 21.5079861999 22.0787293317 11.6130291676
O 21.3802334522 19.6215192226 14.3677488596
O 21.2938305861 18.5694743473 12.3477545690
O 16.4161075341 16.9234664857 11.8580557485
O 14.8299442689 15.6825205654 12.9375363602
N 16.5732129346 23.6992347492 11.1102097417
N 13.6223768674 22.5785354880 16.4965001843
N 13.7072652172 21.9043718373 12.8974045535
N 13.8759158221 24.7070034350 13.4636297951
N 16.4869611894 24.1186582033 14.5557195284
N 15.9084168662 21.3876938360 14.0757384884
N 11.7452169073 24.5441111862 14.6160159384
C 14.0192003954 20.4753112900 12.7689633432
C 15.9578720330 23.3666479746 12.0634824609
C 14.1635903714 22.7844524730 15.4650074094
C 12.5746830939 19.7569776308 12.8901127278
C 11.5883653098 20.8861246155 12.3477704988
C 12.2857475942 22.1768529634 12.9220933094
C 11.9686827708 23.5713840586 12.2790723728
C 12.3737106857 24.7039125117 13.3072383524
C 11.9710212550 26.2239770839 12.9563480994
C 13.2128951652 26.9822211267 13.5861944390
C 14.3105194661 25.9199274465 13.5412955028
C 15.7633701254 26.2900699869 13.6118197245
C 16.6820143943 25.3867830704 14.3853676007
C 18.0001512665 25.9119270846 14.9698116123
C 18.8110535767 24.5568184027 14.9808789867
C 17.6406009476 23.5531885460 15.3360371943
C 17.9144158174 22.0620627476 15.3046735580
C 17.0539948481 21.1106486080 14.7551551469
C 17.1495625021 19.5610265743 14.9576159017
C 16.1110090495 19.0550615980 13.8847114762
C 15.0551484982 20.1891970797 13.9294211704
C 14.7292465642 20.2063024916 11.4074484663
C 12.5048562861 18.4097682366 12.1341923755
C 12.1950326226 19.4862368990 14.4019432579
C 10.7270497179 19.1135528120 14.6019523381
C 8.6672408014 19.8246478616 15.5658486897
C 11.2279217919 20.7828364285 10.8335885500
C 10.0330221276 19.8244566369 10.5761162794
C 10.1643845685 19.0207591362 9.2846863028
C 8.9829971865 17.6364629810 7.7541723092
C 12.6861073022 23.7284172629 10.9098214194
C 11.7648409809 26.6107962667 11.4807364311
C 10.6921462744 26.4641631479 13.7872261720
C 10.8115268952 25.5021018675 14.9781005317
C 13.5756026567 28.3142486597 12.9863247391
C 13.4503000144 29.4958456447 13.6260959654
C 13.8352349255 30.7691215060 12.9555830466
C 13.9463817641 33.1296584082 13.2406415359
C 17.7509209980 26.4440550357 16.4166319612
C 18.6283168991 27.0629730166 14.1449515426
C 19.5117947073 24.3154685622 13.6205663665
C 20.4951646746 23.1288122186 13.5234551543
C 21.3412627081 23.2762158656 12.2596135934
C 22.2571178018 22.1679266093 10.3699814352
C 19.0786373017 21.6879357136 16.2155938049
C 16.6692979859 19.2357520215 16.4063638536
C 18.5422244787 18.9103783436 14.7338550015
C 19.2025373744 19.1555562701 13.3532994281
C 20.7244343870 19.1456244750 13.4454734045
C 22.7452175626 18.6259458865 12.3203809831
C 15.6327629503 17.5988497253 14.0897554943
C 15.6860790908 16.7420052159 12.8247261555
C 14.8480170988 14.7453453743 11.8255144510
H 10.2161839114 23.1209653738 11.4979007586
H 12.0583161656 23.8354102707 15.2876028458
H 10.6263666338 20.8107423122 12.8787515691
H 11.9068542964 22.2407470463 13.9635772811
H 13.0081368442 27.1373171307 14.6655010661
H 16.1440107570 26.3055664290 12.5670960299
H 15.8567426134 27.3234752278 13.9796729254
H 19.5591048561 24.5736556015 15.7908818709
H 17.3778543292 23.7549643295 16.3967248202
H 16.6074096198 19.1000400907 12.9040086393
H 14.4655831245 20.0966075351 14.8552023645
H 14.1119741363 20.5313565412 10.5595431241
H 14.9780948434 19.1439436132 11.2689713142
H 15.6579133761 20.7943681297 11.3744702140
H 12.6332581842 18.5136982503 11.0486050805
H 11.5489588649 17.9053056663 12.3302601831
H 13.2874094537 17.7291384369 12.4989432996
H 12.4169989428 20.3518763967 15.0397380880
H 12.7795673392 18.6299065173 14.7768702660
H 8.3201009427 20.6776245300 16.1610140132
H 8.5397173084 18.8815488972 16.1177880839
H 8.1161782029 19.7585424698 14.6154794095
H 10.9570336743 21.7682904213 10.4224993101
H 12.0808622468 20.4519512186 10.2264512711
H 9.9368174606 19.0846211767 11.3898262464
H 9.0703849972 20.3621882693 10.5612652863
H 7.9476124308 17.3021388724 7.6135211981
H 9.6454349820 16.7803989008 7.9510430313
H 9.3442783245 18.1696451889 6.8621949207
H 12.8678523525 22.7549807223 10.4387993973
H 13.6773590135 24.1888576013 11.0163626508
H 12.0808057457 24.3348600242 10.2233430837
H 10.9316723828 26.0388302002 11.0519137030
H 12.6596171734 26.4521300826 10.8607530464
H 11.5037238770 27.6805323670 11.4258859799
H 9.8016287042 26.1884115866 13.2001769332
H 10.5730363171 27.5034808158 14.1291144008
H 13.9633973184 28.3336084968 11.9616050788
H 13.0651202145 29.5636898190 14.6478650919
H 13.6546156590 33.8573936424 14.0079282930
H 13.4110827691 33.3196106009 12.2983886257
H 15.0293108701 33.1770026194 13.0500747216
H 17.0549735793 27.2993081011 16.4044199255
H 18.7018802204 26.7946756490 16.8500450088
H 17.3299737166 25.6828150108 17.0905072865
H 18.6787584249 26.8476113085 13.0681299072
H 19.6536331688 27.2621175585 14.4975190581
H 18.0561510420 27.9956689259 14.2796794994
H 18.7568757996 24.2152930564 12.8206435682
H 20.1035218150 25.2108805239 13.3811897080
H 21.1906444506 23.1286149019 14.3832557108
H 19.9830150360 22.1597589452 13.5176796340
H 22.2614068222 21.1495700828 9.9624461780
H 23.2829015173 22.5192326137 10.5578136127
H 21.7635519377 22.8632042867 9.6753797418
H 18.7771474788 20.9948683472 17.0179435089
H 19.4798459015 22.5803575796 16.7196599189
H 19.9218512262 21.2151087703 15.6852733713
H 15.6915799510 19.6888718909 16.6330342929
H 17.3820521954 19.6080346441 17.1556647452
H 16.5866451423 18.1478031306 16.5664019497
H 19.2356634746 19.2355255087 15.5194930368
H 18.4271967192 17.8204387538 14.8808483195
H 18.8651223085 18.4334064065 12.5960401553
H 18.9299698767 20.1582341600 12.9732170740
H 23.0350289488 18.1567639541 11.3716538430
H 23.1704948157 18.0745392924 13.1723801299
H 23.0827250581 19.6716961751 12.3637357164
H 16.2968478080 17.0743569587 14.8018913926
H 14.6293133791 17.5282973356 14.5350642175
H 14.1140389144 13.9742217093 12.0894189481
H 15.8506001551 14.3078306098 11.7064313070
H 14.5632567525 15.2520997532 10.8915361491
