# Supplementary material for: Predicting electronic structure properties of transition metal complexes with neural networks
Source: Chem Sci. 2017 May 17;8(7):5137–52. doi: 10.1039/c7sc01247k (PMC6100542; doi:10.1039/c7sc01247k)
Supplement: Supplementary file 2 [file SC-008-C7SC01247K-s002.zip › geometries/csd_optimized_geos/test_2_20_HS.xyz]

148
# extracted from Terachem optimization
Co 15.0383681108 23.0317019390 13.7996769190
O 10.2693176137 18.1696178109 14.3000883767
O 10.1734493637 20.1954294001 15.2915410483
O 11.1630455031 18.8419004820 8.5591828454
O 8.9370814696 18.6668941117 8.9041743701
O 10.6785274375 23.5875882691 11.9192428062
O 9.9174671352 25.4074471151 15.6570473640
O 14.2546517810 30.8756438146 11.8947602092
O 13.4137237711 31.8237883155 13.7726750651
O 21.4518765518 24.1722627403 11.5946033295
O 20.9267025604 21.9752199697 11.5164693043
O 21.4560121216 19.7468611752 14.2694856385
O 21.3502906815 18.7346708384 12.2575965088
O 16.4824443438 16.9412522570 11.8918954441
O 15.0193846879 15.6239641645 12.9979361558
N 16.7107982936 23.6257941798 11.2291207250
N 13.5031402489 22.6821048479 16.5032521570
N 13.8031745158 21.8670392847 13.0127740826
N 13.8177766532 24.7801342341 13.4418313029
N 16.4472430687 24.1340571595 14.6801878709
N 16.0062611858 21.3018731065 14.2465997695
N 11.6481463377 24.5166205697 14.4164017280
C 14.1298865304 20.4353661747 12.8778294097
C 16.0578232458 23.3549928500 12.1632012403
C 14.1092188489 22.8341260482 15.5116750741
C 12.6962112007 19.7271162052 12.9691780445
C 11.7277851011 20.8140939359 12.3364502790
C 12.3872921872 22.1336884669 12.8531643435
C 12.0959787894 23.5167966153 12.1512295061
C 12.3738685463 24.7049348156 13.1650298478
C 11.9297741691 26.1920244544 12.7878602054
C 13.0556309093 27.0016883958 13.5547396501
C 14.1892621725 25.9784561796 13.6421501273
C 15.6064632398 26.3787422572 13.9687263852
C 16.5892533887 25.4043349611 14.5809872379
C 17.9281887031 25.9202943909 15.1223060129
C 18.7586364762 24.5890761127 15.0435138667
C 17.6278971789 23.5550204620 15.3898880116
C 17.9609272524 22.0605947676 15.3592787738
C 17.1457291578 21.0220081669 14.8480811102
C 17.2990159676 19.4849419291 15.0188729738
C 16.2357957949 18.9936433138 13.9602955802
C 15.1731261788 20.1191957689 14.0358391925
C 14.8314071901 20.2239593982 11.5150391438
C 12.6570053099 18.3546605801 12.2745951887
C 12.2886393560 19.5263936685 14.4717591318
C 10.8193877981 19.1916022029 14.6616306999
C 8.7684835032 19.9919251789 15.5233382947
C 11.4088321748 20.6370278372 10.8315278734
C 10.1942668860 19.7162337392 10.6110866271
C 10.1864995984 19.0511627844 9.2487748848
C 8.8291330967 17.9472783046 7.6646943444
C 12.9133299334 23.6503127018 10.8560357806
C 11.8682748846 26.5784711286 11.3085105196
C 10.5649934581 26.3500306299 13.4760065323
C 10.6255568107 25.3976225089 14.6675791279
C 13.4464790492 28.3305054793 12.9817552619
C 13.2760532795 29.5015990132 13.6090903050
C 13.7073666426 30.7712959293 12.9748963365
C 13.8025505752 33.1086425174 13.2630706053
C 17.7443198293 26.3897646172 16.5891111507
C 18.5070724985 27.0978205869 14.3165894973
C 19.4072238303 24.4067588383 13.6557514561
C 20.2832886111 23.1611503867 13.4677515437
C 20.9526548520 23.1930837754 12.1056771239
C 21.4801394909 21.9175870489 10.1906617916
C 19.1519863297 21.7390401951 16.2380366545
C 16.8840209391 19.1086748358 16.4630032039
C 18.6936511601 18.8892931831 14.7256266214
C 19.2845913096 19.1992196716 13.3349997615
C 20.7990216611 19.2628199069 13.3673417278
C 22.7831626660 18.8222542481 12.1810124070
C 15.7752930561 17.5396261393 14.1483311616
C 15.8078170246 16.7105882641 12.8745514944
C 15.0279765558 14.7153391696 11.8812409447
H 10.5195678713 23.4403877450 10.9755571926
H 11.9774918836 23.8803901868 15.1396762049
H 10.7568133449 20.7598212465 12.8354847233
H 11.9808742098 22.2474109002 13.8671836260
H 12.7190506512 27.1655239290 14.5897616644
H 16.0644276499 26.7414836204 13.0342414770
H 15.5708353141 27.2694476318 14.6103711517
H 19.5340427347 24.5901545156 15.8174976184
H 17.3981143804 23.7047231775 16.4586386640
H 16.7161720940 19.0602423293 12.9803819210
H 14.5988951790 20.0004950019 14.9616276287
H 14.2096319072 20.5552546401 10.6824178373
H 15.0856320554 19.1725681739 11.3585507642
H 15.7479916842 20.8178772489 11.4845732538
H 12.8126859160 18.4159380696 11.1953166497
H 11.7045540321 17.8552395660 12.4641716229
H 13.4299473826 17.6981803033 12.6825010024
H 12.5173098252 20.4067978770 15.0760546858
H 12.8475617043 18.6794049943 14.8853657227
H 8.4299721464 20.8843552029 16.0492144254
H 8.6083705976 19.0975073856 16.1310041269
H 8.2381272541 19.8777908340 14.5739399795
H 11.1692949161 21.6032753853 10.3837951079
H 12.2531973793 20.2486165628 10.2610009697
H 10.1750886889 18.9061181289 11.3501495239
H 9.2531602957 20.2585575813 10.7519263313
H 7.7734356610 17.6932504167 7.5645097550
H 9.4415798927 17.0417596040 7.6910754221
H 9.1560032544 18.5711531868 6.8282722486
H 13.0076531282 22.6901833821 10.3457545323
H 13.9305735736 23.9836718432 11.0644860209
H 12.4515456156 24.3541741204 10.1606699230
H 11.1148073283 25.9806031984 10.7920199162
H 12.8261973102 26.4588207904 10.7944646542
H 11.5713680185 27.6293327228 11.2203792366
H 9.7600524973 26.0224230191 12.8098083218
H 10.3458840564 27.3701013337 13.8046538040
H 13.9056180342 28.3514120720 11.9943932065
H 12.8205998582 29.5702118638 14.5936481298
H 13.4889820148 33.8305582595 14.0172751451
H 13.3086518570 33.3079022167 12.3084409207
H 14.8849926349 33.1505669707 13.1155568853
H 17.0594126098 27.2439391850 16.6413831005
H 18.7069003933 26.7147091735 16.9995210450
H 17.3420108951 25.6098130098 17.2425549133
H 18.5481406831 26.9009496182 13.2423699923
H 19.5248910955 27.3206089172 14.6562084296
H 17.9100684427 28.0029431116 14.4732204813
H 18.6314463143 24.4015494698 12.8811235400
H 20.0460526880 25.2715782957 13.4561487407
H 21.0753017929 23.1199254923 14.2277520876
H 19.7053849640 22.2421273899 13.5531980654
H 21.3685152519 20.8790798073 9.8784946179
H 22.5336439894 22.2112319100 10.1992740075
H 20.9289742593 22.5827967304 9.5214037985
H 18.8790447874 21.0581424572 17.0517612422
H 19.5539745844 22.6397661278 16.7070727249
H 19.9723739875 21.2667083850 15.6868345359
H 15.9021280405 19.5139085585 16.7287251361
H 17.6023626526 19.4900866433 17.1933837094
H 16.8512658405 18.0220939217 16.5987462961
H 19.3999320140 19.2187430202 15.4903367913
H 18.6231633309 17.7991875644 14.8436750055
H 18.9589329160 18.4806139837 12.5792580963
H 18.9521206434 20.1860417948 12.9866537879
H 23.0547298955 18.3365901946 11.2431476651
H 23.2458085060 18.3095809555 13.0283707347
H 23.0999207993 19.8683043375 12.1818058846
H 16.4505080351 17.0076343629 14.8325907000
H 14.7863786045 17.4563006623 14.6076823529
H 14.3535389453 13.9062511693 12.1609176671
H 16.0378651560 14.3356749846 11.7062023629
H 14.6734168892 15.2183566600 10.9781455835
