# Supplementary material for: Predicting electronic structure properties of transition metal complexes with neural networks
Source: Chem Sci. 2017 May 17;8(7):5137–52. doi: 10.1039/c7sc01247k (PMC6100542; doi:10.1039/c7sc01247k)
Supplement: Supplementary file 2 [file SC-008-C7SC01247K-s002.zip › geometries/csd_optimized_geos/test_2_20_LS.xyz]

148
# extracted from Terachem optimization
Co 14.9914776054 23.0430316312 13.7685804144
O 10.2970234832 18.0335213107 14.2892460207
O 10.1320828285 20.0451477153 15.2979659375
O 11.2503933039 19.1736430932 8.4796438107
O 9.0056438249 19.0188962701 8.6563136796
O 10.5101340078 23.6136964690 12.2494623862
O 10.3519529952 25.5294131129 16.1999084076
O 14.1469386835 30.6849410276 11.4956946356
O 13.6342109606 31.7603865439 13.4235737683
O 21.6757997475 23.9139069791 11.6478897061
O 21.1029691951 21.7265973614 11.6634744111
O 21.3381382542 19.6370922987 14.5527635295
O 21.3100487213 18.5371225840 12.5859052935
O 16.8420616601 16.9380341925 12.1610268084
O 15.0822238021 15.7289375787 12.8947051962
N 16.5571628857 23.6787346055 11.1539004190
N 13.6799956624 22.5758683867 16.5589736569
N 13.7407719275 21.9140970077 12.8524387024
N 13.8529499431 24.6806405471 13.4991200050
N 16.4724609234 24.1600059439 14.5656360559
N 15.9023572893 21.4228304384 14.1581749805
N 11.7467648855 24.4794741910 14.6878810204
C 14.0651900530 20.4820018495 12.8074722762
C 15.9403808404 23.3587471945 12.0956846907
C 14.1594701899 22.7853406833 15.5116841523
C 12.6374279292 19.7537827059 12.9232851931
C 11.6499774104 20.8673864855 12.3893767264
C 12.3273465928 22.1450922319 12.9831650509
C 11.9388564276 23.5260167740 12.3728146341
C 12.3593696858 24.6602616399 13.3769811999
C 11.9327250405 26.1619729999 13.0314629995
C 13.1962850393 26.9412474152 13.5504571787
C 14.2866882486 25.8825329975 13.5183215580
C 15.7356484995 26.2612718657 13.5361420349
C 16.6732207996 25.4017159152 14.3249481772
C 18.0106840987 25.9369594783 14.8308389639
C 18.8010329368 24.5843251622 14.8943443431
C 17.6301731014 23.6229684805 15.3188257727
C 17.8831778912 22.1337049274 15.3432453331
C 17.0317611721 21.1468395346 14.8104857449
C 17.1348301371 19.6145034351 15.0525445766
C 16.1241231539 19.1000120638 13.9751977406
C 15.0630250953 20.2165080879 13.9826029313
C 14.7936874980 20.1742847854 11.4768698461
C 12.5760580967 18.4172371224 12.1610710628
C 12.2615023850 19.4749675477 14.4229620457
C 10.8115458620 19.0769388656 14.6379855043
C 8.7542085133 19.7517691951 15.5839997328
C 11.3273430694 20.8288599664 10.8774834643
C 10.1652367673 19.8732390285 10.5417794906
C 10.2349362744 19.3413343038 9.1234482371
C 8.9842024338 18.4507109721 7.3374406448
C 12.5729839486 23.7244891937 10.9835865938
C 11.5923123472 26.5176729892 11.5789746401
C 10.7230425291 26.4314117601 13.9418938071
C 10.8877291373 25.4688524873 15.1094091087
C 13.5237144802 28.2270356909 12.8504171535
C 13.4858885942 29.4307047656 13.4358484411
C 13.7975576852 30.6567948812 12.6591619000
C 13.8777810579 33.0079763376 12.7536555887
C 17.8172657971 26.5519592162 16.2419555546
C 18.6231012058 27.0192009626 13.9221636489
C 19.4626671034 24.2570031917 13.5400577136
C 20.3932512097 23.0368423790 13.5113882880
C 21.1301442375 22.9739907896 12.1851334526
C 21.7334843428 21.5717113708 10.3797221247
C 19.0317324182 21.7769394526 16.2622079619
C 16.6330142136 19.3311633286 16.4936404873
C 18.5178221436 18.9541344103 14.8688242640
C 19.2042594042 19.1565237824 13.5029870715
C 20.7148775533 19.1426719049 13.6312416359
C 22.7479710355 18.5430294239 12.6118058121
C 15.6488711670 17.6462535874 14.1587534871
C 15.9379081108 16.7670383086 12.9524806804
C 15.2903174848 14.8132199399 11.8035943732
H 10.1453430099 23.3613117326 13.1153711283
H 12.0950983159 23.7917884949 15.3524904628
H 10.6824623457 20.7618129706 12.8923932503
H 11.9741838180 22.1761750321 14.0321927213
H 13.0538561092 27.1689144119 14.6194470884
H 16.0902135833 26.2211615824 12.4906931209
H 15.8342627861 27.3049549533 13.8485916322
H 19.5649492612 24.6312284580 15.6784431401
H 17.4125353279 23.8467588618 16.3774540775
H 16.6395709317 19.1529636323 13.0127976047
H 14.4794901398 20.1565734988 14.9061619654
H 14.1790339748 20.4550433009 10.6211218834
H 15.0710035765 19.1211352239 11.3654955924
H 15.7029377997 20.7799687047 11.4238275159
H 12.6958634133 18.5399163825 11.0826084020
H 11.6304494699 17.9053684533 12.3511441959
H 13.3634745155 17.7393604714 12.5041516536
H 12.4654570108 20.3401669416 15.0554290149
H 12.8545156899 18.6346034434 14.7993325323
H 8.3806095968 20.6154192814 16.1351078395
H 8.6744887101 18.8449677660 16.1894268728
H 8.1908646186 19.6099189410 14.6574279533
H 11.0234325602 21.8232686477 10.5511811584
H 12.1935559410 20.5520020790 10.2749801284
H 10.1628452006 18.9930378202 11.1968500791
H 9.1957681497 20.3589920081 10.6950002982
H 7.9363218120 18.2338257683 7.1276038385
H 9.5804941621 17.5347651751 7.3012296484
H 9.3824670892 19.1590422437 6.6057506455
H 13.0397155980 22.8016663237 10.6465013341
H 13.3769620882 24.4604527613 11.0013102291
H 11.8181010083 24.0425113686 10.2612966276
H 10.7857730086 25.8787660640 11.2183016770
H 12.4367634324 26.4311955335 10.8920319458
H 11.2434927024 27.5563270725 11.5457752371
H 9.7878957470 26.1992999748 13.4199341916
H 10.6590454123 27.4649633437 14.2941168802
H 13.7999267917 28.1881007565 11.7982920931
H 13.2123432157 29.5607078281 14.4796867250
H 13.7086995111 33.7802218194 13.5044981707
H 13.1895490514 33.1294963986 11.9130726918
H 14.9046251210 33.0497198468 12.3807742060
H 17.1304440171 27.4047516410 16.2010692979
H 18.7782273682 26.9188558086 16.6196155355
H 17.4172191385 25.8404121972 16.9705123075
H 18.6260049961 26.7418926155 12.8651966522
H 19.6583828353 27.2164062087 14.2210765581
H 18.0758722279 27.9627735095 14.0234672421
H 18.6927194755 24.1362935811 12.7672447737
H 20.0758826871 25.1106430580 13.2399444981
H 21.1501024967 23.1123705220 14.3039836955
H 19.8557943400 22.1030892501 13.6616459305
H 21.5847691912 20.5255531369 10.1123335495
H 22.7986724065 21.8102751443 10.4424999248
H 21.2625458156 22.2291395637 9.6452411943
H 18.6977106800 21.1482979356 17.0943450428
H 19.4680472044 22.6761299381 16.7036274296
H 19.8401919159 21.2389343263 15.7573360606
H 15.6638262170 19.7961959141 16.6985969252
H 17.3372259154 19.7055350190 17.2405333295
H 16.5375644474 18.2549925832 16.6727664150
H 19.1948912907 19.2754532578 15.6608887711
H 18.3782265605 17.8762427265 15.0271600113
H 18.8803411684 18.4125493021 12.7722455584
H 18.9538110787 20.1371855564 13.0744828938
H 23.0585511173 18.0218469927 11.7058599052
H 23.1182354772 18.0237675681 13.4994920693
H 23.1232097794 19.5692290081 12.6167850467
H 16.1806403477 17.1617490752 14.9879891605
H 14.5905655052 17.5686971602 14.4146555554
H 14.4973572403 14.0712347490 11.8927530016
H 16.2725307877 14.3403831058 11.8839938727
H 15.2227102687 15.3397452630 10.8489455521
