# Supplementary material for: Predicting electronic structure properties of transition metal complexes with neural networks
Source: Chem Sci. 2017 May 17;8(7):5137–52. doi: 10.1039/c7sc01247k (PMC6100542; doi:10.1039/c7sc01247k)
Supplement: Supplementary file 2 [file SC-008-C7SC01247K-s002.zip › geometries/csd_optimized_geos/test_20_00_HS.xyz]

65
# extracted from Terachem optimization
Fe 3.7156365660 -0.0000344421 7.5267599254
N 4.6585914420 1.8885171916 6.9102203378
N 5.5865803658 3.4215706106 5.5944382304
C 5.0852756381 2.1496913359 5.6718851051
H 5.0433542860 1.4597827400 4.8265006370
C 4.8899522752 3.0334504952 7.6644424733
H 4.6123170782 3.0743187770 8.7166750458
C 5.4646188471 3.9948707979 6.8602892996
H 5.7880500292 5.0133067594 7.0569277309
C 6.1264113874 4.0612085770 4.3952815464
H 6.0942208560 3.3405720241 3.5668934276
H 7.1704525338 4.3737133460 4.5584654054
H 5.5266004067 4.9453477002 4.1252875106
N 1.7165896974 1.0255990316 7.7584150990
N -0.4078080008 1.4577941955 7.2292918744
C 0.6970623939 0.6929236986 6.9667084180
H 0.7369894959 -0.0669774212 6.1922831000
C 1.2534482429 2.0550269382 8.5719647605
H 1.8930434719 2.4963375408 9.3337013999
C -0.0591984638 2.3341578750 8.2574638996
H -0.7694452352 3.0508742460 8.6601171727
C -1.6965422501 1.3869750609 6.5435375429
H -1.6730443309 0.5565801167 5.8240253585
H -1.9028898791 2.3227575455 5.9986385014
H -2.5087941094 1.2051319342 7.2654583170
S 3.8758227892 0.9686277707 10.8951589913
O 4.3569019712 0.2912112199 9.5907790585
O 2.7626024903 0.2103948288 11.5585820187
O 3.6651903201 2.4496745394 10.7332720546
C 5.3374273172 0.7992910846 11.9904516812
H 6.1856785912 1.3255780859 11.5315092615
H 5.5643916078 -0.2680318647 12.1170092529
H 5.0886656804 1.2551284977 12.9587834586
N 2.7730005988 -1.8886045368 8.1432322901
N 1.8448818914 -3.4215923954 9.4588959181
C 2.3463154529 -2.1498024318 9.3815580365
H 2.3882785377 -1.4598773041 10.2269335466
C 2.5416685460 -3.0334865115 7.3888814233
H 2.8192400194 -3.0742987117 6.3365698945
C 1.9668708001 -3.9948408225 8.1930306482
H 1.6435851820 -5.0133108297 7.9964583631
C 1.3051724560 -4.0612083449 10.6580651215
H 1.3373852984 -3.3405530064 11.4864169489
H 0.2611620306 -4.3737383983 10.4949693251
H 1.9049930463 -4.9453308646 10.9279729956
N 5.7148694692 -1.0256286014 7.2949405914
N 7.8393260620 -1.4579023246 7.8240193388
C 6.7344825077 -0.6929190621 8.0864980446
H 6.6947344748 0.0670095870 8.8608550903
C 6.1781168452 -2.0548963463 6.4813082784
H 5.5385208976 -2.4960907311 5.7195958735
C 7.4907123857 -2.3342515764 6.7958261816
H 8.2009173379 -3.0509456994 6.3929880157
C 9.1280650396 -1.3869534575 8.5098001714
H 9.1044451571 -0.5565354412 9.2293044304
H 9.3345112442 -2.3227151855 9.0547273005
H 9.9403522587 -1.2050515745 7.7879077093
S 3.5557408889 -0.9686894981 4.1581814759
O 3.0749140973 -0.2911115317 5.4626058744
O 4.6686611280 -0.2104252977 3.4943294166
O 3.7665486840 -2.4496861458 4.3201230934
C 2.0941737947 -0.7994227279 3.0629590201
H 1.2455253163 -1.3254602085 3.5214260920
H 1.8675279727 0.2679323553 2.9365889538
H 2.3429454599 -1.2549828056 2.0945102735
