# Supplementary material for: Predicting electronic structure properties of transition metal complexes with neural networks
Source: Chem Sci. 2017 May 17;8(7):5137–52. doi: 10.1039/c7sc01247k (PMC6100542; doi:10.1039/c7sc01247k)
Supplement: Supplementary file 2 [file SC-008-C7SC01247K-s002.zip › geometries/csd_optimized_geos/test_20_00_LS.xyz]

65
# extracted from Terachem optimization
Fe 3.7157923434 -0.0000218270 7.5267321572
N 4.4680865654 1.7985846655 6.9902807422
N 5.2977582875 3.4530094370 5.7603516918
C 4.8980316923 2.1429388859 5.7702927732
H 4.8965187833 1.5071575764 4.8826862069
C 4.6003075883 2.9249479424 7.7978481229
H 4.2992365126 2.9145327361 8.8426964514
C 5.1198197898 3.9564372556 7.0463933062
H 5.3767074521 4.9802448993 7.2989064986
C 5.8639914515 4.1607233876 4.6147526328
H 5.6966100912 3.5638092879 3.7074369564
H 6.9481632730 4.3172697286 4.7427007113
H 5.3731938431 5.1391426327 4.4917229155
N 1.8965122219 0.8950570829 7.8585844846
N -0.1593212301 1.6315773622 7.3873636051
C 0.9641074047 1.0151958476 6.9076801904
H 1.0948955474 0.6791152526 5.8861908660
C 1.3419639922 1.4616158449 9.0057774956
H 1.9010778898 1.5592139623 9.9278558175
C 0.0712156905 1.9157424349 8.7311699893
H -0.6673558034 2.4163333056 9.3512588230
C -1.3624216363 1.9353139192 6.6135898807
H -1.1823707877 1.6837902696 5.5573904129
H -1.5993334272 3.0101413137 6.6832424192
H -2.2258962910 1.3494935484 6.9735110068
S 4.1485967727 0.7410756716 10.9901500800
O 4.4309664565 0.2772516082 9.5454979116
O 3.3046330570 -0.2393026270 11.7558328816
O 3.7055327171 2.1743633108 11.0613427378
C 5.8047378415 0.6932511955 11.7838873858
H 6.4864392997 1.3657402761 11.2454073270
H 6.1805440584 -0.3386202447 11.7752011836
H 5.6769142963 1.0271776168 12.8219035259
N 2.9634540975 -1.7985958281 8.0630400074
N 2.1337756350 -3.4530098800 9.2929519306
C 2.5335158927 -2.1429502316 9.2830270423
H 2.5350689438 -1.5071612718 10.1706363012
C 2.8312516705 -2.9249422384 7.2554419624
H 3.1323377672 -2.9145353172 6.2105888496
C 2.3117366612 -3.9564252278 8.0069038827
H 2.0548932454 -4.9802427063 7.7544306792
C 1.5675513075 -4.1607140503 10.4385661055
H 1.7349557398 -3.5638029707 11.3458890993
H 0.4833803981 -4.3172752908 10.3106227335
H 2.0583590657 -5.1391287006 10.5615567916
N 5.5350518882 -0.8950716670 7.1947394032
N 7.5908801735 -1.6315994404 7.6659551909
C 6.4674605683 -1.0152026275 8.1456351206
H 6.3366383813 -0.6791439013 9.1671303266
C 6.0896071097 -1.4615634892 6.0475107199
H 5.5305123601 -1.5591679098 5.1254127844
C 7.3603440445 -1.9157300127 6.3221348750
H 8.0989547731 -2.4162841155 5.7020596399
C 8.7939890673 -1.9353313612 8.4397395596
H 8.6139086132 -1.6838459382 9.4959505721
H 9.0309057285 -3.0101576170 8.3700389483
H 9.6574438827 -1.3494673802 8.0798287946
S 3.2829522746 -0.7410737243 4.0631815483
O 3.0005739455 -0.2772230211 5.5078223671
O 4.1270005039 0.2392529524 3.2975284326
O 3.7259962331 -2.1743670725 3.9919336189
C 1.6268184222 -0.6932327152 3.2694034046
H 0.9451848109 -1.3657556320 3.8079314467
H 1.2509763864 0.3386339318 3.2780738042
H 1.7546644244 -1.0271891936 2.2313946586
