# Supplementary material for: Predicting electronic structure properties of transition metal complexes with neural networks
Source: Chem Sci. 2017 May 17;8(7):5137–52. doi: 10.1039/c7sc01247k (PMC6100542; doi:10.1039/c7sc01247k)
Supplement: Supplementary file 2 [file SC-008-C7SC01247K-s002.zip › geometries/csd_optimized_geos/test_20_20_HS.xyz]

51
# extracted from Terachem optimization
Fe 3.7157805433 -0.0000147660 7.5267098706
N 4.6551271260 1.8818097469 6.9248524290
N 5.5857916428 3.3936471128 5.6169019177
C 5.0798214481 2.1376219236 5.6967692405
H 5.0351255152 1.4496474480 4.8587623783
C 4.8931027827 3.0170956216 7.6746593111
H 4.6196719014 3.0635772363 8.7210650866
C 5.4707212442 3.9654037034 6.8742874919
H 5.7994552326 4.9744270484 7.0722112656
C 6.1135208037 4.0257298460 4.4188673334
H 6.0801539110 3.3056968575 3.5991457863
H 7.1505129169 4.3403826051 4.5735464155
H 5.5121231054 4.8999568353 4.1487221766
N 1.7210293141 1.0207950501 7.7690593819
N -0.3875156743 1.4436133441 7.2444788308
C 0.7189253658 0.7085091863 6.9657307857
H 0.7727693142 -0.0246701638 6.1753748610
C 1.2450144986 2.0082222777 8.6103927132
H 1.8697259733 2.4325513114 9.3838162832
C -0.0585166112 2.2828395978 8.2970355943
H -0.7727691443 2.9755380349 8.7167787379
C -1.6589184163 1.3911687176 6.5450405365
H -1.6338328335 0.5722453482 5.8233468829
H -1.8470304755 2.3269930968 6.0084913927
H -2.4771170181 1.2138147490 7.2502764625
S 3.8821954199 0.9435404299 10.8884258598
O 4.3718538136 0.2870863004 9.6071997102
O 2.7616322327 0.1960788870 11.5087583166
O 3.6778745405 2.4060709335 10.7326495220
C 5.2898593565 0.7617758026 12.0096834316
H 6.1435323017 1.3036807116 11.5970661894
H 5.5230854322 -0.2994187809 12.1169387886
H 5.0085124946 1.1852356671 12.9760676699
N 2.7763628155 -1.8817001837 8.1283244162
N 1.8456925536 -3.3936548697 9.4362487563
C 2.3519058968 -2.1376270840 9.3564932609
H 2.3964206335 -1.4496575004 10.1946401801
C 2.5384926098 -3.0170575990 7.3787018787
H 2.8117153704 -3.0635818740 6.3324604910
C 1.9607883573 -3.9654597034 8.1788243080
H 1.6319736722 -4.9745360416 7.9810988071
C 1.3180947070 -4.0258551930 10.6345132370
H 1.3515004093 -3.3056601959 11.4542997109
H 0.2809474533 -4.3405050872 10.4798222902
H 1.9196990149 -4.9001560919 10.9046312015
N 5.7104419168 -1.0209510128 7.2844757624
N 7.8190355111 -1.4436443316 7.8089354191
C 6.7127004569 -0.7083188082 8.0874511063
H 6.6588031747 0.0247718108 8.8778377382
C 6.1865278319 -2.0081670479 6.4429094276
H 5.5617363623 -2.4326595094 5.6695683134
