# Supplementary material for: Predicting electronic structure properties of transition metal complexes with neural networks
Source: Chem Sci. 2017 May 17;8(7):5137–52. doi: 10.1039/c7sc01247k (PMC6100542; doi:10.1039/c7sc01247k)
Supplement: Supplementary file 2 [file SC-008-C7SC01247K-s002.zip › geometries/csd_optimized_geos/test_20_20_LS.xyz]

65
# extracted from Terachem optimization
Fe 3.7160630806 -0.0002875967 7.5266765901
N 4.5954704532 1.7622668017 6.9532589895
N 5.5763394336 3.2350253957 5.6352340238
C 5.0471269818 1.9887703236 5.7284042529
H 5.0086408180 1.2906920373 4.8999861330
C 4.8427877135 2.9079311841 7.6857263404
H 4.5679576212 2.9793163431 8.7293739588
C 5.4504063743 3.8317002934 6.8778126131
H 5.7950406485 4.8377130137 7.0648239231
C 6.1515264734 3.8240656761 4.4377461538
H 6.1191003026 3.0857544412 3.6343976444
H 7.1931227765 4.1130079424 4.6122088087
H 5.5828139594 4.7080871636 4.1310366581
N 1.8987219527 0.9167506034 7.7520160945
N -0.2515635335 1.2734334848 7.3804457626
C 0.8366028124 0.5276985838 7.0658663345
H 0.8390272883 -0.2633300976 6.3337684897
C 1.4814898875 1.9657906100 8.5487863587
H 2.1521759770 2.4519802946 9.2418152083
C 0.1514639853 2.1979552371 8.3284556530
H -0.5347459634 2.9123838959 8.7569899048
C -1.5823328076 1.1367950511 6.8159744802
H -1.6019558152 0.2655896983 6.1579129254
H -1.8522336480 2.0244568113 6.2345021155
H -2.3196277820 0.9942125121 7.6121892497
S 3.9402118302 0.9752175808 10.8698802251
O 4.3630623782 0.3311088462 9.5605192789
O 2.8259321666 0.2507420034 11.5285222742
O 3.7688333716 2.4460101813 10.7481750560
C 5.3902574194 0.7324673413 11.9234999620
H 6.2456552192 1.2404777610 11.4732856750
H 5.5843332357 -0.3379943760 12.0164953524
H 5.1725012961 1.1633179685 12.9029534918
N 2.8360920203 -1.7622037518 8.0999624217
N 1.8552151388 -3.2349897277 9.4180059975
C 2.3843379269 -1.9886718287 9.3248099252
H 2.4229811100 -1.2907305493 10.1533555566
C 2.5888341978 -2.9078770125 7.3675215758
H 2.8635702579 -2.9793260458 6.3238722235
C 1.9811759972 -3.8316616981 8.1753980688
H 1.6365526493 -4.8377257450 7.9884984973
C 1.2800984462 -3.8241044975 10.6156103592
H 1.3123924539 -3.0856746616 11.4189238741
H 0.2384599580 -4.1129758361 10.4411380677
H 1.8487601528 -4.7082579644 10.9223171019
N 5.5327257890 -0.9169308583 7.3013200773
N 7.6831359098 -1.2731800761 7.6726557205
C 6.5948867201 -0.5274936662 7.9872146225
H 6.5926588964 0.2633164000 8.7195956601
C 5.9499652389 -1.9660092188 6.5046182052
H 5.2793534276 -2.4519971916 5.8113651512
C 7.2801101922 -2.1978669469 6.7247025758
H 7.9663336386 -2.9124689297 6.2963331395
C 9.0139039675 -1.1369104983 8.2376944219
H 9.0335916157 -0.2651186046 8.8951866418
H 9.2841324069 -2.0248891177 8.8189938702
H 9.7509429372 -0.9942815300 7.4412628887
S 3.4911950047 -0.9750471731 4.1834504080
O 3.0682753549 -0.3312398763 5.4928873164
O 4.6057633659 -0.2507117244 3.5251860164
O 3.6625917415 -2.4457959222 4.3051357770
C 2.0412073512 -0.7323557974 3.1296841730
H 1.1861007178 -1.2406358402 3.5801856643
H 1.8471143661 0.3381339891 3.0367318565
H 2.2591339218 -1.1634255067 2.1503391640
