# Supplementary material for: Predicting electronic structure properties of transition metal complexes with neural networks
Source: Chem Sci. 2017 May 17;8(7):5137–52. doi: 10.1039/c7sc01247k (PMC6100542; doi:10.1039/c7sc01247k)
Supplement: Supplementary file 2 [file SC-008-C7SC01247K-s002.zip › geometries/csd_optimized_geos/test_21_00_HS.xyz]

49
# extracted from Terachem optimization
Fe 7.2567562390 6.2378280164 3.8067490104
N 8.2375953086 4.2163897518 3.8399147156
N 8.3069361427 6.0395471656 1.7797759170
H 7.9232882827 6.5492963023 0.9732487764
H 9.2463626597 6.4297120025 1.9385971173
N 8.9833258493 7.4400534305 4.5839432977
N 6.6607962690 8.4167823257 3.5510924601
H 6.1610762529 8.6641992255 4.4165487680
H 6.0078065181 8.6205530586 2.7835355816
N 6.0997091726 5.9367748259 5.6706851041
N 5.3250377789 5.2311432690 3.1378079648
H 4.6353476646 5.9671237886 2.9298928690
H 5.3820035567 4.6567724817 2.2875983393
C 8.4362602190 3.4756878138 4.9627325747
H 8.0083273807 3.8843494709 5.8814155088
C 9.1362613907 2.2645581292 4.9593244919
H 9.2681389107 1.7051177218 5.8875987097
C 9.6596949835 1.7971926684 3.7431392897
H 10.2170440383 0.8587833639 3.6995918337
C 9.4620116276 2.5575294251 2.5807907439
H 9.8629844927 2.2243487231 1.6207570010
C 8.7410365088 3.7588747044 2.6593842000
C 8.4454941660 4.5940334873 1.4218106124
H 9.2189677029 4.4249681554 0.6536498321
H 7.4874407224 4.2720491585 0.9754924639
C 10.0074050802 6.9209674105 5.3131466143
H 9.9424767135 5.8557523756 5.5459871624
C 11.0900567198 7.6904172999 5.7491129014
H 11.8902861640 7.2270490370 6.3290798288
C 11.1151763959 9.0586380793 5.4321304566
H 11.9406382317 9.6927814324 5.7635389229
C 10.0575568144 9.6032187554 4.6897347451
H 10.0427554467 10.6655543858 4.4340491035
C 9.0108028232 8.7660337511 4.2732600428
C 7.8702327217 9.2874434848 3.4113749048
H 7.6529574678 10.3400570218 3.6576947502
H 8.1694575899 9.2655951210 2.3491173922
C 6.3487331237 6.5659071768 6.8504310209
H 7.2281438192 7.2144760119 6.8668028090
C 5.5456408639 6.4013762724 7.9833123488
H 5.7892121566 6.9297842283 8.9069755915
C 4.4343138282 5.5466384232 7.9005778927
H 3.7831771622 5.3929421681 8.7642429733
C 4.1684817991 4.8956907471 6.6869486017
H 3.3095409110 4.2281038362 6.5856221024
C 5.0189790934 5.1084328414 5.5918698767
C 4.8113113913 4.3920991589 4.2680634195
H 5.3844399997 3.4490498083 4.2616336308
H 3.7495203140 4.1256236077 4.1368139266
