# Supplementary material for: Predicting electronic structure properties of transition metal complexes with neural networks
Source: Chem Sci. 2017 May 17;8(7):5137–52. doi: 10.1039/c7sc01247k (PMC6100542; doi:10.1039/c7sc01247k)
Supplement: Supplementary file 2 [file SC-008-C7SC01247K-s002.zip › geometries/csd_optimized_geos/test_21_00_LS.xyz]

49
# extracted from Terachem optimization
Fe 7.2708348994 6.1740707922 3.8197010440
N 8.2917639032 4.4438503265 3.7617499703
N 8.0930896001 6.3578185623 1.9360213813
H 7.5655574195 6.8898455008 1.2290820605
H 8.9768384678 6.8720366980 2.0644356044
N 8.7577758991 7.3198957806 4.5230875091
N 6.2632496438 7.9831000815 3.8358578451
H 5.7904010946 8.0374517025 4.7506790586
H 5.5293083757 8.1381804893 3.1303101083
N 6.4175435175 5.7984498674 5.6007860741
N 5.5738027881 5.1710464689 3.1497991999
H 4.8342580980 5.8472250792 2.9122372309
H 5.7112924698 4.6076059725 2.3010080042
C 8.5761110074 3.6329977658 4.8226065444
H 8.1966301344 3.9626035486 5.7898536631
C 9.3167850257 2.4538119966 4.7015322306
H 9.5076528498 1.8459323959 5.5880744892
C 9.8070150098 2.0818975400 3.4400136861
H 10.3972943288 1.1719497892 3.3130319115
C 9.5320453175 2.9123500642 2.3440053578
H 9.9048140830 2.6650022009 1.3469213698
C 8.7722630026 4.0751384646 2.5318348637
C 8.4148355768 4.9966005749 1.3837054696
H 9.2270283697 5.0391195194 0.6394431665
H 7.5226090053 4.6283540613 0.8473461923
C 9.9185891232 6.8902080359 5.0956950848
H 10.0505650701 5.8106746621 5.1650413422
C 10.8939174559 7.7668677469 5.5811201591
H 11.8037416391 7.3634737605 6.0294740060
C 10.6774358648 9.1500254969 5.4858105399
H 11.4185155181 9.8603082516 5.8593070466
C 9.4838394363 9.6038748142 4.9034119225
H 9.2753502056 10.6729630779 4.8162818149
C 8.5505042831 8.6736242227 4.4269870363
C 7.2692807440 9.0922136162 3.7333852837
H 6.8834440728 10.0378393156 4.1484567198
H 7.4569920747 9.2705175680 2.6600616220
C 6.7441355825 6.3802953126 6.7924422499
H 7.5871103933 7.0713692123 6.7742444352
C 6.0565027928 6.1161435143 7.9810838174
H 6.3715283343 6.6045664605 8.9054025390
C 4.9698209562 5.2285414067 7.9569374941
H 4.4063801227 5.0079565909 8.8658258239
C 4.6167016486 4.6338784770 6.7365459660
H 3.7742427208 3.9414768380 6.6729705991
C 5.3568419180 4.9281065457 5.5841099769
C 5.0761497925 4.2742139540 4.2499705378
H 5.6321035088 3.3256270425 4.1753819567
H 4.0065061815 4.0361985176 4.1335280013
