# Supplementary material for: Predicting electronic structure properties of transition metal complexes with neural networks
Source: Chem Sci. 2017 May 17;8(7):5137–52. doi: 10.1039/c7sc01247k (PMC6100542; doi:10.1039/c7sc01247k)
Supplement: Supplementary file 2 [file SC-008-C7SC01247K-s002.zip › geometries/csd_optimized_geos/test_21_20_HS.xyz]

49
# extracted from Terachem optimization
Fe 7.2449525436 6.1408965967 3.8301341816
N 8.2496860986 4.3534758934 3.9463142443
N 7.9829423766 6.1462013693 1.8115873284
H 7.2561424482 6.4659255017 1.1929365081
H 8.7620791632 6.7915761890 1.8107005053
N 8.7887720621 7.3616880615 4.4042895092
N 6.2744846464 8.0552259292 3.5133019691
H 5.8925942976 8.2937079802 4.4207943303
H 5.5412495338 8.0216706169 2.8202159522
N 6.3572073800 5.9664181890 5.6838854377
N 5.4149343305 5.0964767270 3.2367398021
H 4.7277330672 5.8205931702 3.0833221159
H 5.5176293821 4.5260787211 2.4102748543
C 8.4638429038 3.6766684741 5.0951505800
H 8.0149437762 4.1023664421 5.9937152915
C 9.2156224222 2.5130619690 5.0948056017
H 9.3612303039 1.9906782023 6.0257731323
C 9.7516432800 2.0693125795 3.8739637132
H 10.3438366067 1.1725075915 3.8369546366
C 9.5292360976 2.7894255424 2.6943057330
H 9.9236206977 2.4859865914 1.7307111448
C 8.7573236200 3.9480474353 2.7689787605
C 8.4244266453 4.7713877241 1.5060231257
H 9.3037685003 4.7985111203 0.8675414993
H 7.6152528407 4.2642701686 0.9767296014
C 9.8366307278 6.9618196151 5.1482930248
H 9.8543574405 5.9080772683 5.4272550738
C 10.8084119301 7.8727591779 5.5311505396
H 11.6294904577 7.5315668429 6.1396070654
C 10.6712703637 9.2060701178 5.1079183397
H 11.4016467087 9.9419776512 5.3943199796
C 9.5793831326 9.6025170302 4.3236365618
H 9.4325841060 10.6194504401 3.9787851239
C 8.6333543409 8.6367401416 3.9902001620
C 7.3754621907 8.9645663059 3.1581060244
H 7.0941649822 9.9974574560 3.3428585620
H 7.6060960566 8.8530109031 2.0905518274
C 6.7490367269 6.6514873783 6.7772557493
H 7.5192299181 7.4059572636 6.6188558088
C 6.1880971774 6.3779634472 8.0134966813
H 6.5040278248 6.9541318722 8.8673256574
C 5.2173518712 5.3634993898 8.0908656044
H 4.7608192458 5.1249587788 9.0354905180
C 4.8213984332 4.6614702214 6.9444119746
H 4.0670964152 3.8817785426 6.9573101718
C 5.4175315888 4.9989927908 5.7290316310
C 5.0567956398 4.2853504105 4.4134372940
H 5.6042203405 3.3377148326 4.3722321108
H 3.9873873561 4.0858233284 4.4150549584
