# Supplementary material for: Predicting electronic structure properties of transition metal complexes with neural networks
Source: Chem Sci. 2017 May 17;8(7):5137–52. doi: 10.1039/c7sc01247k (PMC6100542; doi:10.1039/c7sc01247k)
Supplement: Supplementary file 2 [file SC-008-C7SC01247K-s002.zip › geometries/csd_optimized_geos/test_21_20_LS.xyz]

49
# extracted from Terachem optimization
Fe 7.2641017374 6.1899979247 3.8147742749
N 8.2864347189 4.4174802346 3.7485983692
N 8.0887681615 6.3527749383 1.9288241523
H 7.5656286352 6.8777337590 1.2260094878
H 8.9659214682 6.8614180920 2.0541453015
N 8.7939185736 7.3351579054 4.5381030407
N 6.3130424626 8.0341240634 3.8350472387
H 5.8354895782 8.0972119337 4.7367726228
H 5.5949510760 8.2087221426 3.1301693508
N 6.3903698869 5.8028180263 5.6258338437
N 5.5541094758 5.2032211791 3.1566315509
H 4.8304931687 5.8865710907 2.9281689331
H 5.6783681204 4.6483658643 2.3103009564
C 8.5639870769 3.6035000480 4.7905773995
H 8.1847969053 3.9195075807 5.7556161397
C 9.2963241685 2.4292797343 4.6586843952
H 9.4878736084 1.8126914143 5.5305042480
C 9.7764003814 2.0746019605 3.3970957500
H 10.3583231337 1.1687369655 3.2577894384
C 9.5041202252 2.9134280429 2.3179942386
H 9.8700903703 2.6772512658 1.3233461267
C 8.7553781080 4.0711046222 2.5262911178
C 8.4001035795 4.9997373667 1.3895036087
H 9.2057084727 5.0328409197 0.6484529263
H 7.5112795456 4.6311866608 0.8626502944
C 9.9333352203 6.8902188492 5.1088009163
H 10.0503004914 5.8147349241 5.1679854619
C 10.9108497053 7.7450328082 5.6052570836
H 11.8089501684 7.3344906787 6.0535897066
C 10.7059862984 9.1223344715 5.5186968068
H 11.4444307472 9.8188367454 5.9030801820
C 9.5300196649 9.5909317304 4.9338326502
H 9.3343550217 10.6557347259 4.8528166790
C 8.6000220541 8.6742358582 4.4472759735
C 7.3347067445 9.1125827751 3.7474944754
H 6.9686674308 10.0589505183 4.1596349167
H 7.5405178138 9.2923147253 2.6849532299
C 6.7173977858 6.3542548927 6.8157412611
H 7.5612311126 7.0352530441 6.8129133122
C 6.0286074537 6.0779287106 7.9917370869
H 6.3361910852 6.5457524572 8.9209075476
C 4.9444814176 5.2007092749 7.9447507208
H 4.3787870221 4.9677980474 8.8415216366
C 4.5953572731 4.6325792098 6.7205617765
H 3.7545956254 3.9502842387 6.6429543781
C 5.3392393674 4.9475193707 5.5846838911
C 5.0548070720 4.3167136749 4.2440243295
H 5.5933041502 3.3659518165 4.1696593674
H 3.9888759960 4.0926928263 4.1318418582
