# Supplementary material for: Predicting electronic structure properties of transition metal complexes with neural networks
Source: Chem Sci. 2017 May 17;8(7):5137–52. doi: 10.1039/c7sc01247k (PMC6100542; doi:10.1039/c7sc01247k)
Supplement: Supplementary file 2 [file SC-008-C7SC01247K-s002.zip › geometries/csd_optimized_geos/test_22_00_HS.xyz]

63
# extracted from Terachem optimization
Fe 6.9397618132 5.3941977758 4.3825425769
S 8.4690444564 2.8715280969 0.7720369623
N 8.1948126292 5.6605362010 6.1782378336
N 8.1100342798 4.1063545517 3.3043061729
N 8.2964390818 4.9758648703 7.3393502183
C 9.4575256006 5.2554181584 8.0209922099
C 10.5413963519 8.1237146064 4.6750337910
N 8.4826833550 7.0617946837 3.9607958047
C 9.3179966336 6.4198983616 6.0985809182
C 9.4692615082 7.2366975718 4.8910833074
C 9.7987272604 4.6180748697 9.3002901867
C 10.1351949723 6.2031080528 7.2343286244
C 10.6058351278 8.8346721272 3.4711700861
C 8.2888443221 3.5683717546 2.2465205174
C 9.5959932806 8.6469215483 2.5133012260
C 11.1209697832 4.6892242666 9.7986658827
C 10.4886034306 3.3774481075 11.7479005378
C 9.1732830283 3.2996632103 11.2617137707
C 11.4599912774 4.0764710169 11.0111983000
C 8.8260292903 3.9164795593 10.0529228156
C 8.5557561605 7.7542916895 2.8057853077
H 11.0881349636 6.6695241327 7.4661851104
H 11.8900728375 5.2094599322 9.2221446054
H 7.5692979144 4.2856588502 7.5668585865
H 7.7925704903 3.8499737206 9.7007361392
H 10.7558498524 2.8950629644 12.6921189580
H 12.4882392197 4.1374486760 11.3783459925
H 11.4326501378 9.5247376158 3.2833360502
H 11.3099878218 8.2480187974 5.4410453046
H 9.6099420822 9.1785172586 1.5594072038
H 8.4083322424 2.7591702805 11.8257346160
H 7.7439377402 7.5736641817 2.0952111362
S 5.4089510775 2.8654527342 7.9887026356
N 5.6873695733 5.6633321662 2.5838043939
N 5.7705813647 4.1084825585 5.4610785103
N 5.5854692173 4.9774255534 1.4233612233
C 4.4241156719 5.2552727992 0.7417867489
C 3.3395211680 8.1268100462 4.0848918500
N 5.3972902194 7.0646803935 4.8014735133
C 4.5634797071 6.4216503606 2.6633628136
C 4.4116245066 7.2394271134 3.8704467748
C 4.0829517249 4.6172961685 -0.5375977866
C 3.7459715655 6.2033673744 1.5280990582
C 3.2742124140 8.8375015217 5.2889519820
C 5.5913270295 3.5674200583 6.5174068257
C 4.2824513281 8.6494853717 6.2481958802
C 2.7609774507 4.6896930617 -1.0367167983
C 3.3942848017 3.3778563880 -2.9854436629
C 4.7090289876 3.2988204962 -2.4983162188
C 2.4227237912 4.0773301379 -2.2495824839
C 5.0558993614 3.9149844732 -1.2892626039
C 5.3228812570 7.7569627705 5.9562827286
H 2.7920942204 6.6684358941 1.2965466285
H 1.9920535701 5.2106897892 -0.4603727794
H 6.3137681395 4.2885434015 1.1951535744
H 6.0889663188 3.8473171277 -0.9360400070
H 3.1273554060 2.8962641468 -3.9299377590
H 1.3948633284 4.1393693588 -2.6171858617
H 2.4476188793 9.5277867143 5.4757833498
H 2.5718658160 8.2517643699 3.3177999372
H 4.2673951899 9.1810811813 7.2021664221
H 5.4738475185 2.7579518284 -3.0617331098
H 6.1337578239 7.5764756650 6.6675119918
