# Supplementary material for: Predicting electronic structure properties of transition metal complexes with neural networks
Source: Chem Sci. 2017 May 17;8(7):5137–52. doi: 10.1039/c7sc01247k (PMC6100542; doi:10.1039/c7sc01247k)
Supplement: Supplementary file 2 [file SC-008-C7SC01247K-s002.zip › geometries/csd_optimized_geos/test_22_00_LS.xyz]

63
# extracted from Terachem optimization
Fe 6.9405039350 5.7177074322 4.3810720153
S 8.7132785583 2.8613599416 1.2467574061
N 8.0205248128 5.7547067412 6.0085490962
N 8.1082685378 4.3523935314 3.5867941894
N 8.0731154915 5.0232023137 7.1447860834
C 9.2343894798 5.2536930020 7.8529174378
C 10.3665112794 8.1890042774 4.5208241437
N 8.2928254006 7.1015258082 3.8640636721
C 9.1679031865 6.4837743019 5.9714783814
C 9.3131200429 7.2942995247 4.7723806388
C 9.5550249312 4.5619518958 9.1088422672
C 9.9526547506 6.2090499877 7.1143439911
C 10.3869236625 8.9082719146 3.3209820684
C 8.3923168318 3.7128151995 2.6175423175
C 9.3428432152 8.7170931315 2.4007722009
C 10.8583904035 4.6640095021 9.6520831821
C 10.2401248027 3.2040300660 11.4962516195
C 8.9438386549 3.0964825337 10.9670673106
C 11.1951729578 3.9935975704 10.8336419682
C 8.5981549833 3.7689810151 9.7874488197
C 8.3240668022 7.8097468905 2.7099255297
H 10.9155863883 6.6370759783 7.3757347262
H 11.6171177923 5.2570600266 9.1349937964
H 7.3303389412 4.3358914095 7.3360076754
H 7.5801476528 3.6675240688 9.3993241681
H 10.5058232877 2.6725134648 12.4137666440
H 12.2097066364 4.0810532211 11.2322461016
H 11.2022050881 9.6037866366 3.1078791664
H 11.1577054174 8.3088131806 5.2637686621
H 9.3151384331 9.2530185422 1.4497733755
H 8.1917201555 2.4843529297 11.4716909458
H 7.5002979015 7.6204828198 2.0208560841
S 5.1677494282 2.8613429014 7.5153900861
N 5.8604920462 5.7547252470 2.7536068638
N 5.7727605047 4.3523799662 5.1753455841
N 5.8079184167 5.0232206082 1.6173989066
C 4.6466189586 5.2537051955 0.9092550837
C 3.5145028757 8.1889889387 4.2413641959
N 5.5881843420 7.1015342985 4.8981133253
C 4.7131175600 6.4837672127 2.7907151962
C 4.5678971969 7.2942947816 3.9898016881
C 4.3259729720 4.5619606258 -0.3466833811
C 3.9283455089 6.2090627640 1.6478476429
C 3.4940958914 8.9082707866 5.4411931395
C 5.4887082680 3.7128064569 6.1446038848
C 4.5381704876 8.7170904660 6.3614116030
C 3.0225931806 4.6640132921 -0.8899113423
C 3.6408609979 3.2040406983 -2.7340764938
C 4.9371511191 3.0964922449 -2.2049108137
C 2.6858232755 3.9936014223 -2.0714648109
C 5.2828574645 3.7689870756 -1.0252918425
C 5.5569525171 7.8097436158 6.0522626294
H 2.9653904728 6.6370636526 1.3864544005
H 2.2638841502 5.2570681908 -0.3728000856
H 6.5506922028 4.3359044907 1.4261379730
H 6.3008805849 3.6675435136 -0.6371532179
H 3.3751720625 2.6725275571 -3.6515851824
H 1.6713045438 4.0810553514 -2.4700519754
H 2.6788216172 9.6037773313 5.6543172997
H 2.7233160736 8.3088104460 3.4984300965
H 4.5658984603 9.2530048639 7.3124115043
H 5.6892856388 2.4843740542 -2.7095244639
H 6.3807398829 7.6204720177 6.7413256671
