# Supplementary material for: Predicting electronic structure properties of transition metal complexes with neural networks
Source: Chem Sci. 2017 May 17;8(7):5137–52. doi: 10.1039/c7sc01247k (PMC6100542; doi:10.1039/c7sc01247k)
Supplement: Supplementary file 2 [file SC-008-C7SC01247K-s002.zip › geometries/csd_optimized_geos/test_22_20_HS.xyz]

63
# extracted from Terachem optimization
Fe 6.9625295496 5.2869611819 4.3712092439
S 8.4495878381 3.0205248451 0.6393145186
N 8.2095809619 5.5798467692 6.2027252641
N 8.1573450151 4.0042354145 3.2675666391
N 8.3087786950 4.9524129082 7.3830749462
C 9.4505825695 5.2726005833 8.0502076218
C 10.5584399173 7.9697759563 4.6349072100
N 8.4902839671 6.9583288375 3.9492601646
C 9.3131770560 6.3358860709 6.0931199001
C 9.4718758006 7.1201326951 4.8645675970
C 9.8008593480 4.7032377065 9.3562817247
C 10.1240550091 6.1820846691 7.2328540573
C 10.6316905844 8.6577090622 3.4268233151
C 8.3117996465 3.5729961697 2.1742854861
C 9.6192075649 8.4850022726 2.4832348674
C 11.1357991661 4.7317781384 9.7935127488
C 10.5177265966 3.5969370518 11.8369965978
C 9.1898003230 3.5589273980 11.4081700703
C 11.4894866167 4.1864748799 11.0248844948
C 8.8286471256 4.1112151352 10.1808922785
C 8.5676760634 7.6238393689 2.7922086986
H 11.0626037304 6.6680482339 7.4521030973
H 11.9018033351 5.1605317312 9.1535950891
H 7.5786170555 4.2898730835 7.6569480043
H 7.7882599171 4.0783949517 9.8687735394
H 10.7944889147 3.1646839376 12.7945684984
H 12.5276284058 4.2107014124 11.3446142526
H 11.4704907135 9.3174418538 3.2248754580
H 11.3314929000 8.0794987759 5.3885798150
H 9.6416423316 8.9974299457 1.5272944576
H 8.4283908893 3.0967441542 12.0299930776
H 7.7566536033 7.4466129351 2.0908617375
S 5.4407468774 3.0466536644 8.1117938522
N 5.6762808782 5.5713037804 2.5526740795
N 5.7493619019 3.9903120428 5.4687730393
N 5.5709088813 4.9523241442 1.3687809632
C 4.4245211760 5.2756225867 0.7091835683
C 3.3292043581 7.9461669364 4.1446767362
N 5.4088595162 6.9440303543 4.8127323607
C 4.5727248895 6.3248606245 2.6728823255
C 4.4190289846 7.1023755509 3.9051171903
C 4.0677781996 4.7120225727 -0.5975099689
C 3.7551729116 6.1778348614 1.5363948849
C 3.2625078011 8.6364337452 5.3512555103
C 5.5872177081 3.5737437839 6.5657372423
C 4.2854063582 8.4713003426 6.2843226518
C 2.7299181123 4.7380651957 -1.0258674349
C 3.3352774265 3.6013582333 -3.0720802998
C 4.6674426275 3.5721464607 -2.6555708736
C 2.3683317218 4.1903167882 -2.2537722971
C 5.0362281200 4.1271584573 -1.4316896442
C 5.3368095067 7.6126615062 5.9687540728
H 2.8129285760 6.6621483690 1.3299469742
H 1.9680732569 5.1683695506 -0.3821637727
H 6.2967592189 4.2888891109 1.0894910775
H 6.0803724912 4.1050005888 -1.1310697060
H 3.0522457569 3.1647033843 -4.0258500554
H 1.3279094442 4.2132584157 -2.5660693576
H 2.4217973522 9.2916035053 5.5610534191
H 2.5474623210 8.0521634083 3.3997723895
H 4.2701519997 8.9878154607 7.2380255003
H 5.4266329049 3.1167779333 -3.2852810601
H 6.1528333135 7.4426055488 6.6657495472
