# Supplementary material for: Predicting electronic structure properties of transition metal complexes with neural networks
Source: Chem Sci. 2017 May 17;8(7):5137–52. doi: 10.1039/c7sc01247k (PMC6100542; doi:10.1039/c7sc01247k)
Supplement: Supplementary file 2 [file SC-008-C7SC01247K-s002.zip › geometries/csd_optimized_geos/test_22_20_LS.xyz]

63
# extracted from Terachem optimization
Fe 6.9404821756 5.6893154412 4.3811466762
S 8.7369563843 2.9819911887 1.1504980069
N 8.0440087228 5.7388328608 6.0244443262
N 8.1253943103 4.3306488651 3.5524666434
N 8.1053453397 5.0159560675 7.1467325531
C 9.2537379801 5.2509226885 7.8452412537
C 10.3862133919 8.1484290345 4.5387363203
N 8.3235246532 7.0999640815 3.8666107637
C 9.1703357560 6.4649659674 5.9766545468
C 9.3218671781 7.2759926327 4.7744555852
C 9.5756286386 4.5671546689 9.1020864787
C 9.9625911663 6.2016888129 7.1088542733
C 10.4293717261 8.8563333546 3.3413919708
C 8.4229038037 3.7470408053 2.5700503136
C 9.4039091237 8.6759648210 2.4135882515
C 10.8775236212 4.6495411063 9.6249663202
C 10.2481613560 3.2458939760 11.4894241393
C 8.9532620438 3.1552617265 10.9762621457
C 11.2089016761 3.9975056024 10.8091140475
C 8.6136520206 3.8117368479 9.7951986625
C 8.3746166844 7.7890332842 2.7187827569
H 10.9182313520 6.6333494522 7.3638558636
H 11.6392182038 5.2100935188 9.0910930349
H 7.3622711851 4.3453365904 7.3510320940
H 7.5969445678 3.7262971604 9.4198258863
H 10.5085391587 2.7308622792 12.4098082734
H 12.2215582768 4.0691725736 11.1961964715
H 11.2513282563 9.5356177146 3.1355700539
H 11.1665267702 8.2589657243 5.2845197354
H 9.3982047524 9.2030086126 1.4655273160
H 8.1991537347 2.5703316663 11.4947637267
H 7.5605228031 7.6074148672 2.0260374341
S 5.1439995330 2.9819289449 7.6114533611
N 5.8370262846 5.7388114014 2.7377062706
N 5.7558672994 4.3306383416 5.2096293102
N 5.7756572361 5.0159925951 1.6153810629
C 4.6272694446 5.2509946098 0.9168945729
C 3.4948249984 8.1484142163 4.2235178270
N 5.5574530731 7.0998227578 4.8956429868
C 4.7107043799 6.4649539411 2.7855434935
C 4.5591133923 7.2759008904 3.9877984690
C 4.3053478769 4.5672712913 -0.3399767836
C 3.9184589819 6.2017446266 1.6533377962
C 3.4517603482 8.8563578270 5.4208502372
C 5.4581947271 3.7470783962 6.1920211082
C 4.4772174656 8.6759097409 6.3486533411
C 3.0034231498 4.6496763375 -0.8627962655
C 3.6327405836 3.2460636581 -2.7272804343
C 4.9276763304 3.1553862335 -2.2141817766
C 2.6719918182 3.9976595371 -2.0469419915
C 5.2673181815 3.8118513033 -1.0331151634
C 5.5064484352 7.7889019828 6.0434868817
H 2.9627911653 6.6333584427 1.3984317592
H 2.2417566626 5.2102064778 -0.3288505358
H 6.5187791739 4.3454747825 1.4109232934
H 6.2840389881 3.7263899703 -0.6577605170
H 3.3723138117 2.7310167260 -3.6476371518
H 1.6592887322 4.0692940145 -2.4339484677
H 2.6297118445 9.5354996787 5.6268129977
H 2.7144747485 8.2590122701 3.4777757115
H 4.4829328472 9.2028695827 7.2967589268
H 5.6817704982 2.5704192065 -2.7327023769
H 6.3206597671 7.6073746624 6.7361349234
