# Supplementary material for: Predicting electronic structure properties of transition metal complexes with neural networks
Source: Chem Sci. 2017 May 17;8(7):5137–52. doi: 10.1039/c7sc01247k (PMC6100542; doi:10.1039/c7sc01247k)
Supplement: Supplementary file 2 [file SC-008-C7SC01247K-s002.zip › geometries/csd_optimized_geos/test_23_00_HS.xyz]

47
# extracted from Terachem optimization
C -3.3846405157 -0.9224046425 14.3757412829
C -7.6723445743 0.7995302772 13.9779507670
C -5.6235309769 2.0428153455 10.9757737990
H -6.6804908485 1.8910329256 11.1989399532
C -5.1256154130 3.2549310821 10.5345909958
H -5.7996132875 4.1043347170 10.3935086363
C -3.7317932623 3.3961326319 10.2729569028
C -3.1226304503 4.6088537920 9.8344738156
H -3.7494025315 5.4934481699 9.6851428192
C -1.7553687623 4.6638529227 9.6046966674
H -1.2963819068 5.5996111840 9.2711312824
C -0.9367474352 3.5143752578 9.7976499713
H 0.1385634876 3.5787780547 9.6087772643
C -1.4988554996 2.3204931818 10.2233470090
H -0.8803955572 1.4316409883 10.3784297630
C -2.8999938958 2.2362272828 10.4716460686
C -3.5221221847 1.0373801255 10.9276279221
H -2.9286343597 0.1335640167 11.0959022825
N -4.2252445951 -0.9367403781 13.5207096933
N -6.9055499277 0.1849602975 13.2905164268
N -4.8253497103 0.9452698125 11.1781303147
S -2.2331672827 -0.9048073357 15.5358846985
S -8.7248056349 1.6365570436 14.9090247016
Fe -5.6867030973 -0.9654252270 12.0957148187
N -7.1482644455 -0.9940268699 10.6708081548
C -7.9888153995 -1.0080101457 9.8157129392
S -9.1403207138 -1.0251956054 8.6555583089
N -4.4679307764 -2.1157980750 10.9010009682
C -3.7010452830 -2.7302783623 10.2135961328
S -2.6485963939 -3.5673027336 9.2825870860
N -6.5480786901 -2.8757134011 13.0131688540
C -5.7500098002 -3.9735038704 13.2156453110
H -4.6929133579 -3.8218855017 12.9924324003
C -6.2479980961 -5.1858214106 13.6568357386
H -5.5737906340 -6.0353992084 13.7979472529
C -7.6419736506 -5.3270651201 13.9185886998
C -8.2511199161 -6.5397279658 14.3571228691
H -7.6241522965 -7.4241393845 14.5063176142
C -9.6182789704 -6.5945363510 14.5868100448
H -10.0770251327 -7.5301192255 14.9203860144
C -10.4367634424 -5.4451732096 14.3939258134
H -11.5118904912 -5.5094378915 14.5827714079
C -9.8747952695 -4.2513163335 13.9682171775
H -10.4930463362 -3.3623944275 13.8130710060
C -8.4736658654 -4.1670511522 13.7198467999
C -7.8513161857 -2.9681459933 13.2638213897
H -8.4447886538 -2.0643689763 13.0955550151
