# Supplementary material for: Predicting electronic structure properties of transition metal complexes with neural networks
Source: Chem Sci. 2017 May 17;8(7):5137–52. doi: 10.1039/c7sc01247k (PMC6100542; doi:10.1039/c7sc01247k)
Supplement: Supplementary file 2 [file SC-008-C7SC01247K-s002.zip › geometries/csd_optimized_geos/test_23_00_LS.xyz]

47
# extracted from Terachem optimization
C -3.4735202112 -0.8887435966 14.2707150223
C -7.5585524519 0.6602546158 13.9658732292
C -5.7680995901 1.7711448958 10.9643676408
H -6.8238727193 1.5893390519 11.1505175649
C -5.2938714749 2.9717832555 10.4745926301
H -5.9970355965 3.7777377971 10.2486649929
C -3.8965792181 3.1622297667 10.2747774614
C -3.3159921589 4.3754415712 9.8029366619
H -3.9696096415 5.2225106409 9.5732966466
C -1.9413997750 4.4788560948 9.6447630866
H -1.5035465209 5.4151895586 9.2858672097
C -1.0886942162 3.3787987020 9.9462349752
H -0.0080405199 3.4826753232 9.8152207309
C -1.6231433107 2.1842678214 10.4049981280
H -0.9779833300 1.3338355074 10.6434288812
C -3.0320613447 2.0519569009 10.5818345043
C -3.6216868094 0.8535919192 11.0741561024
H -3.0053525343 -0.0126690733 11.3161914876
N -4.3145420760 -0.9260663771 13.4228906220
N -6.8057108609 0.1058120421 13.2216923033
N -4.9347673136 0.7193345783 11.2736776767
S -2.3053239841 -0.8491503181 15.4188578500
S -8.6006976719 1.4337497649 14.9655772199
Fe -5.6866638464 -0.9652762831 12.0957929654
N -7.0589697917 -1.0046746321 10.7686204788
C -7.8999397575 -1.0419410246 9.9207358138
S -9.0682176751 -1.0813193125 8.7725792176
N -4.5678331309 -2.0365482167 10.9697815142
C -3.8148821157 -2.5909818347 10.2256815328
S -2.7727365162 -3.3645239525 9.2260116051
N -6.4387531135 -2.6501958028 12.9178808303
C -5.6054240271 -3.7019778071 13.2271501093
H -4.5496449379 -3.5200132775 13.0409534992
C -6.0797879006 -4.9025266200 13.7169405101
H -5.3765603303 -5.7083261084 13.9427481341
C -7.4770299976 -5.0930466656 13.9166803017
C -8.0576235432 -6.3061824013 14.3885575277
H -7.4039268414 -7.1531851811 14.6181399745
C -9.4321814718 -6.4094690861 14.5466896342
H -9.8698779815 -7.3458108634 14.9055421562
C -10.2848075297 -5.3094464366 14.2452029671
H -11.3654039208 -5.4134456885 14.3762621092
C -9.7502516028 -4.1150340126 13.7864504430
H -10.3954514572 -3.2647409403 13.5481082711
C -8.3414123180 -3.9827259236 13.6097225377
C -7.7518247570 -2.7844019421 13.1173346446
H -8.3681103975 -1.9180863493 12.8752973520
