# Supplementary material for: Predicting electronic structure properties of transition metal complexes with neural networks
Source: Chem Sci. 2017 May 17;8(7):5137–52. doi: 10.1039/c7sc01247k (PMC6100542; doi:10.1039/c7sc01247k)
Supplement: Supplementary file 2 [file SC-008-C7SC01247K-s002.zip › geometries/csd_optimized_geos/test_23_20_HS.xyz]

47
# extracted from Terachem optimization
C -3.3935920970 -1.0075836551 14.3474178874
C -7.6678176115 0.7227407054 14.0004404263
C -5.6219356969 2.0134452069 11.0299559282
H -6.6730685557 1.8623933918 11.2455524724
C -5.1277347210 3.2149307633 10.5881756847
H -5.7983502866 4.0568818789 10.4424255778
C -3.7396192489 3.3538356545 10.3290263219
C -3.1347497103 4.5580829917 9.8823149446
H -3.7582591577 5.4346953576 9.7248753261
C -1.7772376943 4.6105195836 9.6548910261
H -1.3215027539 5.5367418044 9.3138786693
C -0.9610699319 3.4688471012 9.8579362274
H 0.1073650789 3.5328074692 9.6720466556
C -1.5188394534 2.2867032982 10.2889097866
H -0.9049457784 1.4040895806 10.4479887393
C -2.9140444725 2.2063901146 10.5354111870
C -3.5319097305 1.0159064177 10.9962723064
H -2.9402384996 0.1212280787 11.1710465737
N -4.2385133911 -0.9814412603 13.5141771055
N -6.8988637168 0.1537714774 13.2976319712
N -4.8252726143 0.9255790783 11.2383510170
S -2.2296327567 -1.0468359804 15.4805604735
S -8.7304988504 1.4988599847 14.9552179993
Fe -5.6867608799 -0.9651523841 12.0957190183
N -7.1350472610 -0.9494593572 10.6774500926
C -7.9797992203 -0.9228764817 9.8440549481
S -9.1438421430 -0.8836218976 8.7110237123
N -4.4747260077 -2.0846503575 10.8938331782
C -3.7055102153 -2.6533338331 10.1910540095
S -2.6429346499 -3.4296842698 9.2362930923
N -6.5482600360 -2.8563408309 12.9530238439
C -5.7516266348 -3.9442099041 13.1614419173
H -4.7005114826 -3.7931538067 12.9458476255
C -6.2457682906 -5.1456913220 13.6033269839
H -5.5751160595 -5.9876383640 13.7489766340
C -7.6338834246 -5.2846283260 13.8624250342
C -8.2388031605 -6.4888551247 14.3091085301
H -7.6153141820 -7.3654517428 14.4666720314
C -9.5962809110 -6.5411974425 14.5367256757
H -10.0520449093 -7.4674276016 14.8776469931
C -10.4124549283 -5.3995526699 14.3335826979
H -11.4808986303 -5.4635075383 14.5194386120
C -9.8546654333 -4.2174744228 13.9024849135
H -10.4685077240 -3.3348062622 13.7435405290
C -8.4594399530 -4.1371658407 13.6561029487
C -7.8415809610 -2.9466675590 13.1952809564
H -8.4332892162 -2.0520413933 13.0204369477
