# Supplementary material for: Predicting electronic structure properties of transition metal complexes with neural networks
Source: Chem Sci. 2017 May 17;8(7):5137–52. doi: 10.1039/c7sc01247k (PMC6100542; doi:10.1039/c7sc01247k)
Supplement: Supplementary file 2 [file SC-008-C7SC01247K-s002.zip › geometries/csd_optimized_geos/test_23_20_LS.xyz]

47
# extracted from Terachem optimization
C -3.4732974095 -0.9169695734 14.2539347267
C -7.5535385189 0.7170731910 13.8983986171
C -5.7330235102 1.7625805622 10.9442433484
H -6.7851264854 1.5926615391 11.1246670261
C -5.2548348612 2.9360943361 10.4206472092
H -5.9478025673 3.7317795474 10.1641447604
C -3.8615621724 3.1089192200 10.2226384144
C -3.2751524666 4.2896668067 9.6967275858
H -3.9187830542 5.1207823120 9.4192168739
C -1.9088462167 4.3777099711 9.5468570380
H -1.4670328908 5.2865049307 9.1460930476
C -1.0656524479 3.2974026961 9.9113792621
H 0.0095292169 3.3897357876 9.7869691606
C -1.6058466081 2.1383553657 10.4200420458
H -0.9714300165 1.3033974254 10.7043096734
C -3.0105787246 2.0213046415 10.5842355925
C -3.6081811763 0.8485485384 11.1084490695
H -2.9981539612 -0.0033736019 11.3854346202
N -4.3218846281 -0.9499875972 13.4314786556
N -6.8050215185 0.1054837850 13.2179838673
N -4.9112919378 0.7248247862 11.2862025131
S -2.2905194471 -0.8822737687 15.3731931017
S -8.5957217027 1.5616610175 14.8225640313
Fe -5.6865443428 -0.9653372028 12.0958006743
N -7.0513769594 -0.9808294220 10.7600453225
C -7.9006262693 -1.0133382889 9.9382633684
S -9.0827499697 -1.0486525611 8.8182050367
N -4.5688314211 -2.0363657079 10.9730776883
C -3.8199769717 -2.6478763369 10.2929820706
S -2.7776584510 -3.4923851813 9.3688836592
N -6.4619332647 -2.6553002893 12.9051829067
C -5.6405420953 -3.6933441636 13.2471459445
H -4.5885493541 -3.5233408349 13.0668454309
C -6.1185621511 -4.8669538076 13.7708066521
H -5.4256050159 -5.6626769736 14.0273778741
C -7.5118150036 -5.0397145521 13.9691028212
C -8.0984108274 -6.2205761801 14.4946701532
H -7.4546662952 -7.0515333635 14.7722618308
C -9.4647370979 -6.3085747900 14.6447007788
H -9.9065335929 -7.2174777998 15.0454893656
C -10.3079131215 -5.2280972119 14.2800931427
H -11.3831984204 -5.3205037144 14.4045903083
C -9.7676937812 -4.0688523233 13.7714290158
H -10.4023783942 -3.2337695760 13.4871102213
C -8.3627196209 -3.9520482614 13.6070230423
C -7.7650669580 -2.7790107243 13.0830712424
H -8.3755537756 -1.9273214958 12.8060238625
