# Supplementary material for: Predicting electronic structure properties of transition metal complexes with neural networks
Source: Chem Sci. 2017 May 17;8(7):5137–52. doi: 10.1039/c7sc01247k (PMC6100542; doi:10.1039/c7sc01247k)
Supplement: Supplementary file 2 [file SC-008-C7SC01247K-s002.zip › geometries/csd_optimized_geos/test_24_00_HS.xyz]

73
# extracted from Terachem optimization
Fe 9.7554853589 5.6323262099 5.1179655813
N 11.1269815486 4.4910244353 3.8482543363
N 12.3646462523 2.8072052636 3.0559993181
C 11.8309585306 4.9376662982 2.7295631126
H 11.7301757086 5.9514590299 2.3597514309
C 12.5989632566 3.9072952946 2.2329490587
H 13.2762834025 3.8542158083 1.3845986302
C 11.4795012171 3.1935593668 4.0087008071
H 11.1169401930 2.5333307265 4.7892230495
C 12.9649284508 1.4589496905 2.9204004323
H 13.5135854885 1.2022338045 3.8368866446
H 13.6628936453 1.4665827294 2.0757821125
H 12.1777419941 0.7166404618 2.7294378678
N 10.0514276922 7.3957373809 3.8398109306
C 9.3167628875 7.7781912292 2.7182941386
H 8.4926796108 7.1845242989 2.3395953948
C 9.8241501438 8.9606868909 2.2236326478
N 10.8895737116 9.3111840142 3.0504493730
C 10.9949400934 8.3527710524 4.0045950260
H 11.7440016724 8.3713459306 4.7890833762
C 11.7606471732 10.5025397893 2.9167422757
H 11.7093383596 11.1038341294 3.8346086118
H 11.4092345523 11.1060682508 2.0723760746
H 12.7967357143 10.1892982668 2.7268959679
H 9.5328828852 9.5727726964 1.3741457601
N 8.0706599358 5.0079798198 3.8520325144
C 8.1102604371 4.1853047407 2.7261100028
H 9.0382612694 3.7742585610 2.3454572509
C 6.8347002118 4.0332147596 2.2276018900
N 5.9958653958 4.7772362344 3.0549329565
C 6.7698181093 5.3472498602 4.0121964209
H 6.3728001775 5.9906450893 4.7902100926
C 4.5290500203 4.9347629876 2.9168406748
H 4.0306442210 4.5903024992 3.8332568152
H 4.1868463792 4.3263830608 2.0723824659
H 4.2829786726 5.9882574266 2.7246596508
H 6.4542472642 3.4766423999 1.3751074928
N 8.3840776270 6.7736192504 6.3877167780
C 7.6801131213 6.3269499986 7.5064126559
H 7.7808711821 5.3131428323 7.8762222297
C 6.9120984351 7.3573206376 8.0030154668
N 7.1463932374 8.4574238086 7.1799762344
C 8.0315467866 8.0710869639 6.2272774737
H 8.3940444160 8.7313462348 5.4467469032
C 6.5461016504 9.8056901558 7.3155717864
H 5.9974487924 10.0624238111 6.3990844932
H 5.8481193673 9.7980957947 8.1601772465
H 7.3332827578 10.5480006062 7.5065568535
H 6.2347958391 7.4104347744 8.8513668179
N 9.4596217809 3.8689229549 6.3961663643
C 10.1942678188 3.4864829078 7.5176995507
H 11.0183479182 4.0801508761 7.8964047677
C 9.6868593212 2.3040011034 8.0123764153
N 8.6214393654 1.9535026342 7.1855544837
C 8.5160987668 2.9119006395 6.2313926534
H 7.7670212150 2.8933499874 5.4469208786
C 7.7503485866 0.7621584110 7.3192507943
H 7.8016636225 0.1608708988 6.4013805078
H 8.1017499065 0.1586209316 8.1636139990
H 6.7142586511 1.0754042970 7.5090904742
H 9.9781217750 1.6919147920 8.8618652223
N 11.4403747163 6.2566565259 6.3839437720
C 11.4007648566 7.0793437082 7.5098534194
H 10.4727624601 7.4903890565 7.8904888428
C 12.6763162493 7.2314571714 8.0083771751
N 13.5151637052 6.4874329501 7.1810647113
C 12.7412218740 5.9174022180 6.2237984143
H 13.1382542616 5.2740257102 5.4457793671
C 14.9819798656 6.3299425723 7.3191789591
H 15.4803903900 6.6744128630 6.4027702459
H 15.3241495462 6.9383359714 8.1636417595
H 15.2280842033 5.2764570155 7.5113644866
H 13.0567542717 7.7880484473 8.8608675761
