# Supplementary material for: Predicting electronic structure properties of transition metal complexes with neural networks
Source: Chem Sci. 2017 May 17;8(7):5137–52. doi: 10.1039/c7sc01247k (PMC6100542; doi:10.1039/c7sc01247k)
Supplement: Supplementary file 2 [file SC-008-C7SC01247K-s002.zip › geometries/csd_optimized_geos/test_24_00_LS.xyz]

73
# extracted from Terachem optimization
Fe 9.7554010221 5.6323664338 5.1180851579
N 11.0068203488 4.5445130468 3.9530100174
N 12.2662836700 2.8871606075 3.1530649126
C 11.6990441747 5.0080014117 2.8316898859
H 11.5898392707 6.0194297684 2.4624535137
C 12.4814311434 3.9894257734 2.3365513049
H 13.1606215831 3.9489016239 1.4897105705
C 11.3785807158 3.2536828461 4.1155313694
H 11.0253361344 2.5845866777 4.8908366356
C 12.8865457067 1.5518312360 2.9798987413
H 13.4531412083 1.2787453696 3.8802700906
H 13.5746555823 1.5993516870 2.1276217226
H 12.1135528092 0.7985511224 2.7732148828
N 10.0301829760 7.2835824746 3.9572277532
C 9.2985611673 7.6469685315 2.8260081131
H 8.4755505358 7.0548246985 2.4477905911
C 9.8059664294 8.8254186845 2.3250130178
N 10.8618125410 9.1889641332 3.1490731428
C 10.9685520108 8.2441320514 4.1217204729
H 11.7135471215 8.2745118180 4.9081041757
C 11.7195295124 10.3853934332 2.9761491473
H 11.6768711132 11.0134150804 3.8762480299
H 11.3420901678 10.9614685011 2.1228641127
H 12.7559985438 10.0829067203 2.7712701135
H 9.5176925099 9.4255507768 1.4665215832
N 8.1900768612 5.0751040632 3.9411325845
C 8.2362623367 4.2359558650 2.8264435014
H 9.1620116516 3.8258919557 2.4443978618
C 6.9617423213 4.0808867035 2.3300581698
N 6.1217755468 4.8293633400 3.1432519026
C 6.8899881662 5.4172075771 4.0989530838
H 6.4901515714 6.0588500432 4.8753531047
C 4.6544291954 4.9599132907 2.9776440022
H 4.1388964014 4.6048755324 3.8803290631
H 4.3487147459 4.3402867638 2.1263953023
H 4.3881543589 6.0057511613 2.7719597450
H 6.5841720930 3.5178720453 1.4811898068
N 8.5041981095 6.7201687459 6.2829898080
C 7.8120011037 6.2566113345 7.4042944113
H 7.9212226615 5.2451600868 7.7735336323
C 7.0296212251 7.2751994188 7.8993954357
N 7.2447544441 8.3774877959 7.0829071345
C 8.1324616270 8.0110097863 6.1204403560
H 8.4856910358 8.6801049770 5.3451092975
C 6.6244747823 9.7128070598 7.2560743674
H 6.0578838914 9.9858987405 6.3557020278
H 5.9363606483 9.6652859573 8.1083413816
H 7.3974581033 10.4660879347 7.4627762429
H 6.3504598853 7.3157236365 8.7462340955
N 9.4808682644 3.9810628263 6.2787398018
C 10.2124845145 3.6176969056 7.4099662388
H 11.0354945267 4.2098408039 7.7881901791
C 9.7050216242 2.4392930191 7.9110097710
N 8.6491996016 2.0757200452 7.0869290563
C 8.5425170100 3.0204987557 6.1142284973
H 7.7974845777 2.9901476251 5.3278801686
C 7.7914614227 0.8793036158 7.2598502822
H 7.8341069300 0.2512721827 6.3597569852
H 8.1688882804 0.3032155184 8.1131304774
H 6.7549950758 1.1818076827 7.4647228781
H 9.9933192004 1.8391365493 8.7694717570
N 11.3209407385 6.1895961710 6.2948513762
C 11.2748003645 7.0287111935 7.4095459045
H 10.3490393829 7.4387681519 7.7915418456
C 12.5493167980 7.1837642826 7.9059273408
N 13.3892581523 6.4352811540 7.0927271805
C 12.6210288964 5.8474557320 6.1370069761
H 13.0209174815 5.2058154564 5.3606190096
C 14.8566064399 6.3047896479 7.2583785836
H 15.3721344847 6.6598325356 6.3556989057
H 15.1623088383 6.9244266132 8.1096352343
H 15.1229000392 5.2589623396 7.4640621562
H 12.9268365659 7.7468128398 8.7547940156
