# Supplementary material for: Predicting electronic structure properties of transition metal complexes with neural networks
Source: Chem Sci. 2017 May 17;8(7):5137–52. doi: 10.1039/c7sc01247k (PMC6100542; doi:10.1039/c7sc01247k)
Supplement: Supplementary file 2 [file SC-008-C7SC01247K-s002.zip › geometries/csd_optimized_geos/test_24_20_HS.xyz]

73
# extracted from Terachem optimization
Fe 9.7554313920 5.6323633996 5.1179892460
N 11.1052477329 4.4954594281 3.8731437846
N 12.3362169229 2.8337585995 3.0825248156
C 11.8024384111 4.9465754286 2.7604671961
H 11.7000010741 5.9538085512 2.3928589697
C 12.5662048959 3.9260397747 2.2670996073
H 13.2387678466 3.8766223316 1.4231610899
C 11.4580698481 3.2115072276 4.0293034045
H 11.1009069739 2.5515655155 4.8038796109
C 12.9375388222 1.4967029171 2.9389979566
H 13.4880647776 1.2377449858 3.8455357850
H 13.6288191767 1.5146177377 2.0974363312
H 12.1591060430 0.7561492910 2.7441916122
N 10.0602856947 7.3733857100 3.8672055572
C 9.3239052436 7.7484661060 2.7522844923
H 8.5053807328 7.1566525281 2.3779022355
C 9.8248930083 8.9218191008 2.2601899395
N 10.8824545280 9.2716450954 3.0783141257
C 10.9925634588 8.3234829123 4.0264059008
H 11.7398316212 8.3465495931 4.8037621395
C 11.7425561256 10.4588821004 2.9360878125
H 11.6922438401 11.0636363334 3.8436027620
H 11.3848110289 11.0509088344 2.0946346749
H 12.7728513626 10.1528430966 2.7423315506
H 9.5325989019 9.5279898925 1.4151923002
N 8.0875941168 5.0254435571 3.8766914335
C 8.1335703523 4.2044014060 2.7581960712
H 9.0567362556 3.7960420827 2.3820695352
C 6.8685444726 4.0517260386 2.2630513577
N 6.0349106132 4.7900789794 3.0816366006
C 6.7985702721 5.3588571826 4.0322159431
H 6.4003576087 5.9973388272 4.8049078645
C 4.5770131178 4.9406605119 2.9361428173
H 4.0760619843 4.5952153374 3.8426076046
H 4.2469050912 4.3330011218 2.0947166237
H 4.3275606072 5.9856358701 2.7405377134
H 6.4928371029 3.4968977688 1.4156854110
N 8.4058142650 6.7691948537 6.3628315120
C 7.7086368305 6.3180360538 7.4755081267
H 7.8110560218 5.3107904083 7.8431310300
C 6.9448570882 7.3385726613 7.9688489393
N 7.1748229320 8.4308721626 7.1534406069
C 8.0529821131 8.0531518408 6.2066711372
H 8.4101009170 8.7131278591 5.4320977421
C 6.5734864544 9.7679347746 7.2969718788
H 6.0229610337 10.0269003135 6.3904350595
H 5.8821918178 9.7500517382 8.1385214885
H 7.3519027178 10.5085015095 7.4917994670
H 6.2722994405 7.3880124866 8.8127745575
N 9.4507712872 3.8912591354 6.3687534192
C 10.1871304864 3.5162013413 7.4836968388
H 11.0056585794 4.1080097001 7.8580840897
C 9.6861083985 2.3428738882 7.9758236781
N 8.6285537312 1.9930392192 7.1576927497
C 8.5184799824 2.9411753537 6.2095736588
H 7.7712087026 2.9181229942 5.4322226006
C 7.7684336691 0.8058147271 7.2999093054
H 7.8187385842 0.2010558762 6.3923952470
H 8.1261703760 0.2137819000 8.1413597155
H 6.7381430063 1.1118729210 7.4936630207
H 9.9783899808 1.7367054179 8.8208278936
N 11.4234385002 6.2392011939 6.3592876376
C 11.3774639346 7.0602504807 7.4777731924
H 10.4542984287 7.4686131917 7.8538782818
C 12.6424806485 7.2129467393 7.9729356617
N 13.4761207503 6.4745921319 7.1543648816
C 12.7124671189 5.9058006242 6.2037797197
H 13.1107062668 5.2673390000 5.4310871922
C 14.9340200663 6.3240448943 7.2998801843
H 15.4349755999 6.6694949776 6.3934210609
H 15.2641057388 6.9317148789 8.1413105855
H 15.1834990362 5.2790767503 7.4954851681
H 13.0181744070 7.7677908785 8.8203007561
