# Supplementary material for: Predicting electronic structure properties of transition metal complexes with neural networks
Source: Chem Sci. 2017 May 17;8(7):5137–52. doi: 10.1039/c7sc01247k (PMC6100542; doi:10.1039/c7sc01247k)
Supplement: Supplementary file 2 [file SC-008-C7SC01247K-s002.zip › geometries/csd_optimized_geos/test_25_00_HS.xyz]

99
# extracted from Terachem optimization
Fe 0.7350921387 1.5012723672 6.1544351030
O -0.1821740045 -1.2641998092 1.4142380533
O 0.8415378197 -2.8153599515 2.6208839940
O 3.2174264550 4.8734825149 2.4000278673
O 4.7401154546 4.6393916474 3.9926035545
O -0.1775373196 5.1217310026 10.2957416945
O 2.0400763088 5.1349570844 10.2413084686
O -2.8815404730 -1.0715772002 9.5392489734
O -1.3932420360 -2.6856782466 9.2366087326
O -1.1737366935 2.6732766400 5.7712783076
H -1.6884542761 2.3683287926 4.9921684485
H -1.7109154815 2.4246486898 6.5565632200
O 2.5552174970 0.5989906983 7.1640570590
H 3.1770057503 1.3564781275 7.2525066690
H 3.0030936205 -0.0348925030 6.5633287714
N -0.1991710257 -0.3221762210 5.8920176604
N 1.5351507539 1.3885258546 4.2695214411
N 1.6451928882 3.3510404942 6.4489292239
N 0.0191973640 1.5552021009 8.1414782450
N 0.3743437401 -1.6761680443 2.4472040754
N 3.6274720963 4.4169115458 3.4801290398
N 0.9234973032 4.7505171420 9.8507002060
N -1.8411133266 -1.5426433003 9.0436523281
C -1.0858072987 -0.9348006061 6.7800175703
C -1.9388314736 -1.8789995051 6.0653061058
C -1.5183039188 -1.8659718555 4.7324556120
C -0.3951056999 -0.9375789763 4.6595414641
C 0.4922947760 -0.7127571046 3.5832913415
C 1.4901516192 0.2719034232 3.4356099437
C 2.5423266993 0.3579629392 2.4299812349
C 3.1815374535 1.5865492194 2.6199026483
C 2.5132659349 2.2365993267 3.7431458691
C 2.7087057839 3.5331279432 4.2568326138
C 2.1748970881 4.1248378034 5.4275217026
C 2.1285418435 5.5373640388 5.7829448988
C 1.6020800739 5.6053215938 7.0759008692
C 1.3379100035 4.2289283464 7.4872663107
C 0.8968617106 3.7536197968 8.7428082793
C 0.4428029096 2.4624902427 9.1035566960
C 0.3441472432 1.8706371153 10.4356139994
C -0.1713755567 0.5838867962 10.2582982098
C -0.4064579852 0.4291745149 8.8267076440
C -1.0536833383 -0.6368481252 8.1560264144
C -3.0981782615 -2.7050857227 6.5819769874
H -3.9204244390 -2.6246709212 5.8498576105
H -3.4988718206 -2.2871691581 7.5142073953
C -2.7615290347 -4.2083287319 6.7862720133
H -3.6528991557 -4.7376921317 7.1568286774
H -1.9538759676 -4.3381757579 7.5200394795
H -2.4474290625 -4.6828549204 5.8434894074
C -2.2270457534 -2.5742716800 3.5993854272
H -2.8677709257 -3.3611487789 4.0235243054
H -1.5165305332 -3.0979351509 2.9432496463
C -3.1097265500 -1.6151616405 2.7532740571
H -3.6035441857 -2.1789873276 1.9467894617
H -2.5064093670 -0.8215193999 2.2870596769
H -3.8926028658 -1.1454948602 3.3712530571
C 3.0125202543 -0.7014325382 1.4574105321
H 3.6042733190 -0.2127397623 0.6701855088
H 2.1719516365 -1.1792521182 0.9364481381
C 3.8867875364 -1.7905392029 2.1415518527
H 4.2124177945 -2.5296538689 1.3934439823
H 3.3194357743 -2.3236000581 2.9191653450
H 4.7857164319 -1.3484693420 2.6011756199
C 4.3692069563 2.0509970882 1.8020363664
H 5.0465240352 1.1880335395 1.6812249837
H 4.9556964127 2.8041779369 2.3440512349
C 4.0004963401 2.5907806586 0.3917899991
H 4.9165464140 2.9045204980 -0.1322191182
H 3.3290868320 3.4576078179 0.4607676811
H 3.5039208226 1.8203518701 -0.2185127163
C 2.4080024912 6.7377119827 4.9075387624
H 3.3615683374 6.6338817196 4.3708718098
H 2.5300033307 7.6204298807 5.5516244942
C 1.2664479484 7.0134605779 3.8886043590
H 1.5084730623 7.9091098031 3.2957556076
H 0.3077284662 7.1881538209 4.4027849928
H 1.1412228846 6.1691237706 3.1944847754
C 1.3149098021 6.9037627764 7.8016966200
H 0.5569739093 6.7619534830 8.5835273636
H 0.8509055188 7.5917051365 7.0733489095
C 2.5639210331 7.5992374101 8.4105632872
H 2.2582566401 8.5398394520 8.8950795138
H 3.3129234672 7.8421492578 7.6402333979
H 3.0439215677 6.9640560965 9.1681805302
C 0.7630996818 2.4415191753 11.7726226027
H 1.5043349346 3.2421977426 11.6500346332
H 1.2857798529 1.6453092755 12.3300598038
C -0.4181426654 2.9569589914 12.6408010197
H -0.0298329855 3.3475609330 13.5941934924
H -1.1359065768 2.1527835120 12.8681626303
H -0.9579287742 3.7674547119 12.1318365668
C -0.2613769561 -0.4629953780 11.3463685781
H -1.2240781400 -0.9933575783 11.3238370893
H -0.2301625403 0.0432868237 12.3222915588
C 0.8999091048 -1.4927230981 11.2730402003
H 0.8047194855 -2.2218963918 12.0928363728
H 1.8787291577 -0.9953120339 11.3668661268
H 0.8801640294 -2.0472545490 10.3225683374
