# Supplementary material for: Predicting electronic structure properties of transition metal complexes with neural networks
Source: Chem Sci. 2017 May 17;8(7):5137–52. doi: 10.1039/c7sc01247k (PMC6100542; doi:10.1039/c7sc01247k)
Supplement: Supplementary file 2 [file SC-008-C7SC01247K-s002.zip › geometries/csd_optimized_geos/test_25_00_LS.xyz]

99
# extracted from Terachem optimization
Fe 0.7676298642 1.4903872779 6.2315233786
O 0.1634832650 -1.0828381679 1.3580785946
O 0.9651721557 -2.7491420458 2.5797384387
O 3.5223892100 4.8316414033 2.6661433981
O 4.8616669106 4.6839828447 4.4260843500
O -0.5896275973 5.0918668511 10.2162539587
O 1.6248883764 5.1893309536 10.2869837632
O -2.8895291481 -1.2513313574 9.3907189197
O -1.3511307539 -2.7994747918 9.0001128642
O -0.8700483745 2.4050290735 5.4190903115
H -0.6083286187 2.5580428752 4.4805208406
H -1.5815354293 1.7236423642 5.3826926214
O 2.4044831900 0.6107026172 7.0788318806
H 2.8898430725 1.3870770387 7.4453584328
H 2.9456898955 0.3168065671 6.3096213648
N -0.1403582640 -0.2482610941 5.8541983518
N 1.6975836747 1.3720873310 4.4428202071
N 1.5155756856 3.3112674947 6.5126368457
N 0.0271076744 1.4946579128 8.0770859533
N 0.5941034785 -1.5745694773 2.4162503168
N 3.8246088428 4.4105449759 3.7954057002
N 0.5469078239 4.7616116140 9.8371531955
N -1.8292576608 -1.6583996430 8.8815635970
C -1.0601059544 -0.9009258136 6.6711029365
C -1.9090891499 -1.7926240438 5.8867807412
C -1.4486840589 -1.7223875481 4.5739575200
C -0.3008014681 -0.8294121468 4.5867107750
C 0.6745684439 -0.6621156882 3.5954876400
C 1.7322109450 0.2604177443 3.5951475610
C 2.8867736786 0.3175093409 2.7144271785
C 3.5227719892 1.5301309962 2.9725178441
C 2.7401331548 2.1973933488 4.0078385630
C 2.8501911523 3.5129159983 4.4793013770
C 2.1333862841 4.0946578547 5.5399243052
C 1.9869974018 5.5090128073 5.8504855264
C 1.3317799061 5.5823113063 7.0798151539
C 1.0917899541 4.2143882663 7.4987245574
C 0.6290342066 3.7541265580 8.7419492650
C 0.2799338321 2.4379691479 9.0767391328
C 0.0907916428 1.8551101056 10.3976987153
C -0.3260909302 0.5435425549 10.1907902393
C -0.4375237999 0.3663862375 8.7451244166
C -1.0559083933 -0.6870952958 8.0572118784
C -3.0965415631 -2.6208044339 6.3331873218
H -3.8994190126 -2.4809509774 5.5882210582
H -3.5120935251 -2.2431734907 7.2762467998
C -2.7988207198 -4.1404637827 6.4614008346
H -3.7155601923 -4.6700438093 6.7644046439
H -2.0242562507 -4.3320090744 7.2177955846
H -2.4577948888 -4.5665332108 5.5047074106
C -2.1337406789 -2.3461513024 3.3765605740
H -2.8409522786 -3.1073339230 3.7367738788
H -1.4208522970 -2.8881543260 2.7382230046
C -2.9067367857 -1.3040192598 2.5227078538
H -3.4043369034 -1.8055006169 1.6784872726
H -2.2268786420 -0.5451234450 2.1058601647
H -3.6811045189 -0.7958978210 3.1204088041
C 3.4095997875 -0.7595818016 1.7880468199
H 4.1380252384 -0.3061926587 1.0998172590
H 2.6113974824 -1.1535366110 1.1422252026
C 4.0963756852 -1.9292917157 2.5428336877
H 4.4509461069 -2.6808940371 1.8203311175
H 3.3975533446 -2.4291788414 3.2308254425
H 4.9653206048 -1.5740830776 3.1210275363
C 4.7976371743 1.9908157129 2.2940295191
H 5.4840638954 1.1267800470 2.2579859093
H 5.3188164909 2.7447491877 2.8994227415
C 4.5990973287 2.5249769702 0.8487050881
H 5.5722757117 2.8240212115 0.4290075791
H 3.9373397916 3.4023533166 0.8362877891
H 4.1632866720 1.7568984454 0.1904467354
C 2.2997432125 6.6995970260 4.9730834130
H 3.3254804082 6.6560510983 4.5792183054
H 2.2659743059 7.6049877852 5.5955451102
C 1.2966204661 6.8639656583 3.7977602556
H 1.5506280772 7.7652593020 3.2189019650
H 0.2641939719 6.9743965580 4.1671290267
H 1.3351415084 6.0033778479 3.1128271263
C 0.9195280603 6.8783152168 7.7488097881
H 0.1183759441 6.7097541541 8.4807221238
H 0.4644857619 7.5153799769 6.9697774175
C 2.0784291359 7.6658806071 8.4185906491
H 1.6863473422 8.6038520326 8.8411033062
H 2.8687899476 7.9217732925 7.6957595020
H 2.5334810894 7.0864590698 9.2339279757
C 0.3220072476 2.4709225356 11.7624662882
H 1.0042045526 3.3285774252 11.7060940873
H 0.8502170625 1.7246895345 12.3806119860
C -0.9862669332 2.8807344497 12.4934378449
H -0.7434635910 3.3146922040 13.4758835734
H -1.6433540964 2.0116565954 12.6551111640
H -1.5450851371 3.6297148368 11.9150023086
C -0.4334490612 -0.5096949791 11.2703176295
H -1.3692698209 -1.0813955704 11.1975189186
H -0.4729589700 -0.0049018056 12.2465705373
C 0.7743892162 -1.4870569784 11.2504126613
H 0.6756334067 -2.2208029958 12.0656761581
H 1.7244990657 -0.9459213851 11.3882150113
H 0.8243547653 -2.0400137430 10.2998464996
