# Supplementary material for: Predicting electronic structure properties of transition metal complexes with neural networks
Source: Chem Sci. 2017 May 17;8(7):5137–52. doi: 10.1039/c7sc01247k (PMC6100542; doi:10.1039/c7sc01247k)
Supplement: Supplementary file 2 [file SC-008-C7SC01247K-s002.zip › geometries/csd_optimized_geos/test_25_20_HS.xyz]

99
# extracted from Terachem optimization
Fe 0.7365572819 1.4936634443 6.2376083010
O -0.1342620826 -1.1316682691 1.3969838063
O 1.0020829428 -2.6273422733 2.5128414299
O 2.8474142907 5.1595779930 2.5664945463
O 4.5058601388 4.8667760236 3.9582387606
O 0.0796246051 4.9008095151 10.5468990222
O 2.2554261637 4.7460725980 10.4095529352
O -2.9011858968 -1.2031705694 9.3284944225
O -1.3887007133 -2.7631042703 9.1006424750
O -1.0422015800 2.4916244087 5.3701508098
H -0.8210373496 2.6873559499 4.4418097616
H -1.8206421390 1.9090227805 5.3418615349
O 2.6680220969 0.5118436364 6.7477833666
H 3.3330993339 1.2019204829 6.9190851228
H 3.0234033950 -0.0328807121 6.0250722462
N -0.1588289776 -0.3187528840 5.8503870895
N 1.4819206892 1.5131477245 4.2581801112
N 1.5919726375 3.3380104609 6.5326015873
N 0.1328135841 1.4234105384 8.1600963509
N 0.4653399376 -1.5323290990 2.3887277680
N 3.3713557451 4.6446891364 3.5471700997
N 1.1151971935 4.4856867461 10.0396875845
N -1.8373754091 -1.6407848607 8.9006630593
C -1.0241106680 -0.9792838313 6.6991716920
C -1.8243838529 -1.9370223521 5.9561552011
C -1.3861131773 -1.8800474143 4.6442360284
C -0.3132227241 -0.9014726471 4.6050660066
C 0.5503379331 -0.6076004472 3.5423352129
C 1.4878731633 0.4287102914 3.4081534130
C 2.4981689422 0.6035857157 2.3775691251
C 3.0544878921 1.8534926642 2.5801251350
C 2.3925124328 2.4140325326 3.7488641381
C 2.5576820602 3.6827271512 4.3239187001
C 2.0796927006 4.1766749224 5.5462153454
C 2.0847188078 5.5485666404 6.0150378513
C 1.6597306461 5.5181677868 7.3332299853
C 1.3796801285 4.1296328704 7.6448353029
C 0.9855459899 3.5815165320 8.8764618248
C 0.5098583302 2.2977386867 9.1657469789
C 0.3102971551 1.6771961492 10.4621846766
C -0.2404126129 0.4280794162 10.2221833624
C -0.3900946522 0.3068034269 8.7866095207
C -1.0252974252 -0.7188408899 8.0752329226
C -2.9571883185 -2.8197694321 6.4234765884
H -3.7547456825 -2.7555927227 5.6738563415
H -3.4024053202 -2.4425200431 7.3440867499
C -2.5678275267 -4.3026585833 6.6067958389
H -3.4471039106 -4.8749791893 6.9186711724
H -1.7969230121 -4.4182077788 7.3715883845
H -2.1925092606 -4.7388557662 5.6757776006
C -2.0536805469 -2.6009042010 3.4991390652
H -2.6152317044 -3.4443499648 3.9069604199
H -1.3267338306 -3.0453061797 2.8169077735
C -3.0192999632 -1.6886062684 2.7130247523
H -3.4967034137 -2.2571534021 1.9092484140
H -2.4872379122 -0.8488319761 2.2571997374
H -3.8074338517 -1.2932518226 3.3634128243
C 3.0020439424 -0.3970180573 1.3672457256
H 3.5325089465 0.1437538402 0.5799294273
H 2.1838101819 -0.9119919328 0.8609842491
C 3.9623565264 -1.4314124478 1.9935305331
H 4.3100013285 -2.1295842479 1.2261761929
H 3.4638884496 -2.0150079044 2.7728238584
H 4.8405883231 -0.9426456361 2.4300793651
C 4.1550898733 2.4369923457 1.7259234477
H 4.8835151998 1.6412477414 1.5297750783
H 4.7105005421 3.2032744599 2.2663210472
C 3.6646001374 3.0031989548 0.3762820117
H 4.5136286990 3.4087858970 -0.1825087383
H 2.9401217938 3.8078302992 0.5222529514
H 3.1941709944 2.2285314176 -0.2376693688
C 2.3153276526 6.8168763769 5.2323869364
H 3.2070367703 6.7550858283 4.6062603751
H 2.5178221134 7.6231508633 5.9405842577
C 1.0950212771 7.2046873659 4.3693580877
H 1.2945366891 8.1453944782 3.8465763109
H 0.2002570510 7.3404977862 4.9867043212
H 0.8833156758 6.4414526994 3.6146180214
C 1.4834897261 6.7552274605 8.1806487323
H 0.7820647118 6.5824707245 8.9971734744
H 1.0023940258 7.5133140393 7.5514532950
C 2.7999405664 7.3364318706 8.7399471961
H 2.5845154643 8.2466353758 9.3082563211
H 3.5008083442 7.5958349576 7.9401190486
H 3.2945062914 6.6287656751 9.4086459419
C 0.6568384593 2.1808878518 11.8419425111
H 1.4217758997 2.9571348025 11.8074542577
H 1.1205908499 1.3497784675 12.3859878345
C -0.5612517762 2.6850040487 12.6470875207
H -0.2318412506 3.0224654136 13.6347397874
H -1.3049079557 1.8941887787 12.7894157023
H -1.0462129222 3.5240677421 12.1437558832
C -0.4364018010 -0.6259857548 11.2820466329
H -1.3887634462 -1.1464062356 11.1707543364
H -0.4921085686 -0.1312561408 12.2538807546
C 0.7183480575 -1.6510531963 11.3000930816
H 0.5529196563 -2.3825101549 12.0972989482
H 1.6807603158 -1.1605819715 11.4809340987
H 0.7794081811 -2.1948623282 10.3531244293
