# Supplementary material for: Predicting electronic structure properties of transition metal complexes with neural networks
Source: Chem Sci. 2017 May 17;8(7):5137–52. doi: 10.1039/c7sc01247k (PMC6100542; doi:10.1039/c7sc01247k)
Supplement: Supplementary file 2 [file SC-008-C7SC01247K-s002.zip › geometries/csd_optimized_geos/test_25_20_LS.xyz]

99
# extracted from Terachem optimization
Fe 0.7778482419 1.4849065529 6.2040963567
O -0.7034606480 -0.6485361900 1.3123120500
O 0.6599884511 -2.1873701225 2.0530841053
O 2.8701438284 5.3800291097 2.8058277120
O 4.5211010830 4.8491511946 4.1344728697
O -0.2987175717 4.6884667111 10.5189047952
O 1.8866940581 4.7273848623 10.5898676278
O -2.2459530015 -1.8316572004 9.3544858085
O -0.5066198994 -3.1074071363 8.9930023940
O -1.0038632985 2.4225702374 5.9121090439
H -0.9818219982 2.7053536390 4.9788325235
H -1.7029651501 1.7440688744 5.9637992075
O 2.5423797723 0.5775569390 6.5707830714
H 3.2030574883 1.2746475328 6.7399695833
H 2.8219948463 0.1239252027 5.7560085188
N -0.1116873361 -0.2725154589 5.7710348030
N 1.3239595768 1.6598168506 4.2733289628
N 1.5293951074 3.2989530927 6.6049684405
N 0.3504298435 1.2539378575 8.1298299449
N 0.0547899962 -1.1254629561 2.1488577722
N 3.3686676983 4.7447771996 3.7266041500
N 0.8139977088 4.3749502933 10.1115592019
N -1.1483196653 -2.0731561615 8.8613469442
C -0.7258384078 -1.1322921833 6.6591440050
C -1.5244041133 -2.1224911995 5.9493400121
C -1.3680730079 -1.8602497125 4.6049352933
C -0.4271646887 -0.7594824565 4.5097637872
C 0.2696914458 -0.3375778391 3.3814279753
C 1.2109621336 0.6869263271 3.2881752703
C 2.1344908816 0.9434114134 2.2036665878
C 2.7996341164 2.1111490074 2.5190211506
C 2.2586153440 2.5650637326 3.7859589128
C 2.5055641003 3.7727746269 4.4331085982
C 2.0298335000 4.1901045408 5.6760066211
C 2.0154138056 5.5440336889 6.1979421130
C 1.5208837612 5.4667356709 7.4817485338
C 1.2576638156 4.0645108760 7.7314232527
C 0.8677427108 3.4830732690 8.9329838524
C 0.5661158852 2.1445449118 9.1669210811
C 0.4427591790 1.4811441467 10.4510900907
C 0.1389321802 0.1653144768 10.1782067018
C 0.0088892809 0.0609520807 8.7358657542
C -0.5498405720 -1.0048355870 8.0344957088
C -2.3671276954 -3.2585793696 6.4853483886
H -3.2765783391 -3.3139787641 5.8766302671
H -2.7202602459 -3.0643111508 7.4967732912
C -1.6474436217 -4.6225104946 6.4345403069
H -2.3053752223 -5.4007508252 6.8307937637
H -0.7335648804 -4.6116799168 7.0330603726
H -1.3818456461 -4.8964645650 5.4092017471
C -2.1382848627 -2.5550441035 3.5060182563
H -2.5517572073 -3.4805562050 3.9146063498
H -1.4869477031 -2.8670044465 2.6879443483
C -3.2888986540 -1.6898646055 2.9518787420
H -3.8070909649 -2.2215177558 2.1482690775
H -2.9126617921 -0.7510988450 2.5365929507
H -4.0205176708 -1.4533618818 3.7318967360
C 2.4725003228 0.0960958928 1.0005469675
H 2.8760508460 0.7564764944 0.2295755258
H 1.5872143789 -0.3516589917 0.5499564866
C 3.5115666505 -1.0015023151 1.3126732139
H 3.7417049116 -1.5631088278 0.4017174768
H 3.1316955885 -1.7065559487 2.0575543530
H 4.4464753494 -0.5702177311 1.6877120372
C 3.8893012763 2.7159655176 1.6603463810
H 4.5162995002 1.8909973831 1.3024850089
H 4.5615304016 3.3413096330 2.2497318163
C 3.3767221510 3.5093253140 0.4393643005
H 4.2263208163 3.9039482948 -0.1257645254
H 2.7541208752 4.3519227730 0.7446159739
H 2.7906080958 2.8768126939 -0.2331927014
C 2.2787477345 6.8430537177 5.4762787108
H 3.1824898405 6.8027220870 4.8655332589
H 2.4695149114 7.6161181035 6.2243917039
C 1.0841106035 7.2809237490 4.6013147359
H 1.3065050822 8.2399426001 4.1210362025
H 0.1732251952 7.3996757928 5.1991138147
H 0.8873415694 6.5486850494 3.8133322074
C 1.2667738612 6.6800079437 8.3497062102
H 0.5172857636 6.4734523373 9.1132442608
H 0.8026670297 7.4355179166 7.7053288557
C 2.5209417032 7.2962562979 9.0063745883
H 2.2292141559 8.1768827693 9.5877951169
H 3.2554523222 7.6186784096 8.2616067064
H 3.0097878727 6.5913218401 9.6822887037
C 0.6154822977 2.0239873567 11.8519755160
H 1.2380579656 2.9168535588 11.8728703265
H 1.1796849514 1.2795424444 12.4254077795
C -0.7190821603 2.3084568953 12.5751008401
H -0.5178362061 2.7046026661 13.5748167535
H -1.3195258231 1.4000742243 12.6859539967
H -1.3155612633 3.0473679720 12.0350307026
C 0.1052190627 -0.9281929475 11.2151644890
H -0.7575114909 -1.5839942695 11.0995890633
H -0.0265803118 -0.4630718803 12.1941092001
C 1.3976276553 -1.7714135126 11.2242496027
H 1.3441541701 -2.5206126627 12.0203493488
H 2.2763098379 -1.1436476173 11.4036973014
H 1.5336364119 -2.2955789739 10.2740535938
