# Supplementary material for: Predicting electronic structure properties of transition metal complexes with neural networks
Source: Chem Sci. 2017 May 17;8(7):5137–52. doi: 10.1039/c7sc01247k (PMC6100542; doi:10.1039/c7sc01247k)
Supplement: Supplementary file 2 [file SC-008-C7SC01247K-s002.zip › geometries/csd_optimized_geos/test_26_00_HS.xyz]

51
# extracted from Terachem optimization
Cr 8.6120188490 4.3142365841 8.0174732178
N 8.6920644034 2.3089876290 7.3958603506
N 10.0895277686 4.0821452823 9.5022501199
N 11.8265669660 5.1423352461 5.4563218731
O 9.8947403361 4.8517933390 6.6184105522
O 11.8230916660 3.8424481425 7.3454633982
C 8.8952835117 1.2855708792 8.4770739815
C 10.1521870231 1.5676295362 9.3242695574
C 10.0727628438 2.7939077007 10.2586794777
C 10.0198544235 5.3062006995 10.3522325808
C 7.4573999052 2.0880839974 6.5661438310
C 11.1924308507 4.5572228067 6.5262057209
H 9.5231537282 2.2865351031 6.7847075403
H 10.9432728186 4.0872107384 8.8932214730
H 12.7804457112 4.8514772778 5.2564684501
H 11.2818189253 5.5573297171 4.7054566309
H 7.9936111275 1.2982565744 9.1063821555
H 8.9801753088 0.2872803793 8.0102867945
H 10.3232791751 0.6807905866 9.9577599902
H 11.0348736275 1.6604252863 8.6678677672
H 9.1517530697 2.7647022170 10.8614102934
H 10.9337173846 2.7761750276 10.9522355820
H 9.1901691947 5.1718545070 11.0660889087
H 10.9484634687 5.4444669557 10.9351024792
H 7.5492952622 1.1765080255 5.9503617696
H 6.6263517042 1.9449715398 7.2736212428
N 8.5320225014 6.3195335247 8.6391066582
C 8.3288063920 7.3429113737 7.5578798001
C 7.0718962508 7.0608543618 6.7106403191
C 7.1513192095 5.8345531253 5.7762577392
N 7.1345358675 4.5463530682 6.5326786032
O 7.3293340158 3.7767222709 9.4165280390
C 6.0316551935 4.0712908691 9.5087612031
N 5.3975180624 3.4862088277 10.5786381403
H 4.4436361283 3.7770478693 10.7784669909
H 5.9422375084 3.0711612152 11.3294669242
O 5.4010409865 4.7860855325 8.6895222192
C 7.2041978271 3.3223305858 5.6827249453
H 8.0338714933 3.4566296847 4.9688572448
H 6.2755977508 3.1840303352 5.0998730257
H 6.2808273608 4.5413014002 7.1417346942
H 8.0723157087 5.8637785848 5.1735218315
H 6.2903707190 5.8523172769 5.0827162680
H 6.9008261314 7.9477215764 6.0771461492
H 6.1892028593 6.9680952558 7.3670505588
H 9.2304752757 7.3302380352 6.9285648636
H 8.2439008153 8.3412096478 8.0246511151
C 9.7666496016 6.5404236686 9.4688040589
H 9.6747448429 7.4519641257 10.0845875968
H 10.5977020065 6.6835367721 8.7613520449
H 7.7009064359 6.3419546763 9.2502126631
