# Supplementary material for: Predicting electronic structure properties of transition metal complexes with neural networks
Source: Chem Sci. 2017 May 17;8(7):5137–52. doi: 10.1039/c7sc01247k (PMC6100542; doi:10.1039/c7sc01247k)
Supplement: Supplementary file 2 [file SC-008-C7SC01247K-s002.zip › geometries/csd_optimized_geos/test_26_00_LS.xyz]

51
# extracted from Terachem optimization
Cr 8.6120227809 4.3142378399 8.0174599530
N 8.6863097419 2.3177945298 7.3782721477
N 10.0963144431 4.0718165722 9.4961525814
N 11.8216488133 5.2625953569 5.5253067200
O 9.8898458659 4.8601191207 6.6510418238
O 11.8322319422 3.8360550918 7.3204091006
C 8.9035523270 1.2855751183 8.4465983586
C 10.1742456617 1.5663378446 9.2734626184
C 10.0932580781 2.7730216727 10.2338762583
C 10.0322366954 5.2884988888 10.3565578079
C 7.4487562422 2.1005261399 6.5544281560
C 11.1979992904 4.5925349355 6.5477957995
H 9.5120906889 2.3027765465 6.7601616455
H 10.9489656424 4.0848204889 8.8933930860
H 12.7824828813 5.0112394257 5.3070249427
H 11.2731887694 5.7398869423 4.8151619897
H 8.0117737341 1.2969931945 9.0907481859
H 8.9790401235 0.2890176777 7.9745982673
H 10.3805454385 0.6682424514 9.8799445805
H 11.0388120899 1.6946387668 8.5986807661
H 9.1759804769 2.7289942654 10.8417336195
H 10.9581457007 2.7471401969 10.9228923984
H 9.2069372694 5.1487261070 11.0748007384
H 10.9628801922 5.4237494782 10.9371615542
H 7.5324995946 1.1919212435 5.9328315685
H 6.6202015939 1.9566865255 7.2651793357
N 8.5377376649 6.3107199620 8.6566377303
C 8.3205103533 7.3429380212 7.5883092889
C 7.0498432328 7.0621762939 6.7614957992
C 7.1308184694 5.8555131445 5.8010735401
N 7.1277551833 4.5566801264 6.5387991487
O 7.3342110424 3.7683457773 9.3839051200
C 6.0260801992 4.0359727754 9.4871485735
N 5.4024108099 3.3658810254 10.5096001412
H 4.4416185206 3.6173185299 10.7279361576
H 5.9508662126 2.8886226089 11.2197729842
O 5.3918656192 4.7925025512 8.7145719760
C 7.1918308458 3.3399702290 5.6783992771
H 8.0171190999 3.4797804831 4.9601548159
H 6.2611967759 3.2047447268 5.0977944859
H 6.2751005105 4.5436882929 7.1415535536
H 8.0481046213 5.8994836606 5.1932149201
H 6.2659325702 5.8813624800 5.1120367552
H 6.8435433328 7.9602330806 6.1550137450
H 6.1852811463 6.9338584090 7.4362558225
H 9.2123095333 7.3314850670 6.9442015904
H 8.2450590489 8.3394631364 8.0603314598
C 9.7753089725 6.5279712023 9.4805241983
H 9.6915670416 7.4365942043 10.1021313603
H 10.6038796683 6.6718139281 8.7697769850
H 7.7119831384 6.3257338711 9.2747862544
