# Supplementary material for: Predicting electronic structure properties of transition metal complexes with neural networks
Source: Chem Sci. 2017 May 17;8(7):5137–52. doi: 10.1039/c7sc01247k (PMC6100542; doi:10.1039/c7sc01247k)
Supplement: Supplementary file 2 [file SC-008-C7SC01247K-s002.zip › geometries/csd_optimized_geos/test_26_20_HS.xyz]

51
# extracted from Terachem optimization
Cr 8.6120458156 4.3142477730 8.0174722868
N 8.7131889975 2.3248832900 7.3996696979
N 10.0780852828 4.0817920650 9.4910547170
N 11.8036323232 5.0347235743 5.4499004252
O 9.8947713161 4.8770665958 6.6402012172
O 11.6940240226 3.6401246773 7.2407944553
C 8.8934864881 1.3102833086 8.4781136667
C 10.1347675701 1.5743768509 9.3384558629
C 10.0646284185 2.8060035360 10.2513027323
C 9.9972544637 5.2961576740 10.3380055427
C 7.4961398190 2.1020221698 6.5673669598
C 11.1397880053 4.4681189368 6.4931999860
H 9.5525704823 2.3068735194 6.8127630608
H 10.9233616989 4.0781518209 8.8957842106
H 12.7452764087 4.7313288134 5.2531365747
H 11.3332534970 5.6441683937 4.7995933359
H 7.9898285595 1.3313634298 9.0915499488
H 8.9735611154 0.3171501009 8.0171745378
H 10.2686173617 0.6996921223 9.9856235012
H 11.0254735715 1.6323949385 8.7029527539
H 9.1530305158 2.7845756212 10.8547691461
H 10.9241910651 2.7933042578 10.9351653168
H 9.1747082715 5.1498944043 11.0466465161
H 10.9182551305 5.4395715473 10.9171336273
H 7.5981724587 1.2025058640 5.9482273757
H 6.6677786897 1.9436749463 7.2641116706
N 8.5108826432 6.3036251476 8.6352732364
C 8.3305948510 7.3182021978 7.5568219036
C 7.0893280269 7.0541184689 6.6964565309
C 7.1594557237 5.8224779838 5.7836335529
N 7.1459867779 4.5467021612 6.5438767324
O 7.3292958896 3.7514399685 9.3947427708
C 6.0842975292 4.1604351592 9.5417743386
N 5.4204629040 3.5938630214 10.5851099480
H 4.4787866019 3.8972077895 10.7818179889
H 5.8907850165 2.9842580394 11.2353236391
O 5.5301060692 4.9884596855 8.7941769402
C 7.2267929457 3.3323371153 5.6969468751
H 8.0493307477 3.4785725343 4.9882956014
H 6.3057878013 3.1889223922 5.1178376292
H 6.3007273793 4.5503574885 7.1391610179
H 8.0710484684 5.8439110418 5.1801734402
H 6.2999032797 5.8351857833 5.0997724642
H 6.9555026392 7.9288096415 6.0492844137
H 6.1986223519 6.9961315961 7.3319546506
H 9.2342556664 7.2971162943 6.9434027963
H 8.2505358220 8.3113308174 8.0177582936
C 9.7279059350 6.5264752069 9.4675903190
H 9.6258583470 7.4259735411 10.0867355112
H 10.5562744598 6.6848310161 8.7708637500
H 7.6714811654 6.3216058145 9.2221463992
