# Supplementary material for: Predicting electronic structure properties of transition metal complexes with neural networks
Source: Chem Sci. 2017 May 17;8(7):5137–52. doi: 10.1039/c7sc01247k (PMC6100542; doi:10.1039/c7sc01247k)
Supplement: Supplementary file 2 [file SC-008-C7SC01247K-s002.zip › geometries/csd_optimized_geos/test_26_20_LS.xyz]

51
# extracted from Terachem optimization
Cr 8.6120319499 4.3142402113 8.0174696458
N 8.7175974761 2.3221734389 7.4074349729
N 10.0713180279 4.0916604391 9.4956063427
N 11.7232360172 4.9208766222 5.3486719967
O 9.8842003910 4.8577342529 6.6506938005
O 11.7312213128 3.6946969296 7.2632817585
C 8.8968960961 1.3149354957 8.4925878230
C 10.1352481622 1.5884239715 9.3544876788
C 10.0568216917 2.8217838167 10.2641477118
C 9.9973044601 5.3108296102 10.3358621812
C 7.5020537032 2.0919896636 6.5741434483
C 11.1318840829 4.4528994553 6.4812447482
H 9.5551030637 2.2928537830 6.8191629190
H 10.9185127234 4.0865339179 8.9020961022
H 12.7054725543 4.7378240668 5.2078790499
H 11.2652731295 5.6103380540 4.7732997634
H 7.9918218447 1.3393866391 9.1041809644
H 8.9794137650 0.3176728016 8.0405274418
H 10.2766595186 0.7146388272 10.0015450035
H 11.0262715553 1.6543590546 8.7191297510
H 9.1414932773 2.8009260789 10.8627680963
H 10.9110928152 2.8131052617 10.9546399368
H 9.1816357495 5.1689716294 11.0531268556
H 10.9228642927 5.4591780037 10.9069203009
H 7.6071171462 1.1910714825 5.9576674479
H 6.6736718576 1.9325718040 7.2704993432
N 8.5064735211 6.3063085580 8.6275085050
C 8.3271873977 7.3135514819 7.5423560445
C 7.0888416379 7.0400753912 6.6804355638
C 7.1672562629 5.8067057323 5.7707819721
N 7.1527476862 4.5368353143 6.5393344800
O 7.3398726975 3.7707401194 9.3842445753
C 6.0921974198 4.1756377622 9.5536948358
N 5.5008686172 3.7076873144 10.6863096518
H 4.5186370024 3.8907380506 10.8271005835
H 5.9587865977 3.0181740570 11.2616234677
O 5.4928760749 4.9338391991 8.7717035917
C 7.2267444209 3.3176597758 5.6990941137
H 8.0424018836 3.4595062846 4.9818183023
H 6.3011786648 3.1693093344 5.1280453391
H 6.3055587475 4.5419719357 7.1328538091
H 8.0825880917 5.8275520009 5.1721625668
H 6.3129768631 5.8153888738 5.0802961258
H 6.9474568436 7.9138579630 6.0333649224
H 6.1978086792 6.9741695518 7.3157831717
H 9.2322632723 7.2890983862 6.9307687219
H 8.2446707185 8.3108241631 7.9944048711
C 9.7220077676 6.5365033785 9.4608157510
H 9.6169308891 7.4374213233 10.0772953777
H 10.5503960828 6.6959249694 8.7644651089
H 7.6689555676 6.3356428706 9.2157626798
