# Supplementary material for: Predicting electronic structure properties of transition metal complexes with neural networks
Source: Chem Sci. 2017 May 17;8(7):5137–52. doi: 10.1039/c7sc01247k (PMC6100542; doi:10.1039/c7sc01247k)
Supplement: Supplementary file 2 [file SC-008-C7SC01247K-s002.zip › geometries/csd_optimized_geos/test_27_00_HS.xyz]

55
# extracted from Terachem optimization
Fe -0.6374134357 8.3609453789 9.4883339979
N -2.5699279933 9.3458586419 8.8618914735
N -0.6426386572 8.2131335045 7.3241491262
N 0.3018219632 7.6736509055 6.5061963946
S -1.4714365991 8.8581833641 4.9651175794
C -3.5302689646 9.8764172592 9.6547468661
H -3.3816917299 9.7578834329 10.7303303278
C -4.6582215969 10.5417409173 9.1573351428
H -5.4008951564 10.9491164583 9.8467728848
C -4.8033055075 10.6674865600 7.7664221939
H -5.6689962461 11.1806600033 7.3406912250
C -3.8210512819 10.1255116721 6.9293002019
H -3.9148426255 10.2068028238 5.8440837035
C -2.7130778375 9.4680011715 7.5017285520
C -1.6385118351 8.8567995663 6.7236564294
C 0.0282600564 7.9197837994 5.2251836675
N -1.5909089716 6.3047002728 9.7744985694
N 1.0325020138 7.0227232172 9.7163679605
N 2.3576905021 7.3306151019 9.7288610740
N 4.4504179039 6.2419345414 9.8896908183
H 4.9380284985 7.1364659898 9.8506000773
H 4.9972425535 5.4023009766 10.0616404095
S 2.1541940956 4.7183868851 9.9924919193
C -2.9016168161 5.9822439066 9.7467586040
H -3.6011043311 6.8174253740 9.6684576296
C -3.3677429013 4.6611694037 9.8113098082
H -4.4407793605 4.4604490889 9.7877952527
C -2.4299422818 3.6219072383 9.9021587353
H -2.7564328163 2.5800553276 9.9492917586
C -1.0634703475 3.9364800212 9.9221867037
H -0.3151191626 3.1418604436 9.9861663110
C -0.6737886757 5.2888561557 9.8537392713
C 0.7221295294 5.7364388593 9.8458808455
C 3.1015143433 6.2328654671 9.8627722508
N -0.7391764904 9.0686364108 11.5941960734
N 0.3791579865 10.3015990596 9.4543192618
N 0.9091687119 10.9819376642 8.4038698643
N 2.0227660635 13.0119189799 7.9457811024
H 2.1115260738 12.7507356866 6.9642890258
H 2.4389330353 13.8876945049 8.2508225926
S 1.2715071253 12.4650013757 10.5495305462
C -1.2122467523 8.3689019013 12.6504189983
H -1.7143592362 7.4292325739 12.4086141995
C -1.0772659373 8.7997816705 13.9771039628
H -1.4784759373 8.1955496973 14.7932022359
C -0.4221576949 10.0168796218 14.2216111246
H -0.2923639845 10.3834560902 15.2428119876
C 0.0775158272 10.7535389279 13.1397177188
H 0.5967548849 11.6998759430 13.3078423836
C -0.0820378050 10.2506456474 11.8341152650
C 0.4558965072 10.8987973396 10.6374308694
C 1.4338571473 12.1447756136 8.7960604830
N 0.8234992454 7.5311841247 4.2031025605
H 0.5141042641 7.5840980894 3.2358783922
H 1.6198505982 6.9312851736 4.4156133713
