# Supplementary material for: Predicting electronic structure properties of transition metal complexes with neural networks
Source: Chem Sci. 2017 May 17;8(7):5137–52. doi: 10.1039/c7sc01247k (PMC6100542; doi:10.1039/c7sc01247k)
Supplement: Supplementary file 2 [file SC-008-C7SC01247K-s002.zip › geometries/csd_optimized_geos/test_27_00_LS.xyz]

55
# extracted from Terachem optimization
Fe -0.6591064123 8.3720649205 9.4560359739
N -2.3917678461 9.3281992383 8.9952997030
N -0.5884901378 8.1939503533 7.5107546002
N 0.3698450361 7.6097447547 6.7404225704
S -1.3502656722 8.7679127732 5.1115724334
C -3.3209447582 9.8480496139 9.8351756832
H -3.1205769060 9.7419972690 10.9022944176
C -4.4824027181 10.4886579513 9.3823658848
H -5.2030607243 10.8741852139 10.1061044286
C -4.6949523897 10.6213424487 8.0002860014
H -5.5885577421 11.1180682246 7.6160473155
C -3.7417446699 10.1020529297 7.1170070702
H -3.8734874167 10.1862253524 6.0360572380
C -2.6081861319 9.4525376351 7.6380960351
C -1.5643564423 8.8217271301 6.8549988602
C 0.1356098948 7.8247342665 5.4476155119
N -1.5959213834 6.5688752971 9.6636586555
N 0.9181302408 7.2629277589 9.6973851057
N 2.2300657611 7.6277541345 9.7211671123
N 4.3654526229 6.6221887831 9.8460215273
H 4.8130945062 7.5375824546 9.8437140016
H 4.9480204039 5.8078533044 10.0237298006
S 2.1399605853 4.9991598746 9.9256244741
C -2.9198691768 6.2737060691 9.6358819552
H -3.6011479064 7.1177223532 9.5277401256
C -3.4125743351 4.9670389300 9.7469262468
H -4.4900762366 4.7950321306 9.7232826797
C -2.5076443845 3.9023131237 9.8864957123
H -2.8626816551 2.8735554739 9.9795371819
C -1.1369317137 4.1826202946 9.9056736154
H -0.4019446124 3.3808535323 10.0086617912
C -0.7099383967 5.5185722372 9.7921352310
C 0.6706992180 5.9567008133 9.8036600437
C 3.0167565774 6.5578156600 9.8287561572
N -0.6922750500 8.8496811456 11.4195992382
N 0.3076054711 10.0730934321 9.3673866770
N 0.7880840712 10.7295982181 8.2746342437
N 1.9054267886 12.7401063837 7.7403729702
H 1.9493346963 12.4713760431 6.7585890432
H 2.3753874424 13.5959462441 8.0236510073
S 1.3239025422 12.2181889833 10.3865365860
C -1.2152287334 8.1358698024 12.4471031585
H -1.6962158309 7.1946001334 12.1804460247
C -1.1633037922 8.5682641485 13.7787803194
H -1.6064476540 7.9515648867 14.5627606328
C -0.5435575506 9.7928311172 14.0769123460
H -0.4963240460 10.1605714191 15.1041548190
C 0.0186167964 10.5367229707 13.0333512544
H 0.5121447529 11.4918896420 13.2272275439
C -0.0606899698 10.0400278431 11.7197986833
C 0.4761872752 10.6848600949 10.5391843508
C 1.3594797922 11.8806837837 8.6269329333
N 0.9610018168 7.4048499253 4.4632467272
H 0.6935970418 7.4378237265 3.4825082002
H 1.7493390486 6.8121075247 4.7195778996
