# Supplementary material for: Predicting electronic structure properties of transition metal complexes with neural networks
Source: Chem Sci. 2017 May 17;8(7):5137–52. doi: 10.1039/c7sc01247k (PMC6100542; doi:10.1039/c7sc01247k)
Supplement: Supplementary file 2 [file SC-008-C7SC01247K-s002.zip › geometries/csd_optimized_geos/test_27_20_HS.xyz]

55
# extracted from Terachem optimization
Fe -0.6593479864 8.3610026554 9.4828264830
N -2.5847691923 9.3415818921 8.8507982755
N -0.6618247763 8.2047495445 7.3125856944
N 0.2719136958 7.6682119783 6.4952657011
S -1.4726204532 8.8666179552 4.9827525651
C -3.5320035312 9.8763574697 9.6384020049
H -3.3816382337 9.7640467704 10.7078643343
C -4.6490611833 10.5419395274 9.1396028149
H -5.3867716108 10.9524616481 9.8201191967
C -4.7889979829 10.6624315284 7.7568962301
H -5.6473659556 11.1725629068 7.3302058429
C -3.8107533098 10.1192837951 6.9269179579
H -3.8992742741 10.2005139067 5.8477415754
C -2.7169788378 9.4627539308 7.5039118856
C -1.6403069285 8.8512140392 6.7261601169
C 0.0037575584 7.9236558769 5.2274613173
N -1.5802951747 6.2981237033 9.7674127063
N 1.0264836147 7.0155222487 9.7460230836
N 2.3443114646 7.3222564501 9.7558192674
N 4.4267622929 6.2474769854 9.8854569501
H 4.9095079223 7.1357668219 9.8453072181
H 4.9724078513 5.4134986280 10.0413315461
S 2.1489559045 4.7367498564 9.9798442511
C -2.8806403163 5.9791338216 9.7412943308
H -3.5781457469 6.8079033318 9.6569484553
C -3.3426274715 4.6651960474 9.8112296559
H -4.4071058586 4.4609887887 9.7829098862
C -2.4080720202 3.6367436056 9.9089908916
H -2.7277607035 2.6008338826 9.9619528578
C -1.0504869579 3.9537031501 9.9327852612
H -0.3073120779 3.1662345896 10.0023564560
C -0.6701441528 5.2959644993 9.8585218227
C 0.7254776539 5.7426468116 9.8587809403
C 3.0849650461 6.2368288360 9.8679848047
N -0.7168004588 9.0560594568 11.6033812907
N 0.3577530764 10.3056306612 9.4599891624
N 0.8772757390 10.9882084331 8.4152892897
N 2.0069782398 12.9986554693 7.9742775440
H 2.0894175929 12.7601629431 6.9947543405
H 2.4483998371 13.8461682029 8.2974897655
S 1.2922632137 12.4162005803 10.5514457922
C -1.2006937855 8.3740423798 12.6521467584
H -1.7056608990 7.4412977406 12.4189281328
C -1.0745104780 8.8155385485 13.9680797156
H -1.4823742524 8.2252411277 14.7811538121
C -0.4147193622 10.0210066745 14.2049195560
H -0.2902642011 10.3948854455 15.2166370293
C 0.0951354716 10.7391990271 13.1246483201
H 0.6137647913 11.6792913577 13.2837841151
C -0.0628311693 10.2252855903 11.8349180613
C 0.4665633860 10.8755488481 10.6344295434
C 1.4208793533 12.1259223718 8.8089263099
N 0.7868845829 7.5315119999 4.2080684382
H 0.5004755418 7.6203038619 3.2442090337
H 1.5888954245 6.9492616131 4.4110013876
