# Supplementary material for: Predicting electronic structure properties of transition metal complexes with neural networks
Source: Chem Sci. 2017 May 17;8(7):5137–52. doi: 10.1039/c7sc01247k (PMC6100542; doi:10.1039/c7sc01247k)
Supplement: Supplementary file 2 [file SC-008-C7SC01247K-s002.zip › geometries/csd_optimized_geos/test_27_20_LS.xyz]

55
# extracted from Terachem optimization
Fe -0.6703237149 8.3683246427 9.4605080566
N -2.4133093526 9.3365918672 8.9811938864
N -0.6045903688 8.1868027464 7.4905485055
N 0.3417882273 7.6119058903 6.7165401115
S -1.3517624737 8.7912528828 5.1255018952
C -3.3402170420 9.8519597976 9.8050283557
H -3.1511546220 9.7455331017 10.8675852307
C -4.4918914888 10.4893166742 9.3457141372
H -5.2150019742 10.8752529488 10.0562574077
C -4.6878859687 10.6156606627 7.9704713183
H -5.5730688553 11.1059861854 7.5775242631
C -3.7303257601 10.0959879287 7.1025699457
H -3.8531087430 10.1759085271 6.0271292112
C -2.6111432923 9.4554547423 7.6382611607
C -1.5613766870 8.8238669367 6.8557884967
C 0.1098448782 7.8408117773 5.4377997310
N -1.5964393774 6.5416147471 9.6685088774
N 0.9267412406 7.2400615392 9.7104769177
N 2.2314144365 7.5915629877 9.7357168420
N 4.3462871435 6.5804220567 9.8651817718
H 4.8006782772 7.4837147141 9.8424956933
H 4.9205664263 5.7617410062 10.0010303581
S 2.1234343854 4.9940094441 9.9211600867
C -2.9061746561 6.2442110823 9.6442461565
H -3.5886455585 7.0794755402 9.5394947781
C -3.3912329206 4.9421502922 9.7524638289
H -4.4606316902 4.7628098983 9.7312200643
C -2.4830813502 3.8924425717 9.8864815051
H -2.8277827236 2.8670371549 9.9778478293
C -1.1205538319 4.1812974678 9.9037570635
H -0.3858342573 3.3882214432 10.0041483088
C -0.7118316360 5.5123142690 9.7921226663
C 0.6725628488 5.9544079003 9.8045375001
C 3.0055136021 6.5267482014 9.8363625554
N -0.6920145887 8.8609618150 11.4450060400
N 0.3041038530 10.0940948971 9.3750855191
N 0.7884988737 10.7532212384 8.2985258833
N 1.9065663722 12.7512431834 7.7860338524
H 1.9567825791 12.4916830338 6.8097703205
H 2.3793658539 13.5934448361 8.0786142774
S 1.3094864061 12.2072529892 10.3984704861
C -1.2040819998 8.1624436685 12.4709190338
H -1.6845525569 7.2246908220 12.2167555300
C -1.1416065287 8.6001810368 13.7929784597
H -1.5764512961 7.9963804463 14.5820643662
C -0.5187892921 9.8166823107 14.0709724668
H -0.4594479043 10.1911655400 15.0881131800
C 0.0316120932 10.5468879163 13.0201641107
H 0.5269168524 11.4957725906 13.2018872748
C -0.0647925485 10.0387497685 11.7232161016
C 0.4670019990 10.6855144609 10.5355928141
C 1.3562431148 11.8902256025 8.6566762515
N 0.9151269942 7.4178852015 4.4499260019
H 0.6667604139 7.5015701279 3.4753346782
H 1.7088781272 6.8394687451 4.6911586470
