# Supplementary material for: Predicting electronic structure properties of transition metal complexes with neural networks
Source: Chem Sci. 2017 May 17;8(7):5137–52. doi: 10.1039/c7sc01247k (PMC6100542; doi:10.1039/c7sc01247k)
Supplement: Supplementary file 2 [file SC-008-C7SC01247K-s002.zip › geometries/csd_optimized_geos/test_28_00_HS.xyz]

45
# extracted from Terachem optimization
Mn 14.0561721247 0.4437221760 3.9677828473
O 11.8085053182 0.3654969004 4.4525910260
H 11.1113577489 0.5376275935 3.7833434846
H 11.4190677331 -0.2784587915 5.0817157220
N 14.0694101741 -0.9403179518 5.8453440226
C 13.7806092857 -2.2561890105 5.9392316021
H 13.4829613159 -2.7506435012 5.0107082777
C 13.8378428326 -2.9745672243 7.1475104409
H 13.5933195972 -4.0385626417 7.1591130433
C 14.2079921017 -2.2976361897 8.3171497363
H 14.2616031957 -2.8213727016 9.2741004694
C 14.5059592906 -0.9267693765 8.2376232052
H 14.7943843076 -0.3627225576 9.1279134916
C 14.4293856845 -0.2811762235 6.9916720079
C 14.7296256338 1.1539308593 6.8536814462
H 14.9810142558 1.7096998723 7.7711150714
N 14.7033301036 1.7298704102 5.6955548917
C 15.0440797497 3.1791336498 5.6011007417
H 16.1061367630 3.3022903666 5.8775084002
H 14.4466094396 3.7422636201 6.3398789499
C 13.3065069493 3.7005842074 3.7573119805
H 12.6993963505 3.0863926702 4.4503713499
H 12.8928938027 4.7196554342 3.8246510230
O 16.3034887864 0.3646641022 3.4827974291
H 17.0011834823 0.5374706839 4.1512890142
H 16.6927455271 -0.2788402165 2.8531067301
N 14.0427731522 -0.9401236048 2.0898064160
C 14.3310292481 -2.2561522068 1.9959105244
H 14.6281969991 -2.7511574175 2.9243364568
C 14.2737786364 -2.9744478357 0.7875426794
H 14.5193148533 -4.0382130218 0.7753668166
C 13.9034484488 -2.2975633014 -0.3820720568
H 13.8485271985 -2.8215199880 -1.3388651865
C 13.6069615021 -0.9263588221 -0.3026643258
H 13.3191304964 -0.3618208787 -1.1928306350
C 13.6837839790 -0.2807576403 0.9432813762
C 13.3828474704 1.1541909620 1.0814148372
H 13.1291685123 1.7092026402 0.1641280471
N 13.4095820133 1.7302888704 2.2394630107
C 13.0677104292 3.1793347606 2.3337307730
H 12.0057507495 3.3017854201 2.0566652180
H 13.6654093701 3.7428513762 1.5954134684
C 14.8046266631 3.7000123607 4.1774159583
H 15.4112161015 3.0849973425 3.4845650262
H 15.2188602932 4.7187008799 4.1089234582
