# Supplementary material for: Predicting electronic structure properties of transition metal complexes with neural networks
Source: Chem Sci. 2017 May 17;8(7):5137–52. doi: 10.1039/c7sc01247k (PMC6100542; doi:10.1039/c7sc01247k)
Supplement: Supplementary file 2 [file SC-008-C7SC01247K-s002.zip › geometries/csd_optimized_geos/test_28_00_LS.xyz]

45
# extracted from Terachem optimization
Mn 14.0532882880 0.2900536890 3.9675407436
O 12.0792326531 0.1407386922 4.6724547182
H 11.4381369431 -0.3553043100 4.1174952720
H 11.9262583916 -0.1592355943 5.5959091217
N 14.8139832828 -0.9465533967 5.4845408650
C 15.1400682609 -2.2647560843 5.4379176345
H 14.8254911063 -2.8139805048 4.5496865794
C 15.8462207789 -2.9190842042 6.4581138165
H 16.0659465162 -3.9840709856 6.3616916754
C 16.2532403160 -2.1910687401 7.5886181660
H 16.8033190340 -2.6755612745 8.3979670304
C 15.9424180844 -0.8262909561 7.6537373018
H 16.2463996790 -0.2161629556 8.5071928732
C 15.2334070739 -0.2335943624 6.5932813183
C 14.8208121168 1.1571827134 6.5671787042
H 14.9190183708 1.7824788809 7.4639759241
N 14.2563303614 1.6009133650 5.4739425132
C 13.5672964920 2.9192844012 5.5486716223
H 13.5090742698 3.2125644924 6.6104346298
H 12.5350247663 2.7442807590 5.1974717080
C 13.9301652963 4.0681758648 3.2273386497
H 12.8420636195 4.0930566054 3.0374385695
H 14.3349692773 5.0062641377 2.8115730827
O 16.0282977289 0.1387763042 3.2675589320
H 16.6644809380 -0.3665749810 3.8197236569
H 16.1890198634 -0.1454153788 2.3403649837
N 13.2820539191 -0.9271712957 2.4401568491
C 12.9343010591 -2.2403461412 2.4784771122
H 13.2365897603 -2.7992808900 3.3650751191
C 12.2214049288 -2.8774752957 1.4519432672
H 11.9812955191 -3.9386473291 1.5432793125
C 11.8336365154 -2.1373370454 0.3222985966
H 11.2782995387 -2.6080023011 -0.4917259732
C 12.1693515826 -0.7781197776 0.2648535247
H 11.8820924979 -0.1592762115 -0.5881202090
C 12.8804173917 -0.2019770142 1.3331542322
C 13.3104856060 1.1833276239 1.3702956200
H 13.2252627374 1.8138703846 0.4758941502
N 13.8708293631 1.6161411846 2.4701233687
C 14.5715795474 2.9292366073 2.4084838483
H 14.6359939839 3.2311481213 1.3494655738
H 15.6009668197 2.7425111781 2.7622789228
C 14.2157399634 4.0603726595 4.7382298842
H 15.3042284218 4.0758292160 4.9267434148
H 13.8192053567 4.9978795525 5.1629709678
