# Supplementary material for: Predicting electronic structure properties of transition metal complexes with neural networks
Source: Chem Sci. 2017 May 17;8(7):5137–52. doi: 10.1039/c7sc01247k (PMC6100542; doi:10.1039/c7sc01247k)
Supplement: Supplementary file 2 [file SC-008-C7SC01247K-s002.zip › geometries/csd_optimized_geos/test_28_20_HS.xyz]

45
# extracted from Terachem optimization
Mn 14.0560471142 0.4249521268 3.9675564960
O 11.8214508676 0.3522259307 4.4505614900
H 11.1116360988 0.5440051777 3.8151687312
H 11.4280804166 -0.2130204121 5.1355738945
N 14.1028671362 -0.9454228150 5.8429594741
C 13.8173524913 -2.2508142681 5.9401391716
H 13.5112178105 -2.7465433070 5.0232518697
C 13.8886375247 -2.9631232001 7.1415106835
H 13.6460905209 -4.0203812998 7.1586906376
C 14.2717277620 -2.2878770482 8.2970386486
H 14.3384361231 -2.8062567345 9.2484298986
C 14.5661027443 -0.9240700527 8.2106858328
H 14.8636560753 -0.3611444180 9.0901572852
C 14.4715784325 -0.2883380629 6.9728261819
C 14.7634734159 1.1475959376 6.8343369255
H 15.0423705388 1.6904590269 7.7431218083
N 14.6949395739 1.7288858887 5.6956752985
C 15.0224128853 3.1711359345 5.6036074116
H 16.0705517559 3.3091703124 5.8960769143
H 14.4071360251 3.7268997765 6.3222798135
C 13.3132366759 3.6818921780 3.7526364097
H 12.7070235070 3.0663469663 4.4338129583
H 12.9013328190 4.6938969944 3.8242603284
O 16.2909770756 0.3525142356 3.4859208163
H 17.0020753905 0.5442572849 4.1199523849
H 16.6826772945 -0.2127761578 2.8000400357
N 14.0088203293 -0.9451973591 2.0916184132
C 14.2946673138 -2.2505002746 1.9945188408
H 14.6001764081 -2.7460442942 2.9116426962
C 14.2236302636 -2.9630644741 0.7933087484
H 14.4667281983 -4.0202124719 0.7763960313
C 13.8401256994 -2.2880967909 -0.3622149426
H 13.7727442768 -2.8068335795 -1.3133536024
C 13.5462450385 -0.9241451852 -0.2762027225
H 13.2497392170 -0.3614700433 -1.1561805782
C 13.6402062602 -0.2882404830 0.9616502374
C 13.3473320960 1.1474865380 1.1004126454
H 13.0666656512 1.6900731106 0.1920451895
N 13.4165422123 1.7288964215 2.2389868599
C 13.0891874882 3.1712313688 2.3310985789
H 12.0407880092 3.3096300595 2.0396150849
H 13.7038794798 3.7268525677 1.6118141340
C 14.7995097934 3.6821175658 4.1819993414
H 15.4066480290 3.0674949894 3.5008068538
H 15.2109751530 4.6943555452 4.1114666509
