# Supplementary material for: Predicting electronic structure properties of transition metal complexes with neural networks
Source: Chem Sci. 2017 May 17;8(7):5137–52. doi: 10.1039/c7sc01247k (PMC6100542; doi:10.1039/c7sc01247k)
Supplement: Supplementary file 2 [file SC-008-C7SC01247K-s002.zip › geometries/csd_optimized_geos/test_28_20_LS.xyz]

45
# extracted from Terachem optimization
Mn 14.0528804050 0.4311510314 3.9671181417
O 12.0066347256 0.3947183941 4.4103873031
H 11.2992278934 0.3350048808 3.7474865447
H 11.6729934808 -0.0044303917 5.2297756446
N 14.3296223472 -0.9166271609 5.5613001294
C 14.0104618621 -2.2179571331 5.6584018006
H 13.4390265571 -2.6401580266 4.8402649835
C 14.3615419443 -3.0090601200 6.7547683385
H 14.0678717460 -4.0531639759 6.7786376385
C 15.0823511734 -2.4368196468 7.8012806839
H 15.3815278644 -3.0290575566 8.6601560573
C 15.3803166709 -1.0746004287 7.7379207861
H 15.8963572549 -0.5751898388 8.5519665557
C 14.9706908884 -0.3477692401 6.6196909694
C 15.0371338130 1.1056800305 6.5533596201
H 15.4360659670 1.6522315400 7.4104911750
N 14.5102303932 1.7125211177 5.5453644084
C 14.3394761633 3.1741849046 5.7022130592
H 14.9747321750 3.5115265538 6.5299076085
H 13.2984947314 3.3167769103 6.0221611566
C 13.5064776150 4.0247972823 3.3910252097
H 12.5268763268 3.7927428406 3.8290014906
H 13.4141887398 5.0378703996 2.9838762586
O 16.1002825498 0.3847363721 3.5288137256
H 16.7962348869 0.3245123459 4.2038093488
H 16.4362779294 -0.0460291326 2.7263844735
N 13.7805418283 -0.9531532554 2.3987659351
C 14.1025901648 -2.2550482442 2.3218374028
H 14.6708238775 -2.6650397722 3.1482394790
C 13.7568948051 -3.0632739722 1.2362194748
H 14.0555165987 -4.1061855768 1.2278264423
C 13.0352863871 -2.5096355222 0.1802767250
H 12.7397697361 -3.1154187038 -0.6704844115
C 12.7318999678 -1.1478431570 0.2233965461
H 12.2133105072 -0.6619399271 -0.5974465585
C 13.1398384956 -0.4028469750 1.3302627900
C 13.0737687464 1.0512661595 1.3688567477
H 12.6769257151 1.5818178796 0.5007432612
N 13.5997808784 1.6774562644 2.3652449811
C 13.7741991971 3.1351949637 2.1800970035
H 13.1429381296 3.4565882099 1.3429113669
H 14.8171322151 3.2697205901 1.8624233024
C 14.6031244517 4.0386272611 4.4727357348
H 15.5834207458 3.8005935311 4.0398500157
H 14.6919613413 5.0603280426 4.8583812999
