# Supplementary material for: Predicting electronic structure properties of transition metal complexes with neural networks
Source: Chem Sci. 2017 May 17;8(7):5137–52. doi: 10.1039/c7sc01247k (PMC6100542; doi:10.1039/c7sc01247k)
Supplement: Supplementary file 2 [file SC-008-C7SC01247K-s002.zip › geometries/csd_optimized_geos/test_29_00_HS.xyz]

45
# extracted from Terachem optimization
Mn 7.2384832066 9.0728765261 14.5947618971
O 9.1870214154 9.2004007193 13.1329042142
H 9.7441144986 9.9617533190 12.8469693743
H 9.6757247227 8.4207139521 12.7825003580
C 5.6370244393 11.5309023586 12.8087528683
H 6.4524992762 11.7534978265 12.0954979755
H 4.8149506298 12.2073322430 12.5176324133
C 5.1173633421 10.0946511754 12.6284185567
H 4.3295533747 9.8584748263 13.3613757876
H 4.6840565383 9.9794681140 11.6199211625
N 6.1912167652 9.0389056697 12.7931877807
H 6.9314229924 9.2014340518 12.0871885886
C 5.6807545057 7.6187837055 12.6185174606
H 4.7743235813 7.5183510358 13.2368761135
H 5.3902525845 7.4474664615 11.5682096300
C 6.7708223078 6.6378924797 13.0509936623
H 6.4125943337 5.5959959611 13.0037163734
H 7.6601052888 6.7122347896 12.4062142163
N 7.1991642206 6.9801616390 14.4718662811
H 6.4282661150 6.6951936183 15.0991555441
C 6.0424364685 11.9118965567 14.2422394876
H 5.2338169364 11.7010318056 14.9591584135
H 6.2605480788 12.9922380777 14.2987933341
O 5.2898129269 8.9450053028 16.0568205155
H 4.7325725922 8.1837339455 16.3426719808
H 4.8009260672 9.7245934064 16.4071618274
C 8.8396165258 6.6145314645 16.3809403078
H 8.0241942542 6.3918554912 17.0942991704
H 9.6616822551 5.9381377190 16.6719436317
C 9.3593162290 8.0507716838 16.5612776411
H 10.1471195227 8.2869950603 15.8283408032
H 9.7926118864 8.1659232462 17.5697809448
N 8.2855291408 9.1064636730 16.3965094591
H 7.5453067477 8.9439335236 17.1024729972
C 8.7959447066 10.5264631466 16.5711113617
H 9.7023301922 10.6271455893 15.9528604012
H 9.0864775181 10.6979029916 17.6212966222
C 7.7060546363 11.5074156892 16.1386641026
H 8.0639886162 12.5493761798 16.1860509662
H 6.8168231319 11.4332679684 16.7833708021
N 7.2776309303 11.1651854927 14.7178354646
H 8.0484144341 11.4502185748 14.0905075651
C 8.4343865768 6.2333899318 14.9474054299
H 9.2429251250 6.4444989078 14.2303167121
H 8.2160200827 5.1530333239 14.8909099153
