# Supplementary material for: Predicting electronic structure properties of transition metal complexes with neural networks
Source: Chem Sci. 2017 May 17;8(7):5137–52. doi: 10.1039/c7sc01247k (PMC6100542; doi:10.1039/c7sc01247k)
Supplement: Supplementary file 2 [file SC-008-C7SC01247K-s002.zip › geometries/csd_optimized_geos/test_29_00_LS.xyz]

45
# extracted from Terachem optimization
Mn 7.2383584368 9.0726930781 14.5948315287
O 8.7521959628 9.3094288398 13.2449031082
H 8.6256770709 9.6827359424 12.3407231278
H 9.4759952341 8.6452677188 13.1571966314
C 5.0931723771 11.3503075534 13.1884416674
H 5.7119347268 11.5927969589 12.3038703807
H 4.1901951066 11.9758921038 13.0801326538
C 4.6335704060 9.8816537294 13.1433740789
H 4.0072388315 9.6204809517 14.0115530857
H 4.0158022382 9.7105303788 12.2454008558
N 5.7908058197 8.8996522926 13.1017785762
H 6.2846250203 9.0831777392 12.2130447764
C 5.3705828159 7.4383594719 13.0483658814
H 4.6293470707 7.2700295905 13.8444618401
H 4.8794048452 7.2212542662 12.0851337473
C 6.6140176905 6.5655277389 13.2356701932
H 6.3414914558 5.4980773985 13.2810001586
H 7.3298120594 6.6894188328 12.4070402969
N 7.3158379801 6.9867476006 14.5184955527
H 6.7196541332 6.6595477871 15.2957934761
C 5.8002407183 11.7992327524 14.4801914110
H 5.1966044705 11.5711982122 15.3751100244
H 5.9376201038 12.8944709060 14.4685624592
O 5.7245275386 8.8359774908 15.9447638912
H 5.8510455621 8.4626816308 16.8489465798
H 5.0007235780 9.5001365670 16.0324616515
C 9.3835448164 6.7950907433 16.0012237458
H 8.7647779927 6.5526050791 16.8857917503
H 10.2865197380 6.1695082853 16.1095364612
C 9.8431557993 8.2637357893 16.0462853201
H 10.4694757291 8.5249183670 15.1781019304
H 10.4609171726 8.4348714145 16.9442557990
N 8.6859236654 9.2457408863 16.0878889277
H 8.1920922060 9.0622181167 16.9766180694
C 9.1061393069 10.7070436525 16.1412970577
H 9.8473735387 10.8753671370 15.3451951312
H 9.5973173769 10.9241415721 17.1045348780
C 7.8626950135 11.5798751887 15.9539885469
H 8.1352341665 12.6473260897 15.9086593310
H 7.1469050805 11.4559776420 16.7826249701
N 7.1608762639 11.1586503907 14.6711605496
H 7.7570695649 11.4858497695 13.8938682059
C 8.6764790305 6.3461680756 14.7094712949
H 9.2801163132 6.5742065326 13.8145555652
H 8.5391058838 5.2509278763 14.7210947246
