# Supplementary material for: Predicting electronic structure properties of transition metal complexes with neural networks
Source: Chem Sci. 2017 May 17;8(7):5137–52. doi: 10.1039/c7sc01247k (PMC6100542; doi:10.1039/c7sc01247k)
Supplement: Supplementary file 2 [file SC-008-C7SC01247K-s002.zip › geometries/csd_optimized_geos/test_29_20_HS.xyz]

45
# extracted from Terachem optimization
Mn 7.2384626374 9.0728492928 14.5949235147
O 9.1719307911 9.1906319832 13.1572511619
H 9.6972283816 9.9481157555 12.8343866912
H 9.6711508283 8.4156202475 12.8376484092
C 5.6065515828 11.4851852135 12.8216823494
H 6.4150737701 11.7120775619 12.1123611589
H 4.7823998639 12.1484251185 12.5329871040
C 5.1074387418 10.0495238633 12.6440778554
H 4.3234362452 9.8077089254 13.3687215659
H 4.6810640558 9.9278461969 11.6413423514
N 6.1893942794 9.0187775411 12.8125026025
H 6.9146180517 9.1877106945 12.1044533794
C 5.7001771746 7.6036891132 12.6436193819
H 4.8068560863 7.4906937104 13.2663743495
H 5.4042830221 7.4288908169 11.6031026162
C 6.8010022268 6.6435881394 13.0690546501
H 6.4581956237 5.6038847475 13.0260263632
H 7.6786943016 6.7278014064 12.4210983008
N 7.2266289224 6.9944684953 14.4756588972
H 6.4706657446 6.6959857373 15.1014947015
C 6.0092198680 11.8689759402 14.2471740810
H 5.2089845655 11.6444636334 14.9585030169
H 6.2025034896 12.9464985775 14.3045482857
O 5.3047422443 8.9547712632 16.0322639401
H 4.7795200264 8.1973191927 16.3553333797
H 4.8056017185 9.7297634043 16.3520222151
C 8.8701603972 6.6603231899 16.3679365951
H 8.0616943868 6.4333264915 17.0772336278
H 9.6941717620 5.9969990880 16.6567128375
C 9.3691564070 8.0959497563 16.5456079975
H 10.1532327911 8.3376278026 15.8210332719
H 9.7956648476 8.2175334113 17.5483503483
N 8.2871793674 9.1265193647 16.3770057166
H 7.5621465149 8.9577216229 17.0852694865
C 8.7766232420 10.5414587002 16.5460572802
H 9.6698693801 10.6547745022 15.9232211642
H 9.0724084128 10.7165948054 17.5865647592
C 7.6759233059 11.5017155533 16.1207123383
H 8.0184685276 12.5415393502 16.1636187033
H 6.7980748786 11.4176709501 16.7684341936
N 7.2501433591 11.1507915412 14.7140802763
H 8.0059657570 11.4494134075 14.0882026431
C 8.4675229954 6.2764150366 14.9424883082
H 9.2677945563 6.5009327253 14.2311732092
H 8.2741744278 5.1989268046 14.8850855623
