# Supplementary material for: Predicting electronic structure properties of transition metal complexes with neural networks
Source: Chem Sci. 2017 May 17;8(7):5137–52. doi: 10.1039/c7sc01247k (PMC6100542; doi:10.1039/c7sc01247k)
Supplement: Supplementary file 2 [file SC-008-C7SC01247K-s002.zip › geometries/csd_optimized_geos/test_29_20_LS.xyz]

45
# extracted from Terachem optimization
Mn 7.2383771326 9.0726989932 14.5948487156
O 8.5193181751 9.2266742609 13.0095722249
H 8.5398155280 9.8778996171 12.2807241405
H 9.3619425828 8.7372340575 12.9662657443
C 4.9758868442 11.2725187425 13.3189863530
H 5.5302629117 11.5200834253 12.4022391213
H 4.0596535254 11.8721580561 13.2626472903
C 4.5530841844 9.8013121662 13.3100540367
H 3.9848094053 9.5404861326 14.2097228403
H 3.8944328791 9.6066574334 12.4558834482
N 5.7207327004 8.8572608802 13.2204499736
H 6.1725525612 9.0295272005 12.3166223763
C 5.3259141422 7.4013328465 13.2095780975
H 4.6579976032 7.2260285949 14.0592859929
H 4.7676955827 7.1679126108 12.2961925430
C 6.5909232525 6.5602192549 13.3085472816
H 6.3527042561 5.4930936081 13.3755851296
H 7.2373740793 6.7034294291 12.4375576782
N 7.3547754361 7.0075119732 14.5295509908
H 6.8277887482 6.6613987784 15.3367925101
C 5.7464699694 11.7417485387 14.5561923843
H 5.2078936772 11.5080290855 15.4812868145
H 5.8557685317 12.8324054860 14.5307704511
O 5.9574099830 8.9187445996 16.1801027914
H 5.9369225631 8.2675055216 16.9089373111
H 5.1147679424 9.4081594393 16.2234000300
C 9.5008324665 6.8728721008 15.8706641557
H 8.9464603759 6.6253280099 16.7874149729
H 10.4170750265 6.2732382659 15.9270182039
C 9.9236367907 8.3440739112 15.8795924815
H 10.4918860596 8.6049148318 14.9799292206
H 10.5822762222 8.5387515961 16.7337309520
N 8.7560515892 9.2881618747 15.9692466281
H 8.3041759912 9.1158614241 16.8730350054
C 9.1507943156 10.7440759357 15.9800899999
H 9.8187038199 10.9193691184 15.1303904081
H 9.7090113342 10.9774712433 16.8934561196
C 7.8857789719 11.5851769368 15.8811123683
H 8.1240051789 12.6523030222 15.8140931177
H 7.2393434676 11.4419582403 16.7521090262
N 7.1219306755 11.1378913184 14.6601125893
H 7.6489392839 11.4839988285 13.8528791379
C 8.7302379445 6.4036531114 14.6334618121
H 9.2688270491 6.6373731685 13.7083756868
H 8.6209572715 5.3129957418 14.6588922873
