# Supplementary material for: Predicting electronic structure properties of transition metal complexes with neural networks
Source: Chem Sci. 2017 May 17;8(7):5137–52. doi: 10.1039/c7sc01247k (PMC6100542; doi:10.1039/c7sc01247k)
Supplement: Supplementary file 2 [file SC-008-C7SC01247K-s002.zip › geometries/csd_optimized_geos/test_3_00_HS.xyz]

55
# extracted from Terachem optimization
Cr 0.0000128898 5.1994995556 -0.0000007008
Cl -1.6667915018 5.1164799603 1.6294759819
O 1.1574984144 3.8435257979 1.1185871757
O 0.7829386390 6.8659162053 1.0015157584
C 1.3650149972 4.0441979879 2.5858160662
C 2.5655499116 3.1585535291 2.9694246811
C 2.6871906909 2.1679911084 1.7881421338
C 2.2925556009 3.0371175780 0.5970781688
C 0.3293933278 7.4976354241 2.2722328704
C 1.3471487801 8.6132152465 2.4987637127
C 1.5618937322 9.1574869317 1.0683900116
C 1.5197778421 7.8953340065 0.1932260793
H 1.5596595171 5.1097098284 2.7513684888
H 0.4175642002 3.7630776090 3.0624215426
H 2.4036041162 2.6535997975 3.9328584016
H 3.4818551672 3.7643202128 3.0555231356
H 3.7034646133 1.7617395385 1.6766573646
H 1.9877987958 1.3248355287 1.9082135733
H 1.9141088930 2.4968812559 -0.2773642771
H 3.0949700489 3.7214852054 0.2832532822
H -0.6933863888 7.8768027006 2.1270000991
H 0.3099328134 6.7146296214 3.0364696024
H 2.2850821880 8.2042657966 2.9101562903
H 0.9677570471 9.3740671340 3.1976195958
H 0.7491906338 9.8506331631 0.7965444504
H 2.5152803386 9.6935667500 0.9515221303
H 2.5061985907 7.4629370081 -0.0125632900
H 0.9743737725 8.0164491982 -0.7504469539
Cl 1.6667931033 5.2825219269 -1.6294849651
O -1.1575218044 6.5554834181 -1.1186013718
O -0.7829377500 3.5330686551 -1.0015148669
C -1.3650188606 6.3548031104 -2.5858214307
C -2.2925767551 7.3618906705 -0.5970806444
C -0.3293909740 2.9013685578 -2.2722342418
C -1.5197839187 2.5036539273 -0.1932235718
C -2.5655427628 7.2404494917 -2.9694231875
H -1.5596684540 5.2892887735 -2.7513738245
H -0.4175646823 6.6359312788 -3.0624212105
C -2.6871925098 8.2310025379 -1.7881441507
H -1.9141167814 7.9021083390 0.2773705834
H -3.0949702233 6.6775009116 -0.2832579269
C -1.3471451205 1.7857874786 -2.4987643513
H 0.6933925218 2.5222023785 -2.1270027034
H -0.3099364249 3.6843679876 -3.0364838789
C -1.5618850879 1.2415117086 -1.0683862512
H -2.5062001377 2.9360664982 0.0125552064
H -0.9743734114 2.3825589243 0.7504461303
H -2.4036013541 7.7454083244 -3.9328453957
H -3.4818450168 6.6346936690 -3.0555313401
H -3.7034530684 8.6372535565 -1.6766486564
H -1.9878139465 9.0741618340 -1.9082020413
H -2.2850873109 2.1947301167 -2.9101502641
H -0.9677549803 1.0249283701 -3.1976140704
H -0.7491758211 0.5483750377 -0.7965383257
H -2.5152663624 0.7054299990 -0.9515082849
