# Supplementary material for: Predicting electronic structure properties of transition metal complexes with neural networks
Source: Chem Sci. 2017 May 17;8(7):5137–52. doi: 10.1039/c7sc01247k (PMC6100542; doi:10.1039/c7sc01247k)
Supplement: Supplementary file 2 [file SC-008-C7SC01247K-s002.zip › geometries/csd_optimized_geos/test_3_00_LS.xyz]

55
# extracted from Terachem optimization
Cr 0.0000004222 5.1995019580 0.0000002812
Cl -1.8199428836 5.1037246385 1.4289135211
O 1.0423452284 3.9783714011 1.2978659577
O 0.6786186138 6.8913856726 1.0788074760
C 0.8060819327 3.9400410838 2.7704639455
C 2.0221886523 3.2167641932 3.3563737039
C 2.4803969253 2.3039530053 2.1979311735
C 2.2656253812 3.1952484696 0.9743918477
C -0.0106926918 7.5798095511 2.2049279870
C 0.9917526614 8.6359257573 2.6643130575
C 1.6118807251 9.1037829967 1.3306513937
C 1.7331366316 7.8006861173 0.5304654782
H 0.6977024244 4.9752713495 3.1125252818
H -0.1406191611 3.4043626545 2.9193018727
H 1.7631553874 2.6590776035 4.2684615549
H 2.8156286938 3.9368541273 3.6129306583
H 3.5307836187 1.9881697062 2.2912959958
H 1.8533018377 1.3987395700 2.1366588014
H 2.0765371438 2.6543159700 0.0394992032
H 3.0888102233 3.9076874247 0.8148815295
H -0.9446455987 8.0186459760 1.8207246280
H -0.2655657163 6.8244645608 2.9552985023
H 1.7590325072 8.1792187819 3.3112889027
H 0.5034768097 9.4438837371 3.2300574645
H 0.9431299510 9.8188007293 0.8239752407
H 2.5901595026 9.5898374975 1.4596033030
H 2.6941397126 7.2914520282 0.6850058771
H 1.5570378428 7.9075704822 -0.5450580894
Cl 1.8199440321 5.2952756231 -1.4289167077
O -1.0423434960 6.4206291714 -1.2978687895
O -0.6786159026 3.5076162826 -1.0788088865
C -0.8060823059 6.4589585548 -2.7704662238
C -2.2656246380 7.2037511752 -0.9743917934
C 0.0106935772 2.8191894253 -2.2049289517
C -1.7331347024 2.5983154064 -0.5304652725
C -2.0221884298 7.1822345336 -3.3563739270
H -0.6977065489 5.4237287682 -3.1125259342
H 0.1406183965 6.9946343724 -2.9193052272
C -2.4803977939 8.0950468625 -2.1979314363
H -2.0765363163 7.7446842814 -0.0394989293
H -3.0888100052 6.4913112019 -0.8148817189
C -0.9917511552 1.7630748716 -2.6643130906
H 0.9446427619 2.3803540997 -1.8207226528
H 0.2655697130 3.5745310221 -2.9552988626
C -1.6118801751 1.2952175821 -1.3306513119
H -2.6941402839 3.1075480672 -0.6850005516
H -1.5570334769 2.4914306188 0.5450578941
H -1.7631580667 7.7399224293 -4.2684614607
H -2.8156314049 6.4621475168 -3.6129304711
H -3.5307850551 8.4108316871 -2.2912944244
H -1.8533028780 9.0002605959 -2.1366599747
H -1.7590322816 2.2197815758 -3.3112876783
H -0.5034785818 0.9551139011 -3.2300558155
H -0.9431308480 0.5801990625 -0.8239733272
H -2.5901608500 0.8091642735 -1.4596010061
