# Supplementary material for: Predicting electronic structure properties of transition metal complexes with neural networks
Source: Chem Sci. 2017 May 17;8(7):5137–52. doi: 10.1039/c7sc01247k (PMC6100542; doi:10.1039/c7sc01247k)
Supplement: Supplementary file 2 [file SC-008-C7SC01247K-s002.zip › geometries/csd_optimized_geos/test_3_20_HS.xyz]

55
# extracted from Terachem optimization
Cr -0.0000482220 5.1994429320 0.0000859240
Cl -1.6830785088 5.0960608185 1.5960551093
O 1.1797734614 3.9639857006 1.1645642082
O 0.7153694616 6.8873437577 0.9781221370
C 1.2991605925 4.0395431075 2.6356629100
C 2.3585282012 2.9992387536 3.0171935734
C 2.4046369007 2.0675153767 1.7966449099
C 2.2018710358 3.0410017205 0.6497747612
C 0.2676010579 7.4769968371 2.2536257690
C 1.2480543575 8.6130381248 2.4942547692
C 1.4638049873 9.1622114949 1.0770368962
C 1.4767642477 7.9030288677 0.2115943430
H 1.5901513956 5.0574748480 2.8964039402
H 0.3072422698 3.8293629909 3.0350588665
H 2.0961853396 2.4798452586 3.9424868492
H 3.3321370910 3.4776391318 3.1633384741
H 3.3491833370 1.5239572946 1.7095581528
H 1.5863300471 1.3395131819 1.8280469083
H 1.8100960780 2.6052259183 -0.2656818573
H 3.0999098449 3.6191190145 0.4152957057
H -0.7584336414 7.8313907709 2.1280466907
H 0.2739623294 6.6910699825 3.0047492145
H 2.1860371090 8.2309392949 2.9121084438
H 0.8424488394 9.3558829018 3.1867548590
H 0.6368473128 9.8221340658 0.7932629572
H 2.3938043829 9.7267161211 0.9729784470
H 2.4739489014 7.4904519332 0.0594783677
H 0.9895263698 8.0186087694 -0.7566241956
Cl 1.6831164804 5.3029591358 -1.5961036181
O -1.1798488265 6.4350744261 -1.1646134827
O -0.7153862113 3.5117141235 -0.9780950096
C -1.2991913383 6.3594616234 -2.6357095914
C -2.2018905064 7.3580429755 -0.6497795053
C -0.2675927196 2.9220083534 -2.2536198352
C -1.4767534371 2.4960258196 -0.2116019222
C -2.3585128920 7.3997676807 -3.0171862984
H -1.5901839771 5.3415032301 -2.8963823455
H -0.3072332940 6.5695945442 -3.0350576672
C -2.4046266363 8.3314753438 -1.7966533457
H -1.8100752818 7.7937814700 0.2656977325
H -3.0998969708 6.7798832471 -0.4152951594
C -1.2480489151 1.7859427058 -2.4942585545
H 0.7584408194 2.5676014461 -2.1280429464
H -0.2739608200 3.7079148614 -3.0047585744
C -1.4638096387 1.2367945575 -1.0770148047
H -2.4739547314 2.9085422329 -0.0594951152
H -0.9895527384 2.3804011793 0.7566252242
H -2.0961633709 7.9191282307 -3.9424545630
H -3.3321004927 6.9213950131 -3.1633541869
H -3.3491370684 8.8750178352 -1.7095639574
H -1.5863481856 9.0594758961 -1.8280488015
H -2.1860408934 2.1680494236 -2.9121232892
H -0.8424102329 1.0430785471 -3.1867613681
H -0.6368358068 0.5768686513 -0.7932478818
H -2.3938171346 0.6722605640 -0.9729780848
