# Supplementary material for: Predicting electronic structure properties of transition metal complexes with neural networks
Source: Chem Sci. 2017 May 17;8(7):5137–52. doi: 10.1039/c7sc01247k (PMC6100542; doi:10.1039/c7sc01247k)
Supplement: Supplementary file 2 [file SC-008-C7SC01247K-s002.zip › geometries/csd_optimized_geos/test_3_20_LS.xyz]

55
# extracted from Terachem optimization
Cr 0.0000057819 5.1995072770 0.0000021803
Cl -1.6661881326 5.1349674182 1.5943357768
O 1.1939235719 4.0321317787 1.2036566126
O 0.7110073723 6.9189010565 0.9290716234
C 1.4139401474 4.2513329928 2.6452011211
C 2.4685669269 3.2213291962 3.0668076546
C 2.4252361205 2.1737426538 1.9444423305
C 2.1478780630 3.0267332813 0.7186037896
C 0.2871718096 7.5337319128 2.2003139488
C 1.3326262360 8.6079732017 2.4485095226
C 1.5766314649 9.1522777951 1.0343872192
C 1.5221581667 7.8969495118 0.1646407536
H 1.7563444410 5.2781793203 2.7763925589
H 0.4452591087 4.1175718689 3.1290274324
H 2.2465501863 2.8009002352 4.0508655636
H 3.4596762768 3.6839731153 3.1152842705
H 3.3606251688 1.6157856665 1.8496576394
H 1.6124197384 1.4568800249 2.1059033098
H 1.6744412086 2.5011792112 -0.1076956504
H 3.0356727751 3.5472368179 0.3483545232
H -0.7151674693 7.9486928261 2.0633240616
H 0.2380103184 6.7528947720 2.9543046738
H 2.2473811272 8.1655127950 2.8599197641
H 0.9747604478 9.3677871329 3.1486448440
H 0.7845058025 9.8560711011 0.7564959800
H 2.5349162079 9.6676021241 0.9301953046
H 2.4973624282 7.4355777138 0.0104430837
H 1.0419551247 8.0392223529 -0.8042361769
Cl 1.6661832332 5.2640365425 -1.5943357011
O -1.1939353877 6.3668658818 -1.2036574274
O -0.7110075790 3.4800937132 -0.9290795287
C -1.4139532675 6.1476672822 -2.6451946130
C -2.1478680132 7.3722779552 -0.7186118939
C -0.2871710982 2.8652610195 -2.2003190053
C -1.5221695264 2.5020582544 -0.1646495914
C -2.4685803444 7.1776619209 -3.0668014619
H -1.7563427671 5.1208213793 -2.7763869934
H -0.4452776529 6.2814191734 -3.1290246027
C -2.4252323733 8.2252555386 -1.9444530550
H -1.6744249176 7.8978343730 0.1076783661
H -3.0356588454 6.8517932583 -0.3483381257
C -1.3326125200 1.7910139326 -2.4484997752
H 0.7151711244 2.4503188209 -2.0633185218
H -0.2380095486 3.6461019480 -2.9543054299
C -1.5766253941 1.2467251673 -1.0343775263
H -2.4973762623 2.9634274601 -0.0104673767
H -1.0419870763 2.3597962318 0.8042366703
H -2.2465763667 7.5980760762 -4.0508641023
H -3.4596866742 6.7150171343 -3.1152632881
H -3.3606116596 8.7832194846 -1.8496646235
H -1.6124173224 8.9421117006 -2.1059255567
H -2.2473588157 2.2334632564 -2.8599262238
H -0.9747398173 1.0312066360 -3.1486298013
H -0.7844994943 0.5429402849 -0.7564800021
H -2.5349013526 0.7313907063 -0.9301937686
