# Supplementary material for: Predicting electronic structure properties of transition metal complexes with neural networks
Source: Chem Sci. 2017 May 17;8(7):5137–52. doi: 10.1039/c7sc01247k (PMC6100542; doi:10.1039/c7sc01247k)
Supplement: Supplementary file 2 [file SC-008-C7SC01247K-s002.zip › geometries/csd_optimized_geos/test_30_00_HS.xyz]

55
# extracted from Terachem optimization
Ni 1.9188239975 1.2895273044 19.8255955137
O 2.0604764444 1.7612608471 17.7843079282
C 3.0600563337 1.4114915712 17.0973095046
H 3.8683909429 0.7998546314 17.5308266794
N 3.2141892662 1.7329736447 15.8054833925
H 4.0643863960 1.4129131313 15.3410452641
C 2.2474003651 2.5285081330 15.0298260270
H 1.2382108970 2.1097320014 15.1502108710
H 2.5319695931 2.4914640588 13.9713508403
H 2.2444259432 3.5766767980 15.3669511103
O 0.8754920473 3.0868460609 20.1339630983
C 1.3127040980 4.1843599602 19.6897523621
H 2.1962540846 4.2265651611 19.0309566746
N 0.7573280168 5.3704000984 19.9743490970
H 1.1683057416 6.1952535119 19.5363244547
C -0.4259146815 5.5508823847 20.8320636769
H -1.3511005083 5.3149782948 20.2827847172
H -0.4615637624 6.5948785839 21.1675776399
H -0.3469096701 4.8903327168 21.7061501672
O 3.7342164153 2.2847666517 20.1175436715
C 4.5887261142 1.8832677089 20.9549300234
H 4.4276735823 0.9610607065 21.5385267670
N 5.7434576147 2.5155397614 21.2128136169
H 6.3501663509 2.0982195462 21.9197635813
C 6.1863229313 3.7704324918 20.5857975415
H 7.2106017265 3.6531162985 20.2030444933
H 6.1667458126 4.5928279434 21.3179720085
H 5.5077953532 4.0002828057 19.7563038530
O 1.7775444721 0.8179750109 21.8670510560
C 0.7778457807 1.1676249744 22.5539414972
H -0.0304146062 1.7794503770 22.1203913598
N 0.6238023158 0.8461701712 23.8457952136
H -0.2263869587 1.1663349276 24.3101809751
C 1.5905981023 0.0504647905 24.6214825438
H 2.5997937372 0.4693914051 24.5010124845
H 1.3058016664 0.0876003801 25.6799705783
H 1.5934146337 -0.9977276326 24.2841464744
O 2.9624680223 -0.5076798500 19.5173425710
C 2.5253311982 -1.6052637612 19.9614305668
H 1.6418568087 -1.6473089092 20.6201477023
N 3.0806128992 -2.7913897524 19.6770268541
H 2.6695727164 -3.6162609165 20.1150766982
C 4.2638394874 -2.9717296156 18.8193333779
H 5.1890065038 -2.7358183664 19.3685772537
H 4.2996588447 -4.0156792702 18.4838694699
H 4.1848953900 -2.3112315391 17.9451999383
O 0.1037837040 0.2943807276 19.5339031312
C -0.7506439329 0.6958773956 18.6963761719
H -0.5897098548 1.6180440711 18.1126252102
N -1.9054628002 0.0636733043 18.4383876515
H -2.5123748776 0.4809694314 17.7314614970
C -2.3483997575 -1.1913336520 19.0654987338
H -3.3728048499 -1.0739773367 19.4481510844
H -2.3286881899 -2.0138830714 18.3333464924
H -1.6698716812 -1.4209857364 19.8951491988
