# Supplementary material for: Predicting electronic structure properties of transition metal complexes with neural networks
Source: Chem Sci. 2017 May 17;8(7):5137–52. doi: 10.1039/c7sc01247k (PMC6100542; doi:10.1039/c7sc01247k)
Supplement: Supplementary file 2 [file SC-008-C7SC01247K-s002.zip › geometries/csd_optimized_geos/test_30_00_LS.xyz]

55
# extracted from Terachem optimization
Ni 1.9189772025 1.2895636800 19.8256482139
O 1.9574816803 1.8516027666 17.8013450537
C 2.9718434386 1.7777494306 17.0554814817
H 3.9402586784 1.4196503620 17.4392327521
N 2.9431077214 2.1153275914 15.7595395698
H 3.8154067113 2.0526257645 15.2359266113
C 1.7366340860 2.5987671014 15.0705670342
H 0.9051702342 1.8997686691 15.2389868336
H 1.9449836585 2.6624047370 13.9960454765
H 1.4444161798 3.5922867869 15.4436866985
O 0.8264220041 2.9825521109 20.3478482506
C 0.9090820011 4.1057313023 19.7821545300
H 1.5413529371 4.2542294874 18.8906436927
N 0.2457863896 5.1905515527 20.2101746317
H 0.3322831427 6.0474821896 19.6618748190
C -0.6516356485 5.1915359111 21.3792170454
H -1.6290932109 4.7488083781 21.1253373072
H -0.7973941312 6.2269385254 21.7157001796
H -0.1921588902 4.6038754972 22.1867006831
O 3.7058305564 2.4419118481 20.1114141062
C 4.5048771640 2.2454776679 21.0651162826
H 4.4622417994 1.3219935516 21.6682108036
N 5.4488758782 3.1216137005 21.4476361188
H 6.0833602764 2.8275859885 22.1916024359
C 5.6783662055 4.4372420656 20.8293820925
H 6.4709809956 4.3829651511 20.0653011260
H 5.9751096295 5.1537088583 21.6092976328
H 4.7458498931 4.7727208746 20.3575661911
O 1.8804666220 0.7275295570 21.8499464441
C 0.8661005776 0.8013756215 22.5957986196
H -0.1023147813 1.1594610977 22.2120387763
N 0.8948279292 0.4637994352 23.8917446539
H 0.0225215935 0.5264854461 24.4153441539
C 2.1012958579 -0.0196435541 24.5807230037
H 2.9327690588 0.6793335911 24.4122729657
H 1.8929531943 -0.0832362696 25.6552479793
H 2.3934957362 -1.0131806394 24.2076351872
O 3.0115366288 -0.4034194146 19.3034467913
C 2.9288923218 -1.5265959966 19.8691399928
H 2.2966117704 -1.6751099924 20.7606461380
N 3.5922176687 -2.6114087024 19.4411291599
H 3.5057202647 -3.4683407492 19.9894259259
C 4.4896120823 -2.6123890909 18.2720672091
H 5.4670725231 -2.1696509944 18.5259127764
H 4.6353693362 -3.6477932235 17.9355926974
H 4.0301055011 -2.0247453620 17.4645900971
O 0.1321188391 0.1372168944 19.5398723303
C -0.6669458578 0.3336550563 18.5861797937
H -0.6243137907 1.2571527486 17.9831096662
N -1.6109344271 -0.5424820483 18.2036655585
H -2.2454161526 -0.2484407702 17.4597093158
C -1.8404113237 -1.8581131979 18.8218899878
H -2.6330518050 -1.8038730033 19.5859399157
H -2.1371075537 -2.5745782757 18.0419624306
H -0.9079083659 -2.1935797245 19.2937307959
