# Supplementary material for: Predicting electronic structure properties of transition metal complexes with neural networks
Source: Chem Sci. 2017 May 17;8(7):5137–52. doi: 10.1039/c7sc01247k (PMC6100542; doi:10.1039/c7sc01247k)
Supplement: Supplementary file 2 [file SC-008-C7SC01247K-s002.zip › geometries/csd_optimized_geos/test_30_20_HS.xyz]

55
# extracted from Terachem optimization
Ni 1.9188949316 1.2898619219 19.8256942622
O 2.0664809444 1.7414984512 17.8021376988
C 3.0676963868 1.4255977521 17.1227321097
H 3.8922431192 0.8517799095 17.5590311485
N 3.2086199692 1.7401044846 15.8393363426
H 4.0586586478 1.4445873923 15.3762376570
C 2.2176249820 2.4935538889 15.0693381322
H 1.2295651158 2.0442269968 15.1919082565
H 2.4974935765 2.4624043995 14.0163297465
H 2.1801345289 3.5357808565 15.3999908024
O 0.8888413775 3.0812248905 20.1271613155
C 1.3189908754 4.1733250425 19.6968644209
H 2.2049849328 4.2209720984 19.0539536743
N 0.7552751737 5.3448655192 19.9726892519
H 1.1696408148 6.1706373723 19.5595527502
C -0.4306250358 5.5065536718 20.8156323906
H -1.3164877930 5.0965849349 20.3218493198
H -0.5834085688 6.5700759366 20.9995670740
H -0.2824277694 4.9956598298 21.7698370688
O 3.7318553588 2.2618943057 20.1247358265
C 4.5735974886 1.8702835076 20.9625894388
H 4.4041369311 0.9611656683 21.5506575723
N 5.7203623784 2.4937667151 21.2200607035
H 6.3195237746 2.0825865385 21.9260520508
C 6.1699059528 3.7307797902 20.5822826772
H 7.1451119986 3.5770924716 20.1125290198
H 6.2508603719 4.5301765861 21.3244289098
H 5.4411384964 4.0104948131 19.8227973795
O 1.7715239693 0.8375835133 21.8490744826
C 0.7702773439 1.1534530773 22.5284812313
H -0.0542343667 1.7273727964 22.0922140214
N 0.6292782141 0.8391193682 23.8119659237
H -0.2208869745 1.1346710803 24.2750645580
C 1.6204280682 0.0854939813 24.5819789960
H 2.6085941294 0.5348529053 24.4591250072
H 1.3404633893 0.1170054917 25.6350440092
H 1.6575868661 -0.9569209377 24.2514041517
O 2.9492228131 -0.5019089029 19.5240128718
C 2.5190094651 -1.5939997106 19.9543969185
H 1.6329972060 -1.6419810547 20.5972483818
N 3.0824509302 -2.7658285367 19.6787379413
H 2.6682108205 -3.5918658597 20.0919101752
C 4.2684888004 -2.9273641516 18.8357866155
H 5.1545427854 -2.5175682830 19.3295044211
H 4.4213437670 -3.9908468959 18.6517584489
H 4.1205691325 -2.4165236667 17.8814368903
O 0.1060301354 0.3173466249 19.5263571968
C -0.7357983740 0.7087364806 18.6885561306
H -0.5661076984 1.6178381700 18.1007353351
N -1.8824981724 0.0852543404 18.4312538111
H -2.4814531781 0.4965168589 17.7252644989
C -2.3318993847 -1.1516028601 19.0689960209
H -3.3070497130 -0.9980007644 19.5385937001
H -2.4127758408 -1.9509731622 18.3269932975
H -1.6033032195 -1.4312950591 19.8285273623
