# Supplementary material for: Predicting electronic structure properties of transition metal complexes with neural networks
Source: Chem Sci. 2017 May 17;8(7):5137–52. doi: 10.1039/c7sc01247k (PMC6100542; doi:10.1039/c7sc01247k)
Supplement: Supplementary file 2 [file SC-008-C7SC01247K-s002.zip › geometries/csd_optimized_geos/test_30_20_LS.xyz]

55
# extracted from Terachem optimization
Ni 1.9187990450 1.2895644790 19.8256112680
O 2.0479095016 1.7350872230 17.7900983795
C 3.0745386487 1.5216631693 17.1097256451
H 3.9608134343 1.0386386156 17.5365769651
N 3.1784441694 1.8447192680 15.8243431512
H 4.0613245092 1.6627987423 15.3660479170
C 2.1238215110 2.5028887202 15.0537991879
H 1.2016090644 1.9193647387 15.0895128047
H 2.4517066461 2.5850660287 14.0178850431
H 1.9230559471 3.5027472372 15.4472718336
O 0.8698692411 3.0715137555 20.1370811970
C 1.1474559291 4.1846166047 19.6459802205
H 1.9128426809 4.2853214621 18.8690589879
N 0.5459888634 5.3103521423 20.0171454347
H 0.8403395930 6.1676295565 19.5686597193
C -0.4844875644 5.3677481256 21.0542825660
H -1.4302276921 4.9543038054 20.6923430427
H -0.6370245427 6.4082260307 21.3376203259
H -0.1563555825 4.8008755697 21.9276896636
O 3.6927524501 2.2736526487 20.0837106176
C 4.5075532905 2.0009923187 20.9922329401
H 4.3907815383 1.1090909511 21.6202808850
N 5.5650495917 2.7592251347 21.2724063401
H 6.1797732770 2.4550732047 22.0189353994
C 5.8504406358 4.0405535560 20.6203261556
H 6.7412993325 3.9686186843 19.9878117661
H 6.0123010852 4.8056565700 21.3851112846
H 4.9879260446 4.3096481524 20.0086937453
O 1.7900334503 0.8440509593 21.8613037496
C 0.7634086855 1.0574963269 22.5416861069
H -0.1227989015 1.5404835480 22.1146786071
N 0.6594921425 0.7343395492 23.8270040611
H -0.2234350469 0.9163638554 24.2851620201
C 1.7141893854 0.0762161712 24.5975076719
H 2.6364176725 0.6597725644 24.5617163217
H 1.3862069709 -0.0058614698 25.6333879630
H 1.9148188217 -0.9237015233 24.2040687097
O 2.9680134073 -0.4923598310 19.5141585821
C 2.6905557881 -1.6054659858 20.0053237859
H 1.9251380746 -1.7061625853 20.7822097415
N 3.2919036448 -2.7312787745 19.6341076606
H 2.9975895464 -3.5885794639 20.0826611781
C 4.3224710248 -2.7886220194 18.5970006629
H 5.2681985645 -2.3750987120 18.9589751282
H 4.4749792144 -3.8291203330 18.3136677135
H 3.9943476529 -2.2217172696 17.7235883986
O 0.1451823662 0.3053277767 19.5676022446
C -0.6695385639 0.5782136265 18.6590240871
H -0.5527648790 1.4702024750 18.0309023390
N -1.7270337804 -0.1800558095 18.3789567390
H -2.3417069953 0.1240468265 17.6324034294
C -2.0125586824 -1.4615014778 19.0309375390
H -2.9034722055 -1.3894929248 19.6634781145
H -2.1742324669 -2.2266365907 18.2660297087
H -1.1500053205 -1.7303956823 19.6426157440
