# Supplementary material for: Predicting electronic structure properties of transition metal complexes with neural networks
Source: Chem Sci. 2017 May 17;8(7):5137–52. doi: 10.1039/c7sc01247k (PMC6100542; doi:10.1039/c7sc01247k)
Supplement: Supplementary file 2 [file SC-008-C7SC01247K-s002.zip › geometries/csd_optimized_geos/test_31_00_HS.xyz]

43
# extracted from Terachem optimization
Mn 5.6234368042 1.9348088055 0.0000961556
O 5.8108964247 -0.3262992968 0.7384085104
N 5.2530040394 2.5606844993 2.1217543083
N 7.8383160756 2.2666185797 0.3007901631
N 5.0183133763 2.4730419809 4.3254468178
N 10.0360227476 2.1781331247 -0.0056624457
C 4.9862214876 3.8435081919 2.6034699159
C 4.8386438423 3.8039788288 3.9734185258
C 5.2638753244 1.7561917428 3.1932588034
C 8.8192231083 1.8303073556 -0.5060731119
C 9.8409539952 2.8750577846 1.1788372943
C 8.4762858683 2.9205950210 1.3580358805
H 6.6268202043 -0.8203459422 0.9680140416
H 5.0951632262 -0.9926688704 0.6628161872
H 4.9291316923 4.6887155459 1.9246374569
H 4.6315266893 4.5752791048 4.7091809153
H 5.4463659747 0.6862992602 3.1745341906
H 8.6837960854 1.2757985306 -1.4295607510
H 10.6687678794 3.2613229696 1.7656316583
H 7.9138298572 3.3750721720 2.1673281524
H 4.9785155767 2.0968740836 5.2732216877
H 10.9384945751 1.9647924630 -0.4311898007
O 5.4361023768 4.1964933249 -0.7384117658
H 4.6202209964 4.6906067672 -0.9680051604
H 6.1517294432 4.8629775288 -0.6628334821
N 5.9940505899 1.3095185489 -2.1217383407
C 6.2607787257 0.0267348527 -2.6035504876
C 6.4083267792 0.0662718319 -3.9734851717
N 6.2286819668 1.3972300431 -4.3254007039
C 5.9831601201 2.1140915038 -3.1931928560
H 5.8006356789 3.1839999357 -3.1744686484
H 6.2685222221 1.7733401996 -5.2731692675
H 6.6154706328 -0.7050680618 -4.7092244251
H 6.3178364089 -0.8184661774 -1.9247476988
N 3.4086082315 1.6037725408 -0.3008793028
C 2.4277336329 2.0401010237 0.5060157791
N 1.2109937790 1.6920092064 0.0057142285
C 1.4060784318 0.9951228984 -1.1787673694
C 2.7707006634 0.9497733202 -1.3581286492
H 3.3332044867 0.4952167268 -2.1673490736
H 0.5783181552 0.6088927059 -1.7655504471
H 0.3085541520 1.9053981183 0.4312035094
H 2.5631876944 2.5945172106 1.4295749277
