# Supplementary material for: Predicting electronic structure properties of transition metal complexes with neural networks
Source: Chem Sci. 2017 May 17;8(7):5137–52. doi: 10.1039/c7sc01247k (PMC6100542; doi:10.1039/c7sc01247k)
Supplement: Supplementary file 2 [file SC-008-C7SC01247K-s002.zip › geometries/csd_optimized_geos/test_31_00_LS.xyz]

43
# extracted from Terachem optimization
Mn 5.6233718836 1.9352922472 -0.0000896233
O 5.8625150271 -0.0775271609 0.5609110375
N 5.2778638487 2.3882123301 2.0022447432
N 7.6604393723 2.3105841793 0.2490800476
N 5.1706861151 2.1030709181 4.2049552488
N 9.8581628668 2.3809577506 -0.0880901448
C 5.0053285437 3.6152142631 2.6192668422
C 4.9347322702 3.4497896133 3.9857003692
C 5.3695244560 1.4938839604 3.0014425688
C 8.6616837008 1.9579458715 -0.5803925263
C 9.6352557522 3.0393909559 1.1100379632
C 8.2736687075 2.9886603686 1.3117671953
H 6.6949266896 -0.5054214625 0.2628971622
H 5.1229953044 -0.6259249769 0.2186594231
H 4.8821188876 4.5329602786 2.0529739238
H 4.7441508632 4.1496189051 4.7937958893
H 5.5841180599 0.4373171268 2.8878092909
H 8.5545746492 1.4257118748 -1.5192766208
H 10.4419170787 3.4694120490 1.6959349811
H 7.7047677845 3.3764248054 2.1496121179
H 5.1967382567 1.6397629701 5.1136673172
H 10.7656700430 2.2366341442 -0.5313547293
O 5.3845304807 3.9477435684 -0.5608916120
H 4.5521512853 4.3756601397 -0.2629100747
H 6.1239832865 4.4962546535 -0.2186967627
N 5.9692693833 1.4820708024 -2.0021644360
C 6.2416123848 0.2550157888 -2.6192370400
C 6.3122685311 0.4204658863 -3.9856848766
N 6.0763446677 1.7672026163 -4.2049170421
C 5.8773980748 2.3763338225 -3.0013821966
H 5.6628891667 3.4329107649 -2.8878689185
H 6.0502639717 2.2304029592 -5.1137018017
H 6.5028190609 -0.2794395980 -4.7937711418
H 6.3648664209 -0.6627157863 -2.0529221469
N 3.5865697440 1.5595105000 -0.2489681755
C 2.5852867891 1.9124141959 0.5803139516
N 1.3888397023 1.4892626462 0.0880866743
C 1.6117611430 0.8308115070 -1.1100279290
C 2.9733396681 0.8816743526 -1.3118083880
H 3.5422495402 0.4938373489 -2.1496171068
H 0.8050970904 0.4008164782 -1.6959543743
H 0.4813344834 1.6335698493 0.5313375451
H 2.6924144396 2.4445261194 1.5192338803
