# Supplementary material for: Predicting electronic structure properties of transition metal complexes with neural networks
Source: Chem Sci. 2017 May 17;8(7):5137–52. doi: 10.1039/c7sc01247k (PMC6100542; doi:10.1039/c7sc01247k)
Supplement: Supplementary file 2 [file SC-008-C7SC01247K-s002.zip › geometries/csd_optimized_geos/test_31_20_HS.xyz]

43
# extracted from Terachem optimization
Mn 5.6235111468 1.9350629294 0.0001034054
O 5.8377299490 -0.2939889901 0.7330294681
N 5.2504066785 2.5621391119 2.1277920848
N 7.8378836156 2.2624189969 0.2997304608
N 5.0248326999 2.4722491605 4.3159515018
N 10.0179872389 2.2083597066 -0.0176299352
C 4.9814407087 3.8350855165 2.6076949422
C 4.8393213280 3.7938899884 3.9682248246
C 5.2679074458 1.7655608135 3.1898693262
C 8.8112001021 1.8620433740 -0.5144022612
C 9.8225331417 2.8690701601 1.1769448205
C 8.4681551145 2.8940917669 1.3627633488
H 6.6638795999 -0.7465500907 0.9706182337
H 5.1466026602 -0.9747268224 0.6813895279
H 4.9164958923 4.6787944551 1.9382527547
H 4.6328983384 4.5606943663 4.6993330709
H 5.4539097208 0.7027593360 3.1714949715
H 8.6784526436 1.3311087523 -1.4448264528
H 10.6423384501 3.2482299370 1.7675457909
H 7.9092737585 3.3209664876 2.1807242122
H 4.9889490207 2.0956803852 5.2554797274
H 10.9132283767 2.0183475827 -0.4512914403
O 5.4093008705 4.1641803943 -0.7330938000
H 4.5831811880 4.6168143591 -0.9706156484
H 6.1002968767 4.8450294182 -0.6813516197
N 5.9965905386 1.3081205646 -2.1277963036
C 6.2655406938 0.0351922223 -2.6077309200
C 6.4076572286 0.0764077152 -3.9682491992
N 6.2221674529 1.3980349657 -4.3159788186
C 5.9790957767 2.1047016561 -3.1898730602
H 5.7930961321 3.1674916475 -3.1715783477
H 6.2580787051 1.7745425968 -5.2555367056
H 6.6140992699 -0.6904368793 -4.6992762185
H 6.3304667210 -0.8084567483 -1.9382310832
N 3.4091465883 1.6078265496 -0.2997055717
C 2.4358087916 2.0081823965 0.5144058806
N 1.2290288199 1.6618465897 0.0176297958
C 1.4244698790 1.0011357970 -1.1769522195
C 2.7788608666 0.9761361608 -1.3627213048
H 3.3376970043 0.5492267948 -2.1806709183
H 0.6046201667 0.6220541929 -1.7675891831
H 0.3337945678 1.8519221760 0.4512677905
H 2.5685642006 2.5390602717 1.4448540639
