# Supplementary material for: Predicting electronic structure properties of transition metal complexes with neural networks
Source: Chem Sci. 2017 May 17;8(7):5137–52. doi: 10.1039/c7sc01247k (PMC6100542; doi:10.1039/c7sc01247k)
Supplement: Supplementary file 2 [file SC-008-C7SC01247K-s002.zip › geometries/csd_optimized_geos/test_31_20_LS.xyz]

43
# extracted from Terachem optimization
Mn 5.6235449446 1.9352661747 0.0000960691
O 5.8607953813 -0.1587040777 0.6789815811
N 5.2717129612 2.5037962208 1.9798033841
N 7.6689441451 2.2654972575 0.3142287928
N 5.0269187562 2.3796909019 4.1649409290
N 9.8528886096 2.2614540722 0.0119370417
C 4.9539929383 3.7606160484 2.4740110702
C 4.7999932235 3.6966218830 3.8326253386
C 5.3045257695 1.6940937442 3.0323820869
C 8.6631403798 1.8341576935 -0.4613602740
C 9.6263693954 3.0109725611 1.1461636332
C 8.2713912257 3.0055395745 1.3239190784
H 6.7357869232 -0.5405716905 0.8594359274
H 5.2814591621 -0.8783115730 0.3790337485
H 4.8578740962 4.6142932366 1.8227968945
H 4.5584012056 4.4485342856 4.5683851305
H 5.5178585253 0.6377124803 3.0036163897
H 8.5555406684 1.2341243248 -1.3513555189
H 10.4257407478 3.4670075406 1.7097202213
H 7.6971990132 3.4755534341 2.1055348967
H 4.9937130528 1.9886962834 5.0986976929
H 10.7566876383 2.0672364209 -0.4016009091
O 5.3861708180 4.0289500143 -0.6789575689
H 4.5111717395 4.4108142625 -0.8593670586
H 5.9655525488 4.7485375939 -0.3791014114
N 5.9751547502 1.3663537123 -1.9798848496
C 6.2931057149 0.1095535246 -2.4740469145
C 6.4470431197 0.1736753680 -3.8326372202
N 6.2200773571 1.4905600025 -4.1649555864
C 5.9425181027 2.1761550990 -3.0323973291
H 5.7291718170 3.2325655663 -3.0036273506
H 6.2533049877 1.8815434723 -5.0986777236
H 6.6885346449 -0.5782413605 -4.5682966067
H 6.3891138922 -0.7441090578 -1.8227383303
N 3.5780392215 1.6047178262 -0.3142614387
C 2.5838902533 2.0360719467 0.4613640578
N 1.3941458275 1.6088112795 -0.0119341445
C 1.6205899980 0.8593101759 -1.1461296835
C 2.9755393559 0.8646653733 -1.3239491451
H 3.5498153434 0.3947011466 -2.1055386455
H 0.8213192512 0.4032472241 -1.7097295736
H 0.4903556801 1.8029928270 0.4015246376
H 2.6914073964 2.6361472552 1.3513482983
