# Supplementary material for: Predicting electronic structure properties of transition metal complexes with neural networks
Source: Chem Sci. 2017 May 17;8(7):5137–52. doi: 10.1039/c7sc01247k (PMC6100542; doi:10.1039/c7sc01247k)
Supplement: Supplementary file 2 [file SC-008-C7SC01247K-s002.zip › geometries/csd_optimized_geos/test_32_00_HS.xyz]

55
# extracted from Terachem optimization
Co -0.0008946951 7.1879596410 2.5399085555
N 0.5611939140 5.4507225903 1.2451188736
N 0.7983345138 3.3904451996 0.4484807678
H 0.7524266786 2.3731818215 0.3889334626
C 1.1549743207 5.5126584210 -0.0154272883
H 1.4298234796 6.4618017513 -0.4643383413
C 1.3071739657 4.2400694488 -0.5241632196
H 1.7178654835 3.8706781263 -1.4589139962
C 0.3589764007 4.1503086513 1.4936241896
H -0.0880206687 3.7364552026 2.3919585508
N 1.2630051814 8.5620493318 1.3309991349
N 3.0168177949 9.7338812667 0.6333576182
H 3.9499113223 10.1449122269 0.6135704979
C 0.9661654672 9.1423234163 0.0969807228
H 0.0028767211 8.9921526440 -0.3790130242
C 2.0467738379 9.8727225410 -0.3492931599
H 2.2096718427 10.4609193564 -1.2472515874
C 2.5135024585 8.9417191648 1.6236825276
H 3.0653060328 8.6749730143 2.5191863413
N -1.7118418591 7.6273661739 1.1919182224
N -3.5999123392 8.5148463856 0.4266432681
H -4.4247961066 9.1117090702 0.3675890767
C -2.0579447313 7.0039471748 -0.0070561164
H -1.4424598313 6.2178829465 -0.4324843740
C -3.2262604782 7.5488725159 -0.4971915610
H -3.8074711570 7.3473263963 -1.3918917790
C -2.6694152345 8.5345167507 1.4245859313
H -2.7209942356 9.1918148609 2.2862495894
N -0.5609698976 8.9263076005 3.8383060793
N -0.7984775853 10.9867807823 4.6349219020
H -0.7523371290 12.0040689356 4.6944830584
C -1.1547597245 8.8645195345 5.0988776115
H -1.4299692369 7.9154540898 5.5476791269
C -1.3072118769 10.1371295554 5.6076512898
H -1.7177410316 10.5064882464 6.5425720679
C -0.3588365302 10.2267235490 3.5899525317
H 0.0878818650 10.6404431731 2.6914672419
N -1.2632193589 5.8154164819 3.7524637279
N -3.0167996768 4.6431131056 4.4500031940
H -3.9500530531 4.2324193974 4.4697018629
C -0.9662025626 5.2351088587 4.9865234427
H -0.0027777174 5.3848062828 5.4624869812
C -2.0467309360 4.5044245137 5.4326930002
H -2.2099642447 3.9162786893 6.3306625814
C -2.5136550254 5.4356321277 3.4599514657
H -3.0652895347 5.7022194826 2.5643544735
N 1.7117004349 6.7497071528 3.8913865276
N 3.6002228393 5.8625193378 4.6566792490
H 4.4250228455 5.2654537281 4.7155332270
C 2.0579350381 7.3731454227 5.0903655128
H 1.4424266844 8.1592216208 5.5156978098
C 3.2264931265 6.8285302731 5.5805431932
H 3.8076882814 7.0299688277 6.4753795647
C 2.6694478059 5.8427780591 3.6589396414
H 2.7207883813 5.1857246665 2.7971606965
