# Supplementary material for: Predicting electronic structure properties of transition metal complexes with neural networks
Source: Chem Sci. 2017 May 17;8(7):5137–52. doi: 10.1039/c7sc01247k (PMC6100542; doi:10.1039/c7sc01247k)
Supplement: Supplementary file 2 [file SC-008-C7SC01247K-s002.zip › geometries/csd_optimized_geos/test_32_00_LS.xyz]

55
# extracted from Terachem optimization
Co -0.0000409317 7.1891026565 2.5418813434
N 0.4248412327 5.5344623845 1.4704303804
N 0.5017397619 3.4243024940 0.7968375024
H 0.3334438675 2.4188053217 0.7746322085
C 1.1884303032 5.4573911125 0.3022402085
H 1.6326462360 6.3414356681 -0.1414158987
C 1.2400076617 4.1481407536 -0.1270604729
H 1.7177460746 3.6835927952 -0.9844223179
C 0.0252314120 4.2842883878 1.7414005153
H -0.5736407949 3.9810167751 2.5916370125
N 1.4945689828 8.5317620568 1.1312445443
N 3.2858550195 9.6598145401 0.4311736434
H 4.2402431849 10.0176724690 0.3931774735
C 1.1778965872 9.2340524717 -0.0328256938
H 0.1861610044 9.1837109967 -0.4729984663
C 2.2781989324 9.9370075594 -0.4805286283
H 2.4340310850 10.5851228257 -1.3379195744
C 2.7778739192 8.8147860822 1.3796260827
H 3.3591720146 8.4476829817 2.2203616271
N -1.5276362446 7.6258472425 1.2963299191
N -3.4270490078 8.4658668829 0.5134967750
H -4.3039159047 8.9849359017 0.4789321946
C -1.6897471172 7.2287767562 -0.0320747086
H -0.9595218248 6.6025592829 -0.5307408884
C -2.8642632007 7.7485283179 -0.5308498316
H -3.3355991130 7.6751271467 -1.5059985144
C -2.6007861789 8.3754896204 1.5948214760
H -2.8051386469 8.8444295195 2.5511518428
N -0.4249788429 8.8425951262 3.6131741054
N -0.5016313359 10.9526275493 4.2863637338
H -0.3336062087 11.9580765013 4.3085095376
C -1.1887332234 8.9198657274 4.7812634416
H -1.6326117716 8.0358468454 5.2252929002
C -1.2400491434 10.2291496707 5.2103639454
H -1.7176500264 10.6935707237 6.0679074243
C -0.0252603187 10.0926310828 3.3417794163
H 0.5734289067 10.3960255516 2.4913643592
N -1.4945665936 5.8456269600 3.9520979104
N -3.2857488728 4.7174923801 4.6522666063
H -4.2400875212 4.3595209689 4.6901441221
C -1.1777515892 5.1432484209 5.1160727409
H -0.1860179002 5.1934913137 5.5562585610
C -2.2779935199 4.4402191173 5.5637787082
H -2.4340315984 3.7922659711 6.4211909819
C -2.7778967060 5.5625943804 3.7038507152
H -3.3592897143 5.9290967534 2.8629268232
N 1.5274634629 6.7518610502 3.7866262631
N 3.4272494303 5.9115988823 4.5696118250
H 4.3040939179 5.3920005754 4.6044986764
C 1.6895934977 7.1486612089 5.1151254744
H 0.9593497516 7.7740240039 5.6149277523
C 2.8642374963 6.6289926516 5.6139296720
H 3.3355920192 6.7017049524 6.5892549065
C 2.6006894164 6.0020669436 3.4883929527
H 2.8048588101 5.5320326689 2.5326868207
