# Supplementary material for: Predicting electronic structure properties of transition metal complexes with neural networks
Source: Chem Sci. 2017 May 17;8(7):5137–52. doi: 10.1039/c7sc01247k (PMC6100542; doi:10.1039/c7sc01247k)
Supplement: Supplementary file 2 [file SC-008-C7SC01247K-s002.zip › geometries/csd_optimized_geos/test_32_20_HS.xyz]

55
# extracted from Terachem optimization
Co 0.0001758791 7.1887907837 2.5417443159
N 0.5697090830 5.4376454621 1.2738778654
N 0.7415567521 3.3895737220 0.4765236442
H 0.6380458439 2.3853666822 0.4013893788
C 1.2713447395 5.4729900987 0.0791655563
H 1.6384805439 6.4001561022 -0.3324035241
C 1.3845531685 4.2067412171 -0.4289868420
H 1.8484563759 3.8242646608 -1.3252394062
C 0.2637150962 4.1630317955 1.4798477899
H -0.2817352620 3.7731621572 2.3253338075
N 1.2928657387 8.5394090045 1.3357854116
N 3.0285556710 9.6918195187 0.6158793825
H 3.9636833530 10.0771701328 0.5733531330
C 0.9484092345 9.1951126197 0.1636683291
H -0.0348441540 9.0949840515 -0.2686814649
C 2.0187039532 9.9139446282 -0.2964381034
H 2.1506248041 10.5419745298 -1.1641737237
C 2.5568936402 8.8628031566 1.5762893520
H 3.1428899068 8.5334257186 2.4199135744
N -1.7405877150 7.6298037401 1.2350306098
N -3.6153399770 8.5007414398 0.4698460442
H -4.4344395431 9.0922969773 0.4081762135
C -2.0787075589 7.0044229116 0.0453819195
H -1.4631351224 6.2245020767 -0.3744864050
C -3.2406702273 7.5380577904 -0.4439803549
H -3.8165709264 7.3299504928 -1.3327454206
C -2.6921730299 8.5271043575 1.4593944804
H -2.7467477019 9.1855455077 2.3120148177
N -0.5697497202 8.9395286759 3.8094764517
N -0.7415588290 10.9875833901 4.6068145579
H -0.6381028968 11.9917931849 4.6819576980
C -1.2713943310 8.9041663117 5.0041908837
H -1.6384676171 7.9769624406 5.4157605335
C -1.3845479045 10.1704228754 5.5123310134
H -1.8484315119 10.5528658699 6.4085997094
C -0.2637647563 10.2141344523 3.6034713383
H 0.2817091196 10.6040393787 2.7580163162
N -1.2928851214 5.8377546145 3.7475176493
N -3.0286050669 4.6853962180 4.4675315125
H -3.9637382996 4.3000388393 4.5099899202
C -0.9484282412 5.1820433014 4.9196270971
H 0.0348058510 5.2822122377 5.3519983772
C -2.0187177063 4.4632358970 5.3798164879
H -2.1506613554 3.8352155654 6.2475721235
C -2.5569126225 5.5143316114 3.5070529378
H -3.1428862733 5.8437602699 2.6634356474
N 1.7405540408 6.7473684321 3.8483460114
N 3.6152992422 5.8764623247 4.6135084321
H 4.4343701017 5.2848805659 4.6752301105
C 2.0786690077 7.3727599529 5.0379797172
H 1.4630838371 8.1526865059 5.4578016773
C 3.2406619324 6.8391827620 5.5273088297
H 3.8165223065 7.0472881442 6.4160994330
C 2.6921248661 5.8500477552 3.6239714448
H 2.7467386709 5.1916467829 2.7713136549
