# Supplementary material for: Predicting electronic structure properties of transition metal complexes with neural networks
Source: Chem Sci. 2017 May 17;8(7):5137–52. doi: 10.1039/c7sc01247k (PMC6100542; doi:10.1039/c7sc01247k)
Supplement: Supplementary file 2 [file SC-008-C7SC01247K-s002.zip › geometries/csd_optimized_geos/test_32_20_LS.xyz]

55
# extracted from Terachem optimization
Co -0.0000606067 7.1885928322 2.5415624074
N 0.6528300547 5.4284465242 1.0097194411
N 0.8098904352 3.4474714544 0.0403793300
H 0.6710889239 2.4605130930 -0.1358682579
C 1.4622672802 5.5276292318 -0.1099577338
H 1.9065354919 6.4670859622 -0.4020380658
C 1.5689529332 4.3071398767 -0.7237642580
H 2.0974847626 3.9815044723 -1.6067034394
C 0.2789684584 4.1579574642 1.0673348890
H -0.3556921608 3.7188080078 1.8227398130
N 1.2242645190 8.4886836081 1.5474950229
N 2.9329587213 9.7831554779 1.0401511203
H 3.8239219306 10.2569107657 1.1189372111
C 1.0057452319 9.0625473999 0.3036418099
H 0.1153115137 8.8577975555 -0.2669446322
C 2.0619757220 9.8667988447 -0.0244791489
H 2.2656119455 10.4721994098 -0.8943910094
C 2.4013418234 8.9475878960 1.9610362293
H 2.8824405162 8.7142139898 2.8971569179
N -1.5377673506 7.6870538821 1.3268467892
N -3.3399019759 8.6831346073 0.5548258622
H -4.1261182615 9.3184010223 0.5002376927
C -1.8683183057 7.1297449985 0.1002775000
H -1.2736088890 6.3461418239 -0.3389409629
C -2.9880666717 7.7443357850 -0.3912177473
H -3.5460360082 7.6040994358 -1.3041575512
C -2.4486994288 8.6221710743 1.5696197562
H -2.4898322801 9.2433995834 2.4486627355
N -0.6527535441 8.9486977402 4.0739041874
N -0.8098830205 10.9297119008 5.0430440794
H -0.6708800431 11.9165924135 5.2193622183
C -1.4625681899 8.8495930313 5.1933286120
H -1.9065241028 7.9099975888 5.4856670644
C -1.5689325193 10.0700864818 5.8071894604
H -2.0975098065 10.3957320704 6.6900358303
C -0.2791644535 10.2192404980 4.0160239056
H 0.3555441683 10.6582799275 3.2606389424
N -1.2242656689 5.8883266643 3.5359342890
N -2.9330588199 4.5940748920 4.0432687072
H -3.8239964704 4.1204092157 3.9644273297
C -1.0057625291 5.3145209612 4.7797769794
H -0.1152631543 5.5191505291 5.3502689605
C -2.0620970442 4.5104702007 5.1077540754
H -2.2657397285 3.9051594913 5.9774619140
C -2.4014210319 5.4296402953 3.1225386314
H -2.8821975898 5.6627958926 2.1863352793
N 1.5374483998 6.6900297673 3.7565072818
N 3.3398235521 5.6939841349 4.5284085514
H 4.1261370627 5.0587163097 4.5828863312
C 1.8685023793 7.2476656910 4.9828231786
H 1.2737431677 8.0310220347 5.4223747834
C 2.9881568183 6.6329209923 5.4744950807
H 3.5460752684 6.7729364228 6.3876612179
C 2.4487811114 5.7553753979 3.5134197126
H 2.4897165543 5.1339418263 2.6345009046
