# Supplementary material for: Predicting electronic structure properties of transition metal complexes with neural networks
Source: Chem Sci. 2017 May 17;8(7):5137–52. doi: 10.1039/c7sc01247k (PMC6100542; doi:10.1039/c7sc01247k)
Supplement: Supplementary file 2 [file SC-008-C7SC01247K-s002.zip › geometries/csd_optimized_geos/test_33_00_HS.xyz]

65
# extracted from Terachem optimization
Cr 4.1918102065 -0.0000235641 -0.0000492269
N 3.9734340516 2.1078021046 0.0676826054
H 3.1172556122 2.2612326146 -0.4852505249
N 2.7415047999 -0.3803042887 1.5007940146
H 1.8604987766 -0.3355345703 0.9688898598
C 5.6622030057 0.0265650669 1.4270822402
C 6.4676725068 -0.0405129242 2.3761530235
C 7.3501799521 -0.0930541313 3.5014924040
C 7.9318507916 -1.3192478713 3.9202873573
H 7.7223089669 -2.2301141706 3.3536949119
C 8.7585904797 -1.3652774981 5.0490658677
H 9.1952718230 -2.3174903056 5.3612301539
C 9.0254598042 -0.1955156188 5.7812002188
H 9.6675891436 -0.2364865512 6.6645775566
C 8.4641968406 1.0272023181 5.3736066214
H 8.6702537159 1.9403393069 5.9386158102
C 7.6359801994 1.0826158590 4.2465709736
H 7.1969573174 2.0326592496 3.9302967807
C 5.1401234801 2.6716892985 -0.6865032853
H 6.0049705481 2.6558244838 -0.0048023685
H 4.9557607743 3.7183318061 -0.9871044273
C 3.7684042829 2.6818679606 1.4348000563
H 3.6267880868 3.7760370807 1.3578848037
H 4.6897508550 2.4849948672 2.0019209734
C 2.5504404875 2.0608197105 2.1537870485
H 1.6431636563 2.1698880840 1.5285035066
H 2.3633067347 2.6719377960 3.0529646803
C 2.6978173080 0.6003648348 2.6299634461
H 3.6342618754 0.4763459513 3.1937129684
H 1.8538530640 0.3467238076 3.2973118278
C 2.9721556628 -1.7994996585 1.9245450384
H 2.1072418543 -2.1936885797 2.4887487553
H 3.8483711133 -1.7908382729 2.5908898658
N 4.4101923858 -2.1076829749 -0.0676835928
H 5.2663677346 -2.2612465219 0.4852578903
N 5.6420428092 0.3802712141 -1.5007023713
H 6.5231293138 0.3355362917 -0.9688899032
C 2.7213750378 -0.0265656598 -1.4271136008
C 1.9159115120 0.0405258004 -2.3761619099
C 1.0334444673 0.0930584189 -3.5014540045
C 0.4517749786 1.3192301716 -3.9202413913
H 0.6612863471 2.2301168803 -3.3537041998
C -0.3749706605 1.3652924846 -5.0490279646
H -0.8116902178 2.3175108141 -5.3612420861
C -0.6418591421 0.1955178292 -5.7812014325
H -1.2840256904 0.2364833528 -6.6646158879
C -0.0805851518 -1.0272230477 -5.3735786896
H -0.2866742412 -1.9403701950 -5.9386355281
C 0.7476340097 -1.0825912366 -4.2465271028
H 1.1866249846 -2.0326418700 -3.9302995850
C 3.2434687355 -2.6716960838 0.6865035127
H 2.3786039502 -2.6558250223 0.0047798842
H 3.4278425636 -3.7183910274 0.9871242255
C 4.6151864567 -2.6818729145 -1.4347923501
H 4.7568236889 -3.7760764605 -1.3579020352
H 3.6938371889 -2.4849911643 -2.0019381598
C 5.8331590011 -2.0608306156 -2.1537860838
H 6.7404479519 -2.1698861244 -1.5284991554
H 6.0202942760 -2.6719381257 -3.0529680218
C 5.6857812357 -0.6003534339 -2.6299580888
H 4.7493230744 -0.4763520232 -3.1937289342
H 6.5297753685 -0.3467272760 -3.2973473761
C 5.4114427572 1.7995139430 -1.9245502004
H 6.2764005802 2.1937125094 -2.4887808386
H 4.5352060722 1.7908371508 -2.5909005536
