# Supplementary material for: Predicting electronic structure properties of transition metal complexes with neural networks
Source: Chem Sci. 2017 May 17;8(7):5137–52. doi: 10.1039/c7sc01247k (PMC6100542; doi:10.1039/c7sc01247k)
Supplement: Supplementary file 2 [file SC-008-C7SC01247K-s002.zip › geometries/csd_optimized_geos/test_33_00_LS.xyz]

65
# extracted from Terachem optimization
Cr 4.1917900154 0.0000107077 0.0000038640
N 4.0194712021 2.1033501646 0.1526449348
H 3.2672369566 2.3254560073 -0.5147498270
N 2.5900991812 -0.3933513625 1.3389195619
H 1.7621969490 -0.2158410374 0.7542970816
C 5.5534806696 -0.0403868612 1.4980094054
C 6.3773293136 -0.0787655452 2.4396613852
C 7.2573570118 -0.0866430895 3.5698246250
C 7.8676475783 -1.2868912650 4.0328470987
H 7.7133095251 -2.2157215968 3.4780526799
C 8.6486158816 -1.2861811016 5.1945460946
H 9.0945447177 -2.2187420841 5.5524119357
C 8.8531645846 -0.0930419660 5.9075017441
H 9.4470833606 -0.1007494488 6.8210359973
C 8.2896257644 1.1094161095 5.4495698224
H 8.4578173661 2.0403604198 5.9991119888
C 7.5022172197 1.1155849826 4.2937552410
H 7.0549831403 2.0479856095 3.9409038666
C 5.3101172090 2.6504829176 -0.3806659917
H 6.0604338513 2.5355770807 0.4187750295
H 5.2176895718 3.7272543349 -0.6231673562
C 3.6444170066 2.6400821000 1.5017267782
H 3.4764636308 3.7308344992 1.4286960310
H 4.5075484668 2.4710473803 2.1623796308
C 2.3835884668 1.9818382966 2.1100640222
H 1.5185462507 2.1023400484 1.4270578773
H 2.1195727763 2.5633005134 3.0114773600
C 2.5098557811 0.5011160139 2.5339889802
H 3.4215015741 0.3386477341 3.1296831184
H 1.6343372896 0.2212742436 3.1506196461
C 2.6349007349 -1.8609538089 1.6376005533
H 1.6424063812 -2.2225375419 1.9694932344
H 3.3517469709 -2.0124603571 2.4600470964
N 4.3641263651 -2.1033315695 -0.1526464219
H 5.1163567937 -2.3254423764 0.5147437461
N 5.7934899373 0.3933482157 -1.3389162142
H 6.6213902626 0.2158422051 -0.7542930071
C 2.8300306702 0.0404109886 -1.4980673808
C 2.0063548610 0.0787201186 -2.4396047252
C 1.1262383757 0.0866182085 -3.5698311478
C 0.5159648179 1.2868730518 -4.0328395193
H 0.6702952793 2.2157145911 -3.4780592931
C -0.2650020945 1.2861758837 -5.1945424351
H -0.7109464878 2.2187469969 -5.5524191604
C -0.4695526825 0.0930290914 -5.9074983405
H -1.0634824566 0.1007464268 -6.8210301821
C 0.0939897745 -1.1094175550 -5.4495536247
H -0.0742208747 -2.0403480042 -5.9991058480
C 0.8813866121 -1.1155815630 -4.2937535673
H 1.3286049376 -2.0479708905 -3.9409202147
C 3.0734871352 -2.6504789508 0.3806750854
H 2.3231713168 -2.5355910569 -0.4187662454
H 3.1659076002 -3.7272548828 0.6231657531
C 4.7391890003 -2.6400676318 -1.5017267342
H 4.9071290611 -3.7308165631 -1.4287071299
H 3.8760536752 -2.4710628502 -2.1623767942
C 6.0000156489 -1.9818422384 -2.1100692831
H 6.8650423707 -2.1023331146 -1.4270502533
H 6.2640282904 -2.5632984623 -3.0114878495
C 5.8737421408 -0.5011250875 -2.5339848572
H 4.9621113329 -0.3386419688 -3.1296961864
H 6.7492504755 -0.2212750139 -3.1506175120
C 5.7486956811 1.8609578951 -1.6375972645
H 6.7411931798 2.2225345525 -1.9694873798
H 5.0318621859 2.0124695060 -2.4600596904
