# Supplementary material for: Predicting electronic structure properties of transition metal complexes with neural networks
Source: Chem Sci. 2017 May 17;8(7):5137–52. doi: 10.1039/c7sc01247k (PMC6100542; doi:10.1039/c7sc01247k)
Supplement: Supplementary file 2 [file SC-008-C7SC01247K-s002.zip › geometries/csd_optimized_geos/test_33_20_HS.xyz]

65
# extracted from Terachem optimization
Cr 4.1918116319 0.0000118202 0.0000398693
N 4.0127118041 2.0964146036 0.0561228119
H 3.1721348343 2.2631227567 -0.5010882568
N 2.7365596053 -0.3500494178 1.4841957109
H 1.8658432494 -0.2920921612 0.9518739661
C 5.6644913355 0.0142718900 1.4407006916
C 6.4573754021 -0.0479927524 2.3828673909
C 7.3384984608 -0.1031218937 3.5090057963
C 7.9083993155 -1.3238248029 3.9228259549
H 7.6966577772 -2.2277827733 3.3590714756
C 8.7312497481 -1.3747199089 5.0449685616
H 9.1609846892 -2.3230783968 5.3545098686
C 9.0024595136 -0.2133246565 5.7726467227
H 9.6392647622 -0.2575524418 6.6512796691
C 8.4498916824 1.0044722732 5.3683405000
H 8.6603738805 1.9107333900 5.9288996432
C 7.6261920324 1.0625116241 4.2476217821
H 7.1933294673 2.0082169154 3.9351102514
C 5.1861921943 2.6351452786 -0.6834864270
H 6.0409615894 2.6040728240 -0.0007593708
H 5.0228795072 3.6778767207 -0.9833816390
C 3.8059425192 2.6769300176 1.4081477722
H 3.6836536538 3.7651807418 1.3240162588
H 4.7120952952 2.4736540514 1.9832688857
C 2.5786413281 2.0820269809 2.1163010342
H 1.6862058431 2.1944289477 1.4830817950
H 2.3909095988 2.6988484826 3.0028550928
C 2.7022556554 0.6299453608 2.6002849184
H 3.6272749850 0.4999346599 3.1680818746
H 1.8560356426 0.3952604855 3.2599913801
C 2.9346039694 -1.7605136753 1.9122252913
H 2.0632209852 -2.1327890822 2.4660534661
H 3.7991297716 -1.7711469459 2.5820839776
N 4.3708747147 -2.0965029831 -0.0561301167
H 5.2114588298 -2.2631070745 0.5010733609
N 5.6470932499 0.3500824977 -1.4842777068
H 6.5177363376 0.2920853865 -0.9518644810
C 2.7191335209 -0.0142596449 -1.4406707696
C 1.9262658142 0.0479777317 -2.3828642457
C 1.0450362178 0.1031299943 -3.5089937730
C 0.4751822135 1.3238623641 -3.9228583376
H 0.6869589104 2.2277961137 -3.3590542012
C -0.3476494809 1.3747277410 -5.0450110307
H -0.7773793529 2.3230788871 -5.3544934576
C -0.6188953840 0.2133192685 -5.7726361549
H -1.2556584258 0.2575509538 -6.6512714692
C -0.0662842540 -1.0044733133 -5.3683780197
H -0.2767870034 -1.9107598509 -5.9288869436
C 0.7574040424 -1.0625328206 -4.2476377824
H 1.1902880500 -2.0082573733 -3.9350812663
C 3.1974121575 -2.6351545107 0.6834686134
H 2.3426422324 -2.6040624317 0.0007673945
H 3.3607248322 -3.6778458155 0.9833740637
C 4.5776745425 -2.6769183374 -1.4081597929
H 4.6999368928 -3.7651358020 -1.3240033179
H 3.6715207243 -2.4736571776 -1.9832510824
C 5.8049650360 -2.0820197866 -2.1163077475
H 6.6973872126 -2.1944309805 -1.4830800888
H 5.9926933702 -2.6988540348 -3.0028613042
C 5.6813372191 -0.6299527297 -2.6002866391
H 4.7563370701 -0.4999292191 -3.1680817951
H 6.5275304767 -0.3952598234 -3.2599489117
C 5.4489990568 1.7605080840 -1.9122439161
H 6.3203630335 2.1327724785 -2.4660297895
H 4.5844672257 1.7711528187 -2.5820745602
