# Supplementary material for: Predicting electronic structure properties of transition metal complexes with neural networks
Source: Chem Sci. 2017 May 17;8(7):5137–52. doi: 10.1039/c7sc01247k (PMC6100542; doi:10.1039/c7sc01247k)
Supplement: Supplementary file 2 [file SC-008-C7SC01247K-s002.zip › geometries/csd_optimized_geos/test_33_20_LS.xyz]

65
# extracted from Terachem optimization
Cr 4.1914506769 0.0000771684 0.0002689630
N 3.9547659712 2.0894686362 0.0358792190
H 3.1143252900 2.2199065953 -0.5311839782
N 2.7388993393 -0.3758513401 1.4783515543
H 1.8731587012 -0.3463991646 0.9361865700
C 5.6462185525 0.0677318854 1.4335363091
C 6.4529855266 0.0173382959 2.3667498625
C 7.3556285844 -0.0424739172 3.4734590397
C 7.9146072041 -1.2720721775 3.8784866316
H 7.6714910952 -2.1736191198 3.3237246112
C 8.7683934185 -1.3341080398 4.9761069453
H 9.1883806175 -2.2890443387 5.2790142025
C 9.0852295326 -0.1736134718 5.6862436765
H 9.7511043948 -0.2244086409 6.5424295416
C 8.5422172438 1.0520223644 5.2930185090
H 8.7879986335 1.9561214602 5.8424501486
C 7.6849768619 1.1213664978 4.1983707564
H 7.2618702018 2.0748272992 3.8955141325
C 5.1148545480 2.6550174965 -0.7043808680
H 5.9694533040 2.6574775026 -0.0205540378
H 4.9213874761 3.6889829276 -1.0165976353
C 3.7163784415 2.6831690835 1.3762080939
H 3.5552526519 3.7646888399 1.2732576073
H 4.6235736061 2.5205446582 1.9632018014
C 2.5028446158 2.0582398530 2.0817894801
H 1.6117031164 2.1384540732 1.4413230345
H 2.2888412131 2.6779107834 2.9603402602
C 2.6634096325 0.6150055029 2.5817468719
H 3.5822096064 0.5152625751 3.1661601794
H 1.8139994142 0.3643329497 3.2311257997
C 2.9722513356 -1.7755736245 1.9231548810
H 2.1062195789 -2.1663172691 2.4733579036
H 3.8315731449 -1.7569851770 2.6000048720
N 4.4288742155 -2.0894688249 -0.0359974669
H 5.2692191182 -2.2199585498 0.5311438239
N 5.6446124299 0.3759298391 -1.4780848435
H 6.5106187986 0.3463269893 -0.9362324460
C 2.7375450336 -0.0677293371 -1.4336751223
C 1.9306009043 -0.0173549368 -2.3666682516
C 1.0279781134 0.0424953752 -3.4734379909
C 0.4689833803 1.2720739916 -3.8785013149
H 0.7120833011 2.1735909863 -3.3237132989
C -0.3848461899 1.3341162716 -4.9760883918
H -0.8048088973 2.2890863428 -5.2789865501
C -0.7016022438 0.1735992754 -5.6862384956
H -1.3674939583 0.2244194910 -6.5424006170
C -0.1586279261 -1.0520504541 -5.2929900733
H -0.4044030531 -1.9561381976 -5.8424764984
C 0.6986552259 -1.1213284516 -4.1983768270
H 1.1217142690 -2.0747935180 -3.8955494071
C 3.2688736750 -2.6550671174 0.7042853977
H 2.4141611152 -2.6574653974 0.0206125376
H 3.4622618271 -3.6890779624 1.0166607216
C 4.6673499695 -2.6831869122 -1.3763584666
H 4.8282760244 -3.7648142947 -1.2732241256
H 3.7600305158 -2.5205220003 -1.9631273716
C 5.8807927025 -2.0580759072 -2.0819267206
H 6.7718078222 -2.1385020132 -1.4413582418
H 6.0947076776 -2.6779985021 -2.9603145584
C 5.7201879372 -0.6147595170 -2.5817013804
H 4.8013583269 -0.5153433492 -3.1661684222
H 6.5696575776 -0.3644315188 -3.2312740142
C 5.4113644416 1.7755882512 -1.9231878788
H 6.2774531251 2.1663648397 -2.4733391879
H 4.5519603906 1.7569943170 -2.6000489705
