# Supplementary material for: Predicting electronic structure properties of transition metal complexes with neural networks
Source: Chem Sci. 2017 May 17;8(7):5137–52. doi: 10.1039/c7sc01247k (PMC6100542; doi:10.1039/c7sc01247k)
Supplement: Supplementary file 2 [file SC-008-C7SC01247K-s002.zip › geometries/csd_optimized_geos/test_34_00_HS.xyz]

37
# extracted from Terachem optimization
Cr 2.0420862630 3.5546595905 6.5516051638
N 1.2687493527 3.5287130934 4.6839681877
N 3.3684489137 4.9697960803 5.9951718278
N 2.8163495609 3.5929547447 8.4165661009
N 0.7181975098 2.1348305167 7.1054676180
C 0.8464301202 3.5191368176 3.5914841034
C 0.3302161496 3.5115092478 2.2337250260
C 4.1453352949 5.7890449129 5.6831462287
C 5.1084977925 6.8054822503 5.2962786816
C 3.2359530926 3.6308686558 9.5095329303
C 3.7496305716 3.6776798071 10.8677878861
C -0.0506535230 1.3043254581 7.4079177928
C -1.0024310681 0.2722497291 7.7829523748
H -1.6264190995 -0.0015929547 6.9141498274
H 6.1345985008 6.4085971083 5.3881843994
H 4.9355703426 7.1122119662 4.2500440721
H -0.4654955846 -0.6264649012 8.1340814115
H 5.0070221724 7.6899785112 5.9491804806
H -1.6578747868 0.6367232923 8.5932740997
H -0.7735084652 3.5100097813 2.2457500155
H 0.6808029412 4.4087406851 1.6944842816
H 4.7429648363 3.1988522403 10.9144507891
H 3.0630198437 3.1445471607 11.5486548168
H 3.8403683299 4.7263163631 11.2010630750
H 0.6829453339 2.6121631724 1.6994347181
N 3.3760938252 2.1334577395 6.0272877115
C 4.1435529135 1.3008387751 5.7274863474
C 5.0944980520 0.2673177807 5.3556630356
H 6.1253340743 0.6526654586 5.4438132460
H 4.9200009402 -0.0511287658 4.3130715875
H 4.9804232542 -0.6074169264 6.0197313932
N 0.7025624224 4.9717920439 7.0763889722
C -0.0815597916 5.7890804885 7.3756207223
C -1.0529421681 6.8033703535 7.7487039000
H -1.6812601747 7.0644557954 6.8793409987
H -0.5339220384 7.7123378376 8.0999219095
H -1.7017855357 6.4270959494 8.5589138820
