# Supplementary material for: Predicting electronic structure properties of transition metal complexes with neural networks
Source: Chem Sci. 2017 May 17;8(7):5137–52. doi: 10.1039/c7sc01247k (PMC6100542; doi:10.1039/c7sc01247k)
Supplement: Supplementary file 2 [file SC-008-C7SC01247K-s002.zip › geometries/csd_optimized_geos/test_34_00_LS.xyz]

37
# extracted from Terachem optimization
Cr 2.0425263516 3.5545620363 6.5527091999
N 1.2764419917 3.5248896256 4.6963559881
N 3.3661793388 4.9638382452 5.9989862018
N 2.8105943519 3.5947223594 8.4088465440
N 0.7224588543 2.1405143955 7.1043744222
C 0.8541057275 3.5160895643 3.6028206285
C 0.3371343090 3.5125741117 2.2453162239
C 4.1427840697 5.7840309855 5.6867674362
C 5.1047392829 6.8006110136 5.2981973639
C 3.2307799227 3.6301101996 9.5027344400
C 3.7440452994 3.6762929364 10.8609754219
C -0.0476919695 1.3099708220 7.4049821832
C -0.9989022613 0.2779853121 7.7783212339
H -1.6220600446 0.0046158113 6.9089250121
H 6.1315001455 6.4046693297 5.3879721678
H 4.9298290471 7.1063467410 4.2517445056
H -0.4616250642 -0.6203676057 8.1294346567
H 5.0043468979 7.6853394802 5.9511454465
H -1.6550398729 0.6410903970 8.5885123229
H -0.7668969246 3.5124446575 2.2584839155
H 0.6876985668 4.4107522101 1.7069659287
H 4.7384392002 3.1983276173 10.9083700791
H 3.0577546125 3.1432211637 11.5419947922
H 3.8372106420 4.7246432539 11.1955354586
H 0.6876660865 2.6150647196 1.7056864682
N 3.3698180431 2.1421935150 6.0317314478
C 4.1375898005 1.3092470764 5.7300990775
C 5.0862089892 0.2753811218 5.3557005119
H 6.1184436530 0.6574414802 5.4422483825
H 4.9078638018 -0.0418794133 4.3130665180
H 4.9726933056 -0.5988226442 6.0205564933
N 0.7097436446 4.9641107750 7.0740154877
C -0.0751489067 5.7822514456 7.3720210928
C -1.0471290039 6.7950667130 7.7444323213
H -1.6757828010 7.0556589590 6.8747075685
H -0.5300199211 7.7052805959 8.0959380847
H -1.6964992913 6.4169310915 8.5536253854
