# Supplementary material for: Predicting electronic structure properties of transition metal complexes with neural networks
Source: Chem Sci. 2017 May 17;8(7):5137–52. doi: 10.1039/c7sc01247k (PMC6100542; doi:10.1039/c7sc01247k)
Supplement: Supplementary file 2 [file SC-008-C7SC01247K-s002.zip › geometries/csd_optimized_geos/test_34_20_HS.xyz]

37
# extracted from Terachem optimization
Cr 2.0425683090 3.5551067156 6.5520323963
N 1.2787377554 3.5263005759 4.6775855979
N 3.3732386077 4.9745961739 5.9998070364
N 2.8079368317 3.5931234482 8.4246704407
N 0.7149384003 2.1305072533 7.1010788251
C 0.8607642008 3.5159698804 3.5959903834
C 0.3437812228 3.5104298423 2.2390933948
C 4.1416320555 5.7860314017 5.6906956707
C 5.1026214997 6.8015677401 5.3018976177
C 3.2221724649 3.6296331959 9.5071375548
C 3.7350541882 3.6762047761 10.8646427788
C -0.0463945526 1.3087698947 7.4002137404
C -0.9961229903 0.2777415089 7.7761010111
H -1.6098095914 0.0026119700 6.9099816467
H 6.1205513789 6.4039458945 5.3905381320
H 4.9243474565 7.1038187504 4.2629917473
H -0.4579744639 -0.6093838997 8.1308404522
H 5.0010291636 7.6775256401 5.9534780134
H -1.6490739992 0.6457017971 8.5764311629
H -0.7526430698 3.5101291003 2.2573985998
H 0.6935393288 4.4035560885 1.7071799036
H 4.7231214849 3.2026264087 10.9066388281
H 3.0523914650 3.1440135215 11.5376364004
H 3.8236828753 4.7184048120 11.1943773681
H 0.6943814218 2.6172423447 1.7078366644
N 3.3802851871 2.1292419419 6.0330337851
C 4.1395212874 1.3052221123 5.7345339228
C 5.0878867413 0.2724398762 5.3601633873
H 6.1110487099 0.6569845581 5.4456726635
H 4.9064203471 -0.0410294578 4.3251491111
H 4.9738007191 -0.5928504680 6.0237458566
N 0.6991485219 4.9779375958 7.0705707309
C -0.0768268942 5.7868012979 7.3671001780
C -1.0470017657 6.7987915750 7.7422975474
H -1.6662456056 7.0616867866 6.8763290986
H -0.5280888105 7.6971720619 8.0973871086
H -1.6926196107 6.4166278153 8.5420413500
