# Supplementary material for: Predicting electronic structure properties of transition metal complexes with neural networks
Source: Chem Sci. 2017 May 17;8(7):5137–52. doi: 10.1039/c7sc01247k (PMC6100542; doi:10.1039/c7sc01247k)
Supplement: Supplementary file 2 [file SC-008-C7SC01247K-s002.zip › geometries/csd_optimized_geos/test_34_20_LS.xyz]

37
# extracted from Terachem optimization
Cr 2.0424933835 3.5552119850 6.5525854094
N 1.2817222846 3.5267419092 4.6825570714
N 3.3675667643 4.9679445453 6.0031515329
N 2.8050019862 3.5923355453 8.4202246934
N 0.7201494374 2.1369077890 7.0981275482
C 0.8640878953 3.5167199367 3.6005305158
C 0.3476409056 3.5108176794 2.2436620281
C 4.1360590116 5.7798205588 5.6935620570
C 5.0967061929 6.7951352134 5.3042841411
C 3.2192393810 3.6286405027 9.5029926292
C 3.7319486650 3.6765137561 10.8602942547
C -0.0412759187 1.3147481809 7.3977795650
C -0.9907609275 0.2837417055 7.7732764581
H -1.6039679235 0.0086673397 6.9067744421
H 6.1148934003 6.3977208035 5.3927902979
H 4.9183096477 7.0973475752 4.2653226407
H -0.4528055440 -0.6034364993 8.1284819814
H 4.9955078487 7.6713138312 5.9558389794
H -1.6442055547 0.6514126781 8.5734533585
H -0.7487760317 3.5103269395 2.2615384209
H 0.6970705687 4.4037105793 1.7111514240
H 4.7203194557 3.2038810018 10.9033124822
H 3.0496989011 3.1445547967 11.5339734306
H 3.8198362295 4.7190565988 11.1891036638
H 0.6984812305 2.6175049069 1.7127774885
N 3.3740544874 2.1354684803 6.0347439840
C 4.1336200886 1.3111277700 5.7361202183
C 5.0819122762 0.2784938004 5.3619384608
H 6.1053352514 0.6628474288 5.4474612770
H 4.9005145230 -0.0354198972 4.3269422126
H 4.9681864073 -0.5867188336 6.0259414739
N 0.7051463867 4.9714360153 7.0689741322
C -0.0709369626 5.7808269220 7.3657488365
C -1.0411114045 6.7926474505 7.7400716894
H -1.6598130318 7.0552823208 6.8737081802
H -0.5228008918 7.6912167442 8.0956083139
H -1.6872487604 6.4106521622 8.5394945387
