# Supplementary material for: Predicting electronic structure properties of transition metal complexes with neural networks
Source: Chem Sci. 2017 May 17;8(7):5137–52. doi: 10.1039/c7sc01247k (PMC6100542; doi:10.1039/c7sc01247k)
Supplement: Supplementary file 2 [file SC-008-C7SC01247K-s002.zip › geometries/csd_optimized_geos/test_35_00_HS.xyz]

47
# extracted from Terachem optimization
Cr -5.7040977344 -0.9641887358 12.0809116478
N -4.2812609431 -0.9252811203 13.4529003226
N -4.9441794126 0.8233692368 11.2247908494
C -7.6147537166 0.7231136424 13.9921243669
N -6.8803699483 0.1310611280 13.2523873879
C -3.8593543662 3.2761878340 10.3146547136
C -5.2539406586 3.1264076463 10.5655066629
H -5.9331531079 3.9701510900 10.4179469273
C -3.6383470529 0.9174776533 10.9684324099
H -3.0451177238 0.0162647262 11.1366010178
C -5.7513882458 1.9170046377 11.0094281117
H -6.8053620731 1.7598287583 11.2312653055
C -3.0261408962 2.1180232165 10.5124046637
C -3.4044779896 -0.9555840502 14.2693181666
C -3.2499505359 4.4954409219 9.8978116644
H -3.8770773964 5.3814404414 9.7585234137
C -1.8797505802 4.5562340127 9.6851544838
H -1.4189400403 5.4978250352 9.3716591405
C -1.6230181319 2.2065622456 10.2783552017
H -1.0051945127 1.3178062259 10.4341089551
C -1.0602455476 3.4067788648 9.8732329005
H 0.0176599847 3.4760861729 9.7038600113
S -8.6252408166 1.5323755022 14.9884661467
S -2.2040894654 -0.9964848964 15.3756974872
N -7.1269805886 -1.0031403483 10.7089314738
C -8.0038633249 -0.9725185623 9.8926172256
S -9.2043209042 -0.9313084309 8.7863093211
N -6.4641074426 -2.7517775282 12.9370790588
C -7.7699425749 -2.8458865909 13.1934225522
H -8.3631287672 -1.9446411544 13.0252752247
C -8.3821734667 -4.0464242725 13.6494478426
C -7.5489429116 -5.2045784426 13.8471930170
C -6.1543444081 -5.0548057159 13.5963557172
H -5.4751439727 -5.8985724818 13.7439126786
C -5.6568963375 -3.8454126561 13.1523955973
H -4.6029021822 -3.6882590127 12.9305851247
C -8.1583530450 -6.4238140820 14.2640586923
H -7.5312483183 -7.3098071984 14.4033913340
C -9.5285411394 -6.4845998624 14.4767562079
H -9.9893774951 -7.4261712928 14.7902514875
C -10.3480432478 -5.3351653632 14.2886182203
C -9.7852947894 -4.1349443258 13.8835058300
H -10.4030795192 -3.2461643124 13.7277181411
H -11.4259306872 -5.4044224278 14.4579918225
N -4.5279006522 -2.0594791033 10.9094241517
C -3.7933594539 -2.6514758110 10.1698152605
S -2.7828327478 -3.4607310400 9.1734990302
