# Supplementary material for: Predicting electronic structure properties of transition metal complexes with neural networks
Source: Chem Sci. 2017 May 17;8(7):5137–52. doi: 10.1039/c7sc01247k (PMC6100542; doi:10.1039/c7sc01247k)
Supplement: Supplementary file 2 [file SC-008-C7SC01247K-s002.zip › geometries/csd_optimized_geos/test_35_00_LS.xyz]

47
# extracted from Terachem optimization
Cr -5.7041426018 -0.9641624956 12.0809410823
N -4.1834186205 -1.0745888856 13.3223000328
N -4.9657270382 0.9128397497 11.3566745633
C -7.1279238357 0.6766168874 14.3717957520
N -6.7168590409 0.0360333047 13.4456585998
C -3.9226050683 3.4159062589 10.4689521718
C -5.2916341284 3.2627284009 10.8390779119
H -5.9642726288 4.1269482600 10.7930001119
C -3.6801870836 1.0257926365 11.0101514663
H -3.0829663697 0.1182457411 11.0865721334
C -5.7648379345 2.0347979918 11.2707219663
H -6.8007637425 1.8891440927 11.5784957039
C -3.0887769580 2.2443801609 10.5689706126
C -3.2872038963 -1.0765834789 14.1179441221
C -3.3412179237 4.6433924571 10.0299361671
H -3.9674530372 5.5353606080 9.9404606967
C -1.9888911256 4.7076434168 9.7265428819
H -1.5434227458 5.6507583347 9.3942609652
C -1.7027963301 2.3402460607 10.2473642521
H -1.0753102196 1.4487507917 10.3384187218
C -1.1637007766 3.5527750100 9.8429226222
H -0.0965012523 3.6279862178 9.6109636071
S -7.7054285985 1.5491747265 15.6219661279
S -2.0640364479 -1.0870668597 15.1981473003
N -7.2248580238 -0.8537669265 10.8395816972
C -8.1210608745 -0.8517378533 10.0439742514
S -9.3442355336 -0.8412638131 8.9637487919
N -6.4425494772 -2.8411798865 12.8051970488
C -7.7280899898 -2.9541396549 13.1517255563
H -8.3253174805 -2.0465944207 13.0753194835
C -8.3194976860 -4.1727334823 13.5929065254
C -7.4856701170 -5.3442593621 13.6929354499
C -6.1166430242 -5.1910707989 13.3228051926
H -5.4440015161 -6.0552842051 13.3688752073
C -5.6434385787 -3.9631458173 12.8911390728
H -4.6075091812 -3.8175010455 12.5833546664
C -8.0670542315 -6.5717475449 14.1319458884
H -7.4408045493 -7.4636956238 14.2214431166
C -9.4193802896 -6.6360054365 14.4353291731
H -9.8648467381 -7.5791194055 14.7676018654
C -10.2445753711 -5.4811441780 14.3189322150
C -9.7054814995 -4.2686072223 13.9145037391
H -10.3329672103 -3.3771089434 13.8234430088
H -11.3117746883 -5.5563670703 14.5508868067
N -4.6914591553 -1.9643498735 10.7162602236
C -4.2803089126 -2.6049891690 9.7900430613
S -3.7028983156 -3.4775076452 8.5399079832
