# Supplementary material for: Predicting electronic structure properties of transition metal complexes with neural networks
Source: Chem Sci. 2017 May 17;8(7):5137–52. doi: 10.1039/c7sc01247k (PMC6100542; doi:10.1039/c7sc01247k)
Supplement: Supplementary file 2 [file SC-008-C7SC01247K-s002.zip › geometries/csd_optimized_geos/test_35_20_HS.xyz]

47
# extracted from Terachem optimization
Cr -5.7041142203 -0.9641668230 12.0809464154
N -4.2087180164 -1.0583694651 13.3859639900
N -4.9484935124 0.8627573300 11.3258087633
C -7.4082353546 0.6661781721 14.2091633209
N -6.8037434747 0.0765434735 13.3775055620
C -3.9175668003 3.3368345961 10.4803785127
C -5.2881305011 3.1796823482 10.8093979341
H -5.9691751205 4.0232756447 10.7473800074
C -3.6689126410 0.9679553935 11.0112809607
H -3.0687516324 0.0686229226 11.1041535474
C -5.7581773996 1.9589217238 11.2166597944
H -6.7936323403 1.7956408201 11.4800760420
C -3.0820136511 2.1826511452 10.5771395132
C -3.2225266766 -1.2002791762 14.0274194467
C -3.3406468543 4.5649954899 10.0643700350
H -3.9717434752 5.4477981877 9.9909350203
C -1.9988184305 4.6325160932 9.7600440233
H -1.5633177861 5.5783804575 9.4474105333
C -1.7033399329 2.2790026848 10.2521137147
H -1.0820817549 1.3908025708 10.3278337849
C -1.1730367724 3.4833805178 9.8491586425
H -0.1189364849 3.5607472889 9.5992774577
S -8.2564705839 1.4799673731 15.3322492105
S -1.8660577381 -1.3951652295 14.9027261611
N -7.1995734408 -0.8699206696 10.7759350983
C -8.1857532528 -0.7280934652 10.1344289192
S -9.5422967226 -0.5330319718 9.2592721505
N -6.4597773332 -2.7911048887 12.8360730624
C -7.7393648135 -2.8963187500 13.1505741055
H -8.3395174305 -1.9969755406 13.0577136580
C -8.3262502890 -4.1110156794 13.5847379047
C -7.4906935752 -5.2651972424 13.6815176476
C -6.1201313419 -5.1080381875 13.3524873519
H -5.4390953186 -5.9516419746 13.4144968738
C -5.6501000620 -3.8872784903 12.9451949178
H -4.6146381724 -3.7239953548 12.6818016985
C -8.0676267438 -6.4933587122 14.0975036193
H -7.4365159113 -7.3761525169 14.1709275594
C -9.4094576202 -6.5608665103 14.4018268251
H -9.8449483717 -7.5067342711 14.7144614791
C -10.2352375741 -5.4117296484 14.3127057892
C -9.7049256436 -4.2073509790 13.9097663717
H -10.3261990768 -3.3191614489 13.8340174675
H -11.2893373347 -5.4891132846 14.5625822522
N -4.6045117737 -2.0049262769 10.7843892770
C -4.0000836508 -2.5945458417 9.9526943808
S -3.1518229497 -3.4083215252 8.8295981456
