# Supplementary material for: Predicting electronic structure properties of transition metal complexes with neural networks
Source: Chem Sci. 2017 May 17;8(7):5137–52. doi: 10.1039/c7sc01247k (PMC6100542; doi:10.1039/c7sc01247k)
Supplement: Supplementary file 2 [file SC-008-C7SC01247K-s002.zip › geometries/csd_optimized_geos/test_35_20_LS.xyz]

47
# extracted from Terachem optimization
Cr -5.7041377175 -0.9641724733 12.0809434457
N -4.1870594903 -1.0827225819 13.3422762725
N -4.9528291691 0.9138783637 11.3495921457
C -7.1342328574 0.6731117688 14.3677224986
N -6.7221893866 0.0408388458 13.4521934908
C -3.9208975926 3.4000674459 10.4783856696
C -5.2836848863 3.2483944374 10.8392770600
H -5.9604418589 4.1003703220 10.7911613730
C -3.6787091633 1.0244387527 11.0120519496
H -3.0743062823 0.1271472460 11.0849266449
C -5.7462021267 2.0265249141 11.2608813078
H -6.7757761667 1.8882462013 11.5545208999
C -3.0917121103 2.2412011065 10.5761537332
C -3.2949112945 -1.0844840943 14.1229820126
C -3.3459326843 4.6219964862 10.0414856003
H -3.9778630648 5.5026834005 9.9572355236
C -2.0050351354 4.6839691556 9.7354362320
H -1.5723342127 5.6248915282 9.4087142094
C -1.7121123133 2.3347647247 10.2521468759
H -1.0881325243 1.4489047939 10.3394057296
C -1.1789568122 3.5368986877 9.8452405075
H -0.1216133589 3.6120770327 9.6081335835
S -7.7222684762 1.5447751611 15.6047935517
S -2.0599965979 -1.0933586142 15.1794941701
N -7.2211075958 -0.8456153334 10.8197155133
C -8.1134919932 -0.8438509959 10.0387958655
S -9.3482674448 -0.8349679705 8.9824153791
N -6.4554503536 -2.8422253117 12.8122930306
C -7.7295684676 -2.9527876028 13.1498298605
H -8.3339709115 -2.0554928626 13.0769617937
C -8.3165638739 -4.1695544857 13.5857234152
C -7.4873745785 -5.3284192467 13.6834974722
C -6.1245880601 -5.1767440437 13.3226018799
H -5.4478269746 -6.0287194704 13.3707150191
C -5.6620749947 -3.9548748913 12.9009897058
H -4.6325053947 -3.8165868616 12.6073369939
C -8.0623350758 -6.5503488214 14.1203966868
H -7.4303978633 -7.4310291860 14.2046561463
C -9.4032331627 -6.6123242711 14.4264378321
H -9.8359276034 -7.5532499352 14.7531510862
C -10.2293173868 -5.4652611911 14.3166186637
C -9.6961649849 -4.2631234470 13.9097216143
H -10.3201537174 -3.3772706462 13.8224582002
H -11.2866622519 -5.5404430971 14.5537117033
N -4.6860349885 -1.9692459240 10.7096007150
C -4.2741149831 -2.6013787521 9.7942539789
S -3.6860318897 -3.4731282529 8.5570625315
