# Supplementary material for: Predicting electronic structure properties of transition metal complexes with neural networks
Source: Chem Sci. 2017 May 17;8(7):5137–52. doi: 10.1039/c7sc01247k (PMC6100542; doi:10.1039/c7sc01247k)
Supplement: Supplementary file 2 [file SC-008-C7SC01247K-s002.zip › geometries/csd_optimized_geos/test_4_00_HS.xyz]

59
# extracted from Terachem optimization
Cl 2.0897671090 0.3936962263 12.3656846319
Co 3.1491073860 0.0000277584 10.1749065153
C -0.6436902776 3.5195245060 8.0167059201
N 2.2582450781 3.1582324250 9.2302088143
C 5.2855524922 2.0610752376 10.7598989552
C 8.8701167668 -2.0962508172 12.8609496705
C 1.3804222837 2.1645273079 9.0167598468
N 6.1513469258 1.1806248844 11.2868462492
N 4.0317889961 1.8178586800 10.2476818163
C 3.4660530840 2.9868378731 9.7915557596
C 5.5654222347 3.4998396922 10.6354225809
C 5.9057809222 -0.1338733106 11.4085148208
C 6.6702856404 4.2843837575 10.9934354398
C 4.3643533963 5.4610552335 9.7697651629
C 8.1914424882 -0.9465603843 12.4242285221
C 0.0372116914 2.3736637339 8.4516713887
C 4.4186470919 4.0839787290 10.0265459016
C 6.6118997352 5.6639941413 10.7361067855
C 6.8827202440 -1.0943159483 11.9443817564
C 5.4720962128 6.2453995519 10.1318088866
C -1.9538538482 3.3681483501 7.5327237962
N 1.5343165813 0.8222656755 9.2818218352
H 3.4804477685 5.9007464826 9.3005731341
H 5.4558287678 7.3234548431 9.9433397486
H 7.4605012306 6.3010127447 11.0045918541
H 7.5462837292 3.8230272099 11.4567422182
H 8.6596938030 0.0405531451 12.4491607387
H 9.8932505861 -2.0101298843 13.2406193631
H -2.5069049142 4.2466140356 7.1852175533
H -0.1595153803 4.4983502678 8.0600190877
Cl 4.2089286193 -0.3935940964 7.9842788677
N 2.2660972608 -1.8177132065 10.1017408417
N 4.7636716189 -0.8222631648 11.0677264364
C -0.5849738412 1.0944363835 8.4049851398
C 6.2605494471 -2.3735828011 11.8976886010
C 8.2515017738 -3.3679977903 12.8165704030
C -2.5726005329 2.0963867453 7.4883024621
C 0.3919959124 0.1339245112 8.9408926092
C 1.0122988619 -2.0610805319 9.5894932150
C 2.8316259665 -2.9866814191 10.5576671366
C 4.9173815359 -2.1648416640 11.3326102718
C -1.8937857088 0.9467622475 7.9250070554
C 6.9414330304 -3.5193438527 12.3325615094
H 8.8046022205 -4.2463197436 13.1642061056
H -3.5958612477 2.0105233814 7.1086385939
N 0.1465198438 -1.1805649105 9.0625740106
C 0.7324543818 -3.4999783152 9.7138963475
N 4.0394010089 -3.1583614372 11.1190127795
C 1.8792252318 -4.0840476787 10.3227662756
H -2.3622806998 -0.0402188688 7.8999502512
H 6.4572885387 -4.4980687979 12.2892702822
C -0.3724920525 -4.2845957222 9.3560102993
C 1.9335450378 -5.4611750013 10.5796857191
C -0.3142116706 -5.6642602955 9.6132784089
H -1.2486546934 -3.8235792639 8.8927583032
C 0.8256993501 -6.2455195848 10.2176112723
H 2.8175651055 -5.9008153263 11.0489937621
H -1.1626862978 -6.3016326229 9.3448220581
H 0.8422442078 -7.3235593190 10.4062122184
