# Supplementary material for: Predicting electronic structure properties of transition metal complexes with neural networks
Source: Chem Sci. 2017 May 17;8(7):5137–52. doi: 10.1039/c7sc01247k (PMC6100542; doi:10.1039/c7sc01247k)
Supplement: Supplementary file 2 [file SC-008-C7SC01247K-s002.zip › geometries/csd_optimized_geos/test_4_00_LS.xyz]

59
# extracted from Terachem optimization
Cl 2.1647873578 0.3784834741 12.2894840189
Co 3.1489001013 -0.0000004492 10.1746985178
C -0.6070929964 3.5033690340 8.0549391735
N 2.2627804329 3.1389923612 9.2368415367
C 5.2680696470 2.0185380299 10.7246710081
C 8.8256759356 -2.0795516928 12.8478137981
C 1.4026361420 2.1401513485 9.0546521326
N 6.1472699399 1.1659348651 11.2447627917
N 4.0072285217 1.7508637680 10.2293418759
C 3.4604914753 2.9369297478 9.7804388835
C 5.5494217360 3.4509583946 10.6039964873
C 5.8790421120 -0.1326320578 11.3571133896
C 6.6491276594 4.2367985902 10.9755188342
C 4.3428349554 5.4083571183 9.7535140362
C 8.1517542884 -0.9307471435 12.4008971151
C 0.0667468379 2.3537044062 8.4917261500
C 4.4093799671 4.0302843612 10.0028865689
C 6.5832458771 5.6188139485 10.7331626563
C 6.8497988029 -1.0841605887 11.9035381113
C 5.4429066439 6.1990061663 10.1264281642
C -1.9127792679 3.3533287044 7.5580871781
N 1.5748107929 0.8007979991 9.3443437099
H 3.4524047274 5.8401425428 9.2907503794
H 5.4186617337 7.2799667558 9.9514624514
H 7.4232894635 6.2588486434 11.0227339425
H 7.5208364325 3.7768913029 11.4458713493
H 8.6148521629 0.0579301726 12.4317917302
H 9.8424880137 -1.9931865921 13.2449542074
H -2.4670907727 4.2313531310 7.2096965064
H -0.1203355545 4.4796111234 8.1094503691
Cl 4.1330090840 -0.3784846380 8.0599138808
N 2.2905726877 -1.7508656904 10.1200497643
N 4.7229865539 -0.8007990228 11.0050551486
C -0.5520005799 1.0841595455 8.4458590707
C 6.2310498809 -2.3537018369 11.8576815212
C 8.2105761588 -3.3533281499 12.7913126625
C -2.5278786131 2.0795511742 7.5015859027
C 0.4187592275 0.1326332618 8.9922779010
C 1.0297275944 -2.0185348905 9.6247224331
C 2.8373191662 -2.9369314912 10.5689471213
C 4.8951574383 -2.1401519384 11.2947540574
C -1.8539536843 0.9307449998 7.9484975754
C 6.9048872212 -3.5033673029 12.2944681463
H 8.7648866239 -4.2313508427 13.1396983614
H -3.5446921872 1.9931864138 7.1044451504
N 0.1505335365 -1.1659380671 9.1046301644
C 0.7483798829 -3.4509617232 9.7453970782
N 4.0350178841 -3.1389921250 11.1125510141
C 1.8884229032 -4.0302887860 10.3464959718
H -2.3170532319 -0.0579300222 7.9176037221
H 6.4181313349 -4.4796075698 12.2399516819
C -0.3513257695 -4.2367947214 9.3738750858
C 1.9549707090 -5.4083580957 10.5958654082
C -0.2854431359 -5.6188118294 9.6162240900
H -1.2230293077 -3.7768890327 8.9035165078
C 0.8548926340 -6.1990053957 10.2229582175
H 2.8453990093 -5.8401463128 11.0586283068
H -1.1254855086 -6.2588456227 9.3266473589
H 0.8791393107 -7.2799677688 10.3979196130
