# Supplementary material for: Predicting electronic structure properties of transition metal complexes with neural networks
Source: Chem Sci. 2017 May 17;8(7):5137–52. doi: 10.1039/c7sc01247k (PMC6100542; doi:10.1039/c7sc01247k)
Supplement: Supplementary file 2 [file SC-008-C7SC01247K-s002.zip › geometries/csd_optimized_geos/test_4_20_HS.xyz]

59
# extracted from Terachem optimization
Cl 2.1089846711 0.3826408160 12.3507621523
Co 3.1488861311 -0.0000123735 10.1746967241
C -0.6141787574 3.4985030488 8.0264730111
N 2.2613209106 3.1341178081 9.2477614266
C 5.2677553159 2.0465353984 10.7585371146
C 8.8293469664 -2.0838887784 12.8486327944
C 1.3911564979 2.1489168744 9.0323737735
N 6.1263191523 1.1708717413 11.2776007903
N 4.0238051367 1.8083909982 10.2535646312
C 3.4597538187 2.9654157317 9.8035908536
C 5.5467527306 3.4788553392 10.6346870983
C 5.8863350743 -0.1337705891 11.3963769579
C 6.6482781089 4.2585109170 10.9844662012
C 4.3511350206 5.4265088735 9.7744975787
C 8.1580458172 -0.9407138327 12.4139946489
C 0.0580073576 2.3573151938 8.4625753539
C 4.4075517485 4.0578109217 10.0341338803
C 6.5902365857 5.6278551597 10.7233009373
C 6.8574432915 -1.0887329708 11.9340817462
C 5.4544248638 6.2052740813 10.1256462923
C -1.9150667496 3.3483330748 7.5445463988
N 1.5398106224 0.8188573352 9.2958443674
H 3.4697812602 5.8623932457 9.3133345754
H 5.4395233575 7.2758045549 9.9348627725
H 7.4342085397 6.2619368468 10.9846620532
H 7.5202154360 3.8025947880 11.4437635626
H 8.6258725185 0.0388493125 12.4384322772
H 9.8458206074 -1.9997031911 13.2256500699
H -2.4649049781 4.2213160555 7.2005028430
H -0.1309046652 4.4701297610 8.0680245800
Cl 4.1888033445 -0.3826437968 7.9986303715
N 2.2740026550 -1.8083683830 10.0958296571
N 4.7579934574 -0.8188558138 11.0535498108
C -0.5596364069 1.0887523250 8.4153125151
C 6.2397955822 -2.3572961684 11.8868207356
C 8.2128643983 -3.3483339938 12.8048510911
C -2.5315535942 2.0838878876 7.5007699340
C 0.4114707180 0.1337689056 8.9530189234
C 1.0300545761 -2.0465299572 9.5908594451
C 2.8380307925 -2.9654093179 10.5457942463
C 4.9066284382 -2.1489219333 11.3170159019
C -1.8602488285 0.9407088406 7.9354038676
C 6.9119717826 -3.4985015407 12.3229214977
H 8.7626945683 -4.2213269949 13.1488978455
H -3.5480297534 1.9996958883 7.1237523724
N 0.1714759882 -1.1708667812 9.0717908014
C 0.7510552297 -3.4788585343 9.7147069613
N 4.0364958682 -3.1341121872 11.1016391914
C 1.8902532674 -4.0578120554 10.3152596344
H -2.3280753031 -0.0388739428 7.9109702045
H 6.4286983880 -4.4701434008 12.2813717985
C -0.3504784209 -4.2585182696 9.3649220494
C 1.9466681535 -5.4265160919 10.5748908937
C -0.2924306838 -5.6278582377 9.6260835912
H -1.2224156788 -3.8025921215 8.9056237653
C 0.8433824877 -6.2052732086 10.2237411166
H 2.8280265244 -5.8623878813 11.0360533712
H -1.1364001034 -6.2619330341 9.3647215781
H 0.8582861106 -7.2757964095 10.4145193053
