# Supplementary material for: Predicting electronic structure properties of transition metal complexes with neural networks
Source: Chem Sci. 2017 May 17;8(7):5137–52. doi: 10.1039/c7sc01247k (PMC6100542; doi:10.1039/c7sc01247k)
Supplement: Supplementary file 2 [file SC-008-C7SC01247K-s002.zip › geometries/csd_optimized_geos/test_4_20_LS.xyz]

59
# extracted from Terachem optimization
Cl 2.1617502698 0.3557337714 12.2600427724
Co 3.1489003575 -0.0000013623 10.1746986808
C -0.5754775206 3.4806364964 8.0464138221
N 2.2636256478 3.1189318510 9.2578937021
C 5.2400976825 2.0135330687 10.7540807370
C 8.7889774816 -2.0636722938 12.8310686547
C 1.4159114489 2.1238119413 9.0564494339
N 6.1126548272 1.1639859169 11.2695485774
N 3.9940764648 1.7517720298 10.2566819723
C 3.4486614819 2.9237774841 9.8118197021
C 5.5237248194 3.4395037356 10.6321561041
C 5.8510975420 -0.1285678383 11.3714412572
C 6.6291309671 4.2147070213 10.9813120178
C 4.3296649585 5.3834290934 9.7729743555
C 8.1199368471 -0.9203359675 12.3945798850
C 0.0907744328 2.3361136073 8.4834987733
C 4.3907521075 4.0153021481 10.0364550360
C 6.5691870365 5.5836961097 10.7214438801
C 6.8206751713 -1.0748124579 11.9123006229
C 5.4326796469 6.1617740085 10.1237004519
C -1.8746989476 3.3290067808 7.5622775771
N 1.5846960976 0.7961006104 9.3358283981
H 3.4487382060 5.8171382102 9.3096765324
H 5.4175923622 7.2325922315 9.9340267708
H 7.4134851997 6.2172825423 10.9827638053
H 7.5017858858 3.7591011687 11.4394635423
H 8.5866009486 0.0597233670 12.4197095877
H 9.8053512969 -1.9820737187 13.2088553097
H -2.4243582975 4.2007081469 7.2150119638
H -0.0906434765 4.4512020904 8.0908943927
Cl 4.1360452083 -0.3557368096 8.0893539668
N 2.3037214091 -1.7517824378 10.0927115687
N 4.7131082742 -0.7960852615 11.0135698677
C -0.5228850557 1.0748017733 8.4370960730
C 6.2070254685 -2.3361278124 11.8659008027
C 8.1725105840 -3.3289909852 12.7871261671
C -2.4911753063 2.0636901757 7.5183308690
C 0.4466915184 0.1285666284 8.9779497758
C 1.0576911320 -2.0135402272 9.5953088272
C 2.8491369581 -2.9237831036 10.5375741441
C 4.8818913166 -2.1238222069 11.2929479128
C -1.8221476511 0.9203454460 7.9548130370
C 6.8732913318 -3.4806380564 12.3029900365
H 8.7221624298 -4.2006954963 13.1343911502
H -3.5075499500 1.9820868395 7.1405448801
N 0.1851397343 -1.1639739116 9.0798401666
C 0.7740734408 -3.4394987716 9.7172361554
N 4.0341900359 -3.1189329465 11.0915025976
C 1.9070548982 -4.0153033494 10.3129368303
H -2.2888070419 -0.0597130849 7.9296844058
H 6.3884521593 -4.4511973135 12.2585070639
C -0.3313301659 -4.2147090423 9.3680768735
C 1.9681303049 -5.3834380570 10.5764164517
C -0.2713938985 -5.5836963753 9.6279406536
H -1.2039842811 -3.7591040714 8.9099263439
C 0.8651184283 -6.1617816542 10.2256805324
H 2.8490648691 -5.8171444315 11.0397094981
H -1.1156857139 -6.2172923654 9.3666135844
H 0.8802086469 -7.2326028207 10.4153515071
