# Supplementary material for: Predicting electronic structure properties of transition metal complexes with neural networks
Source: Chem Sci. 2017 May 17;8(7):5137–52. doi: 10.1039/c7sc01247k (PMC6100542; doi:10.1039/c7sc01247k)
Supplement: Supplementary file 2 [file SC-008-C7SC01247K-s002.zip › geometries/csd_optimized_geos/test_5_00_HS.xyz]

41
# extracted from Terachem optimization
C 0.7862613227 8.0193283326 2.5126553630
H 1.6548390528 7.3384024478 2.5977011176
H 0.9880320349 8.6411387814 1.6238050326
C -0.4919343078 7.2047724140 2.2011474961
H -1.3746267911 7.8606618568 2.2049248218
H -0.3988903851 6.7660400880 1.1901800628
C -1.9959343914 5.3172411254 2.9914105988
H -1.9317862695 4.6893690690 2.0844644582
H -2.8177693482 6.0362992447 2.8508559601
C -2.2622120541 4.4245300580 4.2251275762
H -3.1920246901 3.8481305116 4.0686897938
H -1.4393262971 3.7056131178 4.3637074616
C -2.3452593839 4.5315131892 6.7671070399
H -1.4473394821 3.8959765128 6.7954622805
H -3.2271779457 3.8651229126 6.8128702773
Cl 0.8566566577 5.1600196876 5.7804065234
Co -0.7966182635 6.7550200102 5.2467320841
N -2.3411094101 5.2588749623 5.4621084764
H -3.1807395734 5.8514587137 5.4120016713
N -0.7441286263 6.1129034347 3.1943955015
H 0.0610325180 5.4705668846 3.1891607227
C -2.3794796761 5.4907197051 7.9808296037
H -3.2480621535 6.1716379436 7.8957807335
H -2.5812607517 4.8689013978 8.8696694643
C -1.1012825658 6.3052855200 8.2923295481
H -0.2185960243 5.6493846464 8.2885623134
H -1.1943476168 6.7440125617 9.3033051397
C 0.4027024435 8.1928096136 7.5020654027
H 0.3385582267 8.8206811336 8.4090088546
H 1.2245297952 7.4737555308 7.6426322024
C 0.6689884339 9.0855076181 6.2683651109
H 1.5988010363 9.6619090341 6.4247947579
H -0.1538912054 9.8044225956 6.1297683536
C 0.7520363009 8.9785222813 3.7263934546
H -0.1458748314 9.6140721771 3.6980217673
H 1.6339625273 9.6449042981 3.6806129154
N 0.7478869037 8.2511683234 5.0313879698
H 1.5875097800 7.6585849601 5.0814790557
N -0.8490905908 7.3971468617 7.2990835267
H -1.6542517694 8.0394696712 7.3043199547
Cl -2.4498827121 8.3500208853 4.7130756567
