# Supplementary material for: Predicting electronic structure properties of transition metal complexes with neural networks
Source: Chem Sci. 2017 May 17;8(7):5137–52. doi: 10.1039/c7sc01247k (PMC6100542; doi:10.1039/c7sc01247k)
Supplement: Supplementary file 2 [file SC-008-C7SC01247K-s002.zip › geometries/csd_optimized_geos/test_5_00_LS.xyz]

41
# extracted from Terachem optimization
C 0.7529147441 7.9769125618 2.4656529679
H 1.6308772739 7.3054585041 2.5194694098
H 0.9097546796 8.6071605819 1.5744077220
C -0.5321024929 7.1690856796 2.2453401084
H -1.4100902440 7.8309473033 2.2394790474
H -0.4846004262 6.6455216441 1.2733064179
C -2.0009466245 5.3432497678 3.0791655153
H -1.8974814463 4.7236854594 2.1720070947
H -2.8210824067 6.0596215547 2.9262462687
C -2.2515969516 4.4798873382 4.3119738376
H -3.2108700043 3.9394443408 4.2297978167
H -1.4453170121 3.7429586900 4.4462964424
C -2.2981666517 4.6077946837 6.8041543770
H -1.4112946935 3.9576250148 6.8355093483
H -3.1943894464 3.9610993480 6.7896529205
Cl 0.8605239397 5.1962455530 5.7069438352
Co -0.7966274916 6.7550022771 5.2467379520
N -2.2482555998 5.3681996106 5.5170811407
H -3.0672281687 5.9945393966 5.4675066707
N -0.7577056227 6.1461483988 3.3178078739
H 0.0504992861 5.5028414307 3.3408719399
C -2.3461405685 5.5331286803 8.0278298411
H -3.2241063175 6.2045782059 7.9740107823
H -2.5029729048 4.9028784089 8.9190805787
C -1.0611255224 6.3409604446 8.2481452147
H -0.1831368989 5.6790978049 8.2540120390
H -1.1086285184 6.8645261258 9.2201755054
C 0.4077370764 8.1668069085 7.4143193620
H 0.3042490504 8.7863744908 8.3214884795
H 1.2278673550 7.4504154797 7.5672445380
C 0.6583757814 9.0301595616 6.1814881931
H 1.6176556370 9.5706071059 6.2636940818
H -0.1479167456 9.7670895456 6.0471881735
C 0.7049449910 8.9022513250 3.6893209356
H -0.1819312939 9.5524258116 3.6579755266
H 1.6011810433 9.5489424243 3.7038288824
N 0.6550194525 8.1418223198 4.9763860889
H 1.4740114603 7.5155021540 5.0259804677
N -0.8355220245 7.3638977602 7.1756750741
H -1.6437278754 8.0072110247 7.1526112054
Cl -2.4537477251 8.3137956152 4.7865365621
