# Supplementary material for: Predicting electronic structure properties of transition metal complexes with neural networks
Source: Chem Sci. 2017 May 17;8(7):5137–52. doi: 10.1039/c7sc01247k (PMC6100542; doi:10.1039/c7sc01247k)
Supplement: Supplementary file 2 [file SC-008-C7SC01247K-s002.zip › geometries/csd_optimized_geos/test_5_20_HS.xyz]

41
# extracted from Terachem optimization
C 0.7659104145 8.0153219647 2.5265142652
H 1.6279815365 7.3371307919 2.6074525876
H 0.9626605622 8.6358819124 1.6444992683
C -0.5084579720 7.2084352020 2.2247229768
H -1.3838692997 7.8618688869 2.2338260815
H -0.4237686468 6.7699198919 1.2213763271
C -1.9933220984 5.3332570073 3.0107435678
H -1.9267740214 4.7130064670 2.1081213908
H -2.8128592361 6.0449232679 2.8744481734
C -2.2507086681 4.4438320233 4.2369247543
H -3.1753168354 3.8712090801 4.0899882133
H -1.4310413544 3.7312270954 4.3704925464
C -2.3253063267 4.5466490759 6.7563022452
H -1.4323749960 3.9166914141 6.7818353523
H -3.2015221411 3.8852456911 6.7966362802
Cl 0.8607722858 5.1668961777 5.7492648404
Co -0.7966092736 6.7550299847 5.2467447896
N -2.3238700465 5.2761493054 5.4633953154
H -3.1590588980 5.8621879247 5.4158966766
N -0.7513115211 6.1239036588 3.2127174254
H 0.0492335956 5.4882942473 3.2060369477
C -2.3591245972 5.4947284538 7.9669726735
H -3.2212034882 6.1729064144 7.8860328391
H -2.5558808099 4.8741620843 8.8489748087
C -1.0847635552 6.3016125043 8.2687615349
H -0.2093585770 5.6481788503 8.2596535601
H -1.1694564039 6.7401213370 9.2721066930
C 0.4000857417 8.1767850146 7.4827380441
H 0.3335450668 8.7970358509 8.3853479165
H 1.2196253955 7.4651333672 7.6190423207
C 0.6574800162 9.0662147840 6.2565717451
H 1.5820917446 9.6388315378 6.4034856168
H -0.1621835458 9.7788194441 6.1229847546
C 0.7320859741 8.9633922280 3.7371917884
H -0.1608360469 9.5933547941 3.7116418425
H 1.6082990764 9.6247860898 3.6968435887
N 0.7306434403 8.2338945858 5.0301025291
H 1.5658334000 7.6478529204 5.0775816489
N -0.8419142040 7.3861346948 7.2807570728
H -1.6424560864 8.0217463120 7.2874516254
Cl -2.4539996804 8.3431478155 4.7442174821
