# Supplementary material for: Predicting electronic structure properties of transition metal complexes with neural networks
Source: Chem Sci. 2017 May 17;8(7):5137–52. doi: 10.1039/c7sc01247k (PMC6100542; doi:10.1039/c7sc01247k)
Supplement: Supplementary file 2 [file SC-008-C7SC01247K-s002.zip › geometries/csd_optimized_geos/test_5_20_LS.xyz]

41
# extracted from Terachem optimization
C 0.8064972073 7.9120884143 2.4953440447
H 1.6732777746 7.2415706861 2.5849081084
H 0.9861865519 8.5184202451 1.6007115171
C -0.4693710083 7.1069963131 2.2652868392
H -1.3380286159 7.7673146429 2.2229179664
H -0.4006072145 6.5644633951 1.3135557474
C -1.9436749619 5.3104799603 3.0978822371
H -1.8174039400 4.6775313748 2.2120846528
H -2.7593411911 6.0136288793 2.9115619010
C -2.2189121788 4.4762095748 4.3364003560
H -3.1669772722 3.9331380541 4.2431400579
H -1.4192403782 3.7490933449 4.5036111576
C -2.3278545650 4.6535364183 6.8010152157
H -1.4488310920 4.0080249102 6.8667243875
H -3.2193224463 4.0131374173 6.7781081165
Cl 0.8311611890 5.2128128837 5.7727340072
Co -0.7968195962 6.7547776859 5.2467609750
N -2.2471749600 5.3859581459 5.5112041650
H -3.0678235966 5.9920010225 5.4293860641
N -0.7187601327 6.1168162012 3.3481498268
H 0.0823892973 5.4806032342 3.3966908608
C -2.3997275854 5.5979581577 7.9981661662
H -3.2664963904 6.2684968509 7.9085691033
H -2.5794243065 4.9915958782 8.8928676863
C -1.1238286371 6.4030577522 8.2281713958
H -0.2551881102 5.7427046882 8.2705436502
H -1.1925807275 6.9455452401 9.1798917683
C 0.3505952809 8.1996779268 7.3955933392
H 0.2241438924 8.8325888608 8.2815777553
H 1.1661852404 7.4962903167 7.5819294324
C 0.6257203654 9.0338782363 6.1568569163
H 1.5738812628 9.5769956935 6.2504702496
H -0.1741096879 9.7610371403 5.9899160460
C 0.7346279581 8.8565622428 3.6923949925
H -0.1444986671 9.5020728184 3.6267703944
H 1.6262041968 9.4970076406 3.7153656212
N 0.6538018820 8.1238080712 4.9821236907
H 1.4747060713 7.5180273200 5.0641422572
N -0.8744864394 7.3932234113 7.1453188425
H -1.6756489653 8.0294601536 7.0967967834
Cl -2.4243455245 8.2973087729 4.7207557715
