# Supplementary material for: Predicting electronic structure properties of transition metal complexes with neural networks
Source: Chem Sci. 2017 May 17;8(7):5137–52. doi: 10.1039/c7sc01247k (PMC6100542; doi:10.1039/c7sc01247k)
Supplement: Supplementary file 2 [file SC-008-C7SC01247K-s002.zip › geometries/csd_optimized_geos/test_6_00_HS.xyz]

45
# extracted from Terachem optimization
Co 0.0000001994 -0.0000004687 -0.0000020529
O 1.1721689704 0.8798440740 1.4747967539
O 1.7016648909 0.8929214575 -1.2005876960
O -1.0804132323 1.7965563456 -0.2796668105
O 0.0821059049 2.8600150274 1.7512624778
N 4.1317209692 3.0999369811 6.7517926034
C 0.9578815304 2.0096875962 2.1031378955
C 1.8031435442 2.2884880703 3.3029484505
C 2.7595520909 1.3570336489 3.7642449486
C 3.5427311048 1.6274873506 4.8874097597
C 3.3923361220 2.8478905475 5.5918441415
C 2.4315811184 3.7833361701 5.1318276236
C 1.6535561139 3.5040807470 4.0083884908
H 5.0103071269 2.5891281423 6.8379132524
H 4.2322196799 4.0827351367 7.0052969141
H 2.1858719628 0.1243481927 -1.5730023945
H 2.0711901323 0.9921808048 -0.2831516684
H -0.6957269444 2.1671503975 -1.1028566945
H -0.6548387547 2.3438210803 0.5021560105
H 2.8780535315 0.4156056529 3.2243266817
H 4.2758035038 0.8931664160 5.2361132373
H 2.3027135321 4.7289528915 5.6691150301
H 0.9152051545 4.2259474913 3.6533038958
O -1.1721682316 -0.8798360243 -1.4747987397
O -1.7016570839 -0.8929082660 1.2005878874
O 1.0804121591 -1.7965546529 0.2796615050
C -0.9578803980 -2.0096894526 -2.1031325519
H -2.1858656845 -0.1243334568 1.5729986125
H -2.0711862861 -0.9921764283 0.2831541456
H 0.6957292555 -2.1671482082 1.1028527250
H 0.6548379436 -2.3438189424 -0.5021583356
O -0.0821088152 -2.8600262674 -1.7512592445
C -1.8031436344 -2.2884915090 -3.3029468965
C -2.7595548063 -1.3570382984 -3.7642479297
C -1.6535611227 -3.5040853455 -4.0083920562
C -3.5427379871 -1.6274935602 -4.8874069768
H -2.8780482772 -0.4156079408 -3.2243234857
C -2.4315906540 -3.7833414483 -5.1318260681
H -0.9152051582 -4.2259511606 -3.6533023412
C -3.3923427135 -2.8478940744 -5.5918423486
H -4.2757963210 -0.8931653193 -5.2361133643
H -2.3027102927 -4.7289518524 -5.6691150704
N -4.1317241831 -3.0999393687 -6.7517865561
H -5.0103047664 -2.5891299782 -6.8379157488
H -4.2322212455 -4.0827321609 -7.0052981116
