# Supplementary material for: Predicting electronic structure properties of transition metal complexes with neural networks
Source: Chem Sci. 2017 May 17;8(7):5137–52. doi: 10.1039/c7sc01247k (PMC6100542; doi:10.1039/c7sc01247k)
Supplement: Supplementary file 2 [file SC-008-C7SC01247K-s002.zip › geometries/csd_optimized_geos/test_6_00_LS.xyz]

45
# extracted from Terachem optimization
Co 0.0000004568 -0.0000017331 0.0000001048
O 1.0299725546 0.7225669808 1.5010789253
O 1.8034482663 1.0008862073 -1.1584361982
O -1.0605972316 1.6689770725 -0.3044337258
O -0.0166292500 2.7393175807 1.7309859457
N 4.1089032094 3.0737147280 6.6516188525
C 0.8424787098 1.8770282386 2.0967285495
C 1.7129658708 2.1712095697 3.2721342150
C 2.6828466310 1.2542835309 3.7346098764
C 3.4877407708 1.5552803331 4.8344463003
C 3.3470204951 2.7912174339 5.5142243177
C 2.3727912741 3.7116044189 5.0522462604
C 1.5745051246 3.4033217433 3.9512574944
H 4.9895368431 2.5665319912 6.7365298710
H 4.2086291379 4.0618284679 6.8836237346
H 2.1206033114 0.2027201760 -1.6323519171
H 2.1524917058 0.8897617512 -0.2408926039
H -0.6470113134 2.0159954565 -1.1248041858
H -0.6730022025 2.2477945429 0.4837050004
H 2.7991161233 0.3012016995 3.2151320058
H 4.2325024565 0.8324837880 5.1820954367
H 2.2497682591 4.6695992108 5.5686553553
H 0.8284584438 4.1149241212 3.5923801500
O -1.0299740869 -0.7225688382 -1.5010810839
O -1.8034499569 -1.0008870579 1.1584356378
O 1.0605970235 -1.6689780070 0.3044316746
C -0.8424818354 -1.8770234886 -2.0967281362
H -2.1206015905 -0.2027189662 1.6323510204
H -2.1524907026 -0.8897622033 0.2408919242
H 0.6470124827 -2.0159949931 1.1248041448
H 0.6730008114 -2.2477957220 -0.4837056422
O 0.0166295074 -2.7393193968 -1.7309861896
C -1.7129663427 -2.1712094735 -3.2721340644
C -2.6828456367 -1.2542836857 -3.7346079452
C -1.5745047995 -3.4033198981 -3.9512562255
C -3.4877409980 -1.5552783208 -4.8344455776
H -2.7991154275 -0.3012042656 -3.2151308534
C -2.3727894185 -3.7116042329 -5.0522457554
H -0.8284577933 -4.1149268849 -3.5923811451
C -3.3470203643 -2.7912170270 -5.5142232769
H -4.2325022403 -0.8324833070 -5.1820942618
H -2.2497685096 -4.6696000673 -5.5686575557
N -4.1089045035 -3.0737139382 -6.6516191388
H -4.9895369201 -2.5665298885 -6.7365281878
H -4.2086283591 -4.0618277157 -6.8836231441
