# Supplementary material for: Predicting electronic structure properties of transition metal complexes with neural networks
Source: Chem Sci. 2017 May 17;8(7):5137–52. doi: 10.1039/c7sc01247k (PMC6100542; doi:10.1039/c7sc01247k)
Supplement: Supplementary file 2 [file SC-008-C7SC01247K-s002.zip › geometries/csd_optimized_geos/test_6_20_HS.xyz]

45
# extracted from Terachem optimization
Co 0.0000035589 -0.0000033037 0.0000065590
O 1.1840201273 0.9037250620 1.4159716534
O 1.7538214266 0.6466368820 -1.1947273911
O -1.1273385584 1.7974213917 -0.2602862201
O 0.0835814528 2.8423024904 1.7402532990
N 4.1172044688 3.0329364990 6.7014812463
C 0.9593806590 2.0041203090 2.0663981977
C 1.8052535194 2.2686376695 3.2620263411
C 2.7826944300 1.3565137402 3.6857668561
C 3.5606898359 1.6123919134 4.8065469624
C 3.3808197699 2.7974517347 5.5450996036
C 2.4003453346 3.7150623590 5.1204933240
C 1.6287988230 3.4504283574 3.9986852661
H 5.0005761529 2.5438986729 6.7684998135
H 4.1923552296 4.0015953066 6.9846785308
H 2.2019736884 -0.1805634215 -1.4415189894
H 2.0965495167 0.8586923521 -0.2982195496
H -0.8668527784 2.2149478949 -1.0968704621
H -0.6931177675 2.3486511793 0.4849019261
H 2.9239980312 0.4416623256 3.1206675367
H 4.3112374228 0.8927468574 5.1255964196
H 2.2481718337 4.6337465706 5.6833211453
H 0.8740613251 4.1576003339 3.6712258503
O -1.1840179993 -0.9037202554 -1.4159749169
O -1.7538208096 -0.6466383942 1.1947242552
O 1.1273305293 -1.7974192230 0.2602838576
C -0.9593810443 -2.0041164553 -2.0664079156
H -2.2019773429 0.1805592773 1.4415150237
H -2.0965491346 -0.8586968201 0.2982160794
H 0.8668522337 -2.2149494900 1.0968684864
H 0.6931139465 -2.3486484580 -0.4849142720
O -0.0835735628 -2.8423018315 -1.7402440261
C -1.8052498101 -2.2686381347 -3.2620241755
C -2.7826974188 -1.3565158027 -3.6857699354
C -1.6288043434 -3.4504294223 -3.9986898433
C -3.5606908372 -1.6123921227 -4.8065397403
H -2.9239881402 -0.4416621513 -3.1206658109
C -2.4003466415 -3.7150622797 -5.1204882951
H -0.8740557076 -4.1575884379 -3.6712225897
C -3.3808326157 -2.7974575484 -5.5451009792
H -4.3112390646 -0.8927501444 -5.1255885660
H -2.2481716061 -4.6337471816 -5.6833090908
N -4.1172019243 -3.0329364124 -6.7014813489
H -5.0005743407 -2.5438936888 -6.7685008983
H -4.1923519176 -4.0015982976 -6.9846832098
