# Supplementary material for: Predicting electronic structure properties of transition metal complexes with neural networks
Source: Chem Sci. 2017 May 17;8(7):5137–52. doi: 10.1039/c7sc01247k (PMC6100542; doi:10.1039/c7sc01247k)
Supplement: Supplementary file 2 [file SC-008-C7SC01247K-s002.zip › geometries/csd_optimized_geos/test_6_20_LS.xyz]

45
# extracted from Terachem optimization
Co 0.0000002220 -0.0000003870 -0.0000002732
O 1.0457404211 0.7597154288 1.4836836468
O 1.7673642016 0.9519802893 -1.1615471063
O -1.0680842119 1.6704413409 -0.2974016410
O -0.0170098233 2.7345604177 1.7452682818
N 4.0961903746 3.0552334170 6.6269561748
C 0.8445170408 1.8886083815 2.0911297892
C 1.7117861678 2.1786972291 3.2648340070
C 2.6765051647 1.2658662644 3.7156822497
C 3.4771013372 1.5567427617 4.8119181764
C 3.3350787017 2.7791658101 5.4960717339
C 2.3660910904 3.6960361896 5.0445715951
C 1.5711508819 3.3965398403 3.9482979944
H 4.9706020918 2.5521913779 6.7058044390
H 4.1946517989 4.0346079791 6.8618568759
H 2.1646591702 0.1829451995 -1.6018028997
H 2.1354864453 0.9327845250 -0.2557901176
H -0.7057774239 2.0349823431 -1.1218826558
H -0.7034775984 2.2487965828 0.4693636487
H 2.7936809603 0.3235581256 3.1914905710
H 4.2176854806 0.8361843585 5.1516398616
H 2.2434259454 4.6433193174 5.5654464132
H 0.8280044962 4.1048048310 3.5976955716
O -1.0457406916 -0.7597151748 -1.4836835447
O -1.7673641754 -0.9519808704 1.1615465901
O 1.0680839212 -1.6704405411 0.2974009605
C -0.8445167134 -1.8886087571 -2.0911294015
H -2.1646592183 -0.1829461760 1.6018028872
H -2.1354867236 -0.9327851051 0.2557896836
H 0.7057774805 -2.0349821984 1.1218817643
H 0.7034772439 -2.2487957279 -0.4693642471
O 0.0170105864 -2.7345600433 -1.7452689375
C -1.7117855531 -2.1786974089 -3.2648339749
C -2.6765051810 -1.2658664687 -3.7156814799
C -1.5711509086 -3.3965400484 -3.9482979286
C -3.4771017926 -1.5567433224 -4.8119176494
H -2.7936809041 -0.3235585543 -3.1914887678
C -2.3660913651 -3.6960359645 -5.0445719308
H -0.8280036171 -4.1048051651 -3.5976957908
C -3.3350789324 -2.7791655595 -5.4960719133
H -4.2176858362 -0.8361846423 -5.1516384488
H -2.2434262286 -4.6433191458 -5.5654468379
N -4.0961906270 -3.0552330085 -6.6269562904
H -4.9706018175 -2.5521904239 -6.7058042038
H -4.1946518883 -4.0346072580 -6.8618569090
