# Supplementary material for: Predicting electronic structure properties of transition metal complexes with neural networks
Source: Chem Sci. 2017 May 17;8(7):5137–52. doi: 10.1039/c7sc01247k (PMC6100542; doi:10.1039/c7sc01247k)
Supplement: Supplementary file 2 [file SC-008-C7SC01247K-s002.zip › geometries/csd_optimized_geos/test_7_00_HS.xyz]

79
# extracted from Terachem optimization
Fe 0.0000184365 0.0000141725 -0.0000061387
N 1.0485332878 0.8191633860 1.5281656291
N 2.3768441291 2.4634222413 0.2990160593
N 0.9188472986 1.2834366874 -1.2707120108
N 0.1429258049 -0.5432118205 3.3527254778
C 0.9419733362 0.4109527910 2.8474066795
C 1.8723054459 1.2110604672 3.6554547372
C 2.1675500348 1.2164142816 5.0265856983
H 1.6540314199 0.5307756763 5.7048204441
C 3.1313913879 2.1256658746 5.4909013802
H 3.3804560466 2.1527600862 6.5554186979
C 3.7854012888 3.0112932881 4.6026637239
H 4.5306974601 3.7098939417 4.9941833686
C 3.4940645740 3.0080400508 3.2285841101
H 3.9976963112 3.6888631877 2.5381491425
C 2.5330062461 2.1003755208 2.7597069329
C 1.9911978981 1.8262085637 1.4202888491
C 1.8904666991 2.2080433554 -0.9299196863
C 2.3338728001 2.8870773034 -2.1562446683
C 3.2761004736 3.8985389812 -2.3938113464
H 3.8445304550 4.3323960873 -1.5673566028
C 3.4615063299 4.3304627001 -3.7176194951
H 4.1883600366 5.1196825202 -3.9317623338
C 2.7232905734 3.7629533977 -4.7828119534
H 2.8909206425 4.1222487718 -5.8021622181
C 1.7812172552 2.7479982281 -4.5501167673
H 1.2071760389 2.3026383516 -5.3664935108
C 1.5904819726 2.3159213100 -3.2293567283
C 0.7058591103 1.3006896668 -2.6393133904
N 1.8045058354 -1.5782314737 -0.3453133992
C 3.1127377130 -1.2348055554 -0.3723951675
H 3.3349309755 -0.1728572290 -0.2404815037
C 4.1428588222 -2.1673862191 -0.5592779455
H 5.1830523068 -1.8334366673 -0.5716349611
C 3.8088141556 -3.5192161365 -0.7275435451
H 4.5870890532 -4.2724977070 -0.8769889250
C 2.4547636683 -3.8837316887 -0.7017469199
H 2.1423903883 -4.9227125614 -0.8305705506
C 1.4914176875 -2.8844896552 -0.5076353027
H 0.4272506751 -3.1276453203 -0.4780309930
C -0.7058632888 -1.3006865261 2.6393094987
N -0.9188436814 -1.2834172312 1.2707078559
N -1.0485420165 -0.8191611071 -1.5281624081
C -0.9419782744 -0.4109561348 -2.8474045213
N -0.1429290304 0.5432060172 -3.3527111321
N -1.8044973760 1.5782381082 0.3453173458
C -3.1127277683 1.2348064816 0.3723926106
H -3.3349302119 0.1728560985 0.2404789272
C -4.1428581887 2.1673817321 0.5592783600
H -5.1830583787 1.8334272250 0.5716324139
C -3.8088132729 3.5192123755 0.7275498617
H -4.5870933274 4.2724888999 0.8770031584
C -2.4547636921 3.8837286138 0.7017536368
H -2.1424010916 4.9227050967 0.8305815959
C -1.4914149284 2.8844961690 0.5076402844
H -0.4272535975 3.1276554524 0.4780404157
C -1.8723196301 -1.2110765468 -3.6554500715
C -2.1675511485 -1.2164151447 -5.0265886880
H -1.6540250104 -0.5307690609 -5.7048158783
C -3.1313952348 -2.1256661863 -5.4909115025
H -3.3804578130 -2.1527596018 -6.5554324441
C -3.7854067418 -3.0112991369 -4.6026667430
H -4.5307024010 -3.7099011954 -4.9941836344
C -3.4940820029 -3.0080606568 -3.2285773276
H -3.9977167446 -3.6888868047 -2.5381404715
C -2.5330186584 -2.1003905921 -2.7596989064
C -1.9912016422 -1.8262072743 -1.4202887001
N -2.3768463688 -2.4634281182 -0.2990162228
C -1.8904547132 -2.2080269887 0.9299150921
C -2.3338632010 -2.8870693180 2.1562429453
C -3.2760952875 -3.8985323020 2.3937938329
H -3.8445208340 -4.3323877694 1.5673238865
C -3.4614939195 -4.3304450974 3.7176080092
H -4.1883315105 -5.1196600212 3.9317493229
C -2.7232966068 -3.7629573702 4.7828177615
H -2.8909113865 -4.1222465087 5.8021685926
C -1.7812253142 -2.7480076244 4.5501294602
H -1.2071688399 -2.3026330146 5.3664814933
C -1.5904806490 -2.3159231315 3.2293673008
