# Supplementary material for: Predicting electronic structure properties of transition metal complexes with neural networks
Source: Chem Sci. 2017 May 17;8(7):5137–52. doi: 10.1039/c7sc01247k (PMC6100542; doi:10.1039/c7sc01247k)
Supplement: Supplementary file 2 [file SC-008-C7SC01247K-s002.zip › geometries/csd_optimized_geos/test_7_00_LS.xyz]

79
# extracted from Terachem optimization
Fe -0.0000614402 -0.0000566812 0.0001115936
N 0.9889923160 0.7947298131 1.4978270596
N 2.2962946484 2.4938908638 0.3179144921
N 0.8742813601 1.2471146036 -1.2358079432
N 0.1383163439 -0.5529941147 3.3510593562
C 0.9057520370 0.4053658994 2.8283583764
C 1.8126274464 1.2229161004 3.6386056374
C 2.1142066312 1.2298957154 5.0086271303
H 1.6272162866 0.5266800782 5.6886176821
C 3.0587707134 2.1625368959 5.4674494205
H 3.3166563608 2.1915670584 6.5300699658
C 3.6855868721 3.0672630881 4.5781819965
H 4.4179060455 3.7810507998 4.9665699570
C 3.3845563115 3.0602184877 3.2067880718
H 3.8649107217 3.7531834031 2.5118633184
C 2.4427695044 2.1272496652 2.7482518738
C 1.9088348836 1.8343391996 1.4162722600
C 1.8168161532 2.2122907019 -0.8997278661
C 2.2570464184 2.9139791802 -2.1069930125
C 3.1878795289 3.9416881042 -2.3192356278
H 3.7365090360 4.3769974148 -1.4802486976
C 3.3886616144 4.3810136530 -3.6377851307
H 4.1109979512 5.1776567271 -3.8377217904
C 2.6729898703 3.8080634480 -4.7159399965
H 2.8538852993 4.1707436501 -5.7321009534
C 1.7394815573 2.7809762547 -4.5023339404
H 1.1833811349 2.3317123042 -5.3285678805
C 1.5412184243 2.3388774255 -3.1859745343
C 0.6813071839 1.3007437837 -2.6102195414
N 1.5405639347 -1.3447814528 -0.2972118753
C 2.8444564002 -0.9607653457 -0.3027121563
H 3.0296407058 0.0945619481 -0.1196348476
C 3.9019233671 -1.8497461840 -0.5222658374
H 4.9263148710 -1.4709516602 -0.5168446852
C 3.6224102741 -3.2054819162 -0.7416161415
H 4.4267671292 -3.9244200840 -0.9183239995
C 2.2816112273 -3.6127979397 -0.7250575928
H 2.0006206632 -4.6564728000 -0.8827985152
C 1.2781478653 -2.6630915320 -0.5023507850
H 0.2336303365 -2.9657798651 -0.4886455899
C -0.6812879026 -1.3006781428 2.6101003977
N -0.8742566269 -1.2471207549 1.2356727294
N -0.9889451378 -0.7947131422 -1.4977732850
C -0.9058262615 -0.4054314503 -2.8283769291
N -0.1383750982 0.5529027731 -3.3509864046
N -1.5405260188 1.3448333998 0.2971393252
C -2.8444129146 0.9607575074 0.3027428310
H -3.0296458157 -0.0946020015 0.1196242852
C -3.9019169367 1.8497559888 0.5222568900
H -4.9263506471 1.4709352661 0.5168420670
C -3.6223884332 3.2055053395 0.7416169714
H -4.4267654712 3.9244227555 0.9183139880
C -2.2816023684 3.6128155240 0.7250462862
H -2.0006245840 4.6564511168 0.8827835520
C -1.2781551493 2.6631305614 0.5023838286
H -0.2336752645 2.9657616912 0.4886323063
C -1.8127232852 -1.2230136485 -3.6386294932
C -2.1142655248 -1.2299586043 -5.0086415924
H -1.6272715181 -0.5267648743 -5.6885156644
C -3.0587634528 -2.1625104043 -5.4675019881
H -3.3166415527 -2.1915456534 -6.5300602138
C -3.6855196600 -3.0671708542 -4.5781956376
H -4.4178130985 -3.7809548014 -4.9665308312
C -3.3845385583 -3.0601874724 -3.2067779079
H -3.8648607077 -3.7531422973 -2.5118040410
C -2.4427614172 -2.1272453952 -2.7481967516
C -1.9087249104 -1.8342081876 -1.4162438667
N -2.2962589460 -2.4938516741 -0.3179649698
C -1.8168708971 -2.2123191929 0.8997077379
C -2.2570053426 -2.9139637954 2.1071036673
C -3.1878875541 -3.9417023916 2.3192470188
H -3.7365683679 -4.3770560174 1.4802223053
C -3.3886581707 -4.3810168604 3.6377964269
H -4.1109554335 -5.1776137164 3.8377258253
C -2.6730285341 -3.8081108801 4.7159543123
H -2.8538999551 -4.1707712790 5.7321305767
C -1.7395379703 -2.7810284143 4.5022894642
H -1.1834424349 -2.3317614893 5.3284214291
C -1.5411263670 -2.3387949343 3.1859963268
