# Supplementary material for: Predicting electronic structure properties of transition metal complexes with neural networks
Source: Chem Sci. 2017 May 17;8(7):5137–52. doi: 10.1039/c7sc01247k (PMC6100542; doi:10.1039/c7sc01247k)
Supplement: Supplementary file 2 [file SC-008-C7SC01247K-s002.zip › geometries/csd_optimized_geos/test_7_20_HS.xyz]

79
# extracted from Terachem optimization
Fe 0.0000017550 0.0000005514 -0.0000009737
N 1.0546240292 0.7986380565 1.5359716516
N 2.4030122754 2.4020118036 0.3154711261
N 0.9841898051 1.2400798784 -1.2669516835
N 0.0831364608 -0.5238990411 3.3302879946
C 0.9019113248 0.4117010843 2.8412073910
C 1.8235705335 1.2051153710 3.6584326226
C 2.0786339453 1.2346663949 5.0298599696
H 1.5307221511 0.5848725707 5.7045173622
C 3.0491142083 2.1207799450 5.4980292189
H 3.2686444790 2.1682118527 6.5613417795
C 3.7516504257 2.9597842343 4.6136134872
H 4.5078694031 3.6340360855 5.0072854471
C 3.4927081553 2.9404350617 3.2427373494
H 4.0272913586 3.5907103838 2.5579184415
C 2.5213487757 2.0576623526 2.7706765446
C 2.0021224287 1.7775152570 1.4290630010
C 1.9310749569 2.1596134932 -0.9121053584
C 2.3615765106 2.8661753102 -2.1235889832
C 3.2747289669 3.8963388542 -2.3422863647
H 3.8315731234 4.3264647136 -1.5162378494
C 3.4471010960 4.3544219061 -3.6497967474
H 4.1483194146 5.1605520322 -3.8486263713
C 2.7264773515 3.7913378342 -4.7172118050
H 2.8901979537 4.1653004661 -5.7242576085
C 1.8083481143 2.7623192143 -4.5010758744
H 1.2459154340 2.3262638404 -5.3201537608
C 1.6294645182 2.3059744088 -3.1959112981
C 0.7616448363 1.2729202970 -2.6187887577
N 1.7150429245 -1.6938585098 -0.3014309478
C 3.0071521207 -1.3534270147 -0.4238114192
H 3.2309416712 -0.2899776250 -0.4162372268
C 4.0281040904 -2.2928675601 -0.5588497153
H 5.0578283638 -1.9641078380 -0.6578011343
C 3.6933707268 -3.6463303764 -0.5685308313
H 4.4629387617 -4.4056599997 -0.6681491802
C 2.3516572545 -4.0065411190 -0.4505712013
H 2.0419248003 -5.0468688871 -0.4603377989
C 1.3987677547 -2.9979356705 -0.3187129080
H 0.3443684050 -3.2427125930 -0.2240646484
C -0.7616445711 -1.2729184985 2.6187757698
N -0.9841858677 -1.2400784076 1.2669597020
N -1.0546267620 -0.7986430395 -1.5359652335
C -0.9019125652 -0.4117009918 -2.8412158173
N -0.0831348966 0.5238995550 -3.3302886018
N -1.7150430163 1.6938585951 0.3014301945
C -3.0071524553 1.3534270049 0.4238103557
H -3.2309408506 0.2899783258 0.4162358181
C -4.0281043813 2.2928665114 0.5588485934
H -5.0578275787 1.9641080028 0.6578011296
C -3.6933718629 3.6463295359 0.5685305447
H -4.4629390034 4.4056600326 0.6681496832
C -2.3516584673 4.0065413111 0.4505704865
H -2.0419247582 5.0468704743 0.4603391612
C -1.3987682082 2.9979357963 0.3187127349
H -0.3443679524 3.2427137496 0.2240649223
C -1.8235670355 -1.2051123003 -3.6584276453
C -2.0786353617 -1.2346676999 -5.0298584340
H -1.5307213252 -0.5848715573 -5.7045156742
C -3.0491127119 -2.1207786978 -5.4980278650
H -3.2686449953 -2.1682113998 -6.5613429996
C -3.7516525150 -2.9597863346 -4.6136110633
H -4.5078695258 -3.6340357065 -5.0072865045
C -3.4927102464 -2.9404364057 -3.2427392664
H -4.0272910149 -3.5907097097 -2.5579195660
C -2.5213482226 -2.0576622712 -2.7706707905
C -2.0021175084 -1.7775092635 -1.4290718543
N -2.4030118403 -2.4020136806 -0.3154630530
C -1.9310818800 -2.1596201823 0.9120988163
C -2.3615771946 -2.8661773552 2.1235933242
C -3.2747287134 -3.8963382999 2.3422841790
H -3.8315759792 -4.3264675821 1.5162350151
C -3.4470991309 -4.3544197569 3.6497996610
H -4.1483202614 -5.1605525695 3.8486261393
C -2.7264778368 -3.7913379847 4.7172131307
H -2.8901974416 -4.1652998704 5.7242599408
C -1.8083459717 -2.7623164584 4.5010752213
H -1.2459151780 -2.3262636705 5.3201534337
C -1.6294655350 -2.3059762339 3.1959134883
