# Supplementary material for: Predicting electronic structure properties of transition metal complexes with neural networks
Source: Chem Sci. 2017 May 17;8(7):5137–52. doi: 10.1039/c7sc01247k (PMC6100542; doi:10.1039/c7sc01247k)
Supplement: Supplementary file 2 [file SC-008-C7SC01247K-s002.zip › geometries/csd_optimized_geos/test_7_20_LS.xyz]

79
# extracted from Terachem optimization
Fe -0.0000075826 -0.0000114340 0.0000627159
N 1.0140042953 0.7767318222 1.4928119663
N 2.3382860860 2.4242206388 0.3064372682
N 0.9035705317 1.2260178788 -1.2370933227
N 0.1237737430 -0.5369514958 3.3218772785
C 0.9104981268 0.3986068716 2.8067599787
C 1.8251719184 1.1983352267 3.6185121905
C 2.1068190371 1.2143752376 4.9843977252
H 1.5945005366 0.5391000015 5.6629008281
C 3.0629253630 2.1224209378 5.4401556220
H 3.3060929465 2.1592470886 6.4988312390
C 3.7216345633 2.9926581181 4.5518159400
H 4.4626067256 3.6869857347 4.9392511650
C 3.4386045176 2.9777489800 3.1857905921
H 3.9425672167 3.6456019087 2.4936929564
C 2.4814597941 2.0708054483 2.7309752060
C 1.9451851259 1.7811451304 1.4032018415
C 1.8540072556 2.1587475316 -0.9043743811
C 2.2989736668 2.8547676554 -2.1094627643
C 3.2314386220 3.8694846259 -2.3265868835
H 3.7851758048 4.3000268420 -1.4975516291
C 3.4246215639 4.3047019455 -3.6381914881
H 4.1450567421 5.0925840560 -3.8422174386
C 2.7018240966 3.7402512893 -4.7057375073
H 2.8772140617 4.1006326186 -5.7161091971
C 1.7671427981 2.7277775826 -4.4871936233
H 1.2041644913 2.2862112332 -5.3037876894
C 1.5748682372 2.2922766418 -3.1764560060
C 0.7055498467 1.2722662768 -2.5932074367
N 1.5226288481 -1.4097215031 -0.2993153317
C 2.8225368207 -1.0615862336 -0.2761481280
H 3.0326903093 -0.0144062913 -0.1068666241
C 3.8591000866 -1.9731510734 -0.4538647768
H 4.8865898574 -1.6252706778 -0.4236361507
C 3.5500533447 -3.3146235023 -0.6663820389
H 4.3349730209 -4.0522250788 -0.8078315489
C 2.2074150530 -3.6844553759 -0.6923062787
H 1.9060402131 -4.7140764448 -0.8562375427
C 1.2327238807 -2.7081191671 -0.5058698372
H 0.1849437065 -2.9763983677 -0.5236514106
C -0.7055728412 -1.2723074899 2.5932521916
N -0.9036095268 -1.2260573493 1.2371062591
N -1.0139922254 -0.7767175454 -1.4928239880
C -0.9104888327 -0.3986025444 -2.8067649222
N -0.1237834058 0.5369471267 -3.3219064541
N -1.5226397596 1.4097180792 0.2992811988
C -2.8225481134 1.0615916482 0.2761538782
H -3.0326838300 0.0144125661 0.1068758254
C -3.8590972583 1.9731613842 0.4538821249
H -4.8865770604 1.6252767128 0.4236397314
C -3.5500433486 3.3146342434 0.6663651457
H -4.3349657191 4.0522258993 0.8078412596
C -2.2074009016 3.6844517371 0.6923229620
H -1.9060352914 4.7140825785 0.8562413204
C -1.2327156083 2.7081084473 0.5058684437
H -0.1849343106 2.9764044754 0.5236613137
C -1.8251583073 -1.1983117778 -3.6185372657
C -2.1068117792 -1.2143683689 -4.9843942417
H -1.5945085581 -0.5391071501 -5.6628763751
C -3.0629222818 -2.1224154325 -5.4401633072
H -3.3060880585 -2.1592309931 -6.4988506388
C -3.7216293642 -2.9926474829 -4.5518145696
H -4.4626155332 -3.6869903980 -4.9392705441
C -3.4385794597 -2.9777357783 -3.1857606764
H -3.9425964068 -3.6456304438 -2.4936911924
C -2.4814375712 -2.0707725526 -2.7310003608
C -1.9451841104 -1.7811449014 -1.4031899917
N -2.3383004327 -2.4242289202 -0.3064701790
C -1.8540075386 -2.1587661139 0.9043947078
C -2.2989820064 -2.8547651606 2.1094701491
C -3.2314218887 -3.8694807500 2.3265944152
H -3.7851430819 -4.3000035309 1.4976073299
C -3.4246308160 -4.3047001353 3.6381425583
H -4.1450189816 -5.0925487401 3.8422247146
C -2.7018624155 -3.7402771645 4.7056832404
H -2.8771968434 -4.1006007759 5.7160410851
C -1.7671811490 -2.7278294124 4.4872161044
H -1.2041640313 -2.2862041119 5.3037650044
C -1.5748959615 -2.2923022612 3.1764882202
