# Supplementary material for: Predicting electronic structure properties of transition metal complexes with neural networks
Source: Chem Sci. 2017 May 17;8(7):5137–52. doi: 10.1039/c7sc01247k (PMC6100542; doi:10.1039/c7sc01247k)
Supplement: Supplementary file 2 [file SC-008-C7SC01247K-s002.zip › geometries/csd_optimized_geos/test_8_00_HS.xyz]

47
# extracted from Terachem optimization
C 1.0578919373 6.4445041948 17.3383136206
H 0.3754335342 6.9191571775 18.0464660234
C 1.7411229955 7.1829358353 16.3626349927
H 1.6133412427 8.2673545159 16.3176607062
C 2.5737192458 6.5077448108 15.4579466889
H 3.1193602161 7.0545406905 14.6834412949
C 2.6900993311 5.1142175077 15.5694233953
H 3.3244250651 4.5408884277 14.8885848532
C 1.9782897457 4.4516240066 16.5785270886
H 2.0542039647 3.3719558281 16.7245707544
Cl -1.7314232290 5.6814978932 19.0877477920
Fe 0.0000659819 3.9502657540 19.0877516135
N 1.1717890017 5.0984764729 17.4562813425
C -2.4944160552 2.8923836547 20.8370795309
H -2.9690690811 3.5749480830 20.1290136108
C -3.2328278727 2.2090761917 21.8127020983
H -4.3172577583 2.3368872817 21.8577189360
C -2.5575324101 1.3764388759 22.7172797447
H -3.1043440028 0.8306372331 23.4916300429
C -1.1639827653 1.2600936158 22.6058796629
H -0.5906048176 0.6258162664 23.2867404289
C -0.5014172612 1.9720070874 21.5968517938
H 0.5782923093 1.8962255441 21.4508631740
N -1.1483729535 2.7785360030 20.7191942203
C -1.0578761811 1.4558237408 17.3382304054
H -0.3753661710 0.9811929764 18.0463510981
C -1.7411116303 0.7174061315 16.3625543492
H -1.6133689125 -0.3670313753 16.3176331781
C -2.5736769740 1.3926879484 15.4579049749
H -3.1193588174 0.8458939985 14.6834491829
C -2.6900913262 2.7862215813 15.5693918980
H -3.3244644155 3.3595523564 14.8885836023
C -1.9782657900 3.4487857812 16.5784928610
H -2.0541450558 4.5284772298 16.7245257058
Cl 1.7313058714 2.2187848202 19.0877425375
N -1.1717467447 2.8018562221 17.4561727239
C 2.4943450616 5.0080320211 20.8369926311
H 2.9690213196 4.3255183618 20.1288945283
C 3.2327698392 5.6913342814 21.8126193945
H 4.3171806397 5.5634874516 21.8576912778
C 2.5575617039 6.5240030667 22.7172343139
H 3.1043735209 7.0697660372 23.4916317416
C 1.1640177784 6.6403111534 22.6058468779
H 0.5906400942 7.2745366927 23.2867395396
C 0.5014252363 5.9284130787 21.5968155507
H -0.5782613375 6.0042277475 21.4508135600
N 1.1483064820 5.1219059796 20.7190847238
