# Supplementary material for: Predicting electronic structure properties of transition metal complexes with neural networks
Source: Chem Sci. 2017 May 17;8(7):5137–52. doi: 10.1039/c7sc01247k (PMC6100542; doi:10.1039/c7sc01247k)
Supplement: Supplementary file 2 [file SC-008-C7SC01247K-s002.zip › geometries/csd_optimized_geos/test_8_00_LS.xyz]

47
# extracted from Terachem optimization
C 1.0830408746 6.3210287132 17.6658891127
H 0.5310182898 6.8151886680 18.4639940768
C 1.7783038788 7.0486234672 16.6937923074
H 1.7956395614 8.1396107231 16.7562774092
C 2.4309576086 6.3661636217 15.6569510862
H 2.9808487491 6.9096725661 14.8835305360
C 2.3565763853 4.9656934281 15.6409866390
H 2.8456152497 4.3780971788 14.8600539728
C 1.6476550000 4.3029138266 16.6487777038
H 1.6014783499 3.2159223957 16.6938647921
Cl -1.7163016185 5.6664906569 19.0876548332
Fe -0.0000082500 3.9502111801 19.0876485556
N 1.0118524271 4.9595734126 17.6605668479
C -2.3708274400 2.8671653571 20.5094264092
H -2.8650059612 3.4191850345 19.7113315830
C -3.0984299878 2.1718993725 21.4815179494
H -4.1894186179 2.1545672834 21.4190581006
C -2.4159741427 1.5192339749 22.5183549722
H -2.9594651236 0.9693225219 23.2917749106
C -1.0155025471 1.5936056905 22.5343240906
H -0.4278865304 1.1045739801 23.3152469553
C -0.3527194754 2.3025372014 21.5265385586
H 0.7342723352 2.3487222082 21.4814342569
N -1.0093713064 2.9383454484 20.5147452952
C -1.0830068190 1.5793559979 17.6658535884
H -0.5309143053 1.0851621957 18.4639448932
C -1.7782697262 0.8517817487 16.6937241162
H -1.7955760516 -0.2391943098 16.7561904591
C -2.4309974302 1.5342400722 15.6569375244
H -2.9809297492 0.9907468332 14.8835300559
C -2.3566157922 2.9346994138 15.6409862596
H -2.8456413881 3.5223226619 14.8600974958
C -1.6476540471 3.5975045644 16.6487399369
H -1.6014554907 4.6845279070 16.6938599997
Cl 1.7162974555 2.2339075491 19.0876687281
N -1.0118630809 2.9408067505 17.6604984201
C 2.3708436229 5.0332329903 20.5094358161
H 2.8650024082 4.4811387846 19.7113247513
C 3.0984191337 5.7284839770 21.4815710412
H 4.1893932542 5.7457565815 21.4190811939
C 2.4159630145 6.3811821320 22.5183762079
H 2.9594883411 6.9310897808 23.2917794631
C 1.0155029065 6.3068206223 22.5343180661
H 0.4279109807 6.7958364203 23.3152354105
C 0.3526941350 5.5978739140 21.5265536732
H -0.7343311877 5.5516991820 21.4814579609
N 1.0093920957 4.9620764853 20.5147940528
