# Supplementary material for: Predicting electronic structure properties of transition metal complexes with neural networks
Source: Chem Sci. 2017 May 17;8(7):5137–52. doi: 10.1039/c7sc01247k (PMC6100542; doi:10.1039/c7sc01247k)
Supplement: Supplementary file 2 [file SC-008-C7SC01247K-s002.zip › geometries/csd_optimized_geos/test_8_20_HS.xyz]

47
# extracted from Terachem optimization
C 1.0481301719 6.4366093877 17.3300414140
H 0.3625370208 6.9067243893 18.0273365855
C 1.7272505498 7.1731389537 16.3614490229
H 1.5920365205 8.2491298806 16.3110290703
C 2.5648933334 6.5031718892 15.4711401251
H 3.1070804273 7.0478337932 14.7024996842
C 2.6921006915 5.1198391817 15.5883826029
H 3.3319491583 4.5523733975 14.9195809265
C 1.9833437337 4.4617977257 16.5917758962
H 2.0675993541 3.3903977931 16.7421326959
Cl -1.7364859604 5.6866326220 19.0876074310
Fe -0.0000156280 3.9501931961 19.0876858787
N 1.1730474739 5.1038299251 17.4510391539
C -2.4861642416 2.9019702711 20.8452229513
H -2.9561676419 3.5875604617 20.1478606253
C -3.2227525554 2.2229829765 21.8138567319
H -4.2987027654 2.3583380194 21.8642427151
C -2.5529325826 1.3853123044 22.7042304198
H -3.0976991813 0.8432073504 23.4728749654
C -1.1696221440 1.2580133237 22.5869582233
H -0.6022729329 0.6181687938 23.2558258836
C -0.5114702043 1.9666500566 21.5835492647
H 0.5599226697 1.8822705949 21.4332377191
N -1.1534052381 2.7769639046 20.7242267307
C -1.0480202787 1.4639206257 17.3299242355
H -0.3623852628 0.9938355342 18.0271982311
C -1.7272165666 0.7273462423 16.3614187824
H -1.5920160217 -0.3486395031 16.3110331529
C -2.5649454238 1.3972391779 15.4711416806
H -3.1072445524 0.8525378288 14.7026027333
C -2.6921147586 2.7805767211 15.5883132922
H -3.3319919173 3.3480122449 14.9195252670
C -1.9832825437 3.4386791313 16.5916121020
H -2.0675294835 4.5100836240 16.7419277495
Cl 1.7364746497 2.2137540536 19.0877230573
N -1.1729327268 2.7967066334 17.4508634020
C 2.4861173230 4.9983147125 20.8453066131
H 2.9561306727 4.3126797184 20.1479947373
C 3.2227490165 5.6773650595 21.8138649201
H 4.2987154305 5.5420436298 21.8642346600
C 2.5529337349 6.5150831044 22.7042021627
H 3.0977060273 7.0572886125 23.4727658509
C 1.1696083669 6.6423453859 22.5870073914
H 0.6022476619 7.2822139833 23.2558474325
C 0.5114264005 5.9336430513 21.5836664128
H -0.5599776114 6.0179538249 21.4333803652
N 1.1533475464 5.1233063633 20.7243594595
