# Supplementary material for: Predicting electronic structure properties of transition metal complexes with neural networks
Source: Chem Sci. 2017 May 17;8(7):5137–52. doi: 10.1039/c7sc01247k (PMC6100542; doi:10.1039/c7sc01247k)
Supplement: Supplementary file 2 [file SC-008-C7SC01247K-s002.zip › geometries/csd_optimized_geos/test_8_20_LS.xyz]

47
# extracted from Terachem optimization
C 1.0526143581 6.3345270252 17.6001597286
H 0.4679814053 6.8208566102 18.3709448529
C 1.7409877802 7.0646100496 16.6347209259
H 1.7186133147 8.1492516061 16.6695084608
C 2.4384676632 6.3829730159 15.6391493284
H 2.9836213520 6.9242887509 14.8707731748
C 2.4206429048 4.9895347626 15.6545028624
H 2.9491691864 4.4078531140 14.9059097147
C 1.7163516135 4.3321528444 16.6599196255
H 1.7085589520 3.2519951145 16.7370749837
Cl -1.7373656935 5.6874965112 19.0875215655
Fe 0.0000387401 3.9501928011 19.0876478572
N 1.0379382582 4.9870650283 17.6228684380
C -2.3843557395 2.8976581777 20.5751443559
H -2.8706727622 3.4822692796 19.8043532539
C -3.1144275966 2.2092077715 21.5405347423
H -4.1990628025 2.2315215571 21.5057097211
C -2.4328042012 1.5117182924 22.5360962472
H -2.9741087773 0.9665758719 23.3044912318
C -1.0393579319 1.5296178427 22.5208057037
H -0.4576685566 1.0010907883 23.2694047093
C -0.3819820468 2.2339793883 21.5154336766
H 0.6981895578 2.2417849171 21.4383093228
N -1.0368948653 2.9123818308 20.5524640165
C -1.0526390314 1.5657124431 17.5996453525
H -0.4679336008 1.0796880647 18.3705374999
C -1.7410597324 0.8356081106 16.6341379548
H -1.7187231785 -0.2489768692 16.6690822541
C -2.4389086914 1.5168536903 15.6385017720
H -2.9841820403 0.9754418277 14.8699729957
C -2.4209861465 2.9103377338 15.6543305990
H -2.9495211412 3.4921072955 14.9058673275
C -1.7166125385 3.5677700082 16.6597688688
H -1.7086991209 4.6479022419 16.7372366103
Cl 1.7374136136 2.2129101231 19.0877496765
N -1.0380495020 2.9130390346 17.6225665539
C 2.3844111488 5.0029707921 20.5756606607
H 2.8704856069 4.4182135368 19.8048218851
C 3.1144859570 5.6913626774 21.5412138391
H 4.1990853175 5.6689383403 21.5063593524
C 2.4331843066 6.3892132166 22.5368200075
H 2.9745732873 6.9345335205 23.3053254057
C 1.0397051362 6.3712532952 22.5209724090
H 0.4579150119 6.8996731007 23.2694927837
C 0.3823104487 5.6669170984 21.5154887720
H -0.6978099505 5.6589130426 21.4380226924
N 1.0370808385 4.9884149040 20.5526765969
