# Supplementary material for: Predicting electronic structure properties of transition metal complexes with neural networks
Source: Chem Sci. 2017 May 17;8(7):5137–52. doi: 10.1039/c7sc01247k (PMC6100542; doi:10.1039/c7sc01247k)
Supplement: Supplementary file 2 [file SC-008-C7SC01247K-s002.zip › geometries/csd_optimized_geos/test_9_00_HS.xyz]

109
# extracted from Terachem optimization
Fe 2.3684510436 2.3545806425 2.0248036284
S 1.7233724414 5.0530297718 1.8028599826
S 2.5796411745 -0.3361039527 2.6651156535
N 2.3445104634 2.6836080167 4.0877978970
N 0.3072037237 2.0357545890 2.0488942074
N 2.3771048976 2.0486300203 -0.0077989419
N 4.4004238879 2.6599832822 2.0182570718
C 3.4493864804 2.8281364273 4.9124207780
C 1.2272576804 2.6022000855 4.9131228409
C -0.5311864967 2.2367733799 3.1422094399
C -0.5068574659 1.8184298734 0.9475694181
C 1.2862622645 1.7002758542 -0.8116120807
C 3.4970565765 2.0908310969 -0.8410204411
C 5.2231481662 2.6894453702 0.8916084923
C 5.2167755022 2.9262772834 3.1249925505
C 3.0228284489 2.7994107592 6.2951100803
C 1.6531756974 2.6611170095 6.2951393386
C -1.9076587203 2.1809084520 2.7009419703
C -1.8940914517 1.9137288059 1.3509082395
C 1.7456537470 1.4963254659 -2.1679908541
C 3.0947618100 1.7609090732 -2.1917857705
C 6.5778698644 2.9897341403 1.3017413328
C 6.5709564859 3.1462001399 2.6681021147
C -0.1208145503 2.4487287761 4.4871332942
C -0.0615119525 1.5981536385 -0.3873788932
C 4.8204729214 2.4081284350 -0.4413994389
C 4.7960328128 2.9909744406 4.4759187980
C -1.1880251146 2.5046074234 5.5378610148
C -1.3492138805 3.6606433227 6.3377827915
C -2.3503902300 3.7176517143 7.3180328954
C -3.2027708209 2.6199507996 7.5225689269
C -3.0508532691 1.4640444586 6.7384375203
C -2.0549259744 1.4066151433 5.7522218208
C -1.1083697451 1.2571471262 -1.4077296361
C -1.8632983862 0.0680357603 -1.2778069321
C -2.8567660367 -0.2563795216 -2.2131991167
C -3.1221556682 0.6075770436 -3.2883372806
C -2.3811201746 1.7928192349 -3.4284571976
C -1.3789038476 2.1132313893 -2.5003762607
C 5.8844020486 2.4279870774 -1.5054529833
C 6.2813183650 1.2382427039 -2.1570086964
C 7.2758955827 1.2612370615 -3.1468064643
C 7.8876795688 2.4732134499 -3.5056046115
C 7.5019925971 3.6627352831 -2.8661232209
C 6.5100220716 3.6407456929 -1.8733003346
C 5.8313606298 3.2722441032 5.5265564591
C 5.7659938270 4.4581041846 6.2945367053
C 6.7282440055 4.7285871328 7.2786742630
C 7.7657534952 3.8137443903 7.5223958898
C 7.8402946989 2.6299764953 6.7698752168
C 6.8848922501 2.3631637428 5.7774209593
C 1.2867443283 5.3397564173 0.0196807868
C 1.2225358712 6.8402775659 -0.3220038420
C 2.5647934959 7.5704493271 -0.0986888505
C 3.0676547486 7.4917873294 1.3599992799
C 3.2917843534 6.0493692755 1.8525609572
C 4.3384139747 -0.6432083884 3.1802523153
C 4.6518855605 -2.1493173601 3.2580461987
C 4.4937241481 -2.8706931144 1.9020364894
C 3.0690335232 -2.7636498735 1.3149207291
C 2.6116055682 -1.3108471104 1.0826829999
H 3.6800253864 2.8625643694 7.1583846319
H 0.9988007032 2.5834065730 7.1590459911
H -2.7759188014 2.3432206973 3.3334996184
H -2.7495083391 1.8201277088 0.6871930938
H 1.1169030558 1.1968632316 -3.0025145808
H 3.7576255563 1.7282769940 -3.0521057214
H 7.4297029263 3.0726198009 0.6327579567
H 7.4144107845 3.3900798414 3.3086612407
H -0.6984324976 4.5226514721 6.1716810860
H -2.4685907999 4.6228816514 7.9190933441
H -3.9814848929 2.6640945108 8.2887521860
H -3.7055835001 0.6026005243 6.8977928418
H -1.9305532767 0.4996817638 5.1546663094
H -1.6588146329 -0.6073110187 -0.4426605141
H -3.4219438285 -1.1854430433 -2.1010232344
H -3.9023276385 0.3593531586 -4.0124706312
H -2.5881068408 2.4741545025 -4.2579771710
H -0.8129824038 3.0425118904 -2.6077262624
H 5.8119803656 0.2912100464 -1.8771021221
H 7.5752037729 0.3305618988 -3.6353960710
H 8.6588640536 2.4915285539 -4.2798942372
H 7.9694962950 4.6117922474 -3.1424579209
H 6.2074857477 4.5704522530 -1.3823689869
H 4.9654274233 5.1781084451 6.1038632552
H 6.6677360449 5.6571552946 7.8526960326
H 8.5118471998 4.0228469299 8.2933174134
H 8.6401092746 1.9087929842 6.9586144515
H 6.9443251528 1.4365156939 5.2001474999
H 2.0315610859 4.8171768491 -0.6015796642
H 0.3152581786 4.8425964605 -0.1235946165
H 0.9234877902 6.9328634592 -1.3818474396
H 0.4264621152 7.3195078152 0.2755185374
H 2.4552025532 8.6292448499 -0.3877730427
H 3.3301098677 7.1413106530 -0.7738003247
H 2.3523196149 7.9991935131 2.0317687181
H 4.0276728302 8.0306475079 1.4532352401
H 3.6160297662 6.0242096708 2.9036738982
H 4.0542633198 5.5281397811 1.2520170480
H 4.4443529775 -0.1492179501 4.1576475828
H 4.9976909699 -0.1294516826 2.4614096911
H 5.6903699120 -2.2607871479 3.6198325894
H 3.9994649371 -2.6195367074 4.0152953124
H 5.2209457946 -2.4523055467 1.1801576549
H 4.7541196785 -3.9352422286 2.0225854034
H 3.0249662182 -3.2868474152 0.3425445194
H 2.3495121883 -3.2698436461 1.9822430324
H 1.5849953658 -1.2606404841 0.6890692083
H 3.2721898535 -0.7892786953 0.3712152828
