# Supplementary material for: Predicting electronic structure properties of transition metal complexes with neural networks
Source: Chem Sci. 2017 May 17;8(7):5137–52. doi: 10.1039/c7sc01247k (PMC6100542; doi:10.1039/c7sc01247k)
Supplement: Supplementary file 2 [file SC-008-C7SC01247K-s002.zip › geometries/csd_optimized_geos/test_9_00_LS.xyz]

109
# extracted from Terachem optimization
Fe 2.3740800812 2.3651354911 2.0243398377
S 1.8887593059 4.7485890189 1.8335605473
S 2.5674724721 -0.0225445613 2.5066969215
N 2.3665896838 2.6622556816 4.0247443823
N 0.3712040424 2.0848761168 2.0307365975
N 2.3793928545 2.0615268709 0.0368083207
N 4.3621897442 2.6622423074 2.0191212590
C 3.4631497040 2.8705311323 4.8643337839
C 1.2575347453 2.5843483182 4.8644856869
C -0.4720607058 2.2039352279 3.1337540060
C -0.4675350169 1.8746801350 0.9337915269
C 1.2906849394 1.7652730199 -0.7945936564
C 3.4996746567 2.0502692467 -0.7956221855
C 5.1992464494 2.6482436303 0.9023026690
C 5.1943832704 2.9542830719 3.1082826787
C 3.0343206068 2.8843559816 6.2423760182
C 1.6755451287 2.7086764451 6.2432401748
C -1.8507168628 2.0983337731 2.7112771300
C -1.8475987180 1.8938917760 1.3567689474
C 1.7476000252 1.5474222252 -2.1461170444
C 3.1038882004 1.7372189229 -2.1512001987
C 6.5572142953 2.9496548833 1.2997413564
C 6.5496495192 3.1527168623 2.6541303250
C -0.0827776076 2.4068919504 4.4715502948
C -0.0580319652 1.6856420905 -0.4015900150
C 4.8245481333 2.3395316618 -0.4189226430
C 4.8010113889 3.0407596906 4.4562251341
C -1.1501396001 2.4454498714 5.5285397868
C -1.4155196077 3.6401593386 6.2360848095
C -2.4189542432 3.6827800040 7.2162726592
C -3.1687736374 2.5321544107 7.5097459905
C -2.9111723075 1.3379494424 6.8168612656
C -1.9118831636 1.2941407166 5.8322354350
C -1.1043961100 1.3863067953 -1.4370845493
C -1.8536358394 0.1892641947 -1.3714595889
C -2.8371155820 -0.0952159532 -2.3309021466
C -3.0914817429 0.8127384645 -3.3716672818
C -2.3552449686 2.0063567148 -3.4482089698
C -1.3694435616 2.2907189843 -2.4907149310
C 5.8938514578 2.3059934452 -1.4772253906
C 6.3105646904 1.0787379956 -2.0390332177
C 7.3112815575 1.0433804372 -3.0225024289
C 7.9120322024 2.2348515478 -3.4605844133
C 7.5058814635 3.4617059533 -2.9107077193
C 6.5052030604 3.4970761510 -1.9268790490
C 5.8429333948 3.3248849763 5.5011838673
C 5.8184004613 4.5362894271 6.2287089842
C 6.7919209070 4.8077587428 7.2021547045
C 7.8031491597 3.8707636115 7.4703615010
C 7.8361866674 2.6606338201 6.7582665488
C 6.8662041915 2.3906953133 5.7806564818
C 1.3502741465 5.2071341811 0.1160196625
C 1.2485525115 6.7384479278 -0.0347895491
C 2.5907262704 7.4671556568 0.1905162519
C 3.1764963738 7.2296685585 1.5997945451
C 3.4584013390 5.7436024344 1.8894733470
C 4.2872478790 -0.4793339132 3.0416772378
C 4.4424422289 -2.0102435671 3.1442937473
C 4.2164887327 -2.7399668964 1.8027624042
C 2.8075966928 -2.5024578684 1.2158016220
C 2.5155456889 -1.0162082306 0.9355066195
H 3.6952662180 3.0032838223 7.0961266386
H 1.0089843133 2.6556609114 7.0994442351
H -2.7090027485 2.1837240228 3.3713411589
H -2.7016457740 1.7810136716 0.6950436333
H 1.1058852180 1.2873445703 -2.9830815067
H 3.7844259747 1.6727091498 -2.9954888217
H 7.4046086130 2.9982176683 0.6215767857
H 7.3875023341 3.4072893312 3.2969932683
H -0.8401721363 4.5409008750 6.0044573781
H -2.6166238372 4.6175574658 7.7477783780
H -3.9487437591 2.5654639777 8.2748131159
H -3.4855945032 0.4362308066 7.0453019655
H -1.7098437488 0.3600748947 5.3005781831
H -1.6564094004 -0.5238267446 -0.5659732266
H -3.4026895552 -1.0286791401 -2.2654488313
H -3.8595304598 0.5921162745 -4.1174578945
H -2.5514830254 2.7206001837 -4.2522837238
H -0.8056568325 3.2258702879 -2.5513376273
H 5.8492482389 0.1480845297 -1.6967845529
H 7.6241711308 0.0836908527 -3.4428071813
H 8.6921528798 2.2075097227 -4.2257706390
H 7.9653387792 4.3942580169 -3.2495016056
H 6.1874598389 4.4547642977 -1.5050329033
H 5.0349111124 5.2708062511 6.0218569477
H 6.7610174585 5.7542281257 7.7485676637
H 8.5603655328 4.0820631770 8.2298260061
H 8.6163286761 1.9231202438 6.9655439999
H 6.8955652843 1.4448579238 5.2324389596
H 2.0669743926 4.7730069827 -0.5975775014
H 0.3762782769 4.7168508578 -0.0239472160
H 0.8776398162 6.9447667314 -1.0547312160
H 0.4862542946 7.1278747801 0.6631412204
H 2.4488253351 8.5489127088 0.0310217616
H 3.3207305233 7.1306809981 -0.5701140102
H 2.4921850596 7.6338021249 2.3667221569
H 4.1313242006 7.7745120772 1.7072105582
H 3.8650926569 5.5830857234 2.8975336651
H 4.1636368891 5.3184035961 1.1594423792
H 4.4289924925 0.0117022422 4.0148927954
H 4.9979557605 -0.0446830570 2.3223219357
H 5.4643479583 -2.2133809155 3.5120204447
H 3.7477424786 -2.4008860414 3.9089585616
H 4.9769903832 -2.4041119211 1.0722120475
H 4.3751870566 -3.8219445961 1.9450245980
H 2.7032063816 -3.0463437348 0.2599924157
H 2.0400834631 -2.9088127950 1.8981252593
H 1.5080314877 -0.8575275462 0.5268944775
H 3.2457752932 -0.5878989136 0.2321551114
