# Supplementary material for: Predicting electronic structure properties of transition metal complexes with neural networks
Source: Chem Sci. 2017 May 17;8(7):5137–52. doi: 10.1039/c7sc01247k (PMC6100542; doi:10.1039/c7sc01247k)
Supplement: Supplementary file 2 [file SC-008-C7SC01247K-s002.zip › geometries/csd_optimized_geos/test_9_20_HS.xyz]

109
# extracted from Terachem optimization
Fe 2.3523241138 2.3531704758 2.0465939252
S 1.7671777064 5.0101994745 1.7978841579
S 2.5700761419 -0.3057607326 2.6253938667
N 2.3380500951 2.6787306960 4.0768238807
N 0.3151560873 2.0605744661 2.0609761194
N 2.3680528743 2.0417527277 0.0220676738
N 4.3807068598 2.6487607257 2.0308131804
C 3.4348604575 2.8848670631 4.8898428636
C 1.2285609847 2.6114633735 4.8996618652
C -0.5123485466 2.1961524185 3.1605840873
C -0.4970408178 1.8585417439 0.9632360086
C 1.2773601439 1.7470310639 -0.7802687089
C 3.4853626229 2.0357959277 -0.7950743675
C 5.2035516592 2.6097940756 0.9179814371
C 5.1872207937 2.9331447391 3.1213543656
C 3.0046781557 2.9192925723 6.2629080117
C 1.6491826795 2.7549178656 6.2683416085
C -1.8824608978 2.0926255154 2.7328078517
C -1.8733299849 1.8866228753 1.3830795481
C 1.7308214032 1.5321676381 -2.1281972294
C 3.0825566058 1.7235162181 -2.1407026649
C 6.5565743849 2.8855495313 1.3232674010
C 6.5435564817 3.0993118838 2.6715225951
C -0.1056936083 2.4219293288 4.4905061144
C -0.0661215496 1.6782706790 -0.3672888367
C 4.8078782098 2.3126343303 -0.3996949841
C 4.7704374952 3.0306436219 4.4619703852
C -1.1683284823 2.4700710677 5.5447853394
C -1.4424361181 3.6660882863 6.2277208007
C -2.4341584027 3.7129557059 7.2078866012
C -3.1628653355 2.5649209048 7.5241471666
C -2.8962646364 1.3694895042 6.8539880879
C -1.9085230589 1.3220296436 5.8695584415
C -1.1093472052 1.4138498802 -1.4080511381
C -1.8624003455 0.2291084855 -1.3820911629
C -2.8392171129 -0.0149354551 -2.3478533721
C -3.0838706310 0.9240751043 -3.3515540239
C -2.3431804365 2.1070291657 -3.3870035715
C -1.3621555093 2.3487932515 -2.4250857320
C 5.8703814091 2.2875360793 -1.4573357612
C 6.2727464923 1.0763223215 -2.0412903433
C 7.2639107548 1.0542918982 -3.0234158761
C 7.8655446543 2.2436656298 -3.4388388545
C 7.4705523870 3.4549985135 -2.8681561042
C 6.4815086487 3.4765942845 -1.8839996307
C 5.8137748674 3.2998327671 5.5028601083
C 5.8225468403 4.5124505749 6.2105825999
C 6.7986194314 4.7671166249 7.1744113578
C 7.7787475325 3.8118831422 7.4500585318
C 7.7778543528 2.6000663031 6.7567908212
C 6.8044824889 2.3467019947 5.7899298050
C 1.2888045580 5.3161227946 0.0479102260
C 1.2206303977 6.8152868443 -0.2648425331
C 2.5629833637 7.5347552606 -0.0636411108
C 3.1070069959 7.4201795365 1.3690030769
C 3.3365830723 5.9707805948 1.8123296639
C 4.3030865614 -0.6133448540 3.1577385440
C 4.6085601194 -2.1136153433 3.2319485633
C 4.4591929826 -2.8273958530 1.8801367766
C 3.0487119529 -2.7084166521 1.2823262378
C 2.6111053795 -1.2572722305 1.0504093077
H 3.6564305182 3.0409769979 7.1156231089
H 0.9938377603 2.7211392783 7.1260550304
H -2.7434475526 2.1821027525 3.3785230764
H -2.7245099979 1.7794518047 0.7270453838
H 1.0966125207 1.2693493595 -2.9619160341
H 3.7488855282 1.6569905581 -2.9879653315
H 7.4095707077 2.9136924812 0.6616243837
H 7.3823943639 3.3438108182 3.3064184113
H -0.8820270656 4.5633584745 5.9800330831
H -2.6393250372 4.6481861179 7.7208786800
H -3.9335298457 2.6012823461 8.2886676467
H -3.4538523207 0.4701469002 7.0995196014
H -1.6986048495 0.3873348162 5.3565275674
H -1.6749223149 -0.5065967367 -0.6046127692
H -3.4075045620 -0.9402075352 -2.3166933119
H -3.8470625154 0.7359423709 -4.1011057764
H -2.5317636772 2.8459005854 -4.1608174746
H -0.7923410284 3.2738401928 -2.4555591298
H 5.8090691943 0.1478939022 -1.7183088710
H 7.5681615647 0.1074645458 -3.4608907470
H 8.6374100452 2.2266405300 -4.2027773206
H 7.9289949397 4.3851330811 -3.1919492010
H 6.1732802153 4.4218435911 -1.4450403395
H 5.0642674250 5.2611341163 5.9970544763
H 6.7941507629 5.7140811347 7.7066584565
H 8.5378731482 4.0097781952 8.2010787315
H 8.5334029445 1.8491671518 6.9703436254
H 6.8077133491 1.4002313765 5.2555838613
H 2.0113508303 4.8055157075 -0.5972749102
H 0.3177847863 4.8292749129 -0.0791575945
H 0.8973905286 6.9252250442 -1.3079453677
H 0.4457165584 7.2815990375 0.3565532245
H 2.4477407415 8.5937206675 -0.3209060901
H 3.3027895239 7.1252842094 -0.7669540759
H 2.4187813306 7.9090149511 2.0705018757
H 4.0651402864 7.9502250084 1.4438265517
H 3.7071277315 5.9137322160 2.8393911997
H 4.0605494242 5.4641513649 1.1658176393
H 4.3998967489 -0.1293073241 4.1335285827
H 4.9716223006 -0.1026903870 2.4567388479
H 5.6363929973 -2.2296767392 3.5993808411
H 3.9523550846 -2.5803943668 3.9772779888
H 5.1919633415 -2.4165288948 1.1703288569
H 4.7091930717 -3.8871577637 2.0036611535
H 3.0118926685 -3.2280811708 0.3160450017
H 2.3226991727 -3.2059547761 1.9378409206
H 1.5984501507 -1.1985562125 0.6425715233
H 3.2823874058 -0.7441214190 0.3544230141
