# Supplementary material for: Predicting electronic structure properties of transition metal complexes with neural networks
Source: Chem Sci. 2017 May 17;8(7):5137–52. doi: 10.1039/c7sc01247k (PMC6100542; doi:10.1039/c7sc01247k)
Supplement: Supplementary file 2 [file SC-008-C7SC01247K-s002.zip › geometries/csd_optimized_geos/test_9_20_LS.xyz]

109
# extracted from Terachem optimization
Fe 2.3807947133 2.3732463281 2.0204623726
S 1.9024765050 4.7595197474 1.7938851828
S 2.5768959248 -0.0171167895 2.5177049834
N 2.3668892856 2.6805212120 4.0273369383
N 0.3699480816 2.1006378312 2.0325908480
N 2.3975477761 2.0581655621 0.0178997817
N 4.3869627983 2.6658039990 2.0075351681
C 3.4513588236 2.8749183563 4.8516313108
C 1.2762755848 2.6146727853 4.8580613994
C -0.4661530181 2.2293833179 3.1137375253
C -0.4514792181 1.8969270209 0.9477848515
C 1.3252328368 1.7792043987 -0.7958181300
C 3.5011646176 2.0417958996 -0.8029364544
C 5.2170421361 2.6340273774 0.9109830371
C 5.2014791579 2.9393754168 3.0809118318
C 3.0354491225 2.8865805220 6.2343203166
C 1.6861677485 2.7284949079 6.2380594794
C -1.8456754119 2.1422348595 2.6967922499
C -1.8369839214 1.9355648718 1.3539100848
C 1.7664345120 1.5575073008 -2.1521676698
C 3.1135231679 1.7384475057 -2.1606137446
C 6.5797736626 2.9077094934 1.3030466345
C 6.5659779257 3.1168226180 2.6457714570
C -0.0622764272 2.4403371386 4.4490914412
C -0.0235214313 1.7125192281 -0.3828246018
C 4.8250172858 2.3217840509 -0.4067038311
C 4.7868224637 3.0241393811 4.4278025169
C -1.1214275319 2.4818108575 5.4993641998
C -1.3434970598 3.6520899110 6.2454471816
C -2.3383720091 3.6902692311 7.2219212562
C -3.1122606109 2.5569667482 7.4806060756
C -2.8933911843 1.3862177788 6.7513664709
C -1.9121859396 1.3500321382 5.7611711041
C -1.0636671079 1.4422612252 -1.4181564180
C -1.8658323484 0.2909514410 -1.3388567686
C -2.8369843591 0.0349643185 -2.3063938029
C -3.0348543490 0.9328682689 -3.3573661022
C -2.2503095605 2.0849520859 -3.4415283076
C -1.2667260536 2.3343056352 -2.4853311522
C 5.8890801885 2.2740118588 -1.4549065008
C 6.2219776265 1.0590027378 -2.0756119568
C 7.2238307091 1.0089985363 -3.0445139633
C 7.8977190322 2.1733071426 -3.4180074600
C 7.5688480493 3.3879588055 -2.8133901438
C 6.5766498127 3.4380769105 -1.8343906574
C 5.8288196022 3.2692837073 5.4691925849
C 5.8013203663 4.4353646457 6.2526028471
C 6.7786802154 4.6622323535 7.2213473659
C 7.7887062002 3.7220814216 7.4349334197
C 7.8208650533 2.5549521190 6.6689194185
C 6.8539432019 2.3331060970 5.6888574967
C 1.2534026330 5.2109450250 0.1327416636
C 1.1072659579 6.7301809847 -0.0146847008
C 2.4413377901 7.4786134950 0.1175006599
C 3.1253764487 7.2461110074 1.4733098926
C 3.4377901723 5.7696403975 1.7390447167
C 4.2549561138 -0.4689784878 3.1199493351
C 4.4145532041 -1.9872996273 3.2559638742
C 4.2461658935 -2.7328463021 1.9240071165
C 2.8645892995 -2.5109250670 1.2892416714
C 2.5778853762 -1.0365311607 0.9858959341
H 3.6934200517 2.9854367805 7.0840824786
H 1.0282436376 2.6742699318 7.0918469918
H -2.7019593238 2.2481371578 3.3454207282
H -2.6853139930 1.8403026689 0.6935311781
H 1.1290229082 1.2995318644 -2.9842669853
H 3.7836684892 1.6741037045 -3.0042544107
H 7.4301677127 2.9335347727 0.6390108916
H 7.3994645284 3.3638493214 3.2854738914
H -0.7463399208 4.5371444498 6.0456940084
H -2.5085333201 4.6062452940 7.7805296577
H -3.8819451228 2.5854752238 8.2466203256
H -3.4854106816 0.4981175071 6.9534445795
H -1.7413584932 0.4359241047 5.1997626219
H -1.7161717808 -0.4110729724 -0.5230473905
H -3.4392951080 -0.8666028482 -2.2379498316
H -3.7960996942 0.7363981329 -4.1065219820
H -2.4046351834 2.7923383631 -4.2511680649
H -0.6609765833 3.2333497018 -2.5551376910
H 5.7004265121 0.1506447672 -1.7867408607
H 7.4777373307 0.0594725035 -3.5065928648
H 8.6750952819 2.1342562921 -4.1751999952
H 8.0844206882 4.2985016866 -3.1042487708
H 6.3234799110 4.3851455939 -1.3661419653
H 5.0186733460 5.1714244825 6.0919848497
H 6.7498213551 5.5749390200 7.8093521326
H 8.5470237860 3.8975902200 8.1925424842
H 8.5989396924 1.8148314339 6.8337051796
H 6.8837736827 1.4220010689 5.0975729414
H 1.9242945463 4.8000077866 -0.6290878008
H 0.2865161878 4.7088451972 0.0471500942
H 0.6630591342 6.9337499606 -0.9977292516
H 0.3968780006 7.0996402188 0.7358639450
H 2.2712991217 8.5516369069 -0.0256628097
H 3.1169354163 7.1590635902 -0.6892810867
H 2.4917304098 7.6339645699 2.2813988645
H 4.0695482417 7.8045340541 1.5139143563
H 3.9221109100 5.6251248320 2.7078137314
H 4.0992402471 5.3614512020 0.9679680424
H 4.3643417563 0.0297431058 4.0861434157
H 4.9968895689 -0.0521059140 2.4314215922
H 5.4115487197 -2.1863580230 3.6702614103
H 3.6875107065 -2.3647527105 3.9862477592
H 5.0265383056 -2.4038823949 1.2217609980
H 4.4056338465 -3.8053296289 2.0850348722
H 2.7924293526 -3.0713969599 0.3480707719
H 2.0848733446 -2.9043988616 1.9538304488
H 1.5893947952 -0.8990503507 0.5413207476
H 3.3186164769 -0.6249182059 0.2931553673
