# Supplementary material for: Predicting electronic structure properties of transition metal complexes with neural networks
Source: Chem Sci. 2017 May 17;8(7):5137–52. doi: 10.1039/c7sc01247k (PMC6100542; doi:10.1039/c7sc01247k)
Supplement: Supplementary file 2 [file SC-008-C7SC01247K-s002.zip › geometries/optmized_geos/10_cr_2_5_ax_nh3_eq_nh3_00.xyz]

25
# extracted from Terachem optimization
Cr -0.0021940420 0.0134076070 -0.0044414833
N -0.3388083549 2.5894696588 0.3000887917
H -1.3359182176 2.8529504058 0.3041445923
H 0.0148935417 2.9519664924 1.1983171367
H 0.0811064230 3.2154262990 -0.4041240782
N 2.1748114419 0.2879663834 -0.2624068909
H 2.4587025562 1.2656394010 -0.0986924741
H 2.7706821422 -0.2816812161 0.3566739127
H 2.5036506207 0.0742861859 -1.2155386356
N 0.3019252879 -2.5955975723 -0.2678344969
H 1.2842543164 -2.9002570231 -0.1879715865
H -0.2021718431 -3.2075730266 0.3927226159
H 0.0133008977 -2.9454619165 -1.1941739900
N -2.1819711144 -0.2788168494 0.2486050607
H -2.4455063176 -1.2641594402 0.0972732679
H -2.5237876935 -0.0583643562 1.1958729191
H -2.7880786982 0.2687640048 -0.3807987005
N 0.3180703043 -0.2277006612 2.1675928491
H -0.4424261734 0.1261583818 2.7668241362
H 0.4243398486 -1.2216954377 2.4195546297
H 1.1667525224 0.2362007692 2.5245275953
N -0.2678588502 0.2362073664 -2.1848396703
H -1.2425056038 0.0952886760 -2.4893112119
H -0.0256165178 1.1814101557 -2.5177138834
H 0.2843551753 -0.4138376745 -2.7643481234
