# Supplementary material for: Predicting electronic structure properties of transition metal complexes with neural networks
Source: Chem Sci. 2017 May 17;8(7):5137–52. doi: 10.1039/c7sc01247k (PMC6100542; doi:10.1039/c7sc01247k)
Supplement: Supplementary file 2 [file SC-008-C7SC01247K-s002.zip › geometries/optmized_geos/10_cr_2_5_ax_nh3_eq_nh3_05.xyz]

25
# extracted from Terachem optimization
Cr -0.0026205002 0.0119527750 -0.0028343287
N -0.3365667469 2.5672757255 0.2971437735
H -1.3310614404 2.8312814380 0.2992257312
H 0.0175475630 2.9319076110 1.1916869053
H 0.0844036717 3.1857662690 -0.4093721395
N 2.1758993539 0.2871705182 -0.2632426400
H 2.4607919058 1.2636885885 -0.1073099985
H 2.7703095663 -0.2755652803 0.3601478885
H 2.5066011969 0.0657148326 -1.2117890920
N 0.2994137728 -2.5707773731 -0.2709821304
H 1.2785967787 -2.8755337166 -0.1832946303
H -0.2102231568 -3.1784737746 0.3853223521
H 0.0172932487 -2.9184109523 -1.1975982841
N -2.1835150118 -0.2825393706 0.2532464049
H -2.4453952961 -1.2681416849 0.1157515162
H -2.5280720919 -0.0486173351 1.1938733205
H -2.7876025624 0.2527253249 -0.3849775465
N 0.3190639679 -0.2258996739 2.1696276319
H -0.4435112810 0.1226881820 2.7656476389
H 0.4328519429 -1.2157658354 2.4259377353
H 1.1617477981 0.2450721441 2.5255508568
N -0.2699816764 0.2353887829 -2.1838537396
H -1.2426331808 0.0988519526 -2.4897503039
H -0.0226160910 1.1766154893 -2.5178106627
H 0.2792800159 -0.4163778911 -2.7603439691
