# Supplementary material for: Predicting electronic structure properties of transition metal complexes with neural networks
Source: Chem Sci. 2017 May 17;8(7):5137–52. doi: 10.1039/c7sc01247k (PMC6100542; doi:10.1039/c7sc01247k)
Supplement: Supplementary file 2 [file SC-008-C7SC01247K-s002.zip › geometries/optmized_geos/10_cr_2_5_ax_nh3_eq_nh3_10.xyz]

25
# extracted from Terachem optimization
Cr -0.0025412662 0.0120179007 -0.0027793899
N -0.3367322047 2.5682548867 0.2973031815
H -1.3295535695 2.8309000970 0.2991424288
H 0.0170484549 2.9314682911 1.1902900542
H 0.0837431814 3.1848887435 -0.4083145398
N 2.1766736540 0.2874237179 -0.2635023927
H 2.4608607784 1.2621601895 -0.1076853154
H 2.7694253937 -0.2744749774 0.3591341232
H 2.5064430956 0.0660252037 -1.2102916966
N 0.2995333621 -2.5717900063 -0.2712140762
H 1.2771099502 -2.8750661091 -0.1833157694
H -0.2094904064 -3.1776309330 0.3842055170
H 0.0177502604 -2.9178608072 -1.1962803915
N -2.1843025162 -0.2828598387 0.2535043965
H -2.4454660441 -1.2667064087 0.1162104082
H -2.5278559138 -0.0489458375 1.1923947213
H -2.7866909533 0.2515510369 -0.3839544886
N 0.3191444448 -0.2260272355 2.1704280891
H -0.4422845384 0.1219782755 2.7649872388
H 0.4328218603 -1.2141873866 2.4259902943
H 1.1603525358 0.2443525770 2.5250812489
N -0.2701981854 0.2355663326 -2.1846167996
H -1.2411641754 0.0991127181 -2.4894805852
H -0.0229443998 1.1750852970 -2.5176488496
H 0.2783189516 -0.4152389808 -2.7595851172
