# Supplementary material for: Predicting electronic structure properties of transition metal complexes with neural networks
Source: Chem Sci. 2017 May 17;8(7):5137–52. doi: 10.1039/c7sc01247k (PMC6100542; doi:10.1039/c7sc01247k)
Supplement: Supplementary file 2 [file SC-008-C7SC01247K-s002.zip › geometries/optmized_geos/10_cr_2_5_ax_nh3_eq_nh3_15.xyz]

25
# extracted from Terachem optimization
Cr -0.0028534377 0.0102872816 -0.0023992228
N -0.3315698690 2.5332876126 0.2888758224
H -1.3219880189 2.7964678120 0.2897387760
H 0.0241024204 2.8967650499 1.1784498213
H 0.0903232842 3.1418734073 -0.4196225036
N 2.1782814633 0.2859033196 -0.2647384842
H 2.4627391514 1.2591804385 -0.1137968802
H 2.7690468906 -0.2715689024 0.3605137671
H 2.5082521522 0.0595775627 -1.2082012001
N 0.2956820887 -2.5365111309 -0.2700625789
H 1.2697279012 -2.8404047206 -0.1716085945
H -0.2214865480 -3.1346416697 0.3825046418
H 0.0213593007 -2.8821508745 -1.1951181845
N -2.1860160394 -0.2864392864 0.2592986179
H -2.4449015941 -1.2702688984 0.1330178480
H -2.5290745767 -0.0430874836 1.1938144495
H -2.7888236831 0.2378760378 -0.3828932713
N 0.3202831751 -0.2240621755 2.1760338866
H -0.4438538548 0.1195080574 2.7662819050
H 0.4402036966 -1.2081320522 2.4363475957
H 1.1553728737 0.2525972599 2.5313111873
N -0.2729161601 0.2373267404 -2.1888598964
H -1.2422880496 0.1055847073 -2.4945064983
H -0.0218972915 1.1740962527 -2.5205634486
H 0.2722964848 -0.4130676054 -2.7638152565
