# Supplementary material for: Predicting electronic structure properties of transition metal complexes with neural networks
Source: Chem Sci. 2017 May 17;8(7):5137–52. doi: 10.1039/c7sc01247k (PMC6100542; doi:10.1039/c7sc01247k)
Supplement: Supplementary file 2 [file SC-008-C7SC01247K-s002.zip › geometries/optmized_geos/10_cr_2_5_ax_nh3_eq_nh3_20.xyz]

25
# extracted from Terachem optimization
Cr -0.0028420223 0.0102549056 -0.0023844807
N -0.3317470679 2.5341842099 0.2889139280
H -1.3206971085 2.7956745391 0.2895904640
H 0.0237988222 2.8957897450 1.1771869707
H 0.0899025919 3.1405345304 -0.4189225032
N 2.1795826971 0.2859123461 -0.2650189251
H 2.4625202965 1.2581225911 -0.1140325649
H 2.7681100294 -0.2707893133 0.3597271466
H 2.5078749415 0.0598046418 -1.2070093633
N 0.2959420669 -2.5374287501 -0.2702719571
H 1.2683887332 -2.8395725442 -0.1715614249
H -0.2210757256 -3.1333017622 0.3817454668
H 0.0217612992 -2.8812569775 -1.1939579789
N -2.1872408315 -0.2868243202 0.2596469430
H -2.4446043187 -1.2691012126 0.1334011625
H -2.5286321976 -0.0433257064 1.1927059231
H -2.7879952282 0.2370579252 -0.3821123929
N 0.3204975999 -0.2240119161 2.1773760719
H -0.4429651506 0.1190451822 2.7655529386
H 0.4401666221 -1.2070065640 2.4361790529
H 1.1542443939 0.2520894630 2.5308947898
N -0.2733861421 0.2374934400 -2.1901358043
H -1.2410778653 0.1058447737 -2.4941893740
H -0.0221275342 1.1730471832 -2.5202011032
H 0.2716028589 -0.4122396710 -2.7631206855
