# Supplementary material for: Predicting electronic structure properties of transition metal complexes with neural networks
Source: Chem Sci. 2017 May 17;8(7):5137–52. doi: 10.1039/c7sc01247k (PMC6100542; doi:10.1039/c7sc01247k)
Supplement: Supplementary file 2 [file SC-008-C7SC01247K-s002.zip › geometries/optmized_geos/10_cr_2_5_ax_nh3_eq_nh3_25.xyz]

25
# extracted from Terachem optimization
Cr -0.0027571559 0.0104498014 -0.0025039522
N -0.3312060315 2.5311291835 0.2876158917
H -1.3183060509 2.7922598711 0.2884044395
H 0.0241189848 2.8918340321 1.1742030583
H 0.0895431775 3.1365648353 -0.4189716849
N 2.1788155600 0.2865196786 -0.2655667255
H 2.4627758263 1.2561285467 -0.1150107355
H 2.7656098149 -0.2695424017 0.3587834821
H 2.5077858949 0.0596776442 -1.2053975987
N 0.2956706449 -2.5346959593 -0.2702121046
H 1.2662350871 -2.8366520766 -0.1700300909
H -0.2213633310 -3.1286610259 0.3803777038
H 0.0227287533 -2.8781705316 -1.1923786861
N -2.1864933898 -0.2878164459 0.2604948390
H -2.4447617946 -1.2682544336 0.1356020803
H -2.5276154720 -0.0432848944 1.1914796396
H -2.7859020102 0.2344333016 -0.3807245878
N 0.3204659318 -0.2237530528 2.1772555007
H -0.4417763842 0.1180216425 2.7647100238
H 0.4405532520 -1.2043006227 2.4362239597
H 1.1522548689 0.2520442605 2.5311219559
N -0.2737755221 0.2380263555 -2.1898104238
H -1.2398357725 0.1070296686 -2.4942510281
H -0.0225592710 1.1714385463 -2.5194550604
H 0.2697961407 -0.4104291614 -2.7619576002
