# Supplementary material for: Predicting electronic structure properties of transition metal complexes with neural networks
Source: Chem Sci. 2017 May 17;8(7):5137–52. doi: 10.1039/c7sc01247k (PMC6100542; doi:10.1039/c7sc01247k)
Supplement: Supplementary file 2 [file SC-008-C7SC01247K-s002.zip › geometries/optmized_geos/10_cr_2_5_ax_nh3_eq_nh3_30.xyz]

25
# extracted from Terachem optimization
Cr -0.0027087538 0.0104258582 -0.0024575412
N -0.3309155891 2.5304172279 0.2868200843
H -1.3164058680 2.7907900552 0.2878280866
H 0.0240089432 2.8902827426 1.1718847309
H 0.0888702101 3.1353291188 -0.4182359765
N 2.1786927857 0.2866483790 -0.2660452616
H 2.4629393711 1.2544607653 -0.1155202535
H 2.7638858731 -0.2682422770 0.3577283623
H 2.5075754902 0.0597572727 -1.2038241648
N 0.2955854708 -2.5341618779 -0.2701495285
H 1.2642588995 -2.8355907780 -0.1695595073
H -0.2211340418 -3.1269658680 0.3790434584
H 0.0238425364 -2.8772451636 -1.1907733142
N -2.1861041577 -0.2884570068 0.2610031432
H -2.4451519816 -1.2668711066 0.1369030507
H -2.5268288373 -0.0435166071 1.1899462733
H -2.7847775570 0.2322327069 -0.3793684608
N 0.3205564706 -0.2231551010 2.1774897821
H -0.4404328097 0.1172084034 2.7641537666
H 0.4408166003 -1.2021023717 2.4358992913
H 1.1505684309 0.2514342890 2.5315855451
N -0.2743436335 0.2382992090 -2.1897011584
H -1.2384084873 0.1077046187 -2.4940895600
H -0.0226982941 1.1698296546 -2.5191318922
H 0.2683106904 -0.4085153860 -2.7614266462
