# Supplementary material for: Predicting electronic structure properties of transition metal complexes with neural networks
Source: Chem Sci. 2017 May 17;8(7):5137–52. doi: 10.1039/c7sc01247k (PMC6100542; doi:10.1039/c7sc01247k)
Supplement: Supplementary file 2 [file SC-008-C7SC01247K-s002.zip › geometries/optmized_geos/100_mn_3_5_ax_co_eq_nh3_00.xyz]

21
# extracted from Terachem optimization
Mn 0.0000457702 0.0000072021 -0.0014877265
C 0.0013675508 -0.0135535418 2.6101088975
O 0.0028186599 -0.0194727653 3.7467638988
C -0.0016933793 0.0133307593 -2.6103183297
O -0.0035136226 0.0189244206 -3.7469988944
N -0.2078583613 2.1023570491 0.0144839818
H -1.1961436003 2.4169258291 0.0270502034
H 0.2246238342 2.5537270433 0.8437833108
H 0.2081934367 2.5667498221 -0.8161453370
N 2.1021601412 0.2079975658 -0.0045181728
H 2.4165499131 1.1962754927 -0.0236323318
H 2.5598874787 -0.2003123461 0.8335350846
H 2.5601330610 -0.2319539887 -0.8262088583
N 0.2079872716 -2.1023597432 -0.0034696035
H 1.1962803759 -2.4170089915 0.0092620459
H -0.2271546060 -2.5613868392 0.8201431748
H -0.2052778057 -2.5590551137 -0.8397585909
N -2.1020645286 -0.2078635166 -0.0069346093
H -2.4165513154 -1.1960586666 -0.0258304696
H -2.5613003683 0.2011191819 0.8299731720
H -2.5584900750 0.2316119725 -0.8298017669
