# Supplementary material for: Predicting electronic structure properties of transition metal complexes with neural networks
Source: Chem Sci. 2017 May 17;8(7):5137–52. doi: 10.1039/c7sc01247k (PMC6100542; doi:10.1039/c7sc01247k)
Supplement: Supplementary file 2 [file SC-008-C7SC01247K-s002.zip › geometries/optmized_geos/100_mn_3_5_ax_co_eq_nh3_05.xyz]

21
# extracted from Terachem optimization
Mn 0.0000557745 0.0000135511 -0.0014287578
C 0.0016741487 -0.0136246213 2.6075814693
O 0.0035259040 -0.0198412177 3.7410523041
C -0.0020541945 0.0133409924 -2.6076549712
O -0.0043324979 0.0191852558 -3.7410935404
N -0.2060803768 2.0968389718 0.0143924414
H -1.1916661323 2.4126626832 0.0273424228
H 0.2265924323 2.5473751602 0.8417578924
H 0.2095378481 2.5603227087 -0.8145970389
N 2.0970149571 0.2063229489 -0.0045467594
H 2.4128302474 1.1917906941 -0.0247093494
H 2.5539679425 -0.2009687506 0.8322208430
H 2.5542881653 -0.2343979917 -0.8239120607
N 0.2062557051 -2.0968317676 -0.0029732527
H 1.1918236927 -2.4127246441 0.0093271384
H -0.2283113253 -2.5546870582 0.8193381957
H -0.2074063770 -2.5529802970 -0.8370233386
N -2.0969036367 -0.2061158409 -0.0074625873
H -2.4128325457 -1.1915919787 -0.0268899753
H -2.5556820563 0.2023497102 0.8277291686
H -2.5522978310 0.2335623293 -0.8284512230
