# Supplementary material for: Predicting electronic structure properties of transition metal complexes with neural networks
Source: Chem Sci. 2017 May 17;8(7):5137–52. doi: 10.1039/c7sc01247k (PMC6100542; doi:10.1039/c7sc01247k)
Supplement: Supplementary file 2 [file SC-008-C7SC01247K-s002.zip › geometries/optmized_geos/100_mn_3_5_ax_co_eq_nh3_10.xyz]

21
# extracted from Terachem optimization
Mn 0.0000633906 0.0000148342 -0.0014028961
C 0.0019856030 -0.0137106150 2.6043490608
O 0.0042367913 -0.0202601612 3.7346956032
C -0.0024092151 0.0133711322 -2.6039914906
O -0.0051587453 0.0195050228 -3.7345224787
N -0.2046171486 2.0902604778 0.0143383316
H -1.1880876780 2.4062894778 0.0275342361
H 0.2280841383 2.5390644318 0.8401779140
H 0.2106127663 2.5519843666 -0.8133810799
N 2.0903334034 0.2048724463 -0.0045526409
H 2.4063131696 1.1882426543 -0.0256355049
H 2.5454753502 -0.2014636845 0.8312490607
H 2.5458651675 -0.2364511763 -0.8220870411
N 0.2048140307 -2.0902422718 -0.0025473754
H 1.1882802943 -2.4063350670 0.0093031377
H -0.2290852799 -2.5460085349 0.8188184977
H -0.2091529958 -2.5450152099 -0.8347649691
N -2.0902237455 -0.2046429002 -0.0079693013
H -2.4062991629 -1.1880103710 -0.0278806321
H -2.5475058229 0.2033611071 0.8258294758
H -2.5435244874 0.2351748911 -0.8275608671
