# Supplementary material for: Predicting electronic structure properties of transition metal complexes with neural networks
Source: Chem Sci. 2017 May 17;8(7):5137–52. doi: 10.1039/c7sc01247k (PMC6100542; doi:10.1039/c7sc01247k)
Supplement: Supplementary file 2 [file SC-008-C7SC01247K-s002.zip › geometries/optmized_geos/100_mn_3_5_ax_co_eq_nh3_15.xyz]

21
# extracted from Terachem optimization
Mn 0.0000628138 0.0000238656 -0.0013768029
C 0.0020708241 -0.0137414632 2.6048394456
O 0.0044325284 -0.0203776366 3.7323150975
C -0.0025072683 0.0133880967 -2.6044755658
O -0.0053849586 0.0195962222 -3.7319392047
N -0.2042784370 2.0877930437 0.0143104983
H -1.1854924895 2.4054051530 0.0275615615
H 0.2274027921 2.5375046349 0.8379287424
H 0.2098743223 2.5503877842 -0.8111509544
N 2.0879172093 0.2045619290 -0.0045675170
H 2.4055471197 1.1856387201 -0.0258354881
H 2.5439691686 -0.2005762148 0.8290955375
H 2.5443919079 -0.2358655677 -0.8197585590
N 0.2044500653 -2.0877799552 -0.0024506367
H 1.1857179929 -2.4054508935 0.0092664919
H -0.2282099805 -2.5443081473 0.8168170444
H -0.2085884726 -2.5435521367 -0.8322795081
N -2.0877881933 -0.2043531688 -0.0081264218
H -2.4055328112 -1.1853900572 -0.0281118526
H -2.5460941058 0.2026110915 0.8234352577
H -2.5419602033 0.2344855500 -0.8254981231
