# Supplementary material for: Predicting electronic structure properties of transition metal complexes with neural networks
Source: Chem Sci. 2017 May 17;8(7):5137–52. doi: 10.1039/c7sc01247k (PMC6100542; doi:10.1039/c7sc01247k)
Supplement: Supplementary file 2 [file SC-008-C7SC01247K-s002.zip › geometries/optmized_geos/100_mn_3_5_ax_co_eq_nh3_20.xyz]

21
# extracted from Terachem optimization
Mn 0.0000725543 0.0000221453 -0.0016012021
C 0.0024776700 -0.0140574765 2.6020264716
O 0.0052399461 -0.0208139542 3.7266199300
C -0.0029630652 0.0136332443 -2.6006310659
O -0.0063180999 0.0199340905 -3.7252999316
N -0.2034825898 2.0808742507 0.0141641454
H -1.1827316002 2.3985623190 0.0276451931
H 0.2283024452 2.5286681506 0.8365978849
H 0.2104656515 2.5420086894 -0.8101101018
N 2.0808746401 0.2037255803 -0.0046984378
H 2.3984007018 1.1828683578 -0.0267329091
H 2.5349546361 -0.2006295047 0.8282426587
H 2.5358668876 -0.2373080033 -0.8181955242
N 0.2037196941 -2.0808563410 -0.0019945736
H 1.1829833780 -2.3986018310 0.0091916633
H -0.2283611183 -2.5353769827 0.8165736413
H -0.2098680829 -2.5352709668 -0.8301792778
N -2.0807541987 -0.2034550088 -0.0088880988
H -2.3983838924 -1.1826036368 -0.0292019120
H -2.5374221356 0.2031960877 0.8214955805
H -2.5330735515 0.2354816380 -0.8250250895
