# Supplementary material for: Predicting electronic structure properties of transition metal complexes with neural networks
Source: Chem Sci. 2017 May 17;8(7):5137–52. doi: 10.1039/c7sc01247k (PMC6100542; doi:10.1039/c7sc01247k)
Supplement: Supplementary file 2 [file SC-008-C7SC01247K-s002.zip › geometries/optmized_geos/100_mn_3_5_ax_co_eq_nh3_25.xyz]

21
# extracted from Terachem optimization
Mn 0.0000772582 0.0000322014 -0.0017159450
C 0.0026438944 -0.0142713148 2.6021456357
O 0.0054945797 -0.0209079518 3.7241028112
C -0.0031457404 0.0138166086 -2.6003565139
O -0.0066141215 0.0199988040 -3.7222525272
N -0.2033959922 2.0777775429 0.0140413209
H -1.1803882454 2.3966879286 0.0276271413
H 0.2276883513 2.5256815916 0.8345587974
H 0.2097671940 2.5393629365 -0.8081501234
N 2.0778338453 0.2035844054 -0.0047745314
H 2.3964569628 1.1804970534 -0.0269806575
H 2.5321078985 -0.1998207062 0.8263129735
H 2.5333166157 -0.2368250863 -0.8161160920
N 0.2036502343 -2.0777636022 -0.0017884490
H 1.1806524197 -2.3967373477 0.0091680966
H -0.2274671823 -2.5325548148 0.8149107616
H -0.2094201970 -2.5324551790 -0.8278683412
N -2.0777088823 -0.2033052473 -0.0092167192
H -2.3964393157 -1.1802138750 -0.0295395272
H -2.5346613451 0.2025591427 0.8192016971
H -2.5304483576 0.2348577611 -0.8233107725
