# Supplementary material for: Predicting electronic structure properties of transition metal complexes with neural networks
Source: Chem Sci. 2017 May 17;8(7):5137–52. doi: 10.1039/c7sc01247k (PMC6100542; doi:10.1039/c7sc01247k)
Supplement: Supplementary file 2 [file SC-008-C7SC01247K-s002.zip › geometries/optmized_geos/100_mn_3_5_ax_co_eq_nh3_30.xyz]

21
# extracted from Terachem optimization
Mn 0.0000861298 -0.0000656520 -0.0017777438
C 0.0028525234 -0.0146483381 2.6028910314
O 0.0057355001 -0.0209290685 3.7222791629
C -0.0033702626 0.0141601909 -2.6005214634
O -0.0068973056 0.0199924887 -3.7198391006
N -0.2033780080 2.0756727812 0.0138123254
H -1.1782067281 2.3959290454 0.0275527974
H 0.2268764662 2.5235507115 0.8326300382
H 0.2087868464 2.5379645578 -0.8062944898
N 2.0757237147 0.2034161340 -0.0048798804
H 2.3954180725 1.1782056706 -0.0272626675
H 2.5303167146 -0.1988614641 0.8243800001
H 2.5320554881 -0.2360877693 -0.8140819799
N 0.2036945971 -2.0755946474 -0.0014550863
H 1.1784768502 -2.3960014548 0.0091560780
H -0.2263271728 -2.5309588937 0.8132995914
H -0.2087546435 -2.5304956860 -0.8255448627
N -2.0756427559 -0.2031251855 -0.0096622472
H -2.3953618700 -1.1779138158 -0.0299154422
H -2.5329120535 0.2017827005 0.8169417300
H -2.5291722290 0.2340085483 -0.8217087448
