# Supplementary material for: Predicting electronic structure properties of transition metal complexes with neural networks
Source: Chem Sci. 2017 May 17;8(7):5137–52. doi: 10.1039/c7sc01247k (PMC6100542; doi:10.1039/c7sc01247k)
Supplement: Supplementary file 2 [file SC-008-C7SC01247K-s002.zip › geometries/optmized_geos/101_mn_3_3_ax_scn_eq_nh3_00.xyz]

23
# extracted from Terachem optimization
Mn 0.0002463801 -0.0002449870 0.0001607565
S -0.4364199409 -0.4436980024 2.3295567278
C 0.6080434240 0.7366892764 2.9454360838
N 1.3706871266 1.6035759928 3.2158716650
S 0.4374798655 0.4439081790 -2.3288662417
C -0.6092462978 -0.7339145622 -2.9460341138
N -1.3733473716 -1.5989721831 -3.2175394400
N -0.1577363931 2.0555252780 0.3618121196
H -1.1198905561 2.3380511140 0.5977053535
H 0.4174396799 2.3307789852 1.1777338429
H 0.1303164896 2.6277497578 -0.4442890169
N 2.0501382058 0.0495772399 0.4146912435
H 2.3088556875 0.8360879755 1.0326436278
H 2.3767193374 -0.7917124113 0.9131923867
H 2.6032708788 0.1323147176 -0.4504276639
N 0.1581679609 -2.0558771630 -0.3625092595
H 1.1207607637 -2.3385331849 -0.5964165435
H -0.1322818062 -2.6293043862 0.4418765665
H -0.4151400663 -2.3295912955 -1.1802772808
N -2.0498299105 -0.0509050028 -0.4135509700
H -2.3084208240 -0.8369799122 -1.0321146817
H -2.6019281538 -0.1351131681 0.4520822709
H -2.3778844729 0.7905889156 -0.9107384114
