# Supplementary material for: Predicting electronic structure properties of transition metal complexes with neural networks
Source: Chem Sci. 2017 May 17;8(7):5137–52. doi: 10.1039/c7sc01247k (PMC6100542; doi:10.1039/c7sc01247k)
Supplement: Supplementary file 2 [file SC-008-C7SC01247K-s002.zip › geometries/optmized_geos/101_mn_3_3_ax_scn_eq_nh3_05.xyz]

23
# extracted from Terachem optimization
Mn 0.0002408282 -0.0002563012 0.0001653591
S -0.4363067825 -0.4433575470 2.3319177829
C 0.6082063641 0.7365480183 2.9431210700
N 1.3682909436 1.6001137082 3.2151094415
S 0.4373891074 0.4435968868 -2.3311891000
C -0.6094419569 -0.7336370236 -2.9437548166
N -1.3710391808 -1.5953604169 -3.2169116531
N -0.1576439811 2.0541630145 0.3620005165
H -1.1172917668 2.3375927567 0.5975790710
H 0.4165556742 2.3313126784 1.1748208780
H 0.1293147062 2.6259860737 -0.4421897466
N 2.0489799750 0.0497039809 0.4148634456
H 2.3093054287 0.8344730813 1.0304568515
H 2.3757016780 -0.7896845888 0.9119583246
H 2.6019181071 0.1313597692 -0.4480675248
N 0.1581064733 -2.0545185758 -0.3627157969
H 1.1182277631 -2.3380448215 -0.5962356576
H -0.1313064750 -2.6275854662 0.4397066200
H -0.4141474642 -2.3301151870 -1.1774577523
N -2.0486936314 -0.0510939463 -0.4136727823
H -2.3088726391 -0.8354067913 -1.0299029344
H -2.6005463442 -0.1342952907 0.4497883663
H -2.3769468200 0.7885071600 -0.9093909440
