# Supplementary material for: Predicting electronic structure properties of transition metal complexes with neural networks
Source: Chem Sci. 2017 May 17;8(7):5137–52. doi: 10.1039/c7sc01247k (PMC6100542; doi:10.1039/c7sc01247k)
Supplement: Supplementary file 2 [file SC-008-C7SC01247K-s002.zip › geometries/optmized_geos/101_mn_3_3_ax_scn_eq_nh3_10.xyz]

23
# extracted from Terachem optimization
Mn 0.0001473194 -0.0002758417 0.0002092409
S -0.4418519158 -0.4487921096 2.3325019563
C 0.6040175761 0.7300799356 2.9392294336
N 1.3630847904 1.5906127780 3.2073064095
S 0.4428597177 0.4490697029 -2.3314102425
C -0.6056251054 -0.7262432473 -2.9404127013
N -1.3664976609 -1.5845137526 -3.2108944152
N -0.1563563832 2.0494855487 0.3619483760
H -1.1137424960 2.3324983824 0.5987643156
H 0.4191553977 2.3307741587 1.1698004279
H 0.1274594607 2.6164493885 -0.4443933828
N 2.0441363554 0.0498853751 0.4140580962
H 2.3081192445 0.8338625863 1.0258037571
H 2.3668598989 -0.7882272848 0.9117411489
H 2.5948411679 0.1273272210 -0.4484692900
N 0.1571663329 -2.0498221905 -0.3626984419
H 1.1153892088 -2.3322722831 -0.5967228447
H -0.1294114550 -2.6183655956 0.4415554646
H -0.4155976075 -2.3297251883 -1.1729855777
N -2.0440723016 -0.0517607168 -0.4124577138
H -2.3077090572 -0.8352143065 -1.0250271806
H -2.5932971596 -0.1314190306 0.4508071217
H -2.3690753411 0.7865876376 -0.9082549513
