# Supplementary material for: Predicting electronic structure properties of transition metal complexes with neural networks
Source: Chem Sci. 2017 May 17;8(7):5137–52. doi: 10.1039/c7sc01247k (PMC6100542; doi:10.1039/c7sc01247k)
Supplement: Supplementary file 2 [file SC-008-C7SC01247K-s002.zip › geometries/optmized_geos/101_mn_3_3_ax_scn_eq_nh3_15.xyz]

23
# extracted from Terachem optimization
Mn 0.0000976413 -0.0002718004 0.0002376469
S -0.4424340969 -0.4493141748 2.3339666844
C 0.6031792732 0.7287276986 2.9376935501
N 1.3603007362 1.5867736706 3.2052054060
S 0.4433809407 0.4495857642 -2.3327201857
C -0.6050435491 -0.7247470145 -2.9391196019
N -1.3638192361 -1.5801466583 -3.2094717727
N -0.1562099489 2.0481366487 0.3620717689
H -1.1113440573 2.3320708463 0.5984043877
H 0.4185764107 2.3306790622 1.1672805902
H 0.1263015798 2.6138502230 -0.4432807462
N 2.0428049748 0.0498061118 0.4140880173
H 2.3079863799 0.8322037966 1.0239284199
H 2.3654939330 -0.7866054584 0.9106255209
H 2.5926166928 0.1258679174 -0.4469178649
N 0.1571424689 -2.0484530488 -0.3627921250
H 1.1132458227 -2.3315610306 -0.5961121073
H -0.1281820530 -2.6158723460 0.4403738651
H -0.4146333846 -2.3297144500 -1.1705932650
N -2.0428212815 -0.0518118745 -0.4123786135
H -2.3075671227 -0.8336978956 -1.0230719637
H -2.5909759767 -0.1303096400 0.4494576854
H -2.3680961638 0.7848048187 -0.9068762882
