# Supplementary material for: Predicting electronic structure properties of transition metal complexes with neural networks
Source: Chem Sci. 2017 May 17;8(7):5137–52. doi: 10.1039/c7sc01247k (PMC6100542; doi:10.1039/c7sc01247k)
Supplement: Supplementary file 2 [file SC-008-C7SC01247K-s002.zip › geometries/optmized_geos/101_mn_3_3_ax_scn_eq_nh3_20.xyz]

23
# extracted from Terachem optimization
Mn -0.0000742165 -0.0003097632 0.0003179867
S -0.4448981913 -0.4535911037 2.3329276476
C 0.6005055770 0.7248911311 2.9330274344
N 1.3554317823 1.5806751428 3.1987489643
S 0.4460397189 0.4526886804 -2.3314125935
C -0.6026875168 -0.7206165634 -2.9356418807
N -1.3600573155 -1.5730065630 -3.2064078408
N -0.1544860047 2.0449691174 0.3617911665
H -1.1083823299 2.3263852318 0.5976435434
H 0.4196591921 2.3290187257 1.1643740374
H 0.1266764621 2.6083315155 -0.4435596118
N 2.0385674118 0.0504986590 0.4126597539
H 2.3048678000 0.8310032884 1.0210981933
H 2.3557202328 -0.7860633643 0.9082751805
H 2.5872520835 0.1244082743 -0.4472464972
N 0.1557930527 -2.0445921827 -0.3622720344
H 1.1112230122 -2.3239141308 -0.5941860769
H -0.1282027595 -2.6094820621 0.4409903270
H -0.4144511714 -2.3280324275 -1.1678155374
N -2.0389427775 -0.0534211418 -0.4103902862
H -2.3049891493 -0.8332150958 -1.0198760734
H -2.5857811963 -0.1301916146 0.4504482479
H -2.3587837088 0.7835674067 -0.9034950521
