# Supplementary material for: Predicting electronic structure properties of transition metal complexes with neural networks
Source: Chem Sci. 2017 May 17;8(7):5137–52. doi: 10.1039/c7sc01247k (PMC6100542; doi:10.1039/c7sc01247k)
Supplement: Supplementary file 2 [file SC-008-C7SC01247K-s002.zip › geometries/optmized_geos/101_mn_3_3_ax_scn_eq_nh3_25.xyz]

23
# extracted from Terachem optimization
Mn -0.0001283393 -0.0003372864 0.0003523510
S -0.4444444982 -0.4535043891 2.3329446695
C 0.6004408478 0.7245533851 2.9311630228
N 1.3531452503 1.5781668304 3.1971401185
S 0.4457310353 0.4521660604 -2.3314539698
C -0.6028515372 -0.7204376192 -2.9342693444
N -1.3579716033 -1.5700874002 -3.2057851373
N -0.1539669090 2.0434775445 0.3615344851
H -1.1059717463 2.3251710874 0.5971366459
H 0.4186434892 2.3288045056 1.1623628680
H 0.1264165791 2.6072494779 -0.4415399492
N 2.0368260713 0.0506461618 0.4121560313
H 2.3041759629 0.8292284853 1.0195475564
H 2.3534944230 -0.7845650372 0.9067744417
H 2.5858825132 0.1240124298 -0.4454082016
N 0.1553718031 -2.0428087952 -0.3619369516
H 1.1090825166 -2.3220297009 -0.5933216815
H -0.1278233613 -2.6079683494 0.4391360694
H -0.4131042446 -2.3277632616 -1.1657980840
N -2.0373190376 -0.0539209987 -0.4096804461
H -2.3045615925 -0.8316937898 -1.0181955806
H -2.5845748736 -0.1301987215 0.4487960537
H -2.3564927583 0.7818405435 -0.9016559690
