# Supplementary material for: Predicting electronic structure properties of transition metal complexes with neural networks
Source: Chem Sci. 2017 May 17;8(7):5137–52. doi: 10.1039/c7sc01247k (PMC6100542; doi:10.1039/c7sc01247k)
Supplement: Supplementary file 2 [file SC-008-C7SC01247K-s002.zip › geometries/optmized_geos/101_mn_3_3_ax_scn_eq_nh3_30.xyz]

23
# extracted from Terachem optimization
Mn -0.0001642759 -0.0004408582 0.0003271193
S -0.4436769031 -0.4534527828 2.3330982551
C 0.6006432649 0.7243264044 2.9298806257
N 1.3508655910 1.5760189639 3.1953441838
S 0.4453586396 0.4514266990 -2.3320572155
C -0.6032543771 -0.7202808695 -2.9334225935
N -1.3561330493 -1.5675935918 -3.2056522707
N -0.1537763164 2.0427174830 0.3616028327
H -1.1037847008 2.3244566471 0.5966223125
H 0.4176327920 2.3285237764 1.1605416177
H 0.1264147653 2.6072104991 -0.4391550781
N 2.0354501674 0.0504794723 0.4122111650
H 2.3034439183 0.8272384147 1.0183338748
H 2.3519509107 -0.7834559001 0.9054080862
H 2.5844151917 0.1234811622 -0.4435558231
N 0.1550915982 -2.0417008720 -0.3618146312
H 1.1073627087 -2.3201829592 -0.5923515806
H -0.1276525734 -2.6070650125 0.4372251330
H -0.4115802869 -2.3272621337 -1.1640512275
N -2.0361786800 -0.0543874430 -0.4092265152
H -2.3043452925 -0.8299921611 -1.0168265717
H -2.5835684508 -0.1303103936 0.4473215205
H -2.3545146508 0.7802466180 -0.8998042182
