# Supplementary material for: Predicting electronic structure properties of transition metal complexes with neural networks
Source: Chem Sci. 2017 May 17;8(7):5137–52. doi: 10.1039/c7sc01247k (PMC6100542; doi:10.1039/c7sc01247k)
Supplement: Supplementary file 2 [file SC-008-C7SC01247K-s002.zip › geometries/optmized_geos/102_mn_3_5_ax_scn_eq_nh3_00.xyz]

23
# extracted from Terachem optimization
Mn 0.0234887175 0.2251400294 0.0061581987
S 0.3842400979 0.6577086587 2.3642802803
C -0.4496400666 -0.6962270055 2.9354801154
N -1.0525325283 -1.6745288274 3.2265792919
S 0.7924733585 -0.8831653492 -4.3255888310
C 0.2255210945 -0.4154595969 -2.9075435617
N -0.2431520046 -0.0450713190 -1.8435336851
N -0.3430677057 2.4462627148 -0.2656917003
H -1.2315369030 2.7389729709 0.1624926589
H 0.3649229009 3.1001170607 0.0947089097
H -0.4319427244 2.6122031573 -1.2778243450
N 2.2568678494 0.5019146764 -0.3001421248
H 2.5028523608 1.4927031876 -0.4262941082
H 2.8061651669 0.1725726540 0.5052177516
H 2.6024373545 0.0162250309 -1.1394629212
N 0.3420738843 -2.0090080631 0.2856788602
H 1.3373008438 -2.2673925950 0.2984457283
H -0.0578262780 -2.3602661997 1.1710859379
H -0.0854041546 -2.5336735871 -0.4888270181
N -2.1606046264 -0.2083177293 0.4330608394
H -2.2675711739 -0.9325450881 1.1598953454
H -2.7018452643 0.6023405102 0.7603857059
H -2.6132207720 -0.5405081086 -0.4285634927
