# Supplementary material for: Predicting electronic structure properties of transition metal complexes with neural networks
Source: Chem Sci. 2017 May 17;8(7):5137–52. doi: 10.1039/c7sc01247k (PMC6100542; doi:10.1039/c7sc01247k)
Supplement: Supplementary file 2 [file SC-008-C7SC01247K-s002.zip › geometries/optmized_geos/102_mn_3_5_ax_scn_eq_nh3_05.xyz]

23
# extracted from Terachem optimization
Mn 0.0226658572 0.2232529905 0.0022735639
S 0.3824239688 0.6575051481 2.3643113522
C -0.4503249720 -0.6953761697 2.9362164350
N -1.0525991165 -1.6705799488 3.2247866368
S 0.8005505532 -0.8819362521 -4.3169050384
C 0.2248702297 -0.4122196921 -2.9063245322
N -0.2533794985 -0.0420776221 -1.8497710919
N -0.3439620693 2.4401413604 -0.2673655387
H -1.2302168024 2.7320364787 0.1616289608
H 0.3640294680 3.0900705306 0.0942992724
H -0.4332980148 2.6096369148 -1.2769656530
N 2.2531510132 0.5003835348 -0.2981990007
H 2.4950279171 1.4900535085 -0.4244229961
H 2.8024231905 0.1740065286 0.5062478184
H 2.6016321882 0.0165285788 -1.1351911838
N 0.3434818287 -2.0056977133 0.2870319957
H 1.3359513645 -2.2672081852 0.3004463408
H -0.0575698903 -2.3566637325 1.1696103950
H -0.0842418116 -2.5275646868 -0.4867845343
N -2.1552940202 -0.2073927197 0.4302707349
H -2.2618388472 -0.9292402139 1.1567285661
H -2.6946800386 0.6023630474 0.7566781104
H -2.6088030670 -0.5400244948 -0.4286027584
