# Supplementary material for: Predicting electronic structure properties of transition metal complexes with neural networks
Source: Chem Sci. 2017 May 17;8(7):5137–52. doi: 10.1039/c7sc01247k (PMC6100542; doi:10.1039/c7sc01247k)
Supplement: Supplementary file 2 [file SC-008-C7SC01247K-s002.zip › geometries/optmized_geos/102_mn_3_5_ax_scn_eq_nh3_10.xyz]

23
# extracted from Terachem optimization
Mn 0.0026516219 0.2317505108 -0.0014856113
S 0.3602865697 0.6724959299 2.3676276357
C -0.4746329841 -0.6822442085 2.9262690358
N -1.0754552488 -1.6566693992 3.2060167693
S 1.1519438005 -1.0090393625 -4.0856027462
C 0.3558044352 -0.4637482447 -2.8189520367
N -0.2712676860 -0.0377903155 -1.8688081983
N -0.3645535015 2.4428899961 -0.2765986111
H -1.2262198740 2.7552772388 0.1819322009
H 0.3654198385 3.0878413826 0.0421970702
H -0.4890001685 2.5933684850 -1.2836055421
N 2.2316816440 0.4993276770 -0.3220750528
H 2.4804428786 1.4771928197 -0.5025444955
H 2.7732502154 0.2162160677 0.5010797427
H 2.5839086872 -0.0309270807 -1.1273002042
N 0.3125349945 -1.9945389041 0.2742156088
H 1.3009603608 -2.2641802175 0.2781439356
H -0.0827218378 -2.3429344997 1.1581851611
H -0.1258930755 -2.5125965448 -0.4937611095
N -2.1767720509 -0.1867445185 0.4163481338
H -2.2986653404 -0.9141719703 1.1316971501
H -2.7098305253 0.6233735357 0.7463754507
H -2.6238733714 -0.5041508057 -0.4493562206
