# Supplementary material for: Predicting electronic structure properties of transition metal complexes with neural networks
Source: Chem Sci. 2017 May 17;8(7):5137–52. doi: 10.1039/c7sc01247k (PMC6100542; doi:10.1039/c7sc01247k)
Supplement: Supplementary file 2 [file SC-008-C7SC01247K-s002.zip › geometries/optmized_geos/102_mn_3_5_ax_scn_eq_nh3_15.xyz]

23
# extracted from Terachem optimization
Mn -0.0074780973 0.2348942640 -0.0028005516
S 0.3539423789 0.6789077518 2.3686524158
C -0.4792631060 -0.6765827066 2.9237028929
N -1.0772851247 -1.6487649210 3.2031904931
S 1.2473008842 -1.0440869740 -3.9852476300
C 0.3743594366 -0.4726975800 -2.7845472246
N -0.2998963886 -0.0315751205 -1.8785244231
N -0.3651215733 2.4408720544 -0.2751702791
H -1.2138519248 2.7594309704 0.1985977797
H 0.3761291248 3.0760024880 0.0308028588
H -0.5045075230 2.5915532694 -1.2782681030
N 2.2161897625 0.4912415366 -0.3343410336
H 2.4679878016 1.4625121757 -0.5342810900
H 2.7600414887 0.2207192393 0.4894045633
H 2.5596769257 -0.0550478113 -1.1306648002
N 0.3139684440 -1.9895440455 0.2662013042
H 1.3012157283 -2.2568727970 0.2621069173
H -0.0739691315 -2.3417990669 1.1493196203
H -0.1278911059 -2.5047264280 -0.4994152480
N -2.1804308894 -0.1760341076 0.4106146025
H -2.3101710454 -0.9155485113 1.1089969303
H -2.7077204534 0.6297020533 0.7543094467
H -2.6232262549 -0.4725581396 -0.4626414052
