# Supplementary material for: Predicting electronic structure properties of transition metal complexes with neural networks
Source: Chem Sci. 2017 May 17;8(7):5137–52. doi: 10.1039/c7sc01247k (PMC6100542; doi:10.1039/c7sc01247k)
Supplement: Supplementary file 2 [file SC-008-C7SC01247K-s002.zip › geometries/optmized_geos/102_mn_3_5_ax_scn_eq_nh3_20.xyz]

23
# extracted from Terachem optimization
Mn -0.0063752949 0.2327999248 -0.0027544549
S 0.3528101885 0.6779190990 2.3703281065
C -0.4794929027 -0.6766709708 2.9233986271
N -1.0758616280 -1.6460024148 3.2027287687
S 1.2473769601 -1.0437731685 -3.9814211154
C 0.3738989912 -0.4724695877 -2.7831405719
N -0.3017189937 -0.0316404518 -1.8824283379
N -0.3647667230 2.4396601823 -0.2749462057
H -1.2117469383 2.7587881360 0.1979778268
H 0.3747702473 3.0745368013 0.0298722589
H -0.5044981417 2.5914272559 -1.2759809792
N 2.2149986525 0.4912342496 -0.3344031903
H 2.4677181045 1.4602789939 -0.5345654516
H 2.7588308975 0.2213273366 0.4874128204
H 2.5589604760 -0.0541061802 -1.1287582091
N 0.3143519056 -1.9884108873 0.2659684821
H 1.2993628411 -2.2567573118 0.2617470789
H -0.0727057883 -2.3416509623 1.1467616242
H -0.1266258518 -2.5037340963 -0.4977505832
N -2.1792880272 -0.1753934993 0.4104116033
H -2.3108531611 -0.9139965459 1.1066589820
H -2.7068655543 0.6279976488 0.7537785109
H -2.6222809022 -0.4713659585 -0.4608975531
