# Supplementary material for: Predicting electronic structure properties of transition metal complexes with neural networks
Source: Chem Sci. 2017 May 17;8(7):5137–52. doi: 10.1039/c7sc01247k (PMC6100542; doi:10.1039/c7sc01247k)
Supplement: Supplementary file 2 [file SC-008-C7SC01247K-s002.zip › geometries/optmized_geos/102_mn_3_5_ax_scn_eq_nh3_25.xyz]

23
# extracted from Terachem optimization
Mn -0.0066124970 0.2317897052 -0.0045770843
S 0.3531168305 0.6785442157 2.3764666807
C -0.4795063642 -0.6752773467 2.9260141699
N -1.0750627949 -1.6423137102 3.2026952920
S 1.2522098252 -1.0464565814 -3.9727717972
C 0.3690291955 -0.4716588362 -2.7844294365
N -0.3112673826 -0.0300260013 -1.8921946341
N -0.3634339515 2.4366903385 -0.2737209694
H -1.2079556176 2.7553191327 0.2000318891
H 0.3754153783 3.0702421190 0.0295666693
H -0.5048379348 2.5893241036 -1.2727848957
N 2.2127143972 0.4905672429 -0.3344314235
H 2.4647974996 1.4577363287 -0.5359962319
H 2.7559813846 0.2225196056 0.4861459924
H 2.5566957032 -0.0550965025 -1.1264636869
N 0.3164781778 -1.9871204621 0.2645883013
H 1.2995518647 -2.2562973915 0.2600279189
H -0.0700743547 -2.3404936609 1.1434220890
H -0.1243513360 -2.5015637077 -0.4975653838
N -2.1775227148 -0.1741639912 0.4100344339
H -2.3120790547 -0.9127385373 1.1030221727
H -2.7038310247 0.6277890526 0.7537871796
H -2.6194558692 -0.4673175234 -0.4608691923
