# Supplementary material for: Predicting electronic structure properties of transition metal complexes with neural networks
Source: Chem Sci. 2017 May 17;8(7):5137–52. doi: 10.1039/c7sc01247k (PMC6100542; doi:10.1039/c7sc01247k)
Supplement: Supplementary file 2 [file SC-008-C7SC01247K-s002.zip › geometries/optmized_geos/102_mn_3_5_ax_scn_eq_nh3_30.xyz]

23
# extracted from Terachem optimization
Mn -0.0065367300 0.2306186019 -0.0059439452
S 0.3542505540 0.6781378666 2.3838380302
C -0.4788714874 -0.6747269595 2.9289753869
N -1.0748462817 -1.6390295905 3.2022379703
S 1.2548184327 -1.0493755513 -3.9701633027
C 0.3660720420 -0.4711126127 -2.7885178668
N -0.3164723671 -0.0278695808 -1.9031723082
N -0.3627058484 2.4352088179 -0.2723320444
H -1.2051199546 2.7543622568 0.2010937810
H 0.3753531804 3.0673596610 0.0297605374
H -0.5049588133 2.5883620575 -1.2692712334
N 2.2114558370 0.4899130166 -0.3336715667
H 2.4621781850 1.4553331442 -0.5367816688
H 2.7550101250 0.2238955200 0.4854938666
H 2.5550322438 -0.0550541314 -1.1240150316
N 0.3175476686 -1.9863383612 0.2642998399
H 1.2991569837 -2.2545858449 0.2589131248
H -0.0677265999 -2.3416174592 1.1408996484
H -0.1227201584 -2.5004941986 -0.4961472225
N -2.1767798702 -0.1735613642 0.4099583652
H -2.3137305905 -0.9116040105 1.1003752359
H -2.7017282830 0.6271846290 0.7537415813
H -2.6186789075 -0.4650083014 -0.4595731295
