# Supplementary material for: Predicting electronic structure properties of transition metal complexes with neural networks
Source: Chem Sci. 2017 May 17;8(7):5137–52. doi: 10.1039/c7sc01247k (PMC6100542; doi:10.1039/c7sc01247k)
Supplement: Supplementary file 2 [file SC-008-C7SC01247K-s002.zip › geometries/optmized_geos/109_fe_2_1_ax_h2o_eq_h2o_00.xyz]

19
# extracted from Terachem optimization
Fe -0.0000592109 -0.0000047662 -0.0000592768
O 0.2904038653 2.0029841833 -0.1399798182
H 1.0634169280 2.4119368629 -0.5897095174
H -0.5114410298 2.4679738098 -0.4744919255
O 1.9426243456 -0.4783017619 0.3353003210
H 2.4492478733 -0.5358222599 -0.5092315286
H 2.5096486488 0.0235686517 0.9635891717
O -0.2907633390 -2.0029074763 0.1399231537
H 0.5118242442 -2.4677400988 0.4728929251
H -1.0627332232 -2.4116720859 0.5916291437
O -1.9426975263 0.4780312639 -0.3356004158
H -2.4490611072 0.5363128291 0.5090430547
H -2.5096352001 -0.0251755510 -0.9629133625
O -0.4687678884 0.3909107387 1.9359132386
H -0.1418650295 1.2696583425 2.2409014733
H -0.2549926042 -0.2464322483 2.6543792329
O 0.4685800073 -0.3908753539 -1.9360192179
H 0.2551077636 0.2468691519 -2.6542188467
H 0.1411629773 -1.2693144407 -2.2413478892
