# Supplementary material for: Predicting electronic structure properties of transition metal complexes with neural networks
Source: Chem Sci. 2017 May 17;8(7):5137–52. doi: 10.1039/c7sc01247k (PMC6100542; doi:10.1039/c7sc01247k)
Supplement: Supplementary file 2 [file SC-008-C7SC01247K-s002.zip › geometries/optmized_geos/109_fe_2_1_ax_h2o_eq_h2o_05.xyz]

19
# extracted from Terachem optimization
Fe -0.0000603281 -0.0000062126 -0.0000600374
O 0.2897655303 1.9994225245 -0.1466944828
H 1.0632886200 2.4130683928 -0.5850456533
H -0.5092415127 2.4696437908 -0.4722238480
O 1.9422526490 -0.4718891633 0.3337394088
H 2.4500211347 -0.5373035096 -0.5061315602
H 2.5105622605 0.0198700651 0.9646046399
O -0.2901389745 -1.9993672199 0.1465991809
H 0.5096327228 -2.4693974920 0.4705667978
H -1.0625757087 -2.4127938125 0.5870490014
O -1.9423344911 0.4716320029 -0.3340486402
H -2.4498369007 0.5378074994 0.5059419687
H -2.5105339974 -0.0215244971 -0.9638986232
O -0.4605249909 0.3893719060 1.9349027124
H -0.1457581269 1.2684785122 2.2422723597
H -0.2581372423 -0.2455639571 2.6550889081
O 0.4603354863 -0.3893362588 -1.9350083239
H 0.2582536402 0.2460156907 -2.6549236508
H 0.1450307224 -1.2681284752 -2.2427302437
