# Supplementary material for: Predicting electronic structure properties of transition metal complexes with neural networks
Source: Chem Sci. 2017 May 17;8(7):5137–52. doi: 10.1039/c7sc01247k (PMC6100542; doi:10.1039/c7sc01247k)
Supplement: Supplementary file 2 [file SC-008-C7SC01247K-s002.zip › geometries/optmized_geos/109_fe_2_1_ax_h2o_eq_h2o_10.xyz]

19
# extracted from Terachem optimization
Fe -0.0000884509 -0.0000164724 -0.0000898232
O 0.2907200328 1.9976677242 -0.1521675441
H 1.0793826618 2.4189385891 -0.5487115489
H -0.4946195861 2.4784642174 -0.4865558562
O 1.9406066301 -0.4649353616 0.3366456486
H 2.4617035602 -0.5274362459 -0.4918400656
H 2.5030087129 -0.0019957781 0.9900492202
O -0.2912449327 -1.9975961874 0.1519979769
H 0.4954249824 -2.4781190822 0.4837686012
H -1.0782607300 -2.4186261127 0.5519861020
O -1.9406970443 0.4645797119 -0.3371263144
H -2.4613505374 0.5284406886 0.4915256461
H -2.5030905334 -0.0006032123 -0.9889851521
O -0.4548955126 0.3844140459 1.9349390865
H -0.1519897879 1.2602145888 2.2544117269
H -0.2758292773 -0.2554788338 2.6533076268
O 0.4545767813 -0.3843330818 -1.9351021312
H 0.2756817357 0.2561309118 -2.6530188936
H 0.1509617283 -1.2597103734 -2.2550343750
