# Supplementary material for: Predicting electronic structure properties of transition metal complexes with neural networks
Source: Chem Sci. 2017 May 17;8(7):5137–52. doi: 10.1039/c7sc01247k (PMC6100542; doi:10.1039/c7sc01247k)
Supplement: Supplementary file 2 [file SC-008-C7SC01247K-s002.zip › geometries/optmized_geos/109_fe_2_1_ax_h2o_eq_h2o_15.xyz]

19
# extracted from Terachem optimization
Fe -0.0000974589 -0.0000193768 -0.0001110806
O 0.2897895858 1.9959806310 -0.1602740917
H 1.0812954438 2.4231349653 -0.5382567849
H -0.4905577878 2.4855285833 -0.4861648117
O 1.9424741529 -0.4585355083 0.3355321187
H 2.4674389794 -0.5284571131 -0.4868309383
H 2.5053827526 -0.0085323499 0.9939069249
O -0.2903549108 -1.9959689362 0.1600826593
H 0.4915223105 -2.4851505422 0.4829391939
H -1.0800276374 -2.4228907244 0.5420925061
O -1.9425748582 0.4581981540 -0.3360941618
H -2.4669889831 0.5296572660 0.4864989723
H -2.5055300301 0.0055380307 -0.9926645187
O -0.4465311873 0.3837240154 1.9363681526
H -0.1585789014 1.2595022474 2.2619139202
H -0.2810429899 -0.2552096150 2.6554786554
O 0.4462251912 -0.3835541112 -1.9366093020
H 0.2807186102 0.2559456721 -2.6552354022
H 0.1574381485 -1.2588915433 -2.2625720809
