# Supplementary material for: Predicting electronic structure properties of transition metal complexes with neural networks
Source: Chem Sci. 2017 May 17;8(7):5137–52. doi: 10.1039/c7sc01247k (PMC6100542; doi:10.1039/c7sc01247k)
Supplement: Supplementary file 2 [file SC-008-C7SC01247K-s002.zip › geometries/optmized_geos/109_fe_2_1_ax_h2o_eq_h2o_20.xyz]

19
# extracted from Terachem optimization
Fe -0.0002099263 0.0000325748 -0.0002085466
O 0.2915708998 1.9932455534 -0.1672498873
H 1.0969776329 2.4253520725 -0.5014672002
H -0.4744679249 2.4943684966 -0.5014877002
O 1.9404582616 -0.4489263256 0.3407261893
H 2.4825721144 -0.5128278806 -0.4675798179
H 2.4934815650 -0.0350801189 1.0271431213
O -0.2924291459 -1.9930985257 0.1668707257
H 0.4769920036 -2.4937438519 0.4940054768
H -1.0943507828 -2.4259267322 0.5086176741
O -1.9405525608 0.4483664957 -0.3419337419
H -2.4808747799 0.5169657971 0.4672343740
H -2.4942596153 0.0271836836 -1.0233426257
O -0.4416849633 0.3788650312 1.9357161213
H -0.1674185201 1.2515803043 2.2732279971
H -0.3039884465 -0.2644553182 2.6534471466
O 0.4408049445 -0.3778778836 -1.9363037697
H 0.3015879790 0.2661507050 -2.6531389546
H 0.1657916896 -1.2501743555 -2.2742765627
