# Supplementary material for: Predicting electronic structure properties of transition metal complexes with neural networks
Source: Chem Sci. 2017 May 17;8(7):5137–52. doi: 10.1039/c7sc01247k (PMC6100542; doi:10.1039/c7sc01247k)
Supplement: Supplementary file 2 [file SC-008-C7SC01247K-s002.zip › geometries/optmized_geos/109_fe_2_1_ax_h2o_eq_h2o_25.xyz]

19
# extracted from Terachem optimization
Fe -0.0003369236 -0.0000599708 -0.0003229036
O 0.2916186763 1.9913463547 -0.1793015428
H 1.1019483106 2.4296847223 -0.4854938334
H -0.4669156192 2.5039854440 -0.5066448101
O 1.9420687231 -0.4399649254 0.3403699779
H 2.4936334190 -0.5041897676 -0.4585064856
H 2.4904306271 -0.0497870606 1.0409342943
O -0.2921971014 -1.9915497159 0.1778518947
H 0.4709512302 -2.5023311493 0.4968633728
H -1.0980064616 -2.4304507449 0.4952232840
O -1.9423574957 0.4395073738 -0.3422530902
H -2.4915135021 0.5112882363 0.4576501279
H -2.4919956495 0.0381157716 -1.0356354282
O -0.4317246967 0.3792592410 1.9372698313
H -0.1730660312 1.2505622956 2.2833341324
H -0.3144002257 -0.2648185575 2.6548088838
O 0.4306060986 -0.3786130314 -1.9377454573
H 0.3109050481 0.2670461918 -2.6535669553
H 0.1703520131 -1.2490309743 -2.2848352650
