# Supplementary material for: Predicting electronic structure properties of transition metal complexes with neural networks
Source: Chem Sci. 2017 May 17;8(7):5137–52. doi: 10.1039/c7sc01247k (PMC6100542; doi:10.1039/c7sc01247k)
Supplement: Supplementary file 2 [file SC-008-C7SC01247K-s002.zip › geometries/optmized_geos/109_fe_2_1_ax_h2o_eq_h2o_30.xyz]

19
# extracted from Terachem optimization
Fe -0.0006260053 0.0002705367 -0.0005955455
O 0.2903169702 1.9902232277 -0.1866632829
H 1.1028484525 2.4314360514 -0.4757835559
H -0.4631088571 2.5113446547 -0.5050444578
O 1.9439866454 -0.4307366485 0.3374409333
H 2.5016415756 -0.5012827461 -0.4537869312
H 2.4899886263 -0.0582479674 1.0463845261
O -0.2903892240 -1.9901427278 0.1901668555
H 0.4695182317 -2.5097667411 0.4954213331
H -1.0968794458 -2.4358044642 0.4889715097
O -1.9446382045 0.4319364472 -0.3414167047
H -2.4985748549 0.5126910595 0.4514923296
H -2.4930394956 0.0427523750 -1.0396303742
O -0.4227695150 0.3802615078 1.9379656974
H -0.1806629878 1.2518394949 2.2889238367
H -0.3187260919 -0.2624326891 2.6557642745
O 0.4201338200 -0.3790198960 -1.9402787978
H 0.3159248865 0.2642668197 -2.6575830578
H 0.1750559305 -1.2495885451 -2.2917485647
