# Supplementary material for: Predicting electronic structure properties of transition metal complexes with neural networks
Source: Chem Sci. 2017 May 17;8(7):5137–52. doi: 10.1039/c7sc01247k (PMC6100542; doi:10.1039/c7sc01247k)
Supplement: Supplementary file 2 [file SC-008-C7SC01247K-s002.zip › geometries/optmized_geos/110_fe_2_5_ax_h2o_eq_h2o_00.xyz]

19
# extracted from Terachem optimization
Fe -0.0002200155 -0.0002982423 0.0001740540
O -0.2844989249 2.0773469217 -0.2550523609
H 0.5146946926 2.5866346810 -0.5152470912
H -1.0704836061 2.6377442530 -0.4360253143
O 2.0802997410 0.5781888030 -0.3530128947
H 2.7160394972 0.1723551678 -0.9830105965
H 2.5877466029 0.7462674635 0.4730924820
O 0.2845549368 -2.0774212671 0.2552616397
H 1.0710416863 -2.6378328050 0.4344187855
H -0.5142299199 -2.5873725068 0.5154540495
O -2.0812015977 -0.5788361284 0.3532534831
H -2.7168330645 -0.1723235636 0.9830782998
H -2.5884688174 -0.7449825477 -0.4734073911
O 0.5250783790 0.3782414886 2.0723389206
H 0.2390287556 1.2229012872 2.4864761863
H 0.4825952425 -0.3021214889 2.7808043582
O -0.5247115402 -0.3781942347 -2.0720635072
H -0.4826014800 0.3023345490 -2.7802847227
H -0.2378310470 -1.2226315796 -2.4862485685
