# Supplementary material for: Predicting electronic structure properties of transition metal complexes with neural networks
Source: Chem Sci. 2017 May 17;8(7):5137–52. doi: 10.1039/c7sc01247k (PMC6100542; doi:10.1039/c7sc01247k)
Supplement: Supplementary file 2 [file SC-008-C7SC01247K-s002.zip › geometries/optmized_geos/110_fe_2_5_ax_h2o_eq_h2o_05.xyz]

19
# extracted from Terachem optimization
Fe 0.0001025443 0.0001486966 0.0000693775
O -0.3232723977 2.1150377778 -0.1417562588
H 0.3940032543 2.7045761528 -0.4555897782
H -1.1716853147 2.5736047500 -0.3147193823
O 2.0549999133 0.3918227426 -0.3074568008
H 2.6671234936 0.2195743246 -1.0530012633
H 2.5948198659 0.4688271286 0.5074722003
O 0.3238249194 -2.1146433538 0.1416415245
H 1.1719958330 -2.5728202798 0.3168066486
H -0.3939464105 -2.7041832866 0.4543320000
O -2.0545870866 -0.3918609389 0.3076103765
H -2.6671658716 -0.2193636763 1.0527232336
H -2.5938843565 -0.4698348864 -0.5075815134
O 0.5906304271 0.3502057231 2.0974292776
H 0.4769032698 1.2599235041 2.4457453205
H 0.4044446879 -0.2484465240 2.8507814682
O -0.5911990771 -0.3511485724 -2.0973840571
H -0.4090400184 0.2487523444 -2.8507253210
H -0.4740679486 -1.2601714805 -2.4463976190
