# Supplementary material for: Predicting electronic structure properties of transition metal complexes with neural networks
Source: Chem Sci. 2017 May 17;8(7):5137–52. doi: 10.1039/c7sc01247k (PMC6100542; doi:10.1039/c7sc01247k)
Supplement: Supplementary file 2 [file SC-008-C7SC01247K-s002.zip › geometries/optmized_geos/110_fe_2_5_ax_h2o_eq_h2o_10.xyz]

19
# extracted from Terachem optimization
Fe 0.0001513490 0.0001202313 0.0000370970
O -0.3252984288 2.1121325056 -0.1479856623
H 0.3904232740 2.7042242381 -0.4527232990
H -1.1718090941 2.5736093375 -0.3084199218
O 2.0550270647 0.3860657529 -0.3038540728
H 2.6634062089 0.2205629400 -1.0506640551
H 2.5957635769 0.4695975741 0.5068100487
O 0.3259203797 -2.1116260040 0.1479194441
H 1.1722013404 -2.5727214337 0.3106798986
H -0.3904409354 -2.7036296103 0.4513216207
O -2.0544650565 -0.3861637862 0.3040960522
H -2.6632062535 -0.2203475985 1.0505525353
H -2.5947762968 -0.4707576007 -0.5067318602
O 0.5813486162 0.3503973777 2.0936909844
H 0.4820877529 1.2583726700 2.4439966949
H 0.4076127791 -0.2481296156 2.8469494475
O -0.5820163106 -0.3513246965 -2.0937926594
H -0.4126001660 0.2483022874 -2.8471567230
H -0.4793300944 -1.2586844215 -2.4447261419
