# Supplementary material for: Predicting electronic structure properties of transition metal complexes with neural networks
Source: Chem Sci. 2017 May 17;8(7):5137–52. doi: 10.1039/c7sc01247k (PMC6100542; doi:10.1039/c7sc01247k)
Supplement: Supplementary file 2 [file SC-008-C7SC01247K-s002.zip › geometries/optmized_geos/110_fe_2_5_ax_h2o_eq_h2o_15.xyz]

19
# extracted from Terachem optimization
Fe -0.0000535452 0.0006993187 0.0003775374
O -0.3371962232 2.1069543051 -0.1463485151
H 0.3521710469 2.7282741396 -0.4457084640
H -1.1993946058 2.5438302364 -0.2755881815
O 2.0550521203 0.3520824682 -0.3160834383
H 2.6423404608 0.2462523031 -1.0872098178
H 2.6161652707 0.4542684543 0.4750462391
O 0.3365114326 -2.1063277058 0.1454416532
H 1.1981140320 -2.5430725133 0.2790637167
H -0.3539266062 -2.7267657448 0.4442158718
O -2.0552851874 -0.3506579254 0.3153778787
H -2.6448445472 -0.2431828767 1.0845547905
H -2.6139040646 -0.4552442138 -0.4772072958
O 0.5698213689 0.3328723768 2.0962133128
H 0.4889051915 1.2318812968 2.4667554596
H 0.4213955675 -0.2801458846 2.8401718349
O -0.5696824210 -0.3360374279 -2.0950011616
H -0.4282611970 0.2785397753 -2.8390223274
H -0.4779283899 -1.2342201911 -2.4650496847
