# Supplementary material for: Predicting electronic structure properties of transition metal complexes with neural networks
Source: Chem Sci. 2017 May 17;8(7):5137–52. doi: 10.1039/c7sc01247k (PMC6100542; doi:10.1039/c7sc01247k)
Supplement: Supplementary file 2 [file SC-008-C7SC01247K-s002.zip › geometries/optmized_geos/110_fe_2_5_ax_h2o_eq_h2o_20.xyz]

19
# extracted from Terachem optimization
Fe 0.0003348090 0.0013980869 -0.0001222758
O -0.3437834491 2.1045935680 -0.1681400929
H 0.3384438610 2.7433216845 -0.4388031359
H -1.2072643265 2.5440641160 -0.2567551533
O 2.0616917952 0.3314455511 -0.3197400127
H 2.6286942478 0.2596801234 -1.1069707158
H 2.6395680704 0.4462533527 0.4547981713
O 0.3413210934 -2.1027741075 0.1667312882
H 1.2036122735 -2.5430380727 0.2626941014
H -0.3431040323 -2.7377748824 0.4406110800
O -2.0607479645 -0.3306524974 0.3185818025
H -2.6308175288 -0.2535198976 1.1030753555
H -2.6355430884 -0.4492454922 -0.4577058792
O 0.5571006673 0.3337826478 2.0959325891
H 0.4856815851 1.2249588609 2.4812256460
H 0.4242212065 -0.2908841583 2.8300956468
O -0.5557887448 -0.3386069970 -2.0956017059
H -0.4330935530 0.2865035382 -2.8311668430
H -0.4705271842 -1.2295051827 -2.4787404290
