# Supplementary material for: Predicting electronic structure properties of transition metal complexes with neural networks
Source: Chem Sci. 2017 May 17;8(7):5137–52. doi: 10.1039/c7sc01247k (PMC6100542; doi:10.1039/c7sc01247k)
Supplement: Supplementary file 2 [file SC-008-C7SC01247K-s002.zip › geometries/optmized_geos/110_fe_2_5_ax_h2o_eq_h2o_25.xyz]

19
# extracted from Terachem optimization
Fe 0.0006108151 0.0016529235 -0.0003651318
O -0.3454077572 2.1027035397 -0.1758166660
H 0.3349509921 2.7448822102 -0.4351313497
H -1.2066739606 2.5441067093 -0.2512037911
O 2.0643165597 0.3256489727 -0.3185416733
H 2.6257807763 0.2617066734 -1.1077799322
H 2.6450898179 0.4466188603 0.4501975222
O 0.3423306404 -2.1001698591 0.1747318723
H 1.2022260581 -2.5428763896 0.2580409475
H -0.3407671593 -2.7376644263 0.4382401050
O -2.0627009014 -0.3252562574 0.3172108535
H -2.6273286448 -0.2545761751 1.1036739433
H -2.6404188161 -0.4507010786 -0.4530666241
O 0.5452979315 0.3344116465 2.0926381021
H 0.4877031634 1.2228210505 2.4810586291
H 0.4280194218 -0.2916626034 2.8254621325
O -0.5434444383 -0.3396036679 -2.0929260010
H -0.4380579577 0.2861290724 -2.8278793621
H -0.4715267951 -1.2281709544 -2.4785441366
