# Supplementary material for: Predicting electronic structure properties of transition metal complexes with neural networks
Source: Chem Sci. 2017 May 17;8(7):5137–52. doi: 10.1039/c7sc01247k (PMC6100542; doi:10.1039/c7sc01247k)
Supplement: Supplementary file 2 [file SC-008-C7SC01247K-s002.zip › geometries/optmized_geos/110_fe_2_5_ax_h2o_eq_h2o_30.xyz]

19
# extracted from Terachem optimization
Fe 0.0006154364 0.0023193049 -0.0010039247
O -0.3457652104 2.1011362487 -0.1789245582
H 0.3329244548 2.7445505913 -0.4320778952
H -1.2055227995 2.5421879117 -0.2476730928
O 2.0660539012 0.3219102960 -0.3170625301
H 2.6243217612 0.2627130308 -1.1064635883
H 2.6469233106 0.4473955460 0.4482658765
O 0.3423428649 -2.0975989234 0.1779776751
H 1.2002729646 -2.5408372312 0.2555671617
H -0.3397679542 -2.7350604188 0.4366724653
O -2.0635097227 -0.3223634413 0.3154578576
H -2.6245037742 -0.2545731505 1.1023825239
H -2.6417901628 -0.4525874610 -0.4511639322
O 0.5348951336 0.3351184952 2.0895709537
H 0.4906632214 1.2213013908 2.4793278488
H 0.4313801501 -0.2916743117 2.8210714378
O -0.5334049541 -0.3411250873 -2.0905639607
H -0.4425501063 0.2850000759 -2.8241614991
H -0.4735787742 -1.2278126094 -2.4771994016
