# Supplementary material for: Predicting electronic structure properties of transition metal complexes with neural networks
Source: Chem Sci. 2017 May 17;8(7):5137–52. doi: 10.1039/c7sc01247k (PMC6100542; doi:10.1039/c7sc01247k)
Supplement: Supplementary file 2 [file SC-008-C7SC01247K-s002.zip › geometries/optmized_geos/111_fe_2_1_ax_ncs_eq_ncs_00.xyz]

19
# extracted from Terachem optimization
Fe 0.0000008453 -0.0000002493 0.0000030385
N -0.0000000813 1.9927344570 -0.0000002499
C -0.0000216676 3.1788785238 0.0000006380
S -0.0001393413 4.8631710276 0.0000041325
N 1.9927352692 -0.0000799713 -0.0000155346
C 3.1788768841 -0.0000709941 -0.0000044588
S 4.8631698778 -0.0001532417 -0.0000111353
N -0.0000851915 -1.9927334278 -0.0000016205
C -0.0000856344 -3.1788785715 0.0000054468
S -0.0001753146 -4.8631706306 -0.0000013666
N -1.9927344202 0.0000786866 0.0000114151
C -3.1788797594 0.0000730345 0.0000066202
S -4.8631727781 0.0001510944 0.0000043547
N 0.0000599547 -0.0000005904 1.9927283061
C 0.0000546999 0.0000033940 3.1788816370
S 0.0001709499 -0.0000018647 4.8631717832
N 0.0000315102 -0.0000000444 -1.9927328291
C 0.0000429039 -0.0000026978 -3.1788797842
S 0.0001513035 0.0000000654 -4.8631704078
