# Supplementary material for: Predicting electronic structure properties of transition metal complexes with neural networks
Source: Chem Sci. 2017 May 17;8(7):5137–52. doi: 10.1039/c7sc01247k (PMC6100542; doi:10.1039/c7sc01247k)
Supplement: Supplementary file 2 [file SC-008-C7SC01247K-s002.zip › geometries/optmized_geos/111_fe_2_1_ax_ncs_eq_ncs_05.xyz]

19
# extracted from Terachem optimization
Fe -0.0000030551 0.0000001986 0.0000005550
N 0.0000359356 2.0023515206 -0.0000010993
C -0.0000709577 3.1848650308 0.0000020436
S -0.0001361055 4.8676331713 0.0000040171
N 2.0023488559 -0.0000387970 -0.0000091717
C 3.1848674887 -0.0001152490 -0.0000159648
S 4.8676332266 -0.0001379494 -0.0000050575
N -0.0000490951 -2.0023491417 0.0000039176
C -0.0001265884 -3.1848673573 -0.0000029774
S -0.0001579463 -4.8676336315 0.0000016583
N -2.0023544682 0.0000408517 0.0000110009
C -3.1848623926 0.0001132471 0.0000093329
S -4.8676342838 0.0001375227 0.0000013905
N 0.0000136775 0.0000033072 2.0023319284
C 0.0001178374 -0.0000022914 3.1848872616
S 0.0001519402 0.0000000751 4.8676324434
N -0.0000061030 -0.0000020676 -2.0023374016
C 0.0000898717 0.0000008107 -3.1848812019
S 0.0001421745 -0.0000012535 -4.8676326903
