# Supplementary material for: Predicting electronic structure properties of transition metal complexes with neural networks
Source: Chem Sci. 2017 May 17;8(7):5137–52. doi: 10.1039/c7sc01247k (PMC6100542; doi:10.1039/c7sc01247k)
Supplement: Supplementary file 2 [file SC-008-C7SC01247K-s002.zip › geometries/optmized_geos/111_fe_2_1_ax_ncs_eq_ncs_10.xyz]

19
# extracted from Terachem optimization
Fe 0.0000007214 0.0000018739 -0.0000011520
N -0.0000081389 2.0136176520 -0.0000003266
C -0.0000492959 3.1927380150 0.0000010364
S -0.0001591508 4.8737042213 0.0000048088
N 2.0136214543 -0.0000604969 -0.0000162139
C 3.1927351814 -0.0000749924 -0.0000065609
S 4.8737003496 -0.0001576328 -0.0000067797
N -0.0000679467 -2.0136291477 0.0000001132
C -0.0000867351 -3.1927320427 0.0000041809
S -0.0001726130 -4.8737003132 -0.0000017986
N -2.0136198076 0.0000604281 0.0000140204
C -3.1927381042 0.0000765797 0.0000067712
S -4.8737029180 0.0001555241 -0.0000000146
N 0.0000546862 0.0000005401 2.0136470979
C 0.0000720522 0.0000027216 3.1927059698
S 0.0001750433 -0.0000023321 4.8737081835
N 0.0000234588 -0.0000005675 -2.0136460479
C 0.0000575191 -0.0000020769 -3.1927064480
S 0.0001642551 0.0000000409 -4.8737068531
