# Supplementary material for: Predicting electronic structure properties of transition metal complexes with neural networks
Source: Chem Sci. 2017 May 17;8(7):5137–52. doi: 10.1039/c7sc01247k (PMC6100542; doi:10.1039/c7sc01247k)
Supplement: Supplementary file 2 [file SC-008-C7SC01247K-s002.zip › geometries/optmized_geos/111_fe_2_1_ax_ncs_eq_ncs_15.xyz]

19
# extracted from Terachem optimization
Fe -0.0000058830 0.0000022426 0.0000040638
N 0.0000252300 2.0273741257 -0.0000018629
C -0.0001072381 3.2031290495 0.0000026961
S -0.0001520923 4.8832690811 0.0000049567
N 2.0273736014 -0.0000137238 -0.0000112324
C 3.2031294511 -0.0001255832 -0.0000198630
S 4.8832697315 -0.0001436241 0.0000013041
N -0.0000237058 -2.0273745883 0.0000055628
C -0.0001297580 -3.2031285272 -0.0000060632
S -0.0001577641 -4.8832695792 0.0000018119
N -2.0273743985 0.0000162163 0.0000138530
C -3.2031282263 0.0001208558 0.0000105590
S -4.8832684930 0.0001446242 -0.0000045847
N 0.0000063303 0.0000046415 2.0273742544
C 0.0001436609 -0.0000050535 3.2031287743
S 0.0001529112 0.0000007130 4.8832688821
N -0.0000183229 -0.0000031852 -2.0273732462
C 0.0001097403 0.0000009689 -3.2031302372
S 0.0001552333 -0.0000006560 -4.8832696411
