# Supplementary material for: Predicting electronic structure properties of transition metal complexes with neural networks
Source: Chem Sci. 2017 May 17;8(7):5137–52. doi: 10.1039/c7sc01247k (PMC6100542; doi:10.1039/c7sc01247k)
Supplement: Supplementary file 2 [file SC-008-C7SC01247K-s002.zip › geometries/optmized_geos/111_fe_2_1_ax_ncs_eq_ncs_20.xyz]

19
# extracted from Terachem optimization
Fe -0.0000123086 0.0000050276 0.0000086717
N 0.0000573898 2.0311015565 -0.0000031802
C -0.0001421784 3.2035151743 0.0000038658
S -0.0001403590 4.8816779806 0.0000046501
N 2.0311019723 0.0000119368 -0.0000076548
C 3.2035153878 -0.0001586224 -0.0000270601
S 4.8816808082 -0.0001312921 0.0000045120
N -0.0000017615 -2.0311027401 0.0000083987
C -0.0001585515 -3.2035161470 -0.0000115653
S -0.0001469336 -4.8816780842 0.0000040157
N -2.0311006134 -0.0000076773 0.0000123445
C -3.2035149260 0.0001502306 0.0000127830
S -4.8816768226 0.0001338246 -0.0000057095
N -0.0000263052 0.0000069952 2.0311001671
C 0.0001871981 -0.0000094512 3.2035151495
S 0.0001365692 0.0000024498 4.8816783774
N -0.0000446967 -0.0000046702 -2.0311018025
C 0.0001424215 0.0000028345 -3.2035163859
S 0.0001437169 -0.0000013261 -4.8816795902
