# Supplementary material for: Predicting electronic structure properties of transition metal complexes with neural networks
Source: Chem Sci. 2017 May 17;8(7):5137–52. doi: 10.1039/c7sc01247k (PMC6100542; doi:10.1039/c7sc01247k)
Supplement: Supplementary file 2 [file SC-008-C7SC01247K-s002.zip › geometries/optmized_geos/111_fe_2_1_ax_ncs_eq_ncs_25.xyz]

19
# extracted from Terachem optimization
Fe 0.0000138292 -0.0000073290 -0.0000125539
N -0.0000915133 2.0381254295 0.0000014757
C -0.0000182320 3.2074625798 -0.0000014387
S -0.0002001074 4.8845541986 0.0000073403
N 2.0381353972 -0.0000712700 -0.0000264868
C 3.2074497402 -0.0000093769 0.0000049279
S 4.8845459293 -0.0002022290 -0.0000049205
N -0.0000783475 -2.0381282754 -0.0000040300
C -0.0000277853 -3.2074572429 0.0000127025
S -0.0002017113 -4.8845503167 -0.0000066018
N -2.0381212145 0.0000684656 0.0000209355
C -3.2074641957 0.0000166956 0.0000016820
S -4.8845604998 0.0001978909 -0.0000054539
N 0.0001150220 -0.0000026300 2.0381276072
C 0.0000091001 0.0000100161 3.2074621297
S 0.0002115703 -0.0000060570 4.8845556543
N 0.0000645550 0.0000014386 -2.0381222819
C 0.0000126456 -0.0000057936 -3.2074615820
S 0.0002058209 0.0000018084 -4.8845491146
