# Supplementary material for: Predicting electronic structure properties of transition metal complexes with neural networks
Source: Chem Sci. 2017 May 17;8(7):5137–52. doi: 10.1039/c7sc01247k (PMC6100542; doi:10.1039/c7sc01247k)
Supplement: Supplementary file 2 [file SC-008-C7SC01247K-s002.zip › geometries/optmized_geos/111_fe_2_1_ax_ncs_eq_ncs_30.xyz]

19
# extracted from Terachem optimization
Fe -0.0000100447 0.0000038084 0.0000088040
N -0.0000230447 2.0466857743 0.0000035733
C -0.0001464515 3.2131237091 0.0000073360
S -0.0001590459 4.8888042824 0.0000031297
N 2.0466935236 0.0000179318 -0.0000047546
C 3.2131203294 -0.0001216007 -0.0000119731
S 4.8888031426 -0.0001764210 0.0000038056
N 0.0000183774 -2.0466939679 0.0000023572
C -0.0001126491 -3.2131190456 -0.0000074454
S -0.0001827077 -4.8888027156 0.0000017360
N -2.0466750580 -0.0000148415 0.0000091789
C -3.2131291466 0.0001176351 0.0000054952
S -4.8888059799 0.0001761565 -0.0000101122
N 0.0000041227 0.0000006425 2.0466792247
C 0.0001467697 -0.0000070674 3.2131256271
S 0.0001670767 0.0000015464 4.8888049288
N -0.0000095253 0.0000013915 -2.0467034715
C 0.0001244173 0.0000036785 -3.2131156882
S 0.0001758962 -0.0000028859 -4.8888017487
