# Supplementary material for: Predicting electronic structure properties of transition metal complexes with neural networks
Source: Chem Sci. 2017 May 17;8(7):5137–52. doi: 10.1039/c7sc01247k (PMC6100542; doi:10.1039/c7sc01247k)
Supplement: Supplementary file 2 [file SC-008-C7SC01247K-s002.zip › geometries/optmized_geos/112_fe_2_5_ax_ncs_eq_ncs_00.xyz]

19
# extracted from Terachem optimization
Fe 0.0000203110 0.0000400163 0.0000038272
N -0.0223859855 2.2354986952 0.0004066477
C -0.0182651900 3.4248977415 0.0000477044
S -0.0092155400 5.1041198651 -0.0004519600
N 2.2346934118 -0.0215955581 0.0001831821
C 3.4240289815 -0.0177455514 0.0000771266
S 5.1032388584 -0.0090148920 -0.0000504304
N 0.0222474013 -2.2355059409 -0.0003963167
C 0.0180449707 -3.4248866211 -0.0000230868
S 0.0088940285 -5.1041231305 0.0004890960
N -2.2346904204 0.0215853004 -0.0002103557
C -3.4240276691 0.0177381243 -0.0000923060
S -5.1032392170 0.0090138055 0.0000559788
N -0.0001178974 -0.0004709683 2.2950201110
C -0.0000009802 -0.0005879703 3.4843073659
S 0.0001439985 -0.0007610028 5.1676671342
N 0.0002612566 0.0004621979 -2.2950295923
C 0.0002103481 0.0005766898 -3.4843246378
S 0.0001593156 0.0007571722 -5.1676794875
