# Supplementary material for: Predicting electronic structure properties of transition metal complexes with neural networks
Source: Chem Sci. 2017 May 17;8(7):5137–52. doi: 10.1039/c7sc01247k (PMC6100542; doi:10.1039/c7sc01247k)
Supplement: Supplementary file 2 [file SC-008-C7SC01247K-s002.zip › geometries/optmized_geos/112_fe_2_5_ax_ncs_eq_ncs_05.xyz]

19
# extracted from Terachem optimization
Fe 0.0000217519 0.0000470541 0.0000048303
N -0.0229020588 2.2386687065 0.0004026482
C -0.0180837391 3.4243398581 0.0000498247
S -0.0089092632 5.1017886480 -0.0004683409
N 2.2378998534 -0.0221148672 0.0001871461
C 3.4234314337 -0.0175933837 0.0000659230
S 5.1009028113 -0.0087095601 -0.0000492041
N 0.0227651677 -2.2386723166 -0.0003944506
C 0.0178580008 -3.4243351328 -0.0000222493
S 0.0085903523 -5.1017930472 0.0005029605
N -2.2378988003 0.0221039168 -0.0002157919
C -3.4234285586 0.0175861792 -0.0000812317
S -5.1009033021 0.0087085687 0.0000570245
N -0.0001182637 -0.0004562443 2.2975160044
C 0.0000090210 -0.0005829900 3.4830049191
S 0.0001427820 -0.0007627486 5.1644159647
N 0.0002636862 0.0004474119 -2.2975097154
C 0.0001981857 0.0005668809 -3.4830377811
S 0.0001609225 0.0007610383 -5.1644284805
