# Supplementary material for: Predicting electronic structure properties of transition metal complexes with neural networks
Source: Chem Sci. 2017 May 17;8(7):5137–52. doi: 10.1039/c7sc01247k (PMC6100542; doi:10.1039/c7sc01247k)
Supplement: Supplementary file 2 [file SC-008-C7SC01247K-s002.zip › geometries/optmized_geos/112_fe_2_5_ax_ncs_eq_ncs_10.xyz]

19
# extracted from Terachem optimization
Fe 0.0000229378 0.0000524510 0.0000057377
N -0.0229909482 2.2415575468 0.0003886561
C -0.0180373600 3.4237159831 0.0000534542
S -0.0087464756 5.0997156083 -0.0004775794
N 2.2407534715 -0.0221997549 0.0001834635
C 3.4228620975 -0.0175728232 0.0000517812
S 5.0988228466 -0.0085429550 -0.0000455210
N 0.0228564942 -2.2415897928 -0.0003839600
C 0.0178058338 -3.4236858227 -0.0000210290
S 0.0084302364 -5.0997202719 0.0005102955
N -2.2407526997 0.0221882464 -0.0002115665
C -3.4228593343 0.0175660047 -0.0000686637
S -5.0988235915 0.0085418974 0.0000542565
N -0.0001121117 -0.0004391772 2.3000082365
C 0.0000151835 -0.0005847231 3.4821010612
S 0.0001408297 -0.0007628745 5.1618889655
N 0.0002592914 0.0004313028 -2.2999968439
C 0.0001897414 0.0005639750 -3.4821393070
S 0.0001635399 0.0007631519 -5.1619014368
