# Supplementary material for: Predicting electronic structure properties of transition metal complexes with neural networks
Source: Chem Sci. 2017 May 17;8(7):5137–52. doi: 10.1039/c7sc01247k (PMC6100542; doi:10.1039/c7sc01247k)
Supplement: Supplementary file 2 [file SC-008-C7SC01247K-s002.zip › geometries/optmized_geos/112_fe_2_5_ax_ncs_eq_ncs_15.xyz]

19
# extracted from Terachem optimization
Fe 0.0000248156 0.0000614431 0.0000072950
N -0.0228519694 2.2443818592 0.0003810195
C -0.0181595607 3.4231736804 0.0000731562
S -0.0084903101 5.0977505530 -0.0004956667
N 2.2435501693 -0.0220363260 0.0001980892
C 3.4223369984 -0.0177542574 0.0000274753
S 5.0968613049 -0.0082712414 -0.0000381173
N 0.0227254786 -2.2443752163 -0.0003810571
C 0.0179131094 -3.4231747712 -0.0000302477
S 0.0081803636 -5.0977676763 0.0005240031
N -2.2435473328 0.0220223329 -0.0002284120
C -3.4223380814 0.0177491837 -0.0000458539
S -5.0968617165 0.0082697645 0.0000480549
N -0.0001152937 -0.0004221367 2.3024137934
C 0.0000297233 -0.0005927774 3.4812075302
S 0.0001367387 -0.0007597403 5.1594991227
N 0.0002663339 0.0004169234 -2.3024329149
C 0.0001695221 0.0005619260 -3.4812139901
S 0.0001696892 0.0007644488 -5.1595132801
