# Supplementary material for: Predicting electronic structure properties of transition metal complexes with neural networks
Source: Chem Sci. 2017 May 17;8(7):5137–52. doi: 10.1039/c7sc01247k (PMC6100542; doi:10.1039/c7sc01247k)
Supplement: Supplementary file 2 [file SC-008-C7SC01247K-s002.zip › geometries/optmized_geos/112_fe_2_5_ax_ncs_eq_ncs_20.xyz]

19
# extracted from Terachem optimization
Fe 0.0000014995 -0.0000200665 -0.0000212120
N -0.0273749871 2.2421718971 0.0018815092
C -0.0185660663 3.4175771265 0.0006896097
S -0.0047944638 5.0907549759 -0.0012083309
N 2.2413788993 -0.0266640022 0.0000644272
C 3.4167546021 -0.0180652131 0.0000233606
S 5.0898638049 -0.0047302752 -0.0000608943
N 0.0271778411 -2.2421570553 -0.0018490822
C 0.0183362266 -3.4175615590 -0.0006655187
S 0.0044895014 -5.0907353019 0.0012426108
N -2.2413666475 0.0266603833 -0.0000868217
C -3.4167435357 0.0180619313 -0.0000313414
S -5.0898515612 0.0047271227 0.0000685507
N 0.0001102462 0.0013607313 2.2972652844
C 0.0001241066 0.0003586212 3.4726855545
S 0.0000518018 -0.0015469290 5.1494156791
N 0.0000706081 -0.0013743299 -2.2972736544
C 0.0001090948 -0.0003573182 -3.4727094821
S 0.0002290051 0.0015372235 -5.1494302340
