# Supplementary material for: Predicting electronic structure properties of transition metal complexes with neural networks
Source: Chem Sci. 2017 May 17;8(7):5137–52. doi: 10.1039/c7sc01247k (PMC6100542; doi:10.1039/c7sc01247k)
Supplement: Supplementary file 2 [file SC-008-C7SC01247K-s002.zip › geometries/optmized_geos/112_fe_2_5_ax_ncs_eq_ncs_25.xyz]

19
# extracted from Terachem optimization
Fe 0.0000001223 -0.0000262783 -0.0000238655
N -0.0276231031 2.2442656969 0.0019959442
C -0.0185765849 3.4167326640 0.0007157500
S -0.0046151265 5.0888522762 -0.0012459263
N 2.2435205931 -0.0269341485 0.0000711617
C 3.4159371759 -0.0180506641 0.0000249443
S 5.0879756362 -0.0045663920 -0.0000639868
N 0.0274182199 -2.2442558570 -0.0019601904
C 0.0183528918 -3.4167094239 -0.0006957704
S 0.0043084248 -5.0888304342 0.0012820265
N -2.2435151059 0.0269312926 -0.0000913758
C -3.4159178124 0.0180472100 -0.0000327189
S -5.0879626535 0.0045632963 0.0000712918
N 0.0001105137 0.0014501815 2.2992716382
C 0.0001369891 0.0004334196 3.4717620676
S 0.0000443034 -0.0015998236 5.1473751912
N 0.0000712611 -0.0014661434 -2.2993049594
C 0.0001001067 -0.0004267799 -3.4717604259
S 0.0002341241 0.0015878706 -5.1473907815
