# Supplementary material for: Predicting electronic structure properties of transition metal complexes with neural networks
Source: Chem Sci. 2017 May 17;8(7):5137–52. doi: 10.1039/c7sc01247k (PMC6100542; doi:10.1039/c7sc01247k)
Supplement: Supplementary file 2 [file SC-008-C7SC01247K-s002.zip › geometries/optmized_geos/112_fe_2_5_ax_ncs_eq_ncs_30.xyz]

19
# extracted from Terachem optimization
Fe -0.0000015773 -0.0000380023 -0.0000285297
N -0.0279937194 2.2464209340 0.0021872634
C -0.0186069264 3.4158476501 0.0007270226
S -0.0043402150 5.0868361143 -0.0012930508
N 2.2457105216 -0.0273684619 0.0000648101
C 3.4151285964 -0.0179969067 0.0000307353
S 5.0860734903 -0.0043322445 -0.0000683470
N 0.0277692228 -2.2463616856 -0.0021402152
C 0.0184038441 -3.4158728318 -0.0007210887
S 0.0040261545 -5.0868056477 0.0013348611
N -2.2456751563 0.0273676451 -0.0000831825
C -3.4151397335 0.0179918818 -0.0000382960
S -5.0860553940 0.0043296639 0.0000755335
N 0.0000940716 0.0015686504 2.3013349383
C 0.0001745101 0.0005874706 3.4708862652
S 0.0000264593 -0.0016987156 5.1452551505
N 0.0000863644 -0.0015927195 -2.3013507409
C 0.0000728510 -0.0005651699 -3.4709022557
S 0.0002466124 0.0016803383 -5.1452708594
