# Supplementary material for: Predicting electronic structure properties of transition metal complexes with neural networks
Source: Chem Sci. 2017 May 17;8(7):5137–52. doi: 10.1039/c7sc01247k (PMC6100542; doi:10.1039/c7sc01247k)
Supplement: Supplementary file 2 [file SC-008-C7SC01247K-s002.zip › geometries/optmized_geos/113_fe_2_1_ax_nh3_eq_nh3_00.xyz]

25
# extracted from Terachem optimization
Fe 0.0015642453 0.0020287009 -0.0000423656
N -0.2264289918 2.0849941626 0.0166415560
H -1.2198809745 2.3616307317 0.0268086121
H 0.1804548789 2.5660965660 0.8340168676
H 0.1679196988 2.5804203653 -0.7983522120
N 2.0857867018 0.2159644195 -0.0009475948
H 2.3830674050 1.2037477907 -0.0152454855
H 2.5658540744 -0.1838688266 0.8206232441
H 2.5647252307 -0.2076879342 -0.8111224743
N 0.2252921323 -2.0806429546 -0.0124075073
H 1.2166339218 -2.3652939794 0.0035657928
H -0.1944490146 -2.5711758352 0.7929003764
H -0.1647534624 -2.5624536292 -0.8377535196
N -2.0821786031 -0.2344859317 -0.0029714887
H -2.3468500703 -1.2306529535 -0.0343650197
H -2.5770675480 0.1332533614 0.8249212238
H -2.5774112230 0.1854757604 -0.8052957162
N -0.0007112989 -0.0093638216 2.0869764118
H -0.8306628109 0.4380264140 2.5071839862
H 0.0352597294 -0.9390013363 2.5355712797
H 0.7939995963 0.4998735437 2.5050010563
N -0.0007059868 0.0172909775 -2.0870386963
H -0.8319552254 0.4663155208 -2.5029918648
H 0.7922065939 0.5355018597 -2.4974560950
H 0.0402921163 -0.9059929221 -2.5482209456
