# Supplementary material for: Predicting electronic structure properties of transition metal complexes with neural networks
Source: Chem Sci. 2017 May 17;8(7):5137–52. doi: 10.1039/c7sc01247k (PMC6100542; doi:10.1039/c7sc01247k)
Supplement: Supplementary file 2 [file SC-008-C7SC01247K-s002.zip › geometries/optmized_geos/113_fe_2_1_ax_nh3_eq_nh3_05.xyz]

25
# extracted from Terachem optimization
Fe 0.0015374976 0.0019751794 -0.0000483948
N -0.2267495980 2.0864662979 0.0166391741
H -1.2182828269 2.3614162991 0.0267830631
H 0.1797183064 2.5654902701 0.8325901832
H 0.1672048711 2.5797827383 -0.7969496601
N 2.0873414700 0.2161823976 -0.0009582851
H 2.3829053438 1.2020744795 -0.0153043395
H 2.5652538105 -0.1832317827 0.8191771102
H 2.5641171672 -0.2071083090 -0.8096727577
N 0.2256023262 -2.0823725718 -0.0123988482
H 1.2150360629 -2.3651379386 0.0035780267
H -0.1937274828 -2.5706393910 0.7914602709
H -0.1640706059 -2.5619401349 -0.8362626068
N -2.0838158729 -0.2348980069 -0.0029662758
H -2.3466298492 -1.2290898679 -0.0343423562
H -2.5765179177 0.1324692137 0.8235041570
H -2.5768798851 0.1846428643 -0.8038630322
N -0.0006961623 -0.0092190463 2.0888887579
H -0.8293405663 0.4374855328 2.5066632262
H 0.0352391692 -0.9372002085 2.5351620024
H 0.7927497244 0.4992686483 2.5044489566
N -0.0006727177 0.0174085415 -2.0889620196
H -0.8305984723 0.4656894673 -2.5025122367
H 0.7910118603 0.5347754431 -2.4969303500
H 0.0402654643 -0.9042900694 -2.5477243448
