# Supplementary material for: Predicting electronic structure properties of transition metal complexes with neural networks
Source: Chem Sci. 2017 May 17;8(7):5137–52. doi: 10.1039/c7sc01247k (PMC6100542; doi:10.1039/c7sc01247k)
Supplement: Supplementary file 2 [file SC-008-C7SC01247K-s002.zip › geometries/optmized_geos/113_fe_2_1_ax_nh3_eq_nh3_10.xyz]

25
# extracted from Terachem optimization
Fe 0.0011716395 0.0018292326 -0.0000641016
N -0.2300185936 2.0881684840 0.0165506610
H -1.2185246170 2.3666519984 0.0266940993
H 0.1779129827 2.5635490989 0.8310665180
H 0.1654990120 2.5780446622 -0.7955217082
N 2.0904754084 0.2177123266 -0.0013255781
H 2.3905742507 1.2001555722 -0.0171220306
H 2.5648847039 -0.1823365086 0.8177659185
H 2.5634667937 -0.2085077655 -0.8079203482
N 0.2283222453 -2.0877392619 -0.0122155934
H 1.2148424684 -2.3736817406 0.0039327824
H -0.1920868845 -2.5735144927 0.7897401358
H -0.1620673490 -2.5644226702 -0.8346145994
N -2.0877430976 -0.2393010078 -0.0027884625
H -2.3535555996 -1.2307662021 -0.0345913816
H -2.5770587099 0.1284802431 0.8226281125
H -2.5781896761 0.1815938810 -0.8016190101
N -0.0006992898 -0.0049908952 2.0947387258
H -0.8276424079 0.4414217895 2.5108589387
H 0.0357149377 -0.9302877001 2.5416283936
H 0.7910027029 0.5036845197 2.5080987544
N -0.0000030355 0.0200137797 -2.0947656001
H -0.8278782094 0.4676413366 -2.5077533411
H 0.7904149796 0.5364246440 -2.5009858299
H 0.0411864512 -0.8998232620 -2.5524160027
