# Supplementary material for: Predicting electronic structure properties of transition metal complexes with neural networks
Source: Chem Sci. 2017 May 17;8(7):5137–52. doi: 10.1039/c7sc01247k (PMC6100542; doi:10.1039/c7sc01247k)
Supplement: Supplementary file 2 [file SC-008-C7SC01247K-s002.zip › geometries/optmized_geos/113_fe_2_1_ax_nh3_eq_nh3_15.xyz]

25
# extracted from Terachem optimization
Fe 0.0011408430 0.0018379425 -0.0000616886
N -0.2304112147 2.0898466002 0.0165585103
H -1.2173291066 2.3666089667 0.0266828106
H 0.1773211826 2.5628584194 0.8299929210
H 0.1649306600 2.5773525642 -0.7944412210
N 2.0922415020 0.2180235221 -0.0013538745
H 2.3906040862 1.1988521873 -0.0171889324
H 2.5642880520 -0.1817887895 0.8166769076
H 2.5628600582 -0.2080285163 -0.8068267342
N 0.2287501937 -2.0896228245 -0.0122208564
H 1.2135759662 -2.3737502955 0.0039220895
H -0.1914970620 -2.5730497178 0.7886252439
H -0.1615009284 -2.5639258832 -0.8334811650
N -2.0895322035 -0.2398833095 -0.0027794162
H -2.3536271827 -1.2295595443 -0.0345603634
H -2.5764385148 0.1278668682 0.8215512024
H -2.5776167116 0.1809524530 -0.8005172489
N -0.0006904375 -0.0049337295 2.0967602520
H -0.8265846679 0.4410703212 2.5106016577
H 0.0356713715 -0.9287066056 2.5412682798
H 0.7899664717 0.5032854450 2.5078440939
N 0.0000209617 0.0200092773 -2.0967964256
H -0.8267510375 0.4671733848 -2.5075366878
H 0.7894499717 0.5358861889 -2.5007573617
H 0.0411588520 -0.8983748616 -2.5519625403
